# Supplementary material for: Purification of cross-linked RNA-protein complexes by phenol-toluol extraction
Source: Nat Commun. 2019 Mar 1;10:990. doi: 10.1038/s41467-019-08942-3 (PMC6397201; doi:10.1038/s41467-019-08942-3)
Supplement: Supplementary file 4 — Supplementary Data 1 [file 41467_2019_8942_MOESM4_ESM.xlsx]

## Sheet: Blatt 1
	Supplementary_Data_1
	UniProt	Majority.protein.IDs	MPID.reviewed	Protein.name	Gene.name	FC.PTex_0015.mean	padj.PTex_0015	FC.PTex_015.mean	padj.PTex_015	FC.PTex_15.mean	padj.PTex_15	Gerstberger.RBP	Gerstberger.TF	Landthaler.mRBP	Preiss	Brannan.annotated	Brannan.predicted	Hubstenberger.PBP	Rick.high	Rick.low	Rick.unique	Caric	IPC_protein	MolWeight	Hydrophobicity
	O00213	A0A075B7G8;O00213-2;O00213;J3KPL8;O00213-4;A0A087X0V7;O00213-6;A0A087WYH9;O00213-3;O00213-5	O00213	Amyloid beta A4 precursor protein-binding family B member 1	APBB1	2.14893640989359	6.03701475137161e-05	3.07990120982666	6.09354237097325e-09	1.49680748911717	5.29382844902477e-05	FALSE	FALSE	FALSE	FALSE	FALSE	FALSE	FALSE	FALSE	FALSE	FALSE	FALSE	4876	77244.2	52676
	Q16881	A0A087WSW9;Q16881-4;Q16881-3;Q16881;A0A087WSY9;F8W809;Q16881-5;Q16881-2;E9PNQ6;Q16881-6;E9PIR7;E2QRB9;Q16881-7	Q16881	Thioredoxin reductase 1, cytoplasmic	TXNRD1	1.53195147000155	8.19815826648919e-05	2.75882727591137	8.17919632125204e-09	2.16075485056477	2.24245121287183e-06	FALSE	FALSE	FALSE	FALSE	FALSE	FALSE	FALSE	TRUE	FALSE	TRUE	TRUE	6576	70897.1	56394
	Q8N5I9	Q8N5I9;A0A087WT30	Q8N5I9	Uncharacterized protein C12orf45	C12orf45	1.16085294916398	0.000750441854278614	2.48394558964714	3.71709304582223e-08	0.815848779996301	0.0011128965875319	FALSE	FALSE	FALSE	FALSE	FALSE	TRUE	FALSE	FALSE	FALSE	FALSE	FALSE	5003	20123.33	40541
	Q9Y6N7	Q9Y6N7-5;A0A087WTM1;Q9Y6N7-4;Q9Y6N7-3;Q9Y6N7;Q9Y6N7-2;Q9Y6N7-6;A0A087WZ85	Q9Y6N7	Roundabout homolog 1	ROBO1	1.18408581527119	0.00201654501874674	2.92548205087708	1.39747630298432e-08	0.814552089391186	0.00176921383763221	FALSE	FALSE	FALSE	FALSE	FALSE	FALSE	FALSE	FALSE	FALSE	FALSE	FALSE	5499	180929.65	49546
	P04114	A0A087WTM7;P04114	P04114	Apolipoprotein B-100;Apolipoprotein B-48	APOB	1.14330231322684	0.00368011512736052	3.19584756851591	6.86660554898948e-09	1.5842591410986	1.6394467320305e-05	FALSE	FALSE	FALSE	TRUE	FALSE	FALSE	FALSE	FALSE	FALSE	FALSE	FALSE	6262	515604.73	49178
	O15318	D6R9U7;O15318;A0A087WTV7;D6R921;D6RIT0;D6RJH6	O15318	DNA-directed RNA polymerase III subunit RPC7	POLR3G	1.43769031643874	0.00180814395349082	2.52428488303532	1.45280957580682e-06	1.31058570796519	6.15286714638551e-05	FALSE	FALSE	FALSE	FALSE	FALSE	TRUE	FALSE	FALSE	FALSE	FALSE	FALSE	4444	25914.47	42152
	Q96T88	Q96T88;Q96T88-2;A0A087WVR3;A0A087WTW0;A0A087WWG9	Q96T88	E3 ubiquitin-protein ligase UHRF1	UHRF1	1.966428230408	4.96671142745377e-05	2.88762623917488	6.52765858484764e-09	3.20631183719205	8.25788743250715e-07	FALSE	FALSE	FALSE	FALSE	FALSE	FALSE	FALSE	FALSE	FALSE	FALSE	FALSE	6707	89813.86	48172
	Q8WYA6	Q8WYA6;A0A087WUB9;Q8WYA6-4;Q8WYA6-2;Q8WYA6-3	Q8WYA6	Beta-catenin-like protein 1	CTNNBL1	1.72298465681981	5.56260966894605e-05	2.7608781265882	8.47624687032201e-09	1.87830831242513	5.90350628816737e-06	FALSE	FALSE	FALSE	FALSE	FALSE	TRUE	FALSE	TRUE	FALSE	TRUE	FALSE	4863	65173.35	46714
	Q9Y388	A0A087WUI1;Q9Y388	Q9Y388	RNA-binding motif protein, X-linked 2	RBMX2	0.886329726974513	0.00256434037729694	2.59788254102401	2.26272546792059e-08	0.782951016612092	0.00131490429567877	TRUE	FALSE	FALSE	TRUE	TRUE	TRUE	FALSE	FALSE	FALSE	FALSE	FALSE	9033	37335.64	32919
	O14979	A0A087WUK2;O14979	O14979	Heterogeneous nuclear ribonucleoprotein D-like	HNRPDL	1.65656041603433	7.73046209418073e-05	3.36264759030163	5.75270201368755e-09	3.29559231601184	7.30705444543705e-07	FALSE	FALSE	TRUE	FALSE	FALSE	TRUE	FALSE	TRUE	FALSE	FALSE	TRUE	9063	46437.54	50476
	Q3LXA3	Q3LXA3;A0A087WUL0;H0YCY6	Q3LXA3	Bifunctional ATP-dependent dihydroxyacetone kinase/FAD-AMP lyase (cyclizing);ATP-dependent dihydroxyacetone kinase;FAD-AMP lyase (cyclizing)	DAK	2.43489790700118	0.000663165612651012	3.75097243759266	2.26659591989402e-08	2.42439404044332	0.000157734798650218	FALSE	FALSE	FALSE	FALSE	FALSE	FALSE	FALSE	FALSE	TRUE	FALSE	FALSE	6707	58947.15	62087
	P07203	A0A087WUQ6;P07203	P07203	Glutathione peroxidase 1	GPX1	1.58409415265586	0.000123858801673624	2.24253868458057	4.3996267221873e-08	1.80687236731385	9.73077660007091e-06	FALSE	FALSE	FALSE	FALSE	FALSE	FALSE	FALSE	FALSE	FALSE	FALSE	FALSE	5931	22079.18	61084
	P62847	P62847-2;E7ETK0;P62847-3;A0A087WUS0;P62847;P62847-4	P62847	40S ribosomal protein S24	RPS24	1.32052655345144	0.000143879122414127	2.65091637056299	6.42418787683083e-08	2.33039686431233	1.64063289716211e-06	TRUE	FALSE	TRUE	TRUE	TRUE	TRUE	FALSE	TRUE	FALSE	FALSE	FALSE	10511	15423.19	44361
	O60841	O60841;A0A087WUT6	O60841	Eukaryotic translation initiation factor 5B	EIF5B	1.1018748427871	0.00034191944267352	2.41717843186422	4.45221037101447e-08	0.745329297728167	0.00194704674278446	TRUE	FALSE	TRUE	TRUE	TRUE	TRUE	FALSE	FALSE	TRUE	FALSE	FALSE	5296	138826.85	40082
	P47974	A0A087WUU9;P47974	P47974	Zinc finger protein 36, C3H1 type-like 2	ZFP36L2	1.77589274579288	0.000115793092756459	3.05645657763596	5.75270201368755e-09	2.83991799716277	1.11735493808082e-06	TRUE	FALSE	FALSE	TRUE	TRUE	FALSE	FALSE	FALSE	FALSE	FALSE	FALSE	7307	51062.78	55466
	Q9H299	Q9H299;A0A087WV23;Q5T123	Q9H299	SH3 domain-binding glutamic acid-rich-like protein 3	SH3BGRL3	2.00276159093669	4.96671142745377e-05	3.17247858619517	5.75270201368755e-09	1.6525506809741	5.34951406517641e-05	FALSE	FALSE	FALSE	FALSE	FALSE	FALSE	FALSE	FALSE	FALSE	FALSE	FALSE	4736	10437.72	48387
	P46013	A0A087WV66;P46013	P46013	Antigen KI-67	MKI67	1.51507928760077	8.46739135483468e-05	2.28257235769317	3.9453734544329e-08	1.99659669156307	3.80567563067754e-06	FALSE	FALSE	FALSE	TRUE	TRUE	TRUE	FALSE	TRUE	FALSE	FALSE	FALSE	8536	358693.67	41339
	Q8WTW3	A0A087WVI0;Q8WTW3;E9PBL8	Q8WTW3	Conserved oligomeric Golgi complex subunit 1	COG1	1.12723174479047	0.00237892135439475	2.4991746840677	3.26542497766723e-07	1.79078652128571	4.61995806548741e-05	FALSE	FALSE	FALSE	FALSE	FALSE	FALSE	FALSE	FALSE	FALSE	FALSE	FALSE	6491	108978.24	51224
	Q00610	Q00610-2;Q00610;A0A087WVQ6	Q00610	Clathrin heavy chain 1	CLTC	1.49534428324054	0.000111296232780113	2.78803500771441	6.83419925457957e-09	2.49571984147031	1.24179036943396e-06	FALSE	FALSE	TRUE	TRUE	FALSE	FALSE	FALSE	TRUE	FALSE	FALSE	FALSE	5321	191614.63	54.09
	P22694	P22694-4;P22694-3;P22694;P22694-5;P22694-7;A0A087WVV9;P22694-6;P22694-9;P22694-2;A0A087WVC4;P22694-10;B1APG2;B1APF8;B1APF9;P22694-8;B1APG3;B1APF6;B1APF7;B1APG1;B1APG0	P22694	cAMP-dependent protein kinase catalytic subunit beta	PRKACB	1.28640253607143	0.000575594276150319	2.88561676653906	9.31769346300303e-09	1.99843836014677	8.77323097415222e-06	FALSE	FALSE	FALSE	FALSE	FALSE	FALSE	FALSE	FALSE	FALSE	FALSE	FALSE	8097	40622.7	53276
	Q6DN90	Q6DN90-2;Q6DN90;A0A087WWK8	Q6DN90	IQ motif and SEC7 domain-containing protein 1	IQSEC1	2.10211673366568	6.43835936627884e-05	3.0342661039632	5.75270201368755e-09	2.03272160210355	3.11576064277814e-06	FALSE	FALSE	FALSE	FALSE	FALSE	FALSE	FALSE	FALSE	FALSE	FALSE	FALSE	6186	108314.42	45067
	Q9P2T1	Q9P2T1;A0A087WWM4;F8WAN9;H0YMB3;Q9P2T1-3;Q9P2T1-2;H0YNJ6;H0YLV5	Q9P2T1	GMP reductase 2;GMP reductase	GMPR2	1.30780311465114	0.00350092347422726	2.72178607862141	1.19266694086147e-08	2.23892776369711	9.50599530690898e-06	FALSE	FALSE	FALSE	TRUE	FALSE	FALSE	FALSE	FALSE	FALSE	FALSE	FALSE	6427	37874.39	55.46
	Q5VWQ0	A0A087WWP8;Q5VWQ0	Q5VWQ0	Round spermatid basic protein 1	RSBN1	0.944657323406108	0.00345996892510176	2.08535172733802	8.20024448236673e-08	2.07060459813672	3.13569624329089e-06	FALSE	FALSE	FALSE	FALSE	FALSE	TRUE	FALSE	FALSE	FALSE	FALSE	FALSE	7746	90072.25	49501
	Q96FV9	Q96FV9;A0A087WWS1	Q96FV9	THO complex subunit 1	THOC1	2.00399549006254	4.96671142745377e-05	2.96079837944381	7.06195560434714e-09	2.1160773098965	3.81491644875538e-06	TRUE	FALSE	FALSE	FALSE	TRUE	TRUE	FALSE	FALSE	TRUE	FALSE	FALSE	4851	75666.33	45814
	Q15643	A0A087WXK9;Q15643;H0YJ97	Q15643	Thyroid receptor-interacting protein 11	TRIP11	1.58902368188117	0.000427980982319173	2.85320651630594	6.38096327221932e-09	2.13827079811275	3.36684234119487e-06	FALSE	FALSE	FALSE	FALSE	FALSE	FALSE	FALSE	FALSE	FALSE	FALSE	FALSE	5.08	227586.3	37999
	P18621	A0A087WXM6;J3QQT2;J3KRX5;P18621;P18621-3;P18621-2;J3QLC8;J3KRB3;A0A087WWH0;J3QS96;A0A087WY81	P18621	60S ribosomal protein L17	RPL17	1.43903453212402	0.000123510987120248	2.64645479328905	8.94429207336685e-09	2.51258765701362	1.2401429945653e-06	TRUE	FALSE	TRUE	TRUE	TRUE	TRUE	FALSE	TRUE	FALSE	FALSE	FALSE	9472	21397.02	45652
	Q5TBB1	Q5TBB1;A0A087WXR7;Q5TBB1-2	Q5TBB1	Ribonuclease H2 subunit B	RNASEH2B	1.72138995195496	9.00162475659546e-05	2.95899603576507	1.13169427296167e-08	1.93345089823476	8.05115222282248e-06	TRUE	FALSE	FALSE	FALSE	TRUE	FALSE	FALSE	FALSE	TRUE	FALSE	FALSE	8331	35138.69	50
	Q9Y5A9	A0A087WXZ3;Q9Y5A9;Q9Y5A9-2	Q9Y5A9	YTH domain family protein 2	YTHDF2	1.59406016605003	8.10806650305875e-05	3.04490854694293	5.75270201368755e-09	3.4158615670633	6.40945682974979e-07	TRUE	FALSE	TRUE	TRUE	TRUE	FALSE	FALSE	FALSE	TRUE	FALSE	FALSE	8112	62334.16	51468
	Q9NP79	A0A087WY55;Q9NP79	Q9NP79	Vacuolar protein sorting-associated protein VTA1 homolog	VTA1	1.3879063531175	0.000372314591450355	2.44033378141335	5.35269658881078e-08	2.4635518419806	3.01404908215713e-06	FALSE	FALSE	FALSE	FALSE	FALSE	FALSE	FALSE	FALSE	FALSE	FALSE	FALSE	5614	33879.21	51792
	Q96CW1	Q96CW1-2;A0A087WY71;Q96CW1;E9PFW3;C9JJ47	Q96CW1	AP-2 complex subunit mu	AP2M1	1.79978858859187	0.00016708369821459	3.0318850513376	6.57613276328412e-09	1.70289149660718	1.25487486500785e-05	FALSE	FALSE	FALSE	FALSE	FALSE	FALSE	FALSE	FALSE	FALSE	FALSE	FALSE	8814	49654.68	52184
	P61077	P61077;P61077-2;A0A087WY85;P61077-3;D6RA11	P61077	Ubiquitin-conjugating enzyme E2 D3	UBE2D3	2.46918177584598	4.96671142745377e-05	3.81737402849344	5.75270201368755e-09	2.73324145410335	7.29050992255592e-06	FALSE	FALSE	FALSE	FALSE	FALSE	FALSE	FALSE	FALSE	FALSE	FALSE	FALSE	7088	16687.16	55782
	Q7Z478	Q7Z478;A0A087WYN9	Q7Z478	ATP-dependent RNA helicase DHX29	DHX29	2.08716107915133	4.96671142745377e-05	3.33704038077919	5.75270201368755e-09	2.38782138256901	1.77618234680207e-06	TRUE	FALSE	TRUE	TRUE	TRUE	TRUE	FALSE	FALSE	FALSE	FALSE	FALSE	7234	155235.65	48941
	Q9Y5X1	A0A087WYU1;Q9Y5X1	Q9Y5X1	Sorting nexin-9	SNX9	1.25680002069235	0.000337826245464871	2.70480822287975	1.05833416776561e-08	2.42309697619628	1.54481410263804e-06	FALSE	FALSE	FALSE	FALSE	FALSE	FALSE	FALSE	FALSE	FALSE	FALSE	FALSE	5258	66591.65	50252
	Q8IY67	A0A087WZ13;E9PAU2;Q8IY67-2;Q8IY67	Q8IY67	Ribonucleoprotein PTB-binding 1	RAVER1	1.68009189537628	6.60561297608893e-05	3.02155624304983	6.41184404982732e-09	2.97889930048227	8.79836203997629e-07	TRUE	FALSE	TRUE	TRUE	TRUE	FALSE	FALSE	TRUE	FALSE	FALSE	TRUE	7673	63877.03	60396
	O00584	D6RHI9;O00584;A0A087WZM2;D6REQ6;H0YAE9	O00584	Ribonuclease T2	RNASET2	1.11888966184655	0.000642858353431585	2.31890994228623	4.33145076956241e-08	1.23981789402855	5.28712173076061e-05	TRUE	FALSE	FALSE	FALSE	TRUE	FALSE	FALSE	FALSE	FALSE	FALSE	FALSE	6287	29480.81	54297
	O43837	O43837;A0A087WZN1;A0A087X2E5;O43837-2	O43837	Isocitrate dehydrogenase [NAD] subunit beta, mitochondrial	IDH3B	1.22117352944329	0.000226172349986248	2.98342471811011	5.93747306944131e-09	3.52254770006626	1.0270473101614e-06	FALSE	FALSE	FALSE	FALSE	FALSE	FALSE	FALSE	FALSE	FALSE	FALSE	FALSE	7717	42183.67	56364
	Q5PRF9	A0A087WZT0;M0QZ22;Q5PRF9;A0A087WUK6;M0R0X3	Q5PRF9	Protein Smaug homolog 2	SAMD4B	2.25872052116311	0.00016062278175391	3.89266073301662	6.06518475823808e-09	4.3299911141129	4.87170262710801e-06	TRUE	FALSE	TRUE	TRUE	TRUE	TRUE	FALSE	FALSE	FALSE	FALSE	FALSE	6071	75483.47	52594
	O43314	O43314-2;O43314;A0A087WZV0	O43314	Inositol hexakisphosphate and diphosphoinositol-pentakisphosphate kinase 2	PPIP5K2	2.17401419308493	4.96671142745377e-05	3.4771818146592	5.75270201368755e-09	1.8037806619622	4.34646555829151e-06	FALSE	FALSE	FALSE	FALSE	FALSE	FALSE	FALSE	FALSE	FALSE	FALSE	FALSE	7.38	140406.72	48431
	Q9Y496	Q9Y496;J3KPF9;A0A087X011;E9PES4	Q9Y496	Kinesin-like protein KIF3A	KIF3A	1.61511885432836	0.000115836255052793	2.72937550461819	8.73368888180034e-09	1.55480555372248	1.52967744546128e-05	FALSE	FALSE	FALSE	FALSE	FALSE	FALSE	FALSE	FALSE	FALSE	FALSE	FALSE	5931	80040.79	43062
	Q9Y3A5	Q9Y3A5;A0A087X020	Q9Y3A5	Ribosome maturation protein SBDS	SBDS	1.07629331626392	0.000323018203205712	2.30457353138149	6.64246447348332e-08	1.83465119672618	4.15564107323768e-06	TRUE	FALSE	FALSE	TRUE	TRUE	TRUE	FALSE	FALSE	TRUE	FALSE	FALSE	7951	28763.51	46
	Q07157	Q07157-2;A0A087X0K9;G5E9E7;Q07157;G3V1L9	Q07157	Tight junction protein ZO-1	TJP1	1.88438318098477	4.96671142745377e-05	2.97199200788728	6.75908254119364e-09	1.75777231250315	7.85345087909982e-06	FALSE	FALSE	FALSE	FALSE	FALSE	FALSE	FALSE	FALSE	FALSE	FALSE	FALSE	5957	195459.03	45595
	Q9BWU0	A0A087X0M4;Q9BWU0	Q9BWU0	Kanadaptin	SLC4A1AP	1.87156391043868	4.96671142745377e-05	2.79410903720824	7.20110330183743e-09	1.91665314925349	6.98601467621658e-06	TRUE	FALSE	FALSE	FALSE	TRUE	TRUE	FALSE	FALSE	TRUE	FALSE	FALSE	5016	88814.13	44849
	Q7Z739	A0A087X0Q1;Q7Z739;A0A024R7W5;A0A087WY31	Q7Z739	YTH domain family protein 3	YTHDF3	1.60593416871413	0.000302001646415658	2.93452491709017	6.7336627647189e-09	3.67598051939714	8.18852067705826e-07	TRUE	FALSE	TRUE	TRUE	TRUE	TRUE	FALSE	FALSE	FALSE	FALSE	FALSE	8361	63861.25	51282
	P12109	A0A087X0S5;P12109	P12109	Collagen alpha-1(VI) chain	COL6A1	1.1641267901479	0.00035871516299769	3.01510329074182	7.20110330183743e-09	2.17765401601898	2.40301624746776e-06	FALSE	FALSE	FALSE	FALSE	FALSE	FALSE	FALSE	FALSE	FALSE	FALSE	FALSE	5143	108529.4	57977
	Q86TX2	A0A087X0W7;Q86TX2;A0A087WT95;P49753;G3V4F2	c(\Q86TX2\", \"P49753\")"	Acyl-coenzyme A thioesterase 1;Acyl-coenzyme A thioesterase 2, mitochondrial	ACOT1;ACOT2	1.97676663996119	0.00012596861974501	3.50902186617169	6.00849974186853e-09	3.94543425002136	9.31529485929593e-07	FALSE	FALSE	FALSE	FALSE	FALSE	FALSE	FALSE	FALSE	TRUE	FALSE	FALSE	6547	46277.37	62233
	P54252	D3VVH9;A0A087X1A8;G3V3R7;P54252-4;P54252-2;P54252;F5H211;G3V328;G3V4U9;A0A087WXY4;C9JQV6;P54252-3;E9PJN5;G3V2G1;G3V526;G3V3T6;G3V2G2;P54252-5	P54252	Ataxin-3	ATXN3	2.27558986960323	4.96671142745377e-05	2.87533600910984	6.2890721151374e-09	2.07482919926605	1.10276210598379e-05	FALSE	FALSE	FALSE	FALSE	FALSE	TRUE	FALSE	FALSE	FALSE	FALSE	FALSE	4724	41780.86	46978
	Q9Y6K9	A0A087X1B1;Q9Y6K9;Q9Y6K9-2;A0A087X0G7;A0A087WUW6;C9JN51;Q9Y6K9-3	Q9Y6K9	NF-kappa-B essential modulator	IKBKG	1.50363142638586	0.000241269677889085	2.26069293510988	6.03314379378277e-08	2.67128541038787	1.63459410988577e-06	FALSE	FALSE	FALSE	FALSE	FALSE	FALSE	FALSE	FALSE	FALSE	FALSE	FALSE	5.41	48197.68	44391
	Q7Z3E5	Q7Z3E5-2;Q7Z3E5;A0A087X1I8	Q7Z3E5	LisH domain-containing protein ARMC9	ARMC9	2.23962180413977	4.96671142745377e-05	3.11853239101801	5.75270201368755e-09	1.89870197982913	7.50382684584785e-06	FALSE	FALSE	FALSE	FALSE	FALSE	FALSE	FALSE	FALSE	FALSE	FALSE	FALSE	5601	91761.62	50796
	Q9UL46	Q9UL46;A0A087X1Z3;H0YM70	Q9UL46	Proteasome activator complex subunit 2	PSME2	1.9302572009476	5.28249928664903e-05	2.97696609212205	6.57105845234732e-09	2.26291386681254	2.27862546003417e-06	FALSE	FALSE	FALSE	FALSE	FALSE	FALSE	FALSE	FALSE	FALSE	FALSE	FALSE	5397	27401.63	52.72
	Q8TCG1	Q8TCG1;A0A087X211;Q8TCG1-2	Q8TCG1	Protein CIP2A	KIAA1524	1.49560571602808	0.000762100829698391	3.09801469178764	6.06518475823808e-09	3.16203424073536	8.25788743250715e-07	FALSE	FALSE	FALSE	FALSE	FALSE	FALSE	FALSE	FALSE	FALSE	FALSE	FALSE	5614	102185	47182
	Q2M389	Q2M389;A0A087X256;Q2M389-2	Q2M389	WASH complex subunit 7	KIAA1033	1.48404795800448	0.000109829656553242	2.69445548096396	8.45948993133658e-09	1.7273794046974	1.39862822418316e-05	FALSE	FALSE	FALSE	FALSE	FALSE	FALSE	FALSE	FALSE	FALSE	FALSE	FALSE	6.62	136403.41	50384
	P62333	P62333;A0A087X2I1;H0YJC0	P62333	26S protease regulatory subunit 10B	PSMC6	1.5073076475947	0.000134448670497954	2.83195860274673	8.00486404283644e-09	2.03640781172606	4.34646555829151e-06	FALSE	FALSE	FALSE	FALSE	FALSE	FALSE	FALSE	TRUE	FALSE	TRUE	FALSE	6722	44172.99	51414
	A0AVT1	A0AVT1;A0AVT1-2	A0AVT1	Ubiquitin-like modifier-activating enzyme 6	UBA6	1.54275324070278	0.000237309071382021	2.97257784782595	6.57105845234732e-09	2.66206718861468	1.62655473170772e-06	FALSE	FALSE	FALSE	FALSE	FALSE	TRUE	FALSE	FALSE	TRUE	FALSE	FALSE	5525	117969.97	52186
	A0MZ66	A0MZ66;A0MZ66-3;A0MZ66-4;A0MZ66-5;A0MZ66-6;A0MZ66-8;A0MZ66-2	A0MZ66	Shootin-1	KIAA1598	1.71666285500761	5.46423204635198e-05	2.63458233922852	8.66188214865355e-09	1.62012068348734	1.0579235287502e-05	FALSE	FALSE	FALSE	FALSE	FALSE	FALSE	FALSE	FALSE	FALSE	FALSE	FALSE	5181	71639.86	38.51
	Q9Y312	Q9Y312;A2A2Q9	Q9Y312	Protein AAR2 homolog	AAR2	1.52362206554723	0.000255107072245102	2.60924503242545	3.91665664702301e-08	2.19671102712842	2.38927828835706e-06	TRUE	FALSE	FALSE	FALSE	TRUE	FALSE	FALSE	FALSE	TRUE	FALSE	FALSE	5461	43472.19	56.51
	O75044	O75044;A2RUF3;A0A075B7B5	O75044	SLIT-ROBO Rho GTPase-activating protein 2	SRGAP2	2.0419124542087	6.33871015521052e-05	2.93482878599269	9.18725842172701e-09	2.0004020717513	1.88802567016805e-05	FALSE	FALSE	FALSE	FALSE	FALSE	FALSE	FALSE	FALSE	FALSE	FALSE	FALSE	5957	120880.59	44538
	A3KN83	A3KN83-2;A3KN83;A3KN83-3	A3KN83	Protein strawberry notch homolog 1	SBNO1	1.29190875905341	0.000189933718864703	2.26937486933265	4.38629115373237e-08	0.946658426391891	0.00043107993544484	FALSE	FALSE	FALSE	FALSE	FALSE	FALSE	FALSE	FALSE	TRUE	FALSE	FALSE	7059	154312.19	49174
	A5YKK6	A5YKK6;A5YKK6-2;A5YKK6-3;A5YKK6-4	A5YKK6	CCR4-NOT transcription complex subunit 1	CNOT1	1.46833939059782	0.000181341192237249	2.76059356448666	7.63370892307123e-09	3.79817242520796	6.21579595704949e-07	TRUE	FALSE	TRUE	TRUE	TRUE	TRUE	FALSE	FALSE	FALSE	FALSE	FALSE	6287	266938.88	54882
	Q9GZQ8	H3BTL1;Q9GZQ8;A6NCE7;Q9H492;Q9H492-2	c(\Q9GZQ8\", \"A6NCE7\", \"Q9H492\")"	Microtubule-associated proteins 1A/1B light chain 3B;Microtubule-associated proteins 1A/1B light chain 3 beta 2;Microtubule-associated proteins 1A/1B light chain 3A	MAP1LC3B;MAP1LC3B2;MAP1LC3A	2.24839582740159	0.000551485905040564	3.63164395453867	1.62700762784501e-08	2.47125482869071	3.75950273606431e-05	FALSE	FALSE	FALSE	FALSE	FALSE	FALSE	FALSE	FALSE	FALSE	FALSE	FALSE	8404	14688.03	48
	A6NDG6	A6NDG6	A6NDG6	Phosphoglycolate phosphatase	PGP	1.68164913091823	5.80532330568623e-05	3.02727334035822	5.75270201368755e-09	1.98644302641106	4.78053326992174e-06	FALSE	FALSE	FALSE	FALSE	FALSE	FALSE	FALSE	FALSE	FALSE	FALSE	FALSE	5677	34006.06	62928
	P51610	P51610-4;A6NEM2	P51610	Host cell factor 1;HCF N-terminal chain 1;HCF N-terminal chain 2;HCF N-terminal chain 3;HCF N-terminal chain 4;HCF N-terminal chain 5;HCF N-terminal chain 6;HCF C-terminal chain 1;HCF C-terminal chain 2;HCF C-terminal chain 3;HCF C-terminal chain 4;HCF C-terminal chain 5;HCF C-terminal chain 6	HCFC1	1.56880124560025	0.000102890298113798	2.8531561681477	7.82066825384426e-09	2.40425096586727	1.54481410263804e-06	FALSE	FALSE	FALSE	FALSE	FALSE	FALSE	FALSE	TRUE	FALSE	TRUE	FALSE	6605	208732.49	55135
	Q9UKK9	Q9UKK9;A6NFX8;A6NJU6;A6NCQ0	Q9UKK9	ADP-sugar pyrophosphatase	NUDT5	1.44871995394474	0.000109307399302197	2.44052860971268	2.27670436419157e-08	1.85839329746319	4.38865791544333e-06	FALSE	FALSE	FALSE	FALSE	FALSE	FALSE	FALSE	FALSE	FALSE	FALSE	FALSE	4787	24327.62	52968
	Q14202	Q14202;A6NHB5;A6NHN7	Q14202	Zinc finger MYM-type protein 3	ZMYM3	1.79257852664555	0.000133972071268061	2.96046916368081	5.93747306944131e-09	2.06184095983817	4.01319692441346e-06	FALSE	FALSE	FALSE	FALSE	FALSE	FALSE	FALSE	FALSE	FALSE	FALSE	FALSE	5753	152379.05	51533
	A6NHR9	A6NHR9;A6NHR9-2;J3KTL8	A6NHR9	Structural maintenance of chromosomes flexible hinge domain-containing protein 1	SMCHD1	1.84791112161458	6.3818693687185e-05	3.27519677666896	5.75270201368755e-09	3.28961436479719	6.66530997640751e-07	FALSE	FALSE	FALSE	FALSE	FALSE	FALSE	FALSE	FALSE	TRUE	FALSE	FALSE	6491	226373.58	51122
	Q5JSL3	Q5JSL3;A6NIW2	Q5JSL3	Dedicator of cytokinesis protein 11	DOCK11	2.10384690601821	0.00017942976409846	2.97813910283261	7.91610201020422e-09	2.73853272595927	1.34785014110083e-06	FALSE	FALSE	FALSE	FALSE	FALSE	FALSE	FALSE	FALSE	FALSE	FALSE	FALSE	6883	237670.82	49976
	Q92599	Q92599-2;A6NMH6;Q92599-4;Q92599;A6NFQ9;F8W8I8;A0A087X142;Q92599-3	Q92599	Septin-8	SEPT8	1.78914309032065	6.28220975410329e-05	2.97653826567834	5.75270201368755e-09	2.37818409620443	1.53070626284891e-06	FALSE	FALSE	FALSE	FALSE	FALSE	FALSE	FALSE	FALSE	FALSE	FALSE	FALSE	5652	55756.24	45135
	O60879	O60879-2;A6NML8;O60879-3;O60879;K4DI95;C9J6U3	O60879	Protein diaphanous homolog 2	DIAPH2	1.76752891601835	5.9578588124881e-05	3.0087471284663	6.09354237097325e-09	2.20395433282736	5.01507348279122e-06	FALSE	FALSE	FALSE	FALSE	FALSE	FALSE	FALSE	FALSE	FALSE	FALSE	FALSE	5957	125569.14	48501
	P46020	P46020-2;P46020;A6NMN0;P46020-3;A6NIT2	P46020	Phosphorylase b kinase regulatory subunit alpha, skeletal muscle isoform	PHKA1	1.95813839570883	7.0464008239261e-05	3.21219041931598	5.75270201368755e-09	2.21598643017953	3.29700933276098e-06	FALSE	FALSE	FALSE	FALSE	FALSE	FALSE	FALSE	FALSE	FALSE	FALSE	FALSE	5563	137311.98	53148
	P09884	P09884;A6NMQ1;A0A087WU64	P09884	DNA polymerase alpha catalytic subunit;DNA polymerase	POLA1	1.83838352732443	5.53259446394204e-05	2.70123418432116	8.91742327344712e-09	1.76994746575577	5.71632568413646e-06	FALSE	FALSE	FALSE	FALSE	FALSE	TRUE	FALSE	TRUE	FALSE	TRUE	FALSE	5436	165912.77	50752
	O43768	O43768-2;O43768;O43768-9;O43768-3;O43768-4;A6NMQ3;Q5T5H1;O43768-6;O43768-5;O43768-7;O43768-8	O43768	Alpha-endosulfine	ENSA	2.45169513513372	4.96671142745377e-05	3.43321906433571	5.81180333686384e-09	1.39299415433334	7.67368955798769e-05	FALSE	FALSE	FALSE	TRUE	FALSE	FALSE	FALSE	FALSE	FALSE	FALSE	FALSE	6854	13389.02	42975
	O75147	A6NN50;O75147;O75147-2;O75147-1;O75147-4;A8MSZ8	O75147	Obscurin-like protein 1	OBSL1	1.45774012260683	0.000142691267172736	2.39319601001139	3.26010331346136e-08	2.89093734953441	1.6557260053103e-06	FALSE	FALSE	FALSE	FALSE	FALSE	FALSE	FALSE	FALSE	FALSE	FALSE	FALSE	5258	206946.78	56751
	Q15257	Q15257-2;A6PVN5;Q15257;F6WIT2;Q15257-3;Q5T949;Q5T948;A6PVN9;Q15257-4;A6PVN6	Q15257	Serine/threonine-protein phosphatase 2A activator	PPP2R4	1.51445384620579	0.000379540965958501	2.50555158773226	1.23206519978459e-07	1.36210960050015	0.000428901687164183	FALSE	FALSE	FALSE	FALSE	FALSE	FALSE	FALSE	FALSE	FALSE	FALSE	FALSE	5423	40667.54	55866
	P14678	P14678-2;P14678;A8MT02;P14678-3;J3QLE5;P63162;P63162-2;J3KRY3;S4R3P3	c(\P14678\", \"P63162\")"	Small nuclear ribonucleoprotein-associated proteins B and B;Small nuclear ribonucleoprotein-associated protein N	SNRPB;SNRPN	1.68167428992851	7.0504898426616e-05	3.30716386428915	5.75270201368755e-09	3.49113671988764	6.66530997640751e-07	TRUE	FALSE	TRUE	TRUE	TRUE	TRUE	FALSE	TRUE	FALSE	FALSE	FALSE	11067	24610.07	70833
	P43243	A8MXP9	P43243		MATR3	1.16927065924428	0.00049593404152716	2.43784779004037	2.03933254201671e-08	0.683022346850488	0.00289144991787632	TRUE	FALSE	TRUE	TRUE	TRUE	TRUE	TRUE	TRUE	FALSE	FALSE	TRUE	5626	94623.24	44982
	Q8IYB3	Q8IYB3-2;Q8IYB3;A9Z1X7;E9PCT1;M0R088	Q8IYB3	Serine/arginine repetitive matrix protein 1	SRRM1	1.27411987953306	0.000164199434317219	2.58439706466594	1.31340185739339e-08	1.59678214957677	8.954559850167e-06	TRUE	FALSE	TRUE	TRUE	TRUE	TRUE	FALSE	FALSE	TRUE	FALSE	FALSE	11667	102335.14	35288
	Q01844	Q01844-6;B0QYK0;Q01844-3;Q01844;Q01844-5;Q01844-2;C9JGE3;H7BY36	Q01844	RNA-binding protein EWS	EWSR1	1.44026483758747	8.93633566214731e-05	2.8088331789438	9.31663210280349e-09	2.49802186875786	1.60943416005469e-06	TRUE	FALSE	TRUE	TRUE	TRUE	TRUE	FALSE	TRUE	FALSE	FALSE	TRUE	9121	68478.24	55335
	Q14155	Q14155-1;B1ALK7;Q14155-5;Q14155-6;E7EUY6;Q14155-2;Q14155-3;Q14155;E9PDQ5	Q14155	Rho guanine nucleotide exchange factor 7	ARHGEF7	1.29803277849183	0.000400796888614815	2.63240357303465	9.48691061688231e-09	2.15124669333804	3.23407926251713e-06	FALSE	FALSE	FALSE	FALSE	FALSE	FALSE	FALSE	FALSE	FALSE	FALSE	FALSE	6.3	90012.05	46824
	O95490	O95490-3;O95490-4;B1ALU1;O95490-2;O95490-5;B1ALU3;O95490;O95490-7;O95490-6;H0Y5C0	O95490	Latrophilin-2	LPHN2	1.93314620681364	0.00581267602831838	2.88954583596395	1.18946904850215e-07	1.5698003305306	0.000104664081445926	FALSE	FALSE	FALSE	FALSE	FALSE	FALSE	FALSE	FALSE	FALSE	FALSE	FALSE	5741	163348.94	53667
	Q14141	Q14141-2;Q14141-4;B1AMS2;Q14141	Q14141	Septin-6	SEPT6	2.14796665309492	4.96671142745377e-05	3.11645231650893	5.75270201368755e-09	1.61376173220102	8.60387760158178e-06	FALSE	FALSE	FALSE	FALSE	FALSE	FALSE	FALSE	FALSE	FALSE	FALSE	FALSE	5.97	49716.65	45161
	Q16774	B1ANH0;Q16774-2;B1ANG9;Q16774-3	Q16774	Guanylate kinase	GUK1	1.39239394447751	0.000148862653375484	2.69497101756036	8.68804692270117e-09	2.10788885177261	3.21485743371671e-06	FALSE	FALSE	FALSE	FALSE	FALSE	FALSE	FALSE	FALSE	FALSE	FALSE	FALSE	5893	21725.59	50761
	P49760	B1AVT0;P49760-3;P49760	P49760	Dual specificity protein kinase CLK2	CLK2	1.19031078810257	0.000410965598815033	2.24063010601415	3.83383925873902e-08	1.73665699096231	2.07640950773676e-05	TRUE	FALSE	FALSE	FALSE	TRUE	TRUE	FALSE	FALSE	FALSE	FALSE	FALSE	9.37	60090.19	41283
	P07602	P07602;B1AVU8;P07602-2;P07602-3;C9JIZ6;Q5BJH1	P07602	Proactivator polypeptide;Saposin-A;Saposin-B-Val;Saposin-B;Saposin-C;Saposin-D	PSAP	1.27455528319489	0.000620081742408749	2.01700735011295	2.49973712266699e-07	1.19784708678572	0.000212243989760318	FALSE	FALSE	FALSE	FALSE	FALSE	FALSE	FALSE	FALSE	FALSE	FALSE	FALSE	4965	58112.64	56107
	O75122	E7ERI8;E7EW49;B2RTR1	O75122		CLASP2	2.07620881533039	4.96671142745377e-05	2.99926355624687	6.44942449786821e-09	2.17555421208126	3.59605659081263e-06	FALSE	FALSE	FALSE	TRUE	FALSE	FALSE	FALSE	FALSE	FALSE	FALSE	FALSE	7629	141132.77	47372
	Q8IXK0	Q8IXK0-2;B3KPJ4;Q8IXK0-4;Q8IXK0;Q8IXK0-5;Q8IXK0-3	Q8IXK0	Polyhomeotic-like protein 2	PHC2	1.1169273801201	0.000420162994258333	3.24187552500886	5.75270201368755e-09	2.41567077062518	2.09302758285083e-05	FALSE	FALSE	FALSE	FALSE	FALSE	FALSE	FALSE	FALSE	FALSE	FALSE	FALSE	7863	90713.09	51632
	O15372	O15372;B3KS98;A0A087WZK9;E5RJT0	O15372	Eukaryotic translation initiation factor 3 subunit H	EIF3H;EIF3S3	1.26149468308682	0.000234730682732929	2.45350775978256	1.8924533162622e-08	2.55980312162451	1.24179036943396e-06	TRUE	FALSE	FALSE	TRUE	TRUE	TRUE	FALSE	FALSE	FALSE	FALSE	FALSE	5.83	39930.32	48295
	Q9UBU8	Q9UBU8-2;B3KTM8;Q9UBU8;H0YLJ3;Q9UBU8-3;H0YMJ0	Q9UBU8	Mortality factor 4-like protein 1	MORF4L1	1.77486515068719	7.71588793062362e-05	3.12516996105432	6.01609916017948e-09	2.39259580018013	5.51071164789381e-06	FALSE	FALSE	FALSE	FALSE	FALSE	FALSE	FALSE	FALSE	FALSE	FALSE	FALSE	8551	41473.53	50552
	Q9H3R5	B3KVZ3;Q9H3R5;H0Y9E6	Q9H3R5	Centromere protein H	CENPH	1.48647384339075	0.000180342690270425	2.62621667661154	1.16881825458378e-08	2.38960060217805	2.31095838118502e-06	FALSE	FALSE	FALSE	FALSE	FALSE	FALSE	FALSE	FALSE	FALSE	FALSE	FALSE	5156	28480.89	43.32
	Q99439	B4DDF4;Q99439;B4DUT8;A0A087X271;Q99439-2;A0A087X1X5;H3BVI6	Q99439	Calponin-2	CNN2	1.40980952753915	0.000186775539528232	2.39827133772879	4.15285117171769e-08	2.31715195963545	1.65418191316782e-06	FALSE	FALSE	FALSE	TRUE	FALSE	FALSE	FALSE	FALSE	FALSE	FALSE	FALSE	6547	33697.05	52427
	Q9NPI6	B4DHN9;Q9NPI6	Q9NPI6	mRNA-decapping enzyme 1A	DCP1A	1.77043991066322	6.31756381248669e-05	2.46486613690269	5.23361883792595e-08	2.29885581155557	2.09864264104635e-06	TRUE	FALSE	FALSE	FALSE	TRUE	TRUE	TRUE	FALSE	FALSE	FALSE	FALSE	5588	63309.49	49485
	Q96SY0	Q96SY0;B4DJL6;B4DVT3	Q96SY0	von Willebrand factor A domain-containing protein 9	VWA9	2.21787257205112	4.96671142745377e-05	3.63040570282599	5.75270201368755e-09	3.09293878715686	2.75569448131801e-06	FALSE	FALSE	FALSE	FALSE	FALSE	FALSE	FALSE	FALSE	FALSE	FALSE	FALSE	4876	57470.81	55019
	O75390	B4DJV2;O75390	O75390	Citrate synthase;Citrate synthase, mitochondrial	CS	1.02221700221572	0.00141114074221031	2.92544322555253	6.06518475823808e-09	3.20499484326159	7.47243172051856e-07	FALSE	FALSE	TRUE	TRUE	FALSE	FALSE	FALSE	FALSE	FALSE	FALSE	TRUE	7629	51712.43	56652
	Q9H910	Q9H910;B4DLH4;A6NGP5;Q9H910-2;H3BU16;H3BMV3	Q9H910	Hematological and neurological expressed 1-like protein	HN1L	1.96279665484331	4.96671142745377e-05	3.30627824812509	5.75270201368755e-09	2.50561701552228	1.44973974310917e-06	FALSE	FALSE	FALSE	FALSE	FALSE	FALSE	FALSE	FALSE	FALSE	FALSE	FALSE	8507	20063.3	50
	Q9UBX3	B4DLN1	Q9UBX3		SLC25A10	1.62048885083398	0.000186676627522722	3.53052508080987	1.19092797059035e-08	3.11793696169418	2.46942916381211e-05	FALSE	FALSE	FALSE	FALSE	FALSE	TRUE	FALSE	FALSE	FALSE	FALSE	FALSE	9004	31282.47	60976
	P50542	P50542;P50542-4;B4E0T2;P50542-3	P50542	Peroxisomal targeting signal 1 receptor	PEX5	1.8084553718773	5.85519124798094e-05	2.6236790374725	9.39347860905692e-09	2.20338476264517	2.0391342747729e-06	FALSE	FALSE	FALSE	FALSE	FALSE	FALSE	FALSE	FALSE	FALSE	FALSE	FALSE	4342	70864.76	53365
	Q9P289	Q8NBY1;Q9P289;B4E0Y9;Q9P289-2;Q9P289-3	Q9P289	Serine/threonine-protein kinase MST4	MST4	2.06328272692241	4.96671142745377e-05	2.96698225595072	5.93747306944131e-09	1.50528737898622	1.6555852082146e-05	FALSE	FALSE	FALSE	FALSE	FALSE	FALSE	FALSE	FALSE	TRUE	FALSE	FALSE	5054	46528.82	48798
	P62826	P62826;B5MDF5;J3KQE5;F5H018;B4DV51	P62826	GTP-binding nuclear protein Ran	RAN	1.67718639187813	8.02672979482227e-05	2.8245170294309	7.35787795352938e-09	2.33734661141031	1.68486621285655e-06	TRUE	FALSE	TRUE	TRUE	TRUE	FALSE	FALSE	FALSE	TRUE	FALSE	TRUE	6751	24423.11	56481
	P20810	B7Z468;P20810-9;E7ESM9;P20810-7;P20810-6;B7Z574;E7EVY3;H0Y9H6;E7EQ12	P20810	Calpastatin	CAST	1.59733425904652	9.74930644735068e-05	1.78753537268033	4.9612223655659e-07	0.638239550866343	0.0063424648906291	FALSE	FALSE	FALSE	TRUE	TRUE	FALSE	FALSE	FALSE	FALSE	FALSE	TRUE	4889	76572.83	39831
	Q96GQ7	B7Z6D5;Q96GQ7	Q96GQ7	Probable ATP-dependent RNA helicase DDX27	DDX27	1.06191109357929	0.000575798311290546	2.65806759810855	1.15038075087296e-08	2.27532560143586	1.94541858892476e-06	TRUE	FALSE	TRUE	TRUE	TRUE	TRUE	TRUE	TRUE	FALSE	FALSE	TRUE	8404	89835.25	46985
	Q96RU3	Q96RU3-3;B7ZL12;Q96RU3-2;Q96RU3;Q96RU3-4;B7ZL14;H0Y7W6	Q96RU3	Formin-binding protein 1	FNBP1	2.0350901965759	4.96671142745377e-05	2.71424319486809	7.91610201020422e-09	1.49489737046392	7.16682332040891e-05	FALSE	FALSE	FALSE	FALSE	FALSE	FALSE	FALSE	FALSE	FALSE	FALSE	FALSE	5385	71306.81	42626
	P21127	P21127-8;P21127-3;P21127-2;B7ZVY7;P21127-6;P21127-9;J3QR29;J3QKR5;P21127;J3QR44;P21127-10;P21127-12;P21127-4;P21127-5	P21127	Cyclin-dependent kinase 11B	CDK11B;CDC2L1	1.06839118393282	0.00057365026830509	2.644581302779	2.38312125149947e-08	0.946012202074643	0.000392333167205491	FALSE	FALSE	FALSE	TRUE	FALSE	TRUE	FALSE	FALSE	FALSE	FALSE	FALSE	5321	92707.02	38742
	Q6NZ67	Q6NZ67;B8ZZ87;H7C173;H7BZ50	Q6NZ67	Mitotic-spindle organizing protein 2B	MZT2B	1.77251783365	0.000124517632364008	3.33757587062725	6.09354237097325e-09	1.96754765447428	1.26491523021224e-05	FALSE	FALSE	FALSE	FALSE	FALSE	FALSE	FALSE	FALSE	FALSE	FALSE	FALSE	9414	16225.66	58861
	Q8WVV9	Q8WVV9-4;C9IYN3;Q8WVV9;D6W592;Q8WVV9-5;B7WPG3	Q8WVV9	Heterogeneous nuclear ribonucleoprotein L-like	HNRNPLL;HNRPLL	1.91683810946556	5.03661959154618e-05	3.01321095693821	6.56842204721066e-09	2.24741759588299	3.39863067669412e-06	TRUE	FALSE	TRUE	TRUE	TRUE	FALSE	FALSE	TRUE	FALSE	FALSE	TRUE	6883	60083.12	52583
	P30626	C9J0K6;P30626-2;P30626;P30626-3;B4DHQ6	P30626	Sorcin	SRI	1.93938973843621	5.03661959154618e-05	3.04348213751006	6.78348703495659e-09	2.20500014479075	1.11958966141484e-05	FALSE	FALSE	FALSE	FALSE	FALSE	FALSE	FALSE	FALSE	FALSE	FALSE	FALSE	5156	21676.38	59596
	P30876	C9J2Y9;P30876;C9J4M6	P30876	DNA-directed RNA polymerase;DNA-directed RNA polymerase II subunit RPB2	POLR2B	1.16645518126635	0.000226519295605159	2.72643762172515	7.6700884941952e-09	2.69462721177194	1.10274627248481e-06	TRUE	FALSE	TRUE	TRUE	TRUE	TRUE	FALSE	TRUE	FALSE	FALSE	TRUE	6122	133896.57	52726
	Q9H000	Q9H000-2;C9J494;Q9H000	Q9H000	Probable E3 ubiquitin-protein ligase makorin-2	MKRN2	1.56943070324715	6.73485856619409e-05	3.1894853798067	5.75270201368755e-09	3.55928278222703	6.22327507100353e-07	TRUE	FALSE	TRUE	TRUE	TRUE	TRUE	FALSE	FALSE	FALSE	FALSE	FALSE	6737	46940.25	50481
	Q9BTE6	Q9BTE6;C9J5N1;Q9BTE6-2;Q9BTE6-3	Q9BTE6	Alanyl-tRNA editing protein Aarsd1	AARSD1;PTGES3L-AARSD1	1.39065173104779	0.000133157079225171	3.05785931310866	5.75270201368755e-09	2.66805432603958	1.2401429945653e-06	TRUE	FALSE	FALSE	FALSE	TRUE	FALSE	FALSE	FALSE	FALSE	FALSE	FALSE	5741	45479.55	49515
	P08865	C9J9K3;P08865;A6NE09	P08865	40S ribosomal protein SA	RPSA;RPSAP58	1.75684596923112	7.0464008239261e-05	2.77539323986241	7.71226870082564e-09	2.73010978939798	1.45490453141452e-06	TRUE	FALSE	TRUE	TRUE	TRUE	TRUE	FALSE	FALSE	TRUE	FALSE	TRUE	4698	32854.08	55254
	Q16629	Q16629-3;Q16629-2;Q16629-4;C9JAB2;Q16629	Q16629	Serine/arginine-rich splicing factor 7	SRSF7	1.29292300368998	0.00054046922973487	2.65361584690678	1.83800342309e-08	1.87142625830619	4.38865791544333e-06	TRUE	FALSE	TRUE	TRUE	TRUE	FALSE	FALSE	TRUE	FALSE	FALSE	TRUE	11696	27366.53	39916
	Q14919	Q14919;Q14919-2;C9JCC6	Q14919	Dr1-associated corepressor	DRAP1	1.53875333012269	0.000185895341842127	2.947759328352	7.99474413054401e-09	1.14588935627971	9.93439424842302e-05	FALSE	TRUE	FALSE	FALSE	FALSE	TRUE	FALSE	FALSE	FALSE	FALSE	FALSE	4927	22349.84	45366
	Q13685	C9JG97;Q13685;C9JEH3;C9JTS3	Q13685	Angio-associated migratory cell protein	AAMP	1.75759000176902	8.02793095525429e-05	2.49745164192741	4.71302117516041e-08	0.876560650548226	0.00298633462970992	FALSE	FALSE	FALSE	FALSE	FALSE	FALSE	FALSE	FALSE	FALSE	FALSE	FALSE	4177	46750.91	54147
	P49585	P49585;C9JEJ2;C9J050;H7C1T3;H7BZN1;C9J2E1	P49585	Choline-phosphate cytidylyltransferase A	PCYT1A	2.458763967646	4.96671142745377e-05	3.15139538655375	1.2791183961339e-08	1.90685358208975	2.66305257520231e-05	FALSE	FALSE	FALSE	FALSE	FALSE	FALSE	FALSE	FALSE	TRUE	FALSE	FALSE	6491	41731	47684
	Q13098	C9JFE4;Q13098-5;Q13098;Q13098-7;Q13098-6;J3KSA5	Q13098	COP9 signalosome complex subunit 1	GPS1	1.65106795138896	0.000100502900032335	2.97792554364305	5.96324462438669e-09	2.37482234794347	1.39772539879659e-06	FALSE	FALSE	FALSE	FALSE	FALSE	FALSE	FALSE	TRUE	FALSE	TRUE	FALSE	6008	55536.58	51527
	P99999	C9JFR7;P99999	P99999	Cytochrome c	CYCS	1.95959547460909	6.31756381248669e-05	3.4379894721701	5.75270201368755e-09	2.0078649261077	3.70429996559433e-06	FALSE	FALSE	FALSE	TRUE	FALSE	FALSE	FALSE	FALSE	FALSE	FALSE	FALSE	8829	11748.72	52381
	P13798	P13798;C9JIF9	P13798	Acylamino-acid-releasing enzyme	APEH	1.52181690052837	0.000183042717706212	2.78756951300855	9.57430682112473e-09	2.21155698541168	2.59894665025959e-06	FALSE	FALSE	FALSE	TRUE	TRUE	FALSE	FALSE	FALSE	TRUE	FALSE	FALSE	5143	81224.55	57.24
	Q9Y5U2	C9JJV1;Q9Y5U2-2;Q9Y5U2;A6NCC9;E9PME3;C9JHT9	Q9Y5U2	Protein TSSC4	TSSC4	2.2198316492619	4.96671142745377e-05	2.95608626672091	6.28565976069627e-09	1.87704462079131	5.09493665421037e-06	FALSE	FALSE	FALSE	FALSE	FALSE	TRUE	FALSE	FALSE	FALSE	FALSE	FALSE	4952	34325.51	51976
	P83731	C9JNW5;P83731;C9JXB8	P83731	60S ribosomal protein L24	RPL24	1.2212328130313	0.000299791148745996	2.80599200827839	7.55351674922095e-09	2.87453594544405	1.0270473101614e-06	TRUE	FALSE	TRUE	TRUE	TRUE	FALSE	FALSE	TRUE	FALSE	FALSE	TRUE	11111	17778.96	47134
	Q9NR56	C9JP00;Q9NR56;Q86VM6	Q9NR56	Muscleblind-like protein 1	MBNL1	1.65599994580073	0.00028176247731151	3.06599309709761	6.06518475823808e-09	3.18929431337604	1.24179036943396e-06	TRUE	FALSE	TRUE	TRUE	TRUE	TRUE	FALSE	FALSE	TRUE	FALSE	TRUE	8097	41817.21	57216
	Q9UK58	C9JPL0;Q9UK58;Q9UK58-4;Q9UK58-5	Q9UK58	Cyclin-L1	CCNL1	1.59366658045136	6.86110036601025e-05	3.68793204769386	5.63891771549973e-09	1.98585021552279	7.84736000158159e-06	FALSE	FALSE	FALSE	FALSE	FALSE	TRUE	FALSE	FALSE	FALSE	FALSE	FALSE	10584	59633.6	41255
	Q96GG9	C9JVE2;Q96GG9;C9J8R4	Q96GG9	DCN1-like protein 1	DCUN1D1	1.64359120595593	0.000104989404235195	3.02675679752205	6.39094657813043e-09	2.43408332368711	2.90473491413217e-06	FALSE	FALSE	FALSE	FALSE	FALSE	FALSE	FALSE	FALSE	TRUE	FALSE	FALSE	5067	30124.35	49035
	Q96SB3	Q96SB3;D3DTX6	Q96SB3	Neurabin-2	PPP1R9B	1.3377348145906	0.00027755178443403	2.69496308146217	2.43264095204459e-08	1.30887646616715	0.000373321000078303	FALSE	FALSE	FALSE	FALSE	FALSE	FALSE	FALSE	FALSE	FALSE	FALSE	FALSE	4838	89192.07	48834
	P62910	D3YTB1;P62910;F8W727	P62910	60S ribosomal protein L32	RPL32	1.11714208440459	0.000641097258316972	2.5022308480422	1.71699086911825e-08	1.64484787437086	1.27239543221428e-05	TRUE	FALSE	FALSE	TRUE	TRUE	TRUE	FALSE	FALSE	FALSE	FALSE	FALSE	11184	15859.8	46667
	P51617	P51617-2;P51617-3;D3YTB5;P51617;P51617-4;H7C224;H7C2I6	P51617	Interleukin-1 receptor-associated kinase 1	IRAK1	1.3523894720261	0.000436234731641548	2.28790173570235	4.27688886637732e-08	2.78939812120884	1.0270473101614e-06	FALSE	FALSE	FALSE	FALSE	FALSE	FALSE	FALSE	FALSE	FALSE	FALSE	FALSE	5893	76536.7	58006
	Q8N9T8	Q8N9T8;D3YTE0	Q8N9T8	Protein KRI1 homolog	KRI1	1.09350591257914	0.000371135570366601	2.47095910553344	3.06831369827719e-08	1.72343782871152	6.93820394774237e-06	FALSE	FALSE	FALSE	TRUE	TRUE	TRUE	FALSE	FALSE	TRUE	FALSE	FALSE	4991	82598.06	38976
	Q13557	Q13557-8;Q13557-12;Q13557-10;D6R938;Q13557;Q13557-6;Q13557-11;Q13557-9;Q13557-5;Q13557-3;E9PBG7;Q13557-4;E9PF82	Q13557	Calcium/calmodulin-dependent protein kinase type II subunit delta	CAMK2D	1.92221024211028	0.00028888056447628	3.28241587515332	6.92331945961017e-09	2.66658571270306	3.31062062489685e-06	FALSE	FALSE	FALSE	FALSE	FALSE	FALSE	FALSE	FALSE	FALSE	FALSE	FALSE	6.44	56369.41	52104
	Q9H173	Q9H173;D6REA1	Q9H173	Nucleotide exchange factor SIL1	SIL1	1.6236864819793	0.000271854229820154	3.39229262082743	5.75270201368755e-09	2.60423715077497	2.95234217144365e-06	FALSE	FALSE	FALSE	FALSE	FALSE	FALSE	FALSE	FALSE	FALSE	FALSE	FALSE	5169	52084.7	51193
	Q9NVA2	D6RGI3;Q9NVA2;D6RER5;Q9NVA2-2;D6RDU5	Q9NVA2	Septin-11	SEPT11	1.98529992870719	4.96671142745377e-05	3.08387177829011	6.09354237097325e-09	1.68095197757925	6.88241629126663e-06	FALSE	FALSE	FALSE	TRUE	FALSE	FALSE	FALSE	FALSE	FALSE	FALSE	FALSE	6097	49398.25	44056
	O94979	O94979-4;O94979;D6REX3;O94979-6;O94979-3;O94979-10;O94979-9;O94979-2;O94979-8;O94979-7;H7BXG7;D6RHZ5;O94979-5	O94979	Protein transport protein Sec31A	SEC31A	1.36535622943395	0.000279172177696401	2.82467545319281	7.61260203503059e-09	2.53527205832794	1.36775268568649e-06	FALSE	FALSE	FALSE	TRUE	FALSE	FALSE	FALSE	FALSE	FALSE	FALSE	FALSE	6097	133014.69	53279
	O75496	E2QRF9;O75496;H7C608	O75496	Geminin	GMNN	2.47410698024525	4.96671142745377e-05	3.04812304868502	6.04190960812933e-09	1.42745382813	2.24604756796707e-05	FALSE	FALSE	FALSE	FALSE	FALSE	FALSE	FALSE	FALSE	FALSE	FALSE	FALSE	4851	23565.14	38278
	Q15369	E5RHG8;Q15369;Q15369-2;R4GMY8	Q15369	Transcription elongation factor B polypeptide 1	TCEB1	1.66061004064486	0.000108145479900723	2.86747526941537	7.87495964745824e-09	2.18355572674136	2.41946327778724e-06	FALSE	FALSE	FALSE	FALSE	FALSE	FALSE	FALSE	FALSE	TRUE	FALSE	FALSE	4.66	12473.16	55357
	O00244	O00244;E5RIM7;E5RGN3	O00244	Copper transport protein ATOX1	ATOX1	1.94829396287193	0.000614512043658188	2.98313421742671	2.15489672844035e-07	2.33511892915465	5.08192025721746e-06	FALSE	FALSE	FALSE	FALSE	FALSE	FALSE	FALSE	FALSE	FALSE	FALSE	FALSE	6517	7401.63	52941
	O75347	E5RIW3;O75347;E5RJD8;E5RHG6;O75347-2;E5RIX8	O75347	Tubulin-specific chaperone A	TBCA	1.68554811369972	0.000135634807101407	2.75429708316681	1.38438689297742e-08	1.56267929658028	0.000285232575815414	FALSE	FALSE	TRUE	TRUE	FALSE	FALSE	FALSE	FALSE	FALSE	FALSE	FALSE	5194	12854.83	43519
	Q7L5N1	E7EM64;Q7L5N1	Q7L5N1	COP9 signalosome complex subunit 6	COPS6	1.81809652331382	6.65725746516352e-05	2.93717657914763	7.70311461617091e-09	2.21440562377574	2.31201774403213e-06	FALSE	FALSE	FALSE	FALSE	FALSE	FALSE	FALSE	FALSE	FALSE	FALSE	FALSE	5283	36163.48	55963
	Q13510	E7EMM4;Q13510;Q13510-2;Q13510-3	Q13510	Acid ceramidase;Acid ceramidase subunit alpha;Acid ceramidase subunit beta	ASAH1	1.13653093449136	0.00032847863947632	2.84751437967458	7.03935423467611e-09	2.08501530913768	2.94182234196798e-06	FALSE	FALSE	FALSE	FALSE	FALSE	FALSE	FALSE	FALSE	FALSE	FALSE	FALSE	6825	44659.64	57468
	O95819	E7EN19;E7ESS2	O95819		MAP4K4	1.93465000537382	4.96671142745377e-05	2.81599185213821	6.30272067238171e-09	1.7092803820876	6.12050748057161e-06	FALSE	FALSE	FALSE	FALSE	FALSE	FALSE	FALSE	FALSE	FALSE	FALSE	FALSE	6664	142100.8	44391
	Q9UPN9	E7EN20;Q9UPN9;H0Y612	Q9UPN9	E3 ubiquitin-protein ligase TRIM33	TRIM33	2.06328880730577	4.96671142745377e-05	3.1238110285394	8.20684308385259e-09	1.94233952900315	6.80045103222866e-06	FALSE	FALSE	FALSE	FALSE	FALSE	FALSE	FALSE	FALSE	TRUE	FALSE	FALSE	5919	122533.17	50222
	Q9Y520	Q9Y520-4;E7EPN9;Q9Y520-5;Q9Y520;Q9Y520-7;Q9Y520-6;Q9Y520-3;Q9Y520-2	Q9Y520	Protein PRRC2C	PRRC2C	1.60194320964375	6.53446313727842e-05	2.49302459510804	1.2767211654834e-08	1.8204053164223	6.77867084605711e-06	FALSE	FALSE	TRUE	TRUE	TRUE	TRUE	FALSE	FALSE	TRUE	FALSE	TRUE	8287	316911.14	44682
	Q9GZZ1	E7EQ69;Q9GZZ1;C9J5D1;Q9GZZ1-2;A0A087WWJ2	Q9GZZ1	N-alpha-acetyltransferase 50	NAA50	1.51610586311493	0.000125380794862243	2.82403898818976	7.50939914203500e-09	1.81266051059731	4.32358558292937e-06	FALSE	FALSE	FALSE	TRUE	FALSE	TRUE	FALSE	FALSE	FALSE	FALSE	FALSE	8141	19398.35	52071
	P15311	P15311;E7EQR4	P15311	Ezrin	EZR	1.44018358948807	0.000112508612158623	2.8309891925263	6.40870745996535e-09	2.14584527071646	2.05278517306132e-06	FALSE	FALSE	TRUE	TRUE	TRUE	TRUE	FALSE	TRUE	FALSE	FALSE	TRUE	5753	69412.81	43686
	Q16637	Q16637-3;Q16637;E7EQZ4;Q16637-4;Q16637-2;B4DP61	Q16637	Survival motor neuron protein	SMN1	2.20345857010886	4.96671142745377e-05	2.84468084745552	6.09354237097325e-09	2.10757795135252	2.24245121287183e-06	TRUE	FALSE	FALSE	FALSE	TRUE	TRUE	FALSE	FALSE	FALSE	FALSE	FALSE	5868	31848.72	53061
	Q15154	E7ETA6;Q15154	Q15154	Pericentriolar material 1 protein	PCM1	1.50128553556285	0.000104511379143921	2.54225602420691	1.27461324675406e-08	1.08156848351663	0.000170068045080063	FALSE	FALSE	FALSE	FALSE	FALSE	FALSE	FALSE	FALSE	FALSE	FALSE	FALSE	4863	228533.08	39032
	Q9ULA0	Q9ULA0;E7ETB3;E7EMB6;C9JBE1	Q9ULA0	Aspartyl aminopeptidase	DNPEP	1.5594437821616	6.86110036601025e-05	2.99898035341145	5.75270201368755e-09	2.28914423845004	1.95966189802064e-05	FALSE	FALSE	FALSE	FALSE	FALSE	FALSE	FALSE	FALSE	FALSE	FALSE	FALSE	6.59	52428.33	55158
	Q9Y6E2	E7ETZ4;Q9Y6E2;Q75MG1;B5MCH7;B5MCE7;E7EMS9	Q9Y6E2	Basic leucine zipper and W2 domain-containing protein 2	BZW2	1.90564589038839	4.96671142745377e-05	2.70106884083728	8.20811896733003e-09	1.74678056737987	6.27002084942758e-06	TRUE	FALSE	FALSE	TRUE	TRUE	FALSE	FALSE	TRUE	FALSE	FALSE	FALSE	6033	48162.37	49403
	P68400	E7EU96;P68400;Q5U5J2;Q8NEV1;P68400-2	c(\P68400\", \"Q8NEV1\")"	Casein kinase II subunit alpha;Casein kinase II subunit alpha 3	CSNK2A1;CSNK2A3	1.47425698116409	9.62484916922526e-05	2.59106270967331	1.86835970106362e-08	2.41096586545833	1.64063289716211e-06	FALSE	FALSE	FALSE	FALSE	FALSE	TRUE	FALSE	FALSE	FALSE	FALSE	FALSE	7029	45143.58	53708
	P27816	E7EVA0;P27816;P27816-2	P27816	Microtubule-associated protein;Microtubule-associated protein 4	MAP4	1.98347111355165	4.96671142745377e-05	2.90619022614663	6.75908254119364e-09	1.92020407166183	6.50305958593473e-06	FALSE	FALSE	TRUE	TRUE	TRUE	FALSE	FALSE	TRUE	FALSE	FALSE	TRUE	5219	121004.98	49045
	Q96F07	E7EVJ5;Q96F07-2;Q96F07;H7C229;E7EW33	Q96F07	Cytoplasmic FMR1-interacting protein 2	CYFIP2	1.33050747012893	0.000122692311626567	2.43771156524562	3.54265389842602e-08	2.24080598908154	6.12050748057161e-06	FALSE	FALSE	FALSE	FALSE	FALSE	FALSE	FALSE	FALSE	FALSE	FALSE	FALSE	6491	148398.5	53678
	Q86UP3	E7EVZ1;Q86UP3-2;Q86UP3-5;Q86UP3;Q86UP3-4	Q86UP3	Zinc finger homeobox protein 4	ZFHX4	1.49414930156832	0.000110313106806991	2.44819999853553	5.96450325682801e-08	1.96783979859154	3.98678237829802e-06	FALSE	TRUE	FALSE	FALSE	FALSE	FALSE	FALSE	FALSE	FALSE	FALSE	FALSE	5677	393729.68	46958
	P23588	P23588;E7EX17;B4DS13;F8VX11	P23588	Eukaryotic translation initiation factor 4B	EIF4B	1.49636072304304	0.000231377574445495	2.29535081986909	3.87875940405869e-08	1.05558106482796	0.000659229048812659	TRUE	FALSE	TRUE	TRUE	TRUE	FALSE	FALSE	FALSE	TRUE	FALSE	TRUE	5423	69151.22	37643
	Q14203	Q14203-3;E7EX90;Q14203-4;Q14203-6;Q14203;Q14203-5;Q14203-2;Q6AWB1	Q14203	Dynactin subunit 1	DCTN1;DKFZp686E0752	1.61869220733243	7.01820169406801e-05	2.50537972017213	2.62903593266749e-08	1.39218542258445	5.71047684185689e-05	FALSE	FALSE	FALSE	FALSE	FALSE	FALSE	FALSE	FALSE	FALSE	FALSE	FALSE	5448	141694.85	47418
	Q8WVB6	Q8WVB6;E7EXA6;Q8WVB6-2;Q8WVB6-3	Q8WVB6	Chromosome transmission fidelity protein 18 homolog	CHTF18	1.73272896914008	0.000321101725217918	2.99629885936067	6.52765858484764e-09	3.01329193410247	1.50653470270061e-06	FALSE	FALSE	FALSE	FALSE	FALSE	FALSE	FALSE	FALSE	TRUE	FALSE	FALSE	6427	107382.97	54359
	E9PAV3	E9PAV3;F8VZJ2;H0YHX9;Q13765;E9PAV3-2;F8W0W4;F8W1N5;F8VNW4	c(\E9PAV3\", \"Q13765\")"	Nascent polypeptide-associated complex subunit alpha	NACA	1.89985451891866	4.96671142745377e-05	2.51480357530398	1.4438782292106e-08	1.54551741826801	1.39976064017282e-05	FALSE	FALSE	FALSE	FALSE	FALSE	FALSE	FALSE	FALSE	TRUE	FALSE	FALSE	8682	205421.52	58422
	Q7KZI7	Q7KZI7-14;E9PC69;Q7KZI7-3;Q7KZI7-6;Q7KZI7-8;Q7KZI7;Q7KZI7-13;Q7KZI7-16;Q7KZI7-12;Q7KZI7-11;Q7KZI7-7;E7ETY4;Q7KZI7-2;Q7KZI7-15;Q7KZI7-4;Q7KZI7-9;Q7KZI7-10;Q7KZI7-5	Q7KZI7	Serine/threonine-protein kinase MARK2	MARK2	1.36056662256489	0.000444862970933098	2.85453853219691	6.28565976069627e-09	1.75244239378601	8.64102099236697e-05	FALSE	FALSE	FALSE	TRUE	TRUE	FALSE	FALSE	FALSE	FALSE	FALSE	FALSE	8975	87910.75	46574
	Q13144	E9PC74;Q13144	Q13144	Translation initiation factor eIF-2B subunit epsilon	EIF2B5	1.87068040443124	8.95266920289433e-05	2.74559340510908	7.04164576696308e-09	1.1027767097793	0.00016679013801181	TRUE	FALSE	FALSE	FALSE	TRUE	TRUE	FALSE	FALSE	FALSE	FALSE	FALSE	4863	80379.87	52.15
	O43795	O43795-2;E9PDF6;O43795	O43795	Unconventional myosin-Ib	MYO1B	1.47169039921542	0.000128457291952258	2.76216591309198	7.72905815379115e-09	2.6193502546904	1.24179036943396e-06	FALSE	FALSE	FALSE	FALSE	FALSE	FALSE	FALSE	FALSE	FALSE	FALSE	FALSE	8639	131985.04	49472
	O60610	E9PEZ3;O60610;O60610-2;E9PHQ0;O60610-3;E7ERW8;H9KV28;E7EMV0	O60610	Protein diaphanous homolog 1	DIAPH1	2.4359754421993	4.96671142745377e-05	3.52561708446692	6.09354237097325e-09	2.31036511284628	6.80607961492e-06	FALSE	FALSE	FALSE	TRUE	TRUE	FALSE	FALSE	FALSE	FALSE	FALSE	FALSE	5207	141347.33	52123
	Q9UJ41	Q9UJ41-2;E9PFK9;Q9UJ41-4;Q9UJ41-3;Q9UJ41	Q9UJ41	Rab5 GDP/GTP exchange factor	RABGEF1	1.4568215556778	0.000208869140628619	2.3403110224631	2.34552906346604e-08	1.95659641973391	3.45210604191462e-06	FALSE	FALSE	FALSE	FALSE	FALSE	FALSE	FALSE	FALSE	FALSE	FALSE	FALSE	6097	79371.22	50282
	Q14738	E9PFR3;Q14738;Q14738-3;Q14738-2;H0Y8C4	Q14738	Serine/threonine-protein phosphatase 2A 56 kDa regulatory subunit delta isoform	PPP2R5D	1.36589668989506	0.000301007074214298	2.68061576928062	7.91610201020422e-09	1.98136627392632	6.9070567230153e-06	FALSE	FALSE	FALSE	FALSE	FALSE	FALSE	FALSE	FALSE	FALSE	FALSE	FALSE	7351	69991.78	50664
	Q8IW35	E9PG22;Q8IW35;Q8IW35-2	Q8IW35	Centrosomal protein of 97 kDa	CEP97	2.38303069044634	4.96671142745377e-05	3.31323771847135	5.75270201368755e-09	2.24775688923998	1.64063289716211e-06	FALSE	FALSE	FALSE	FALSE	FALSE	FALSE	FALSE	FALSE	FALSE	FALSE	FALSE	4813	96981.04	46474
	Q15631	E9PGT1;Q15631;H7C1D4	Q15631	Translin	TSN	1.70412351489948	0.000143956310059647	2.73039094535946	9.62597569625587e-09	2.06310001035513	2.32653954046763e-06	TRUE	FALSE	FALSE	FALSE	TRUE	TRUE	FALSE	FALSE	TRUE	FALSE	FALSE	5779	26182.97	50877
	Q99627	E9PGT6;Q99627;Q99627-2;H7C3S9	Q99627	COP9 signalosome complex subunit 8	COPS8	1.91291776160492	0.000116394581458265	2.96890504392298	1.14773774004722e-08	2.2037711747521	4.06819220978992e-06	FALSE	FALSE	FALSE	FALSE	FALSE	FALSE	FALSE	FALSE	TRUE	FALSE	FALSE	5143	23225.64	60287
	Q9NUL3	Q9NUL3-2;E9PH62;Q9NUL3;Q9NUL3-6;Q9NUL3-8;Q9NUL3-3;F8VPI7;E7EPX0;E7EVJ4;E5RJN7;Q9NUL3-7;Q9NUL3-4;G5EA18;E7EVI1	Q9NUL3	Double-stranded RNA-binding protein Staufen homolog 2	STAU2	1.58129033168552	7.58261237687676e-05	3.24732953479194	5.75270201368755e-09	3.73133696164387	8.18852067705826e-07	TRUE	FALSE	TRUE	TRUE	TRUE	TRUE	TRUE	FALSE	TRUE	FALSE	FALSE	8814	62640.53	49649
	Q5VU43	E9PL24;Q5VU43-2;E9PQG4	Q5VU43	Myomegalin	PDE4DIP	1.89665099623705	5.03661959154618e-05	3.09389122730345	5.75270201368755e-09	2.4537184580033	1.36381689351459e-06	FALSE	FALSE	FALSE	FALSE	FALSE	FALSE	FALSE	FALSE	FALSE	FALSE	FALSE	5194	265079.92	41517
	Q8N9N8	E9PLI6;E9PS76;Q8N9N8;E9PS30;E9PNH5	Q8N9N8	Probable RNA-binding protein EIF1AD	EIF1AD	1.59387409305028	0.000183743361880953	2.71533370308912	7.74964940359279e-09	1.22105002702432	5.95445564896366e-05	TRUE	FALSE	FALSE	FALSE	TRUE	TRUE	FALSE	FALSE	FALSE	FALSE	FALSE	5041	19053.09	40606
	P55786	E9PLK3;P55786;P55786-2	P55786	Puromycin-sensitive aminopeptidase	NPEPPS	1.32026811036956	0.000410525841630159	2.83414059895523	1.00637982296619e-08	2.20103828075762	2.57083854078937e-06	FALSE	FALSE	FALSE	FALSE	FALSE	FALSE	FALSE	TRUE	FALSE	TRUE	FALSE	5321	103276.31	55.93
	Q9BPY3	E9PMJ2;J3KP39;Q9BPY3;G3V179	Q9BPY3	Protein FAM118B	FAM118B	1.40395858998794	0.00150075281311679	1.87883920576566	5.02882641154369e-05	2.83346840111805	1.64063289716211e-06	FALSE	FALSE	FALSE	FALSE	FALSE	FALSE	FALSE	FALSE	FALSE	FALSE	FALSE	5448	39499.1	49858
	P62861	P62861;E9PR30	P62861	40S ribosomal protein S30	FAU	0.919608506800409	0.00424871175057296	2.31920367878913	3.9814619458285e-08	1.44518345103992	5.88001847374626e-05	TRUE	FALSE	TRUE	TRUE	TRUE	FALSE	FALSE	FALSE	FALSE	FALSE	FALSE	11989	6647.86	42373
	P29692	P29692-2;E9PRY8;A0A087X1X7	P29692	Elongation factor 1-delta	EEF1D	2.22850590991103	4.96671142745377e-05	2.9958854182859	6.06518475823808e-09	1.54317382904828	5.2358518192968e-05	TRUE	FALSE	FALSE	FALSE	TRUE	TRUE	FALSE	TRUE	FALSE	TRUE	FALSE	4.8	31121.84	48399
	Q96KG9	Q96KG9-3;E9PS17;Q96KG9-2;Q96KG9;E9PK59;Q96KG9-4;Q96KG9-5;Q96KG9-6;E9PPN3	Q96KG9	N-terminal kinase-like protein	SCYL1	2.20757019386479	4.96671142745377e-05	3.21815645139613	5.75270201368755e-09	1.97359728702137	1.00146995945085e-05	FALSE	FALSE	FALSE	FALSE	FALSE	FALSE	FALSE	FALSE	FALSE	FALSE	FALSE	5703	89631.34	52723
	Q9Y4A5	Q9Y4A5-2;F2Z2U4;Q9Y4A5;H0Y4W2	Q9Y4A5	Transformation/transcription domain-associated protein	TRRAP	1.94596932720467	0.000160169881505514	4.07758113760062	4.65890330647815e-09	4.71211177558554	6.21579595704949e-07	FALSE	FALSE	FALSE	FALSE	FALSE	FALSE	FALSE	TRUE	FALSE	TRUE	FALSE	7293	437600.29	54133
	Q8IZ69	Q8IZ69;F2Z2W7;Q8IZ69-2	Q8IZ69	tRNA (uracil-5-)-methyltransferase homolog A	TRMT2A	1.43181465815366	0.000164082875946622	2.85489837110589	2.03340062846169e-08	1.58781914244234	1.78031514448453e-05	TRUE	FALSE	FALSE	TRUE	TRUE	FALSE	FALSE	FALSE	TRUE	FALSE	TRUE	7073	68725.57	55.84
	Q9Y3C0	F5GWI9;F5GXZ7;F5GZ97;Q9Y3C0	Q9Y3C0	WASH complex subunit CCDC53	CCDC53	1.83545833024412	0.000137126007875885	2.93184731464626	6.06518475823808e-09	0.964490956832014	0.000379489874609723	FALSE	FALSE	FALSE	FALSE	FALSE	FALSE	FALSE	FALSE	FALSE	FALSE	FALSE	4215	21172.68	47423
	Q9H4A3	F5GWT4;Q9H4A3-2;Q9H4A3;Q9H4A3-5;Q9H4A3-6;Q9H4A3-7;Q9H4A3-4	Q9H4A3	Serine/threonine-protein kinase WNK1	WNK1	1.69258614310363	8.15783538355849e-05	2.8307863121746	7.06195560434714e-09	1.79864811927703	4.62675252105537e-06	FALSE	FALSE	FALSE	FALSE	FALSE	FALSE	FALSE	FALSE	FALSE	FALSE	FALSE	5.69	250793.76	49412
	Q14839	F5GWX5;Q14839;Q14839-2	Q14839	Chromodomain-helicase-DNA-binding protein 4	CHD4	1.47444324956681	0.000108042815456881	2.71019082818078	1.0654576904992e-08	1.0682688652336	0.000175103609674443	FALSE	FALSE	FALSE	FALSE	FALSE	FALSE	FALSE	TRUE	FALSE	TRUE	FALSE	5448	218004.56	47437
	Q96EK7	Q96EK7;F5GY05;Q96EK7-2	Q96EK7	Constitutive coactivator of peroxisome proliferator-activated receptor gamma	FAM120B	1.04873888967416	0.0034855867741459	3.4658383025473	5.75270201368755e-09	3.85999798984949	6.21579595704949e-07	TRUE	FALSE	FALSE	FALSE	TRUE	TRUE	FALSE	FALSE	TRUE	FALSE	FALSE	5334	103783.35	52418
	Q9NZJ0	F5GZ90;Q9NZJ0	Q9NZJ0	Denticleless protein homolog	DTL	1.45855321829793	0.000116114808006746	2.90060963197557	2.34577802827987e-08	2.33697894790654	5.65987114937999e-05	FALSE	FALSE	FALSE	FALSE	FALSE	FALSE	FALSE	FALSE	FALSE	FALSE	FALSE	7995	79467.79	48493
	Q9NQX3	Q9NQX3;Q9NQX3-2;F5H039;G3V582	Q9NQX3	Gephyrin;Molybdopterin adenylyltransferase;Molybdopterin molybdenumtransferase	GPHN	1.30281279817835	0.000551044033855337	2.61104542114937	3.07173896933176e-08	2.28454441823254	4.02656930426674e-06	FALSE	FALSE	FALSE	FALSE	FALSE	TRUE	FALSE	FALSE	FALSE	FALSE	FALSE	5105	79748.4	54348
	Q9ULV3	Q9ULV3;F5H2X7;Q9ULV3-5;Q5SYW2;Q9ULV3-4	Q9ULV3	Cip1-interacting zinc finger protein	CIZ1	2.75050084769913	0.000683272545455695	4.09400042259107	1.25970655852025e-07	2.70371800341992	0.000558631861496525	FALSE	TRUE	FALSE	FALSE	FALSE	FALSE	FALSE	FALSE	FALSE	FALSE	FALSE	5.55	100045.22	46214
	Q15436	F5H365;Q15436;Q15436-2	Q15436	Protein transport protein Sec23A	SEC23A	1.6129725183304	0.000144284161171483	2.80528495145138	7.14326831374312e-09	1.94728859372899	3.27843409531854e-06	FALSE	FALSE	FALSE	FALSE	FALSE	FALSE	FALSE	FALSE	FALSE	FALSE	TRUE	6275	86160.78	55294
	Q9Y6R4	J3KNB8;Q9Y6R4-2;F5H538;Q9Y6R4;F5H4R1	Q9Y6R4	Mitogen-activated protein kinase kinase kinase 4	MAP3K4	1.84955973599622	5.4868509082232e-05	2.89435288783187	6.28565976069627e-09	1.6304535498008	8.74205454506442e-06	FALSE	FALSE	FALSE	FALSE	FALSE	FALSE	FALSE	FALSE	FALSE	FALSE	FALSE	5.69	181684.74	50249
	Q86XA9	Q86XA9;F5H619;Q86XA9-2;H7C5W6	Q86XA9	HEAT repeat-containing protein 5A	HEATR5A	1.67548109763901	0.000603544291389404	3.75413650787438	1.41288336871481e-07	3.1448543598397	4.00585006467469e-06	FALSE	FALSE	FALSE	FALSE	FALSE	FALSE	FALSE	FALSE	FALSE	FALSE	FALSE	5842	222003.95	56275
	Q9UBL3	F5H8F7;Q9UBL3-3;Q9UBL3;Q9UBL3-2	Q9UBL3	Set1/Ash2 histone methyltransferase complex subunit ASH2	ASH2L	2.0873858313194	4.96671142745377e-05	3.04027462257608	5.75270201368755e-09	1.89135240702632	7.92488517917413e-06	FALSE	FALSE	FALSE	FALSE	FALSE	FALSE	FALSE	FALSE	FALSE	FALSE	FALSE	5283	68722.85	53662
	Q9NUU7	F6QDS0;Q9NUU7-2;I3L352	Q9NUU7	ATP-dependent RNA helicase DDX19A	DDX19A	1.39443898879553	0.000134448670497954	2.54955066989244	1.47883437551615e-08	1.96950097312832	4.46684978327492e-06	TRUE	FALSE	FALSE	TRUE	TRUE	TRUE	FALSE	FALSE	FALSE	FALSE	FALSE	5957	53975.02	49791
	P27708	F8VPD4;P27708	P27708	CAD protein;Glutamine-dependent carbamoyl-phosphate synthase;Aspartate carbamoyltransferase;Dihydroorotase	CAD	1.42926932951771	0.000142488090794515	2.75034949814813	7.91610201020422e-09	2.7661381196197	1.0270473101614e-06	FALSE	FALSE	FALSE	FALSE	FALSE	FALSE	FALSE	FALSE	FALSE	FALSE	FALSE	5741	242983.72	57753
	P61923	P61923;F8VVA7;P61923-4;F8VXB1;F8W156;F8W651;P61923-5;F8VYZ4;F8VUC5;F8VXR1	P61923	Coatomer subunit zeta-1	COPZ1	1.59760281371242	6.86110036601025e-05	2.54681144630063	1.25730360740819e-08	2.0296958741802	4.66090859554614e-06	FALSE	FALSE	FALSE	FALSE	FALSE	FALSE	FALSE	FALSE	FALSE	FALSE	FALSE	4596	20198.22	53107
	Q99590	Q99590-2;F8VXG7;Q99590	Q99590	Protein SCAF11	SCAF11	1.25927892985352	0.000522776269917426	2.41789595212116	1.88617036938765e-08	1.11952521290183	0.000143677143966997	TRUE	FALSE	TRUE	TRUE	TRUE	TRUE	FALSE	TRUE	FALSE	FALSE	TRUE	7527	164652.26	37731
	Q9UBQ0	Q9UBQ0;Q9UBQ0-2;F8VXU5	Q9UBQ0	Vacuolar protein sorting-associated protein 29	VPS29	1.35109540632707	0.000157730406422327	2.55995363390592	1.53013734272898e-08	1.90477336506945	1.31493325289421e-05	FALSE	FALSE	FALSE	FALSE	FALSE	FALSE	FALSE	FALSE	FALSE	FALSE	TRUE	5982	20505.73	57143
	P54819	P54819-2;F8W1A4;P54819;P54819-5;P54819-6;P54819-3;F8VY04;F8VZG5;P54819-4;G3V213	P54819	Adenylate kinase 2, mitochondrial;Adenylate kinase 2, mitochondrial, N-terminally processed	AK2	1.24623005751538	0.000543708937914027	2.48018671039898	1.46621543205068e-08	1.92720677959668	3.40607862836132e-06	FALSE	FALSE	FALSE	FALSE	FALSE	FALSE	FALSE	FALSE	FALSE	FALSE	FALSE	7088	26477.74	54812
	P60660	F8W1R7;P60660-2;P60660;G3V1V0;J3KND3;G8JLA2;B7Z6Z4;F8VPF3;G3V1Y7	P60660	Myosin light polypeptide 6	MYL6	1.51574773307321	7.75224672358937e-05	2.51082169238303	2.53415362002501e-08	2.80139640699537	1.04463662142816e-06	FALSE	FALSE	FALSE	FALSE	FALSE	FALSE	FALSE	TRUE	FALSE	TRUE	FALSE	4469	16930.05	51656
	Q92560	F8W6N3;Q92560	Q92560	Ubiquitin carboxyl-terminal hydrolase BAP1	BAP1	2.459765436561	4.96671142745377e-05	3.91808391971351	5.56164451513139e-09	2.48846348362703	2.03429204264143e-05	FALSE	FALSE	FALSE	FALSE	FALSE	FALSE	FALSE	FALSE	FALSE	FALSE	FALSE	6097	80361.59	49246
	Q9Y6M1	Q9Y6M1-1;Q9Y6M1;F8W930;Q9Y6M1-5;Q9Y6M1-6;Q9Y6M1-3;Q9Y6M1-4	Q9Y6M1	Insulin-like growth factor 2 mRNA-binding protein 2	IGF2BP2	1.49799205704614	0.000124712997483341	3.56637566716049	4.65890330647815e-09	3.78998742388465	7.30705444543705e-07	TRUE	FALSE	TRUE	TRUE	TRUE	TRUE	TRUE	FALSE	FALSE	FALSE	FALSE	7746	66121.42	51753
	Q9Y3S1	F8W9F9;H0Y7T5;Q9Y3S1-2;Q9Y3S1-4;Q9Y3S1;H0Y7R3	Q9Y3S1	Serine/threonine-protein kinase WNK2	WNK2	1.6094724036596	7.91679823447853e-05	2.84733929891109	7.14326831374312e-09	2.32294388872736	2.59894665025959e-06	FALSE	FALSE	FALSE	FALSE	FALSE	FALSE	FALSE	FALSE	FALSE	FALSE	FALSE	5563	242676.09	57292
	Q567U6	F8W9X7;Q567U6	Q567U6	Coiled-coil domain-containing protein 93	CCDC93	2.47022439329914	6.2743046984594e-05	2.9709783428748	6.06518475823808e-09	1.7251673673659	1.14007266873645e-05	FALSE	FALSE	FALSE	FALSE	FALSE	FALSE	FALSE	FALSE	FALSE	FALSE	FALSE	7.38	73197.62	43265
	Q13613	Q13613;F8WA39;Q13613-2;Q8NEC6;H0YDX3	Q13613	Myotubularin-related protein 1	MTMR1	1.77827004095878	0.000111655163558267	2.9437115599111	6.06518475823808e-09	2.69504374433555	1.09774779984829e-06	FALSE	FALSE	FALSE	FALSE	FALSE	FALSE	FALSE	FALSE	FALSE	FALSE	FALSE	6338	74677.76	52782
	Q9H8H2	F8WAJ0;Q9H8H2;Q9H8H2-2;Q9H8H2-4	Q9H8H2	Probable ATP-dependent RNA helicase DDX31	DDX31	1.3730043384154	0.00212348578240883	3.09066137432277	6.00849974186853e-09	3.52283034742277	7.30705444543705e-07	TRUE	FALSE	TRUE	TRUE	TRUE	TRUE	FALSE	TRUE	FALSE	FALSE	TRUE	9224	94087.13	49941
	P59998	P59998;F8WCF6;P59998-3;F8WDD7;H7C0A3;P59998-2	P59998	Actin-related protein 2/3 complex subunit 4	ARPC4;ARPC4-TTLL3	1.64425329056824	0.000123510987120248	2.87104621834987	6.09354237097325e-09	1.91256082599926	5.31127064669077e-06	FALSE	FALSE	FALSE	FALSE	FALSE	FALSE	FALSE	TRUE	FALSE	TRUE	TRUE	7805	19667.01	50
	Q9Y4I1	Q9Y4I1-2;Q9Y4I1;F8WE88;A0A087WY00;G3V394;F8W6H6;Q9Y4I1-3	Q9Y4I1	Unconventional myosin-Va	MYO5A	1.82010667294709	5.46087933771346e-05	2.90808262725844	8.14946370301652e-09	2.20889435095806	4.03439043229368e-06	FALSE	FALSE	TRUE	TRUE	FALSE	FALSE	FALSE	FALSE	FALSE	FALSE	FALSE	7629	215404.98	47547
	P07910	G3V2Q1;P07910;G3V576;G3V555;G3V575	P07910	Heterogeneous nuclear ribonucleoproteins C1/C2	HNRNPC	2.29431464183191	0.00110220321907666	3.52548003416821	4.79882968719446e-08	1.65080662458981	5.89010299279187e-05	TRUE	FALSE	TRUE	TRUE	TRUE	TRUE	TRUE	TRUE	FALSE	FALSE	TRUE	4863	33670.01	42157
	Q5TAQ9	G3V3G9;Q5TAQ9;V9GY54	Q5TAQ9	DDB1- and CUL4-associated factor 8	DCAF8	1.33627951770563	0.000789097725616524	2.78210381732303	2.63223049592039e-08	0.869248735368618	0.0011557961064575	FALSE	FALSE	FALSE	FALSE	FALSE	FALSE	FALSE	FALSE	FALSE	FALSE	FALSE	5067	66852.25	42714
	P07910	G3V4C1;P07910-2;G3V4W0;P07910-4;G3V2D6;P07910-3	P07910	Heterogeneous nuclear ribonucleoproteins C1/C2	HNRNPC	1.13328018247136	0.000444830920722051	2.72681608078134	1.11401274690481e-08	1.32902178662302	6.07821058730094e-05	TRUE	FALSE	TRUE	TRUE	TRUE	TRUE	TRUE	TRUE	FALSE	FALSE	TRUE	4863	33670.01	42157
	O43708	G3V5T0;G3V4T6;G3V267;O43708;O43708-2	O43708	Maleylacetoacetate isomerase	GSTZ1	1.5935733027527	0.000173347154213041	2.93872960924816	9.67426601324222e-09	1.84470904514422	2.57257539566367e-05	FALSE	FALSE	FALSE	FALSE	FALSE	TRUE	FALSE	FALSE	FALSE	FALSE	FALSE	7834	24212.24	56019
	P24941	P24941;G3V5T9;P24941-2;E7ESI2	P24941	Cyclin-dependent kinase 2	CDK2	1.60650417669316	0.000299791148745996	2.93548252813071	8.1094287234879e-09	1.93515774230323	9.20956475788478e-06	FALSE	FALSE	FALSE	FALSE	FALSE	FALSE	FALSE	TRUE	FALSE	TRUE	FALSE	8009	33929.53	57047
	Q96ME7	Q96ME7-3;G3XAG1;Q96ME7;Q96ME7-2	Q96ME7	Zinc finger protein 512	ZNF512	1.10617966166295	0.00120757346192422	2.45713580855223	2.25296919713934e-08	2.07265508789249	1.04807096264312e-05	FALSE	FALSE	FALSE	FALSE	FALSE	TRUE	FALSE	FALSE	FALSE	FALSE	FALSE	9004	64682.12	44797
	P07942	P07942;G3XAI2	P07942	Laminin subunit beta-1	LAMB1	0.933789765837719	0.00116693613194122	3.38363178850952	5.75270201368755e-09	2.21966501584187	1.69334657030881e-06	FALSE	FALSE	FALSE	FALSE	FALSE	FALSE	FALSE	FALSE	FALSE	FALSE	FALSE	4736	198038.36	51512
	P51784	G5E9A6;P51784	P51784	Ubiquitin carboxyl-terminal hydrolase;Ubiquitin carboxyl-terminal hydrolase 11	USP11	2.36875458184016	4.96671142745377e-05	3.38708108588194	5.75270201368755e-09	2.14166067746758	2.79929575760474e-06	FALSE	FALSE	FALSE	FALSE	FALSE	FALSE	FALSE	FALSE	FALSE	FALSE	FALSE	5.13	109816.62	51713
	Q8N6H7	G5E9L0;Q8N6H7;Q8N6H7-2;E9PQP3;Q8N6H7-3;E9PIY6	Q8N6H7	ADP-ribosylation factor GTPase-activating protein 2	ARFGAP2	1.8463000388115	5.39576719730545e-05	3.03935767916105	6.03542426512193e-09	2.20962084999105	1.87685316298676e-06	FALSE	FALSE	FALSE	FALSE	FALSE	FALSE	FALSE	FALSE	FALSE	FALSE	FALSE	7.19	56720.36	47601
	P35080	P35080-2;G5E9Q6;C9J0J7	P35080	Profilin-2;Profilin	PFN2	2.07306247156829	6.22443107027355e-05	2.86887674283059	1.46439642740136e-07	1.92387161186649	0.000465464825769412	FALSE	FALSE	FALSE	FALSE	FALSE	FALSE	FALSE	FALSE	FALSE	FALSE	FALSE	6262	15046.24	62143
	P82650	G5E9W7;G5E9V5;P82650	P82650	28S ribosomal protein S22, mitochondrial	MRPS22	1.27857174124687	0.000159770306904076	3.5611096734729	5.75270201368755e-09	4.14315170658623	8.73089770589161e-07	TRUE	FALSE	FALSE	FALSE	TRUE	TRUE	FALSE	FALSE	FALSE	FALSE	FALSE	7.19	41280.38	50833
	Q92879	G5EA30;Q92879-2;Q92879-3;Q92879;Q92879-4;Q92879-6;Q92879-5	Q92879	CUGBP Elav-like family member 1	CELF1	2.44622832053818	4.96671142745377e-05	5.35351071458145	4.45964862585573e-10	4.5155284117868	5.33738064369426e-07	TRUE	FALSE	TRUE	TRUE	TRUE	FALSE	FALSE	TRUE	FALSE	FALSE	TRUE	7688	52063.14	53704
	P31943	P31943;G8JLB6;E9PCY7;D6RBM0;H0YB39;D6RIU0	P31943	Heterogeneous nuclear ribonucleoprotein H;Heterogeneous nuclear ribonucleoprotein H, N-terminally processed	HNRNPH1	1.3562540016061	0.00022920359575986	3.23654884065825	5.75270201368755e-09	3.33315015827582	8.85535152802239e-07	TRUE	FALSE	TRUE	TRUE	TRUE	FALSE	FALSE	TRUE	FALSE	FALSE	TRUE	5639	49229.47	54566
	Q8IXH7	Q8IXH7-4;Q8IXH7;X6RLT1;H0UI80	Q8IXH7	Negative elongation factor C/D	NELFCD;TH1L	2.38095010283737	4.96671142745377e-05	3.34784962120912	1.62710507128507e-08	1.90530365678619	4.83668381722578e-05	FALSE	FALSE	FALSE	FALSE	FALSE	TRUE	FALSE	FALSE	TRUE	FALSE	FALSE	4863	66246.62	53729
	Q9UPP1	H0Y3N9;Q9UPP1-2;Q9UPP1;Q9UPP1-5;Q9UPP1-4;Q9UPP1-3;H0Y589	Q9UPP1	Histone lysine demethylase PHF8	PHF8	2.0940359315882	4.96671142745377e-05	3.25154639734606	6.00849974186853e-09	2.75312569467297	1.11271565870226e-06	FALSE	FALSE	FALSE	FALSE	FALSE	FALSE	FALSE	FALSE	TRUE	FALSE	FALSE	7863	117864.06	49.34
	O43598	O43598;H0Y8X4;O43598-2	O43598	2-deoxynucleoside 5-phosphate N-hydrolase 1	DNPH1	1.39168509121735	0.000689712270988014	2.41798983502092	2.73365587220138e-08	1.75860505958047	8.74205454506442e-06	FALSE	FALSE	FALSE	FALSE	FALSE	FALSE	FALSE	FALSE	FALSE	FALSE	FALSE	4889	19108.43	58621
	Q96EY4	Q96EY4;H0Y9X1;D6RA57	Q96EY4	Translation machinery-associated protein 16	TMA16	1.72724553291598	6.24015583131429e-05	2.91486177961366	6.39094657813043e-09	2.07490483425921	3.17679347896448e-06	FALSE	FALSE	FALSE	TRUE	FALSE	FALSE	FALSE	FALSE	FALSE	FALSE	FALSE	8448	23864.28	39901
	Q9HBU6	H0YH69;Q9HBU6	Q9HBU6	Ethanolamine kinase 1	ETNK1	1.67764400822435	0.000135221517747924	2.82441007050319	6.75908060592997e-09	2.02952693623632	2.61773820238922e-06	FALSE	FALSE	FALSE	FALSE	FALSE	FALSE	FALSE	FALSE	FALSE	FALSE	FALSE	5817	50968.31	57743
	Q99700	H0YH87;Q99700-2;V9GY86;Q99700-4;Q99700;F8VQP2;Q24JQ7	Q99700	Ataxin-2	ATXN2	2.07478589096125	4.96671142745377e-05	3.14827172199932	5.75270201368755e-09	2.78678328231898	1.00219767179298e-06	TRUE	FALSE	TRUE	TRUE	TRUE	TRUE	FALSE	FALSE	FALSE	FALSE	FALSE	8946	140282.81	49886
	Q15004	Q15004;H0YMA4;H0YKX3	Q15004	PCNA-associated factor	KIAA0101	1.02022313153671	0.0029394472740705	2.76078391875685	7.76486997548203e-09	1.56067544826527	7.68050960177525e-05	FALSE	FALSE	FALSE	FALSE	FALSE	TRUE	FALSE	FALSE	FALSE	FALSE	FALSE	9063	11986.49	45045
	Q71UM5	Q71UM5;H0YMV8;C9JLI6	Q71UM5	40S ribosomal protein S27-like;40S ribosomal protein S27	RPS27L	1.58106037389259	0.000334466316576358	2.57504976479723	9.98865457241938e-08	1.96711107460205	6.07821058730094e-05	TRUE	FALSE	TRUE	TRUE	TRUE	FALSE	FALSE	FALSE	TRUE	FALSE	FALSE	8697	9477.17	50
	Q92841	Q92841;H3BLZ8;Q92841-1;Q92841-3;Q92841-2	Q92841	Probable ATP-dependent RNA helicase DDX17	DDX17	1.00058529729056	0.000500534124235278	2.64709914707834	1.24486096098251e-08	2.56891509869475	1.36381689351459e-06	TRUE	FALSE	TRUE	TRUE	TRUE	FALSE	FALSE	TRUE	FALSE	FALSE	TRUE	7468	80272.44	54047
	Q9Y5A7	Q9Y5A7-2;Q9Y5A7;H3BM14;H3BM74;F8WDB6;C9JRT6	Q9Y5A7	NEDD8 ultimate buster 1	NUB1	1.68155879020702	5.77757583757138e-05	2.73621670643213	8.67226408833321e-09	1.62530391940647	9.13122866723469e-06	FALSE	FALSE	FALSE	FALSE	FALSE	FALSE	FALSE	FALSE	FALSE	FALSE	FALSE	5537	70538.15	47642
	Q15287	H3BV80;H3BMM9;H3BTC0;Q15287;Q15287-3;Q15287-2;H3BPG5;H3BMS0	Q15287	RNA-binding protein with serine-rich domain 1	RNPS1	1.2250162270008	0.00024825365207538	2.54349718143362	7.83061630949317e-08	1.37891816782022	7.98182342203884e-05	TRUE	FALSE	TRUE	TRUE	TRUE	TRUE	FALSE	TRUE	FALSE	FALSE	FALSE	11681	34208.24	31148
	P49815	P49815-5;H3BMQ0;P49815-3;P49815-2;P49815-4;P49815;P49815-7;P49815-6	P49815	Tuberin	TSC2	2.00388195703811	0.000540569658497292	3.27938623690947	5.75270201368755e-09	3.6033224567228	1.36775268568649e-06	FALSE	FALSE	FALSE	FALSE	FALSE	FALSE	FALSE	FALSE	FALSE	FALSE	FALSE	6491	200608.08	53.68
	Q9NYV6	H3BMT1;Q9NYV6;Q9NYV6-3;F5H148;Q9NYV6-4	Q9NYV6	RNA polymerase I-specific transcription initiation factor RRN3	RRN3	2.70091431035964	4.96671142745377e-05	3.77329965293475	5.75270201368755e-09	2.46325801823945	3.44927435034868e-06	FALSE	FALSE	FALSE	FALSE	FALSE	FALSE	FALSE	FALSE	FALSE	FALSE	FALSE	5232	74107.33	54378
	Q99547	H3BNT4;Q99547;H3BSB3	Q99547	M-phase phosphoprotein 6	MPHOSPH6	2.16766639113905	5.16545461650361e-05	2.85812860467481	9.52195587942784e-09	2.21023640135666	1.70948001282517e-06	TRUE	FALSE	FALSE	FALSE	TRUE	TRUE	FALSE	FALSE	FALSE	FALSE	FALSE	5054	19023.71	42.5
	Q9UPN3	H3BPE1;H3BQK9	Q9UPN3		MACF1	1.41423617725369	9.74996011255426e-05	2.4120785204511	1.71344143751447e-08	1.84470116975886	4.29665145976469e-06	FALSE	TRUE	TRUE	TRUE	FALSE	FALSE	FALSE	FALSE	TRUE	FALSE	FALSE	5156	838307.64	44356
	Q8NDF8	H3BQM0;Q8NDF8-5;Q8NDF8;Q8NDF8-3;Q8NDF8-2;E9PC61	Q8NDF8	PAP-associated domain-containing protein 5	PAPD5	1.48904900984862	8.37060932515528e-05	2.6410918360431	8.86934065581528e-09	1.39509496126678	0.00010735501115417	TRUE	FALSE	TRUE	TRUE	TRUE	TRUE	FALSE	FALSE	FALSE	FALSE	FALSE	8302	63266.93	48951
	O14562	H3BRL3;O14562;H3BUM8	O14562	Ubiquitin domain-containing protein UBFD1	UBFD1	1.60089321394891	9.99639345622663e-05	2.39478346274157	6.53359204620489e-08	2.23811156141647	3.83304541448136e-06	FALSE	FALSE	FALSE	TRUE	TRUE	FALSE	FALSE	FALSE	FALSE	FALSE	FALSE	5397	33381.93	54693
	Q9UL45	H3BST1;Q9UL45	Q9UL45	Biogenesis of lysosome-related organelles complex 1 subunit 6	BLOC1S6	1.51075363827538	0.000704759711133484	3.16133140395117	5.87595369161827e-08	2.50015008972688	8.69169467395651e-06	FALSE	FALSE	FALSE	FALSE	FALSE	FALSE	FALSE	FALSE	FALSE	FALSE	FALSE	5792	19743.61	44186
	Q2VPK5	Q2VPK5;H3BSW6;Q2VPK5-5;Q2VPK5-3	Q2VPK5	Cytoplasmic tRNA 2-thiolation protein 2	CTU2	1.81814950171988	4.96671142745377e-05	3.09015925470175	5.98156732892567e-09	2.83097978771372	1.09774779984829e-06	TRUE	FALSE	FALSE	FALSE	TRUE	FALSE	FALSE	FALSE	FALSE	FALSE	FALSE	5.69	56107.16	57476
	P28676	H7C2Z6;H7BXD5;P28676	P28676	Grancalcin	GCA	1.82977788868463	8.28454042009901e-05	2.83862299710774	2.18933788593852e-08	2.2226109096961	2.16799051175709e-06	FALSE	FALSE	FALSE	FALSE	FALSE	FALSE	FALSE	FALSE	FALSE	FALSE	FALSE	4889	24010.02	57604
	P22061	P22061;P22061-2;H7BY58;F6S8N6	P22061	Protein-L-isoaspartate(D-aspartate) O-methyltransferase;Protein-L-isoaspartate O-methyltransferase	PCMT1	1.50947021519497	9.99639345622663e-05	2.61482150847628	1.38902680583872e-08	2.0673063424306	3.02788964660874e-06	FALSE	FALSE	FALSE	FALSE	FALSE	FALSE	FALSE	FALSE	FALSE	FALSE	FALSE	6427	24636.38	58.59
	Q02241	H7BYN4;Q02241;Q02241-2;B4E1K0	Q02241	Kinesin-like protein KIF23	KIF23	1.35167980886787	0.000131908954265773	2.55185990550213	1.25272855020822e-08	2.6621838123293	2.26471014070711e-06	FALSE	FALSE	FALSE	FALSE	FALSE	TRUE	TRUE	FALSE	TRUE	FALSE	FALSE	7673	110058.81	44479
	Q99848	H7C2Q8;Q99848	Q99848	Probable rRNA-processing protein EBP2	EBNA1BP2	1.67095777874832	5.83507425974859e-05	2.84110159033536	6.83419925457957e-09	2.85961038369914	1.04497480759372e-06	TRUE	FALSE	TRUE	TRUE	TRUE	TRUE	FALSE	TRUE	FALSE	FALSE	TRUE	9297	34851.95	43464
	Q13404	I3L0A0;Q13404-1;Q13404-7;Q13404-2;G3V2F7;Q13404-6	Q13404	Ubiquitin-conjugating enzyme E2 variant 1	UBE2V1;TMEM189	1.677720834219	0.000141957585861193	2.9155728884091	6.06518475823808e-09	1.54100396417648	0.000127411299148045	FALSE	FALSE	FALSE	FALSE	FALSE	FALSE	FALSE	FALSE	FALSE	FALSE	FALSE	7.38	16494.96	54422
	P46459	I3L0N3;P46459;P46459-2	P46459	Vesicle-fusing ATPase	NSF	1.11292030858722	0.00731452345603082	3.11231801190207	7.91610201020422e-09	3.74420940380804	1.0270473101614e-06	FALSE	FALSE	FALSE	TRUE	FALSE	FALSE	FALSE	FALSE	FALSE	FALSE	FALSE	6224	82594.35	52957
	Q96CP2	Q96CP2;I3L1Y9;I3L4I0	Q96CP2	FLYWCH family member 2	FLYWCH2	1.35044090486451	0.00107636129068888	2.4790688564571	1.93326845425011e-08	2.09532519083597	8.32558642090318e-06	FALSE	FALSE	FALSE	TRUE	TRUE	FALSE	FALSE	FALSE	FALSE	FALSE	FALSE	7819	14563.52	53571
	P57678	I3L2C7;P57678	P57678	Gem-associated protein 4	GEMIN4	1.52465620155678	0.00017228337366626	2.78325140461201	9.03763363136297e-09	3.4004766765254	7.29339977545603e-07	TRUE	FALSE	FALSE	FALSE	TRUE	TRUE	FALSE	TRUE	FALSE	TRUE	FALSE	5486	120037.34	55671
	O14641	I3L2N2;O14641;I3L2W9	O14641	Segment polarity protein dishevelled homolog DVL-2	DVL2	1.93185850300984	4.96671142745377e-05	3.18200839643825	5.75270201368755e-09	1.93657825777264	1.34923117887378e-05	FALSE	TRUE	FALSE	FALSE	FALSE	FALSE	FALSE	FALSE	FALSE	FALSE	FALSE	5461	78947.95	53397
	Q01484	I6L894;Q01484;D6RHE1	Q01484	Ankyrin-2	ANK2	1.9923034597161	4.96671142745377e-05	3.0697442376323	1.14016752979697e-08	1.95484876238231	6.31066786634844e-06	FALSE	FALSE	FALSE	FALSE	FALSE	FALSE	FALSE	FALSE	FALSE	FALSE	FALSE	4927	433714.65	43644
	Q9H0H0	J3KMZ7;Q9H0H0	Q9H0H0	Integrator complex subunit 2	INTS2	2.26303113953386	4.96671142745377e-05	3.87878019655696	4.65890330647815e-09	4.01063072106236	6.21579595704949e-07	TRUE	FALSE	FALSE	FALSE	TRUE	FALSE	FALSE	FALSE	FALSE	FALSE	FALSE	5512	134323.3	55565
	Q92785	Q92785;J3KMZ8;Q92785-2	Q92785	Zinc finger protein ubi-d4	DPF2	2.27615695458426	4.96671142745377e-05	3.215952735013	5.81979925987658e-09	2.32129396195607	3.25407614148192e-06	FALSE	TRUE	FALSE	FALSE	FALSE	FALSE	FALSE	FALSE	FALSE	FALSE	FALSE	5677	44155.48	47315
	P42356	J3KN10;P42356	P42356	Phosphatidylinositol 4-kinase alpha	PI4KA	1.51958093336437	0.000447403465071008	3.69814683684315	4.65890330647815e-09	4.18971198379168	6.21579595704949e-07	FALSE	FALSE	FALSE	FALSE	FALSE	FALSE	FALSE	FALSE	FALSE	FALSE	FALSE	6262	236830.45	55709
	Q9UKL0	Q9UKL0;J3KN32	Q9UKL0	REST corepressor 1	RCOR1	2.18770900948416	4.96671142745377e-05	2.80015289856007	7.34929709479394e-09	1.70245751828494	3.72995023380413e-05	FALSE	TRUE	FALSE	FALSE	FALSE	FALSE	FALSE	FALSE	FALSE	FALSE	FALSE	6313	53028.06	46.68
	O14618	J3KNF4;O14618	O14618	Copper chaperone for superoxide dismutase	CCS	1.78341249236753	5.39576719730545e-05	3.03773203805486	5.91609916781368e-09	2.45058083056824	2.10541402939826e-06	FALSE	FALSE	FALSE	FALSE	FALSE	FALSE	FALSE	FALSE	FALSE	FALSE	FALSE	5143	29040.6	55109
	O15078	O15078;J3KNF5	O15078	Centrosomal protein of 290 kDa	CEP290	2.17330890803578	4.96671142745377e-05	2.54380458379735	9.23888257852541e-08	1.36973103090388	0.000850288577760742	FALSE	FALSE	FALSE	FALSE	FALSE	FALSE	FALSE	FALSE	FALSE	FALSE	FALSE	5601	290385.89	37797
	O15027	J3KNL6;O15027;O15027-2;O15027-4;O15027-3;X6RGP5	O15027	Protein transport protein Sec16A	SEC16A	1.33610560505035	0.000234620329714951	2.51068211492344	1.23679833115961e-08	2.35623222370792	1.5871103912401e-06	FALSE	FALSE	FALSE	FALSE	FALSE	FALSE	FALSE	FALSE	FALSE	FALSE	FALSE	5219	233517.18	54383
	Q9NVD7	Q9NVD7;J3KNQ4;E9PS97	Q9NVD7	Alpha-parvin	PARVA	1.98375379238948	9.45569976392757e-05	3.36265837787827	2.18054006746588e-08	1.85128798038167	7.99658804652937e-05	FALSE	FALSE	FALSE	FALSE	FALSE	FALSE	FALSE	FALSE	FALSE	FALSE	FALSE	5499	42243.73	49731
	Q9UPW5	Q9UPW5;J3KNS1;Q9UPW5-2;Q9UPW5-3	Q9UPW5	Cytosolic carboxypeptidase 1	AGTPBP1	2.20001334149704	4.96671142745377e-05	3.04442734458275	6.59085591035244e-09	2.02351822929361	3.15669381021489e-06	FALSE	FALSE	FALSE	FALSE	FALSE	FALSE	FALSE	FALSE	FALSE	FALSE	FALSE	5.55	138448.32	49674
	Q9HAH7	J3KNZ9;Q9HAH7;Q9HAH7-1	Q9HAH7	Probable fibrosin-1	FBRS	1.93414937157525	5.03661959154618e-05	2.90303605584326	8.20684308385259e-09	1.37103298376498	5.55991609929136e-05	FALSE	FALSE	FALSE	FALSE	FALSE	FALSE	FALSE	FALSE	FALSE	FALSE	FALSE	9355	48388.35	64565
	Q01130	J3KP15;Q01130;J3QL05;Q01130-2	Q01130	Serine/arginine-rich splicing factor 2	SRSF2	1.23920565215972	0.000211609942242639	2.42571191997429	9.55980559881801e-08	1.32136111711902	4.52145399513872e-05	TRUE	FALSE	TRUE	TRUE	TRUE	FALSE	FALSE	TRUE	FALSE	FALSE	TRUE	11725	25476.35	33937
	O95232	O95232;J3KPP4;D6RDI2	O95232	Luc7-like protein 3	LUC7L3	1.11060441930002	0.000979456057119553	2.46513144984471	6.2607729136915e-08	0.979630303770198	0.000283577007640649	TRUE	FALSE	TRUE	TRUE	TRUE	TRUE	FALSE	TRUE	FALSE	FALSE	TRUE	8975	51466.15	28241
	Q9NTK5	Q9NTK5;J3KQ32;Q9NTK5-2;Q9NTK5-3	Q9NTK5	Obg-like ATPase 1	OLA1	1.49678499962523	9.94933447059001e-05	2.79205678665825	6.61257741865211e-09	2.39430270378079	1.64063289716211e-06	FALSE	FALSE	FALSE	TRUE	FALSE	FALSE	FALSE	FALSE	TRUE	FALSE	FALSE	7059	44743.57	54293
	Q8NBJ7	Q8NBJ7;J3KQJ1;A8MXB9;C9J660;C9JL30;H7C3B2;Q8NBJ7-3;F8WA42;Q8NBJ7-2;E9PBT8;Q8NBJ7-5;J3QT17	Q8NBJ7	Sulfatase-modifying factor 2	SUMF2	1.81126984425771	5.16545461650361e-05	2.8917353828648	8.91020081845133e-09	2.92474198462788	1.36775268568649e-06	FALSE	FALSE	FALSE	FALSE	FALSE	FALSE	FALSE	FALSE	FALSE	FALSE	FALSE	7395	33843.1	56811
	Q8WUD4	Q8WUD4;J3KR35;C9JUN5;S4R331	Q8WUD4	Coiled-coil domain-containing protein 12	CCDC12	2.05586221002489	4.96671142745377e-05	2.94717145795064	6.56842204721066e-09	2.14072361872302	2.24245121287183e-06	FALSE	FALSE	FALSE	FALSE	FALSE	TRUE	FALSE	FALSE	FALSE	FALSE	FALSE	6781	19180.74	39157
	Q96FW1	Q96FW1;J3KR44;F5H6Q1;F5GYN4;F5GYJ8;F5H3F0	Q96FW1	Ubiquitin thioesterase OTUB1	OTUB1	1.64313508342464	7.36771223193969e-05	2.88228393547482	6.09354237097325e-09	1.86062988037235	3.99086005199764e-06	FALSE	FALSE	FALSE	FALSE	FALSE	TRUE	FALSE	TRUE	FALSE	TRUE	FALSE	4749	31284.06	48339
	P49848	P49848;P49848-3;J3KR72;P49848-2	P49848	Transcription initiation factor TFIID subunit 6	TAF6	1.66816491464462	0.000360737854363522	2.88131126038024	1.0424442567301e-08	2.83865496853826	1.27574487292061e-06	FALSE	FALSE	FALSE	FALSE	FALSE	FALSE	FALSE	FALSE	TRUE	FALSE	FALSE	7775	72668.44	54948
	Q9BTW9	Q9BTW9;J3KR97;Q9BTW9-4;Q9BTW9-5	Q9BTW9	Tubulin-specific chaperone D	TBCD	1.66621593311104	0.000171129685102205	3.02025436898258	5.91609916781368e-09	2.60827893965886	1.33314418412807e-06	FALSE	FALSE	FALSE	FALSE	FALSE	FALSE	FALSE	FALSE	FALSE	FALSE	FALSE	5.55	132599.93	57047
	Q96Q15	Q96Q15-2;J3KRA9;Q96Q15;Q96Q15-3;Q96Q15-4	Q96Q15	Serine/threonine-protein kinase SMG1	SMG1	1.4570438104575	8.54331319865697e-05	2.69108805990959	9.36718554105271e-09	2.76957382535409	9.65122080643442e-07	TRUE	FALSE	TRUE	TRUE	TRUE	FALSE	FALSE	FALSE	FALSE	FALSE	FALSE	5766	410500.57	50888
	Q7Z4W1	J3KS22;Q7Z4W1;J3QS36;J3KRZ4;J3QL34	Q7Z4W1	L-xylulose reductase	DCXR	1.55184105120559	7.38286314866131e-05	2.94907180563593	6.09354237097325e-09	2.14691867881399	2.82774110539112e-06	FALSE	FALSE	FALSE	FALSE	FALSE	FALSE	FALSE	FALSE	FALSE	FALSE	FALSE	7351	25913.06	60246
	P84098	J3QR09;J3KTE4;P84098;J3QL15	P84098	Ribosomal protein L19;60S ribosomal protein L19	RPL19	1.6826676724899	6.88050925901921e-05	2.52532217646858	4.13966495136647e-08	0.924647090391467	0.00101201035442947	TRUE	FALSE	FALSE	TRUE	TRUE	TRUE	FALSE	TRUE	FALSE	FALSE	TRUE	11301	23465.97	39796
	Q07955	Q07955;J3KTL2;Q07955-3;Q07955-2	Q07955	Serine/arginine-rich splicing factor 1	SRSF1	1.76492702125786	5.72984961166618e-05	2.89141184601178	6.06518475823808e-09	2.22910296312907	1.69334657030881e-06	TRUE	FALSE	TRUE	TRUE	TRUE	TRUE	FALSE	TRUE	FALSE	FALSE	TRUE	10701	27744.58	48387
	Q9UHR5	J3QQJ0;Q9UHR5-2;Q9UHR5;X6R3T8;J3QLH3	Q9UHR5	SAP30-binding protein	SAP30BP	1.45624834098638	0.000475744011478294	2.43080731194314	4.21411634000638e-08	1.05751731004793	0.000579360796744313	FALSE	FALSE	FALSE	TRUE	FALSE	FALSE	FALSE	FALSE	FALSE	FALSE	FALSE	4.66	33870.42	42532
	Q96MU7	J3QR07	Q96MU7		YTHDC1	0.923998587003923	0.000709237687649146	2.80412801936958	1.27204679941183e-08	1.02681246477767	0.000668500906160598	TRUE	FALSE	TRUE	TRUE	TRUE	TRUE	FALSE	FALSE	FALSE	FALSE	FALSE	5652	84700.34	36314
	Q9HAS0	Q9HAS0;J9JIC5;J3KRR1	Q9HAS0	Protein Njmu-R1	C17orf75	1.84330726077369	8.65627529086152e-05	3.15834409742594	5.75270201368755e-09	1.72952978413759	6.37141353649381e-06	FALSE	FALSE	FALSE	FALSE	FALSE	FALSE	FALSE	FALSE	FALSE	FALSE	FALSE	4902	44621.52	50758
	Q6NW29	K4DI92;Q6NW29;D6RCM5;D6RDH6;D6R9C7	Q6NW29	RWD domain-containing protein 4	RWDD4	2.44883238348702	6.09966212734194e-05	3.44353670612371	5.75270201368755e-09	2.28673704037269	1.90413766971803e-06	FALSE	FALSE	FALSE	TRUE	FALSE	FALSE	FALSE	FALSE	FALSE	FALSE	FALSE	5118	21250.75	43085
	Q96EP5	K7EQ55;K7EK33;Q96EP5;Q96EP5-2;K7EQ02	Q96EP5	DAZ-associated protein 1	DAZAP1	1.52336609404727	0.000623765434679391	2.41113284991518	5.7334855128735e-07	3.16827170279956	1.27041566226506e-06	TRUE	FALSE	TRUE	TRUE	TRUE	FALSE	FALSE	TRUE	FALSE	FALSE	TRUE	7907	43383.39	60934
	P36776	K7EKE6;K7EJE8	P36776	Lon protease homolog, mitochondrial	LONP1	1.03977289098194	0.000616768349067899	2.99683158199476	6.14801509950238e-09	3.42224617319079	8.60748996905719e-07	TRUE	FALSE	FALSE	FALSE	TRUE	TRUE	FALSE	TRUE	FALSE	TRUE	FALSE	5779	106489.3	54849
	P62841	P62841;K7ELC2;K7EM56;S4R417;K7EQJ5;K7EJ78	P62841	40S ribosomal protein S15	RPS15	2.06818027369035	6.66916031738593e-05	3.84313355891469	4.65890330647815e-09	4.45872870931958	5.33738064369426e-07	TRUE	FALSE	TRUE	TRUE	TRUE	TRUE	FALSE	FALSE	FALSE	FALSE	FALSE	10145	17040.1	49655
	P41567	P41567;K7EM18	P41567	Eukaryotic translation initiation factor 1	EIF1	1.93624009458814	4.96671142745377e-05	2.96193221532562	6.09354237097325e-09	2.49565531758577	1.2401429945653e-06	TRUE	FALSE	TRUE	TRUE	TRUE	FALSE	FALSE	FALSE	FALSE	FALSE	FALSE	6737	12732.49	49558
	Q969T9	K7ENL2;K7EMC9;Q969T9;K7EIJ0;B4DFG2;A6NG10;K7EIN1;K7ESN4	Q969T9	WW domain-binding protein 2	WBP2	1.47684886414547	9.98486896801837e-05	2.92659081745878	1.01346357788115e-08	1.85171911708326	5.93100583954787e-05	FALSE	FALSE	FALSE	FALSE	FALSE	FALSE	FALSE	FALSE	FALSE	FALSE	FALSE	5486	28086.95	66284
	Q9BTD8	Q9BTD8-4;Q9BTD8-2;Q9BTD8-3;K7EP90;Q9BTD8;K7EQ03;K7ER08	Q9BTD8	RNA-binding protein 42	RBM42	1.60621252748353	0.00010388296982292	3.4850629800314	5.75270201368755e-09	3.56210562648241	6.66530997640751e-07	TRUE	FALSE	FALSE	TRUE	TRUE	TRUE	FALSE	FALSE	FALSE	FALSE	TRUE	8829	50414.03	67083
	Q86YD1	M0QY25;Q86YD1;Q86YD1-3;Q86YD1-2;M0QYQ4;M0QYH7	Q86YD1	Prostate tumor-overexpressed gene 1 protein	PTOV1	1.23374093060919	0.000543708937914027	2.68329570936889	1.54331975718308e-08	2.36073424671601	3.13569624329089e-06	FALSE	FALSE	FALSE	FALSE	FALSE	FALSE	FALSE	FALSE	FALSE	FALSE	FALSE	10526	46868.54	56731
	P46782	M0R0F0;P46782;M0R0R2;M0QZN2	P46782	40S ribosomal protein S5;40S ribosomal protein S5, N-terminally processed	RPS5	1.45794421232102	0.000241016131514483	3.03120459212056	7.91907883370553e-09	2.32339400336922	2.55244122707232e-06	TRUE	FALSE	TRUE	TRUE	TRUE	TRUE	FALSE	TRUE	FALSE	FALSE	TRUE	9004	22876.4	51471
	Q13459	Q13459-2;Q13459;M0R0P8;M0R300	Q13459	Unconventional myosin-IXb	MYO9B	2.33491090198941	4.96671142745377e-05	3.01533319233781	1.12012961251451e-08	1.94259051478115	5.68839545954414e-06	FALSE	FALSE	FALSE	FALSE	FALSE	FALSE	FALSE	FALSE	FALSE	FALSE	FALSE	7922	243400.86	49189
	Q8IX01	Q8IX01-4;Q8IX01;M0R2Z9;Q8IX01-3;M0R3F6	Q8IX01	SURP and G-patch domain-containing protein 2	SUGP2	2.08890875839619	4.96671142745377e-05	3.16523589887016	8.43774598745251e-09	2.68700909306286	2.58132221234181e-06	TRUE	FALSE	TRUE	TRUE	TRUE	TRUE	FALSE	TRUE	FALSE	FALSE	TRUE	6491	120207.07	49168
	O00139	O00139;O00139-4;O00139-1;O00139-5	O00139	Kinesin-like protein KIF2A	KIF2A	1.87470644475159	4.96671142745377e-05	3.03431147992045	7.26736971502359e-09	2.0886835823592	2.55159915947069e-06	FALSE	FALSE	FALSE	FALSE	FALSE	TRUE	FALSE	FALSE	TRUE	FALSE	FALSE	6.02	79954.55	46034
	O00148	O00148;O00148-2;B1Q2N1;K7EQN7	O00148	ATP-dependent RNA helicase DDX39A	DDX39A;DDX39	1.58356990072692	9.56521631458827e-05	2.87735073297852	6.09354237097325e-09	2.94263506696527	1.04497480759372e-06	TRUE	FALSE	TRUE	TRUE	TRUE	FALSE	FALSE	TRUE	FALSE	FALSE	TRUE	5296	49129.51	51288
	O00151	O00151	O00151	PDZ and LIM domain protein 1	PDLIM1	1.59078614565889	0.000127343645251891	2.65477086446712	1.38544954889505e-08	1.93294366977216	4.58571494540776e-06	FALSE	FALSE	FALSE	FALSE	FALSE	FALSE	FALSE	FALSE	FALSE	FALSE	FALSE	6249	36071.71	49544
	O00154	O00154-4;O00154-6;O00154-7;O00154;O00154-5;O00154-2;K7EKP8;O00154-3	O00154	Cytosolic acyl coenzyme A thioester hydrolase	ACOT7	1.27929789581726	0.00031506635652315	2.70750955580088	9.57657294769675e-09	2.047212078053	3.97034065091474e-06	FALSE	FALSE	FALSE	FALSE	FALSE	FALSE	FALSE	FALSE	TRUE	FALSE	FALSE	7717	41796.03	53158
	O00159	O00159-2;F5H6E2;O00159-3;O00159	O00159	Unconventional myosin-Ic	MYO1C	1.84451132585651	4.97548239327954e-05	2.9623425584255	6.41184404982732e-09	2.44323071242806	1.31886428271245e-06	FALSE	FALSE	FALSE	FALSE	FALSE	FALSE	TRUE	FALSE	FALSE	FALSE	TRUE	8697	121681.68	51.27
	O00170	O00170;E9PMH2	O00170	AH receptor-interacting protein;Peptidyl-prolyl cis-trans isomerase	AIP	1.66336819528602	7.83361153068703e-05	2.88871425167342	8.3859762891691e-09	2.52299169819889	1.33916609304219e-06	FALSE	FALSE	FALSE	FALSE	FALSE	FALSE	FALSE	FALSE	FALSE	FALSE	FALSE	5626	37636.01	52727
	O00178	O00178	O00178	GTP-binding protein 1	GTPBP1	1.40533343819969	0.000106396306537484	2.75201055688587	6.94719796151602e-09	2.64040477221767	1.45490453141452e-06	TRUE	FALSE	FALSE	TRUE	TRUE	TRUE	FALSE	FALSE	FALSE	FALSE	FALSE	7497	72453.82	52765
	O00186	O00186	O00186	Syntaxin-binding protein 3	STXBP3	1.53361525927883	0.00204210396575217	2.96443592043546	3.20548906698189e-08	3.92235348655724	1.45490453141452e-06	FALSE	FALSE	FALSE	FALSE	FALSE	FALSE	FALSE	FALSE	FALSE	FALSE	FALSE	6942	67764.27	49155
	O00203	O00203;O00203-3	O00203	AP-3 complex subunit beta-1	AP3B1	1.09151542014625	0.000338662304171606	2.33696142817783	6.75539147681193e-08	0.808092961760079	0.00090407711726727	FALSE	FALSE	FALSE	FALSE	FALSE	FALSE	FALSE	FALSE	FALSE	FALSE	FALSE	5575	121320.17	47349
	O00231	O00231;O00231-2	O00231	26S proteasome non-ATPase regulatory subunit 11	PSMD11	1.3043554184121	0.000222605184755122	2.66728131511729	8.48835754447577e-09	1.9103994955526	5.60594691631604e-06	FALSE	TRUE	FALSE	FALSE	FALSE	FALSE	FALSE	TRUE	FALSE	TRUE	FALSE	5855	47463.78	51659
	O00232	O00232;O00232-2	O00232	26S proteasome non-ATPase regulatory subunit 12	PSMD12	1.52098630652214	0.000106532453177315	2.79597474695886	6.58019364176312e-09	2.08771203346334	2.36031662729389e-06	FALSE	TRUE	FALSE	FALSE	FALSE	TRUE	FALSE	TRUE	FALSE	TRUE	FALSE	6868	52904.4	47807
	O00233	O00233;J3KN29;F5H5V4;F5GX23;O00233-2;F5H7X1	O00233	26S proteasome non-ATPase regulatory subunit 9	PSMD9	1.75940402141066	0.000128818861455906	3.16749043586475	1.00735924460299e-08	2.41681547087357	2.03111954807756e-06	FALSE	FALSE	FALSE	FALSE	FALSE	FALSE	FALSE	FALSE	FALSE	FALSE	FALSE	6186	24681.81	47534
	O00264	O00264;O00264-2	O00264	Membrane-associated progesterone receptor component 1	PGRMC1	1.65428480052316	0.00224143229703019	2.79918055891806	2.84056678190967e-08	2.25262172736129	4.09949006161181e-05	FALSE	FALSE	FALSE	TRUE	FALSE	FALSE	FALSE	FALSE	FALSE	FALSE	FALSE	4431	21671.16	52308
	O00267	O00267	O00267	Transcription elongation factor SPT5	SUPT5H	1.09050373242383	0.000329258264440022	2.33987236351593	1.32583530885177e-07	1.14809714469258	0.000123610301760992	TRUE	FALSE	TRUE	TRUE	TRUE	TRUE	FALSE	TRUE	FALSE	FALSE	FALSE	4851	120999.57	48758
	O00273	O00273	O00273	DNA fragmentation factor subunit alpha	DFFA	1.54015047933213	7.17492882593286e-05	2.41047958751683	1.85085645774625e-08	1.67621595982618	9.41609565948454e-06	FALSE	FALSE	FALSE	FALSE	FALSE	FALSE	FALSE	FALSE	TRUE	FALSE	FALSE	4584	36521.91	45921
	O00299	O00299	O00299	Chloride intracellular channel protein 1	CLIC1	1.44500515315696	0.00012354772330161	2.75522662427631	7.91907883370553e-09	2.23647502762911	1.98355124489116e-06	FALSE	FALSE	FALSE	FALSE	FALSE	FALSE	FALSE	TRUE	FALSE	TRUE	TRUE	5003	26922.73	53942
	O00303	O00303	O00303	Eukaryotic translation initiation factor 3 subunit F	EIF3F	1.7876358786489	5.9578588124881e-05	2.85931203775312	8.48669831077959e-09	2.11540635702248	2.68830106371861e-06	FALSE	FALSE	FALSE	FALSE	FALSE	TRUE	FALSE	FALSE	TRUE	FALSE	FALSE	5.08	37563.86	60504
	O00401	O00401	O00401	Neural Wiskott-Aldrich syndrome protein	WASL	2.30726802612934	4.96671142745377e-05	3.25107979684438	5.75270201368755e-09	1.90989073689792	1.28109457135137e-05	FALSE	FALSE	FALSE	FALSE	FALSE	FALSE	FALSE	FALSE	FALSE	FALSE	FALSE	7117	54826.97	54455
	O00410	O00410;O00410-3;H0Y8C6	O00410	Importin-5	IPO5	2.20458686041509	4.96671142745377e-05	3.26944958424	5.75270201368755e-09	2.33617245467008	1.88125770525352e-06	TRUE	FALSE	TRUE	TRUE	TRUE	TRUE	FALSE	TRUE	FALSE	FALSE	FALSE	4724	123629.94	55059
	O00418	O00418;H3BRH4	O00418	Eukaryotic elongation factor 2 kinase	EEF2K	1.90403124583747	4.96671142745377e-05	2.6833001521655	8.21618539274521e-09	1.54108790124624	1.28027535330558e-05	TRUE	FALSE	FALSE	FALSE	TRUE	FALSE	FALSE	FALSE	FALSE	FALSE	FALSE	5016	82144.11	48138
	O00425	O00425	O00425	Insulin-like growth factor 2 mRNA-binding protein 3	IGF2BP3	1.67590037891092	7.75224672358937e-05	4.00784766201897	4.0376641007537e-09	4.19295147233965	7.30705444543705e-07	TRUE	FALSE	TRUE	TRUE	TRUE	TRUE	TRUE	TRUE	FALSE	FALSE	TRUE	8068	63705.04	51123
	O00429	O00429;O00429-3;O00429-6;O00429-5;O00429-7	O00429	Dynamin-1-like protein	DNM1L	1.5182419431336	0.000260246985448656	2.74121550668643	1.45934236224876e-08	2.18472515952309	3.36684234119487e-06	FALSE	FALSE	FALSE	FALSE	FALSE	FALSE	FALSE	FALSE	FALSE	FALSE	FALSE	6084	81877.15	51087
	O00442	O00442;O00442-2	O00442	RNA 3-terminal phosphate cyclase	RTCA	1.40944179528397	0.000160417175504651	2.9879565626118	6.09354237097325e-09	2.72347958364557	1.11735493808082e-06	TRUE	FALSE	FALSE	TRUE	TRUE	FALSE	FALSE	FALSE	FALSE	FALSE	FALSE	7029	39336.73	59.29
	O00443	O00443	O00443	Phosphatidylinositol 4-phosphate 3-kinase C2 domain-containing subunit alpha	PIK3C2A	1.23358008921868	0.00196084256799218	2.50481880587921	4.066915967295e-08	1.9391527616183	7.15256867000843e-05	FALSE	FALSE	FALSE	FALSE	FALSE	FALSE	FALSE	FALSE	FALSE	FALSE	FALSE	7146	190679.57	50652
	O00469	O00469-2;E7ETU9;B3KWS3	O00469	Procollagen-lysine,2-oxoglutarate 5-dioxygenase 2	PLOD2	1.21332478776286	0.000379841218907136	3.38907587819023	5.75270201368755e-09	2.5078390360892	1.2401429945653e-06	FALSE	FALSE	FALSE	FALSE	FALSE	FALSE	FALSE	FALSE	FALSE	FALSE	FALSE	5944	84685.61	54681
	O00471	O00471;F8W9B8	O00471	Exocyst complex component 5	EXOC5	1.54126542246521	0.000378686014173041	2.65633892388976	5.47027657445299e-08	2.70140499769022	1.7642744143519e-06	FALSE	FALSE	FALSE	FALSE	FALSE	FALSE	FALSE	FALSE	FALSE	FALSE	FALSE	5982	81852.87	48.87
	O00487	O00487	O00487	26S proteasome non-ATPase regulatory subunit 14	PSMD14	1.57481247237436	8.81901357971049e-05	2.86285696340316	6.83419925457957e-09	2.29056324773003	2.19389993179416e-06	FALSE	FALSE	FALSE	FALSE	FALSE	FALSE	FALSE	FALSE	TRUE	FALSE	FALSE	5779	34577.04	55484
	O00488	O00488;A9J4F5	O00488	Zinc finger protein 593	ZNF593	1.74561884046036	0.000159495744128266	3.10262715868301	6.00849974186853e-09	2.90975513672222	1.2401429945653e-06	FALSE	TRUE	FALSE	FALSE	FALSE	TRUE	FALSE	FALSE	FALSE	FALSE	FALSE	9253	15199.14	45522
	O00499	O00499-3;O00499-5;O00499;O00499-9;O00499-10;O00499-7;O00499-8;O00499-4;O00499-6;O00499-11;O00499-2	O00499	Myc box-dependent-interacting protein 1	BIN1	2.37790351389186	4.96671142745377e-05	3.15246258760549	6.28565976069627e-09	2.35454095925018	2.65387288259723e-06	FALSE	FALSE	FALSE	FALSE	FALSE	FALSE	FALSE	FALSE	FALSE	FALSE	FALSE	4889	64699.38	50422
	O00505	O00505	O00505	Importin subunit alpha-4	KPNA3	1.4456037327893	0.00116718736435525	2.50525878668476	9.35357843679927e-08	2.62730810538673	3.67265239827433e-06	FALSE	FALSE	FALSE	FALSE	FALSE	TRUE	FALSE	FALSE	TRUE	FALSE	FALSE	4698	57810.93	52975
	O00541	O00541;B5MCF9;O00541-2	O00541	Pescadillo homolog	PES1	1.42333737348453	0.00016062278175391	2.87849165325043	7.13310995773185e-09	2.05765376934234	3.0518738217443e-06	TRUE	FALSE	TRUE	TRUE	TRUE	TRUE	TRUE	TRUE	FALSE	FALSE	TRUE	6576	68002.63	48.98
	O00560	O00560;O00560-3;B4DHN5;E9PBU7	O00560	Syntenin-1	SDCBP	1.37933608043223	0.000142488090794515	2.74389358423873	8.71183317861357e-09	2.4473638616423	1.78068123626726e-06	FALSE	FALSE	FALSE	FALSE	FALSE	TRUE	FALSE	FALSE	FALSE	FALSE	FALSE	6795	32444.39	54698
	O00566	O00566	O00566	U3 small nucleolar ribonucleoprotein protein MPP10	MPHOSPH10	1.32361317252957	0.00012429208749413	2.87260935862706	6.57911655850318e-09	2.26334454323661	1.71408066074402e-06	TRUE	FALSE	TRUE	TRUE	TRUE	TRUE	FALSE	FALSE	TRUE	FALSE	FALSE	4685	78863.78	36858
	O00567	O00567	O00567	Nucleolar protein 56	NOP56	1.25803891207068	0.000168043754104495	2.61364140467042	1.06199831092447e-08	2.59962554365649	1.09519903946691e-06	TRUE	FALSE	TRUE	TRUE	TRUE	TRUE	TRUE	TRUE	FALSE	FALSE	TRUE	8346	66049.89	47643
	O00571	O00571;O00571-2;O15523-2;O15523	c(\O00571\", \"O15523\")"	ATP-dependent RNA helicase DDX3X;ATP-dependent RNA helicase DDX3Y	DDX3X;DDX3Y	1.71272185037964	7.0392380539033e-05	3.14613007627462	5.75270201368755e-09	2.82648179213379	1.03501154504224e-06	TRUE	FALSE	TRUE	TRUE	TRUE	FALSE	FALSE	TRUE	FALSE	FALSE	TRUE	6415	73243.42	49698
	O00625	O00625	O00625	Pirin	PIR	2.13011262433233	4.96671142745377e-05	3.15597436266591	6.00849974186853e-09	2.13359275357506	3.83045392057343e-06	FALSE	FALSE	FALSE	FALSE	FALSE	FALSE	FALSE	FALSE	FALSE	FALSE	FALSE	6148	32113.37	52069
	O00629	O00629	O00629	Importin subunit alpha-3	KPNA4	1.52765825483829	7.5899475917743e-05	2.81631326706335	6.52765858484764e-09	2.06276937402109	5.58681158693157e-06	FALSE	FALSE	FALSE	FALSE	FALSE	TRUE	FALSE	FALSE	TRUE	FALSE	FALSE	4685	57886.75	52207
	O00743	O00743;O00743-3;O00743-2	O00743	Serine/threonine-protein phosphatase 6 catalytic subunit	PPP6C	1.57292118980974	7.17492882593286e-05	3.00573162031226	6.16347290563418e-09	2.39406504071439	1.71129042714748e-06	FALSE	FALSE	FALSE	FALSE	FALSE	FALSE	FALSE	FALSE	FALSE	FALSE	FALSE	5245	35144.27	56721
	O00754	O00754-2;O00754	O00754	Lysosomal alpha-mannosidase;Lysosomal alpha-mannosidase A peptide;Lysosomal alpha-mannosidase B peptide;Lysosomal alpha-mannosidase C peptide;Lysosomal alpha-mannosidase D peptide;Lysosomal alpha-mannosidase E peptide	MAN2B1	1.45482343284811	0.000107518852943272	2.55679776898121	1.14746924740899e-08	1.87342985442686	4.44864639251317e-06	FALSE	FALSE	FALSE	FALSE	FALSE	FALSE	FALSE	FALSE	FALSE	FALSE	FALSE	6465	113744.11	56479
	O00762	O00762;O00762-2;O00762-3;O00762-4	O00762	Ubiquitin-conjugating enzyme E2 C	UBE2C	1.80662202463317	5.85519124798094e-05	2.80230399161625	9.90184609574283e-09	2.11630375317235	2.77886093581855e-06	FALSE	FALSE	FALSE	FALSE	FALSE	FALSE	FALSE	FALSE	FALSE	FALSE	FALSE	6693	19652.3	54749
	O00764	O00764;F2Z2Y4;O00764-3;O00764-2	O00764	Pyridoxal kinase	PDXK	1.38735961934082	0.000688969755817609	2.54734506401042	3.34500914734305e-08	1.40052180895694	2.92010763520109e-05	FALSE	FALSE	FALSE	FALSE	FALSE	FALSE	FALSE	FALSE	FALSE	FALSE	TRUE	5512	35102.3	54167
	O14530	O14530	O14530	Thioredoxin domain-containing protein 9	TXNDC9	1.67997109675603	6.97098988324394e-05	2.54290323559308	1.20894915374201e-08	1.3407741287621	6.12634951090345e-05	FALSE	FALSE	FALSE	FALSE	FALSE	FALSE	FALSE	FALSE	FALSE	FALSE	FALSE	5.41	26534.04	41.15
	O14545	O14545;F8VNX8	O14545	TRAF-type zinc finger domain-containing protein 1	TRAFD1	2.30372055281381	4.96671142745377e-05	3.20559477595445	1.85566021372435e-08	1.97598996926997	3.39863067669412e-06	FALSE	TRUE	FALSE	FALSE	FALSE	FALSE	FALSE	FALSE	FALSE	FALSE	FALSE	5054	64841.05	46392
	O14579	O14579;A0A087X0I4;M0QXB4;O14579-2;O14579-3	O14579	Coatomer subunit epsilon	COPE	1.70046931471314	5.77757583757138e-05	2.51814908796447	2.38003402207741e-08	1.81288573675743	5.0227122889129e-06	FALSE	FALSE	FALSE	FALSE	FALSE	FALSE	FALSE	FALSE	FALSE	FALSE	FALSE	4863	34482.03	53247
	O14617	O14617-5;O14617;O14617-4;O14617-2;O14617-3	O14617	AP-3 complex subunit delta-1	AP3D1	1.43494064159567	8.89982614221624e-05	2.42789756187717	1.86109913902987e-08	1.58546328146488	9.39249019162171e-06	FALSE	FALSE	FALSE	FALSE	FALSE	FALSE	FALSE	FALSE	FALSE	FALSE	FALSE	7614	130157.99	48049
	O14646	O14646-2;O14646	O14646	Chromodomain-helicase-DNA-binding protein 1	CHD1	1.80730304570344	5.97335323121714e-05	3.32997124539489	6.09354237097325e-09	2.05500490558983	3.27843409531854e-06	FALSE	TRUE	FALSE	FALSE	FALSE	FALSE	FALSE	FALSE	TRUE	FALSE	FALSE	6338	196687.53	39181
	O14654	O14654	O14654	Insulin receptor substrate 4	IRS4	1.95939591825539	4.96671142745377e-05	2.74947405362756	8.18260542591261e-09	1.62198833746946	1.08474356030154e-05	FALSE	FALSE	FALSE	FALSE	FALSE	FALSE	FALSE	FALSE	FALSE	FALSE	FALSE	7614	133767.58	54097
	O14656	O14656	O14656	Torsin-1A	TOR1A	1.44236147577346	0.00286984244455705	3.80713115408768	4.65890330647815e-09	2.9863392003829	1.68486621285655e-06	FALSE	FALSE	FALSE	FALSE	FALSE	FALSE	FALSE	FALSE	FALSE	FALSE	FALSE	6211	37808.73	57.53
	O14657	O14657	O14657	Torsin-1B	TOR1B	1.65530671812497	0.000296119001265531	3.51473295483472	5.05251199501401e-09	3.14746589423628	8.60748996905719e-07	FALSE	FALSE	FALSE	FALSE	FALSE	FALSE	FALSE	FALSE	FALSE	FALSE	FALSE	7.79	37978.94	57143
	O14686	O14686;O14686-3	O14686	Histone-lysine N-methyltransferase 2D	KMT2D	1.91405945989399	4.96671142745377e-05	2.89243329789332	6.60586350092598e-09	2.28539755110399	1.75052418755331e-06	FALSE	TRUE	FALSE	FALSE	FALSE	FALSE	FALSE	FALSE	FALSE	FALSE	FALSE	5245	593389.41	54416
	O14737	O14737;O14737-2;K7EQA1	O14737	Programmed cell death protein 5	PDCD5	1.48035693989027	0.000193148222219665	2.5152981511764	2.70552241220712e-08	1.3918810639125	3.13258315841008e-05	FALSE	FALSE	FALSE	FALSE	FALSE	FALSE	FALSE	FALSE	FALSE	FALSE	FALSE	5614	14285.08	41.6
	O14744	O14744;O14744-2;O14744-5;O14744-3;O14744-4	O14744	Protein arginine N-methyltransferase 5;Protein arginine N-methyltransferase 5, N-terminally processed	PRMT5	1.55077109612183	0.000115301179015982	2.94112304505931	6.00849974186853e-09	2.08334829495273	2.35198269789697e-06	FALSE	FALSE	FALSE	FALSE	FALSE	TRUE	FALSE	FALSE	FALSE	FALSE	TRUE	5639	72683.87	54474
	O14745	O14745;O14745-2	O14745	Na(+)/H(+) exchange regulatory cofactor NHE-RF1	SLC9A3R1	2.0226748723243	4.96671142745377e-05	2.93712113308553	6.04190960812933e-09	1.91589810865361	7.26299744169304e-06	FALSE	FALSE	FALSE	FALSE	FALSE	TRUE	FALSE	FALSE	FALSE	FALSE	FALSE	5397	38868.43	48883
	O14757	O14757;O14757-2;J3KN87;O14757-3;E7EPP6	O14757	Serine/threonine-protein kinase Chk1	CHEK1	1.14149953582221	0.00177926845822633	2.47663214040478	2.86068811001577e-08	2.7362615340359	2.20807468687011e-06	FALSE	FALSE	FALSE	FALSE	FALSE	FALSE	FALSE	FALSE	FALSE	FALSE	FALSE	7424	54433.57	51.05
	O14772	O14772;O14772-2	O14772	Fucose-1-phosphate guanylyltransferase	FPGT	1.55308260976798	0.00037467265869715	3.14433507267636	1.22367385235515e-08	2.45610021433497	2.10261677814103e-06	FALSE	FALSE	FALSE	FALSE	FALSE	FALSE	FALSE	FALSE	FALSE	FALSE	FALSE	5792	66598.86	55387
	O14773	O14773;O14773-2	O14773	Tripeptidyl-peptidase 1	TPP1	1.27736294736112	0.000600280593666753	3.07516350513342	7.73407027195485e-09	2.12716831676134	4.48966454980716e-06	FALSE	FALSE	FALSE	FALSE	FALSE	FALSE	FALSE	FALSE	FALSE	FALSE	FALSE	5715	61247.93	57194
	O14776	O14776-2;O14776;G3V220	O14776	Transcription elongation regulator 1	TCERG1	2.18856600195182	4.96671142745377e-05	2.95459290889795	6.83419925457957e-09	2.45432779898227	1.4079038581529e-06	TRUE	FALSE	TRUE	TRUE	TRUE	FALSE	FALSE	TRUE	FALSE	FALSE	FALSE	7819	123901.03	47632
	O14777	O14777	O14777	Kinetochore protein NDC80 homolog	NDC80	1.48310535296881	0.000187903319408754	2.6402896025545	1.80988312048676e-08	1.77657465547339	2.8846988985082e-05	FALSE	FALSE	FALSE	FALSE	FALSE	FALSE	FALSE	FALSE	FALSE	FALSE	FALSE	5347	73912.67	43614
	O14787	O14787-2;O14787;A0A075B780	O14787	Transportin-2	TNPO2	2.58767237908384	5.31249660807822e-05	3.97041139470473	4.65890330647815e-09	3.66218487359372	1.82880878815426e-06	TRUE	FALSE	FALSE	FALSE	TRUE	FALSE	FALSE	FALSE	FALSE	FALSE	FALSE	4762	101388.17	56745
	O14802	O14802	O14802	DNA-directed RNA polymerase III subunit RPC1	POLR3A	1.97830484600442	0.000190750548951443	3.43048793113513	6.06518475823808e-09	3.51322391104958	1.7513883012464e-06	FALSE	FALSE	FALSE	FALSE	FALSE	TRUE	FALSE	FALSE	TRUE	FALSE	FALSE	7.6	155641.5	53237
	O14818	O14818;O14818-4;O14818-2;H0Y586	O14818	Proteasome subunit alpha type-7	PSMA7	1.42365451760618	0.000118583308392177	2.45599077276044	1.70048320112167e-08	1.78863100647457	6.50702057466793e-06	FALSE	FALSE	FALSE	FALSE	FALSE	FALSE	FALSE	TRUE	FALSE	TRUE	TRUE	7775	27886.85	49597
	O14929	O14929;O14929-2	O14929	Histone acetyltransferase type B catalytic subunit	HAT1	1.61417605760505	9.80419826509597e-05	2.74905306599335	7.71692782816098e-09	2.46053639193788	1.24179036943396e-06	FALSE	FALSE	FALSE	FALSE	FALSE	FALSE	FALSE	TRUE	FALSE	TRUE	FALSE	5359	49512.58	51074
	O14936	O14936-4;O14936-6;O14936-2;O14936-3;O14936;Q5JS74	O14936	Peripheral plasma membrane protein CASK	CASK	1.24543357954271	0.000259920185537419	2.67428490333423	1.32701449705268e-08	2.46763939963544	1.27041566226506e-06	FALSE	FALSE	FALSE	FALSE	FALSE	FALSE	FALSE	FALSE	FALSE	FALSE	FALSE	5715	105122.74	51188
	O14950	O14950	O14950	Myosin regulatory light chain 12B	MYL12B	2.11929754959925	4.96671142745377e-05	2.69538573066006	9.35481626430845e-09	1.14659879800778	0.000147400478358751	FALSE	FALSE	FALSE	FALSE	FALSE	FALSE	FALSE	FALSE	FALSE	FALSE	FALSE	4584	19779.16	45349
	O14964	O14964;O14964-2	O14964	Hepatocyte growth factor-regulated tyrosine kinase substrate	HGS	1.39705960528413	0.000298486012769581	2.39814219468949	2.84826508808434e-08	2.15452224929663	2.77886093581855e-06	FALSE	FALSE	FALSE	FALSE	FALSE	FALSE	FALSE	FALSE	FALSE	FALSE	FALSE	5626	86192.02	51094
	O14974	O14974;O14974-4;O14974-2;O14974-3;O14974-5;F8VZN8	O14974	Protein phosphatase 1 regulatory subunit 12A	PPP1R12A	1.35883379264504	0.000198303749282587	2.66076369540631	1.16508595710324e-08	1.00652422031678	0.000299194907637863	FALSE	FALSE	FALSE	FALSE	FALSE	FALSE	FALSE	FALSE	FALSE	FALSE	FALSE	5219	115280.71	36408
	O14976	O14976;O14976-2	O14976	Cyclin-G-associated kinase	GAK	2.23258973407866	4.96671142745377e-05	3.23208382163895	6.78348703495659e-09	2.4091851814754	4.20916164163104e-06	FALSE	FALSE	FALSE	FALSE	FALSE	FALSE	FALSE	FALSE	FALSE	FALSE	FALSE	5321	143190.56	54615
	O14980	O14980	O14980	Exportin-1	XPO1	1.85307043435327	7.03600253181403e-05	3.06886471007465	5.75270201368755e-09	2.92688777044167	8.79836203997629e-07	TRUE	FALSE	FALSE	FALSE	TRUE	FALSE	FALSE	TRUE	FALSE	TRUE	TRUE	5486	123385.88	53128
	O14981	O14981	O14981	TATA-binding protein-associated factor 172	BTAF1	2.39012226084667	4.96671142745377e-05	3.43046130866107	6.72596394203214e-09	2.53302621289423	5.8891501312524e-06	FALSE	FALSE	FALSE	FALSE	FALSE	FALSE	FALSE	TRUE	FALSE	TRUE	FALSE	5792	206887.42	52515
	O15042	O15042-2;O15042;E7ET15;O15042-3;C9JB80	O15042	U2 snRNP-associated SURP motif-containing protein	U2SURP	1.36401512333815	0.0001761240536318	2.85203571933189	9.05372532606097e-09	0.978567428026928	0.00043207317995047	TRUE	FALSE	TRUE	TRUE	TRUE	TRUE	FALSE	TRUE	FALSE	FALSE	TRUE	7629	118291.89	40428
	O15066	O15066	O15066	Kinesin-like protein KIF3B	KIF3B	1.97822330203374	4.96671142745377e-05	2.28704853005995	5.1426084092966e-08	1.6271955574201	3.26741148071775e-05	FALSE	FALSE	FALSE	FALSE	FALSE	FALSE	FALSE	FALSE	FALSE	FALSE	FALSE	6956	85125.16	42.57
	O15067	O15067	O15067	Phosphoribosylformylglycinamidine synthase	PFAS	1.46658528564278	0.000173347154213041	2.67261646776938	8.20649351659484e-09	2.21477699477732	1.71129042714748e-06	FALSE	FALSE	FALSE	FALSE	FALSE	FALSE	FALSE	TRUE	FALSE	TRUE	FALSE	5308	144734.37	59268
	O15084	O15084;O15084-4;O15084-1;O15084-2;B4DIW9	O15084	Serine/threonine-protein phosphatase 6 regulatory ankyrin repeat subunit A	ANKRD28	1.73133685599886	0.00132309627589971	2.84995344134091	6.57828209447788e-09	2.54240804932379	3.79244858598517e-05	FALSE	FALSE	FALSE	FALSE	FALSE	FALSE	FALSE	FALSE	FALSE	FALSE	FALSE	5525	112965.8	54511
	O15111	O15111	O15111	Inhibitor of nuclear factor kappa-B kinase subunit alpha	CHUK	1.63901863190404	0.00017099005024066	2.28642450135873	4.29652517343259e-06	3.0579361141069	1.69314834417342e-06	FALSE	FALSE	FALSE	FALSE	FALSE	FALSE	FALSE	FALSE	FALSE	FALSE	FALSE	5957	84639.58	51812
	O15116	O15116	O15116	U6 snRNA-associated Sm-like protein LSm1	LSM1	1.82724218904406	9.59443024989085e-05	3.01610445777395	7.91610201020422e-09	1.90693503972551	4.0145309670771e-06	TRUE	FALSE	TRUE	TRUE	TRUE	TRUE	FALSE	FALSE	FALSE	FALSE	FALSE	5003	15179.43	49624
	O15118	O15118;O15118-2;K7EQ23	O15118	Niemann-Pick C1 protein	NPC1	0.913024433564504	0.00302820222460514	2.11232276419682	1.48074861739992e-07	1.20928835528382	9.32548564815741e-05	FALSE	FALSE	FALSE	FALSE	FALSE	FALSE	FALSE	FALSE	FALSE	FALSE	FALSE	5029	142166.85	61111
	O15143	O15143	O15143	Actin-related protein 2/3 complex subunit 1B	ARPC1B	1.36880894759274	0.000949556690441933	2.95740943973813	6.06518475823808e-09	2.42768624936357	1.57965746295744e-06	FALSE	FALSE	FALSE	TRUE	FALSE	FALSE	FALSE	FALSE	FALSE	FALSE	FALSE	7483	40949.78	54032
	O15144	O15144	O15144	Actin-related protein 2/3 complex subunit 2	ARPC2	1.40832493959727	0.000105700241577975	2.85801074786311	7.03304463231609e-09	1.87981575998661	5.56474952752401e-06	FALSE	FALSE	FALSE	FALSE	FALSE	FALSE	FALSE	FALSE	TRUE	FALSE	FALSE	6.59	34333.02	49
	O15145	O15145	O15145	Actin-related protein 2/3 complex subunit 3	ARPC3	1.72215999177484	6.68481776704009e-05	2.96658940737364	6.31835838023426e-09	2.1085988491211	2.07072037248573e-06	FALSE	FALSE	FALSE	FALSE	FALSE	FALSE	FALSE	FALSE	FALSE	FALSE	FALSE	7907	20546.67	52247
	O15160	O15160;O15160-2;E7EQB9	O15160	DNA-directed RNA polymerases I and III subunit RPAC1	POLR1C	1.3671623437887	0.000172537284003126	2.49536811755619	2.55801387469267e-08	2.42151591477578	1.51862436916395e-06	FALSE	FALSE	FALSE	FALSE	FALSE	TRUE	FALSE	FALSE	TRUE	FALSE	FALSE	5143	39249.71	53179
	O15164	O15164;O15164-2;A0A087X1V3	O15164	Transcription intermediary factor 1-alpha	TRIM24	2.16514619749426	5.28456323147853e-05	3.76143356967672	6.09354237097325e-09	2.59659456851333	1.55739281970048e-05	FALSE	FALSE	FALSE	FALSE	FALSE	FALSE	FALSE	FALSE	FALSE	FALSE	FALSE	6.3	116831.23	48286
	O15212	O15212;A2AB88	O15212	Prefoldin subunit 6	PFDN6	1.61075590515408	9.34992278529241e-05	2.32233114926394	7.75601035040544e-08	1.27599450974564	0.000261247113836386	FALSE	FALSE	FALSE	FALSE	FALSE	FALSE	FALSE	FALSE	FALSE	FALSE	FALSE	8273	14582.66	45736
	O15226	O15226;O15226-2	O15226	NF-kappa-B-repressing factor	NKRF	1.13670120349318	0.00124123927487769	2.74557529241415	6.83419925457957e-09	2.99729536519541	1.00219767179298e-06	TRUE	FALSE	TRUE	TRUE	TRUE	FALSE	TRUE	TRUE	FALSE	FALSE	TRUE	7995	77672.89	46667
	O15294	O15294	O15294	UDP-N-acetylglucosamine--peptide N-acetylglucosaminyltransferase 110 kDa subunit	OGT	1.41757871080499	0.000143624814604269	2.87913811359951	6.41184404982732e-09	2.67216220946228	1.09519903946691e-06	FALSE	FALSE	FALSE	FALSE	FALSE	FALSE	FALSE	TRUE	FALSE	TRUE	FALSE	5906	116924.61	55832
	O15305	O15305;H3BV55;H3BPH4;H3BRM0	O15305	Phosphomannomutase 2	PMM2	1.43230273988437	0.00010056122637064	2.73417149029828	7.58003991891266e-09	1.95037690909486	3.23407926251713e-06	FALSE	FALSE	FALSE	FALSE	FALSE	FALSE	FALSE	FALSE	FALSE	FALSE	FALSE	6097	28082.15	53252
	O15344	O15344;C9J453;O15344-2;A0A087X255;A0A087X0X0	O15344	Midline-1	MID1	1.22370244609938	0.00041305297682775	2.75918832624902	1.45790118801103e-08	2.9916005528616	1.0270473101614e-06	FALSE	FALSE	FALSE	FALSE	FALSE	FALSE	FALSE	FALSE	FALSE	FALSE	FALSE	6008	75250.69	48576
	O15355	O15355	O15355	Protein phosphatase 1G	PPM1G	1.18889127286531	0.000460482275276271	2.64069081875884	2.83269295010892e-08	0.952809007064924	0.00040391111889917	FALSE	FALSE	FALSE	FALSE	FALSE	TRUE	FALSE	TRUE	FALSE	TRUE	FALSE	4177	59271.62	46337
	O15371	O15371-3;O15371;O15371-2	O15371	Eukaryotic translation initiation factor 3 subunit D	EIF3D	1.44986466679646	0.00033678611956796	2.65458378813078	1.0703291742255e-08	1.21639289848846	7.66258380984183e-05	TRUE	FALSE	TRUE	TRUE	TRUE	TRUE	FALSE	FALSE	TRUE	FALSE	TRUE	5614	63972.77	45073
	O15379	O15379;O15379-2	O15379	Histone deacetylase 3	HDAC3	2.04711883891402	4.96671142745377e-05	3.26647105297413	5.75270201368755e-09	1.63340187075903	1.89496880716586e-05	FALSE	FALSE	FALSE	FALSE	FALSE	FALSE	FALSE	FALSE	FALSE	FALSE	FALSE	4838	48847.75	55607
	O15381	O15381;O15381-5;O15381-2;O15381-3;O15381-4	O15381	Nuclear valosin-containing protein-like	NVL	2.32568357650099	0.000274596917415727	3.872030881818	2.23981806272092e-08	4.13618518193496	4.73512712862685e-06	FALSE	FALSE	FALSE	TRUE	TRUE	TRUE	FALSE	TRUE	FALSE	FALSE	FALSE	5868	95050.85	50584
	O15382	O15382;B3KSI3	O15382	Branched-chain-amino-acid aminotransferase, mitochondrial;Branched-chain-amino-acid aminotransferase	BCAT2	1.63977941552357	0.000251509022346494	2.87328776791341	6.75908060592997e-09	3.74625427592792	6.21579595704949e-07	FALSE	FALSE	FALSE	FALSE	FALSE	TRUE	FALSE	FALSE	FALSE	FALSE	FALSE	7892	44287.73	60969
	O15397	O15397;O15397-2	O15397	Importin-8	IPO8	2.36197850289921	4.96671142745377e-05	3.13125344798636	6.82256857547698e-09	1.99367605862847	5.37141478443794e-06	TRUE	FALSE	FALSE	FALSE	TRUE	FALSE	FALSE	TRUE	FALSE	TRUE	FALSE	4927	119938.07	53327
	O15446	O15446	O15446	DNA-directed RNA polymerase I subunit RPA34	CD3EAP	1.94009077212818	5.28249928664903e-05	2.7797014532386	7.11386729206845e-09	2.07269477929558	2.61773820238922e-06	TRUE	FALSE	FALSE	TRUE	TRUE	FALSE	FALSE	FALSE	FALSE	FALSE	FALSE	7673	54985.6	49216
	O15460	O15460-2;O15460	O15460	Prolyl 4-hydroxylase subunit alpha-2	P4HA2	2.24048974917651	4.96671142745377e-05	3.7726562726316	5.75270201368755e-09	3.88415139988363	7.30705444543705e-07	FALSE	FALSE	FALSE	FALSE	FALSE	FALSE	FALSE	FALSE	FALSE	FALSE	FALSE	5321	60901.94	52897
	O15479	O15479	O15479	Melanoma-associated antigen B2	MAGEB2	1.83285386084224	4.96671142745377e-05	3.15651250462092	5.75270201368755e-09	2.16482354173261	4.27559024397096e-06	FALSE	FALSE	FALSE	FALSE	FALSE	FALSE	FALSE	FALSE	FALSE	FALSE	FALSE	8024	35277.04	48903
	O15511	O15511;B1ALC0;O15511-2	O15511	Actin-related protein 2/3 complex subunit 5	ARPC5	1.39506394529829	0.000129611883319104	2.47324985656671	1.47150340534118e-08	2.0304012378136	3.45633274291206e-06	FALSE	FALSE	FALSE	FALSE	FALSE	FALSE	FALSE	FALSE	FALSE	FALSE	FALSE	5347	16320.42	50331
	O15541	O15541	O15541	RING finger protein 113A	RNF113A	1.96385737964124	5.39576719730545e-05	2.73676046235115	1.75959706949039e-08	1.46447097426365	2.24893371821286e-05	TRUE	FALSE	FALSE	FALSE	TRUE	FALSE	FALSE	FALSE	FALSE	FALSE	FALSE	5359	38787.16	46647
	O43143	O43143	O43143	Putative pre-mRNA-splicing factor ATP-dependent RNA helicase DHX15	DHX15	1.22292806447125	0.000262664539862446	2.48649753219815	1.36950274593237e-08	2.53922828389348	1.31886428271245e-06	TRUE	FALSE	TRUE	TRUE	TRUE	TRUE	TRUE	TRUE	FALSE	FALSE	TRUE	6634	90932.83	50063
	O43148	O43148;O43148-2;K7EP06	O43148	mRNA cap guanine-N7 methyltransferase	RNMT	2.02102045538196	4.96671142745377e-05	3.14990504501473	5.75270201368755e-09	2.19297562306074	1.81490969031368e-06	TRUE	FALSE	FALSE	FALSE	TRUE	FALSE	FALSE	FALSE	FALSE	FALSE	FALSE	6059	54844.09	44328
	O43149	O43149	O43149	Zinc finger ZZ-type and EF-hand domain-containing protein 1	ZZEF1	1.69605664075155	7.43544814628056e-05	2.64763953684863	1.4438782292106e-08	2.91846337484697	9.04265057603741e-07	FALSE	FALSE	FALSE	FALSE	FALSE	FALSE	FALSE	FALSE	FALSE	FALSE	FALSE	5.41	331075.31	52448
	O43156	O43156	O43156	TELO2-interacting protein 1 homolog	TTI1	1.60609892863746	0.000165505847700206	3.34297702425432	6.04190960812933e-09	3.20683344527712	1.45490453141452e-06	FALSE	FALSE	FALSE	FALSE	FALSE	FALSE	FALSE	FALSE	FALSE	FALSE	FALSE	5.41	122069.42	54729
	O43172	O43172-2;O43172	O43172	U4/U6 small nuclear ribonucleoprotein Prp4	PRPF4	1.48048340313381	9.03049486945445e-05	2.66927690200519	9.57657294769675e-09	2.95895350977824	9.65122080643442e-07	TRUE	FALSE	FALSE	FALSE	TRUE	TRUE	FALSE	TRUE	FALSE	TRUE	FALSE	6.59	58449.18	50383
	O43175	O43175;Q5SZU1	O43175	D-3-phosphoglycerate dehydrogenase	PHGDH	1.6797743255031	7.37779798307549e-05	2.88180198409769	7.61574295416856e-09	1.78377980524059	1.82909822607835e-05	FALSE	FALSE	FALSE	TRUE	FALSE	FALSE	FALSE	TRUE	FALSE	TRUE	TRUE	5995	56650.5	58724
	O43237	O43237;O43237-2	O43237	Cytoplasmic dynein 1 light intermediate chain 2	DYNC1LI2	1.61726782770711	0.000131364013589884	2.71651067684775	8.35333096229896e-09	2.05483361891984	4.83897981499301e-06	FALSE	FALSE	FALSE	FALSE	FALSE	TRUE	FALSE	FALSE	FALSE	FALSE	FALSE	5728	54099.28	50203
	O43242	O43242;O43242-2	O43242	26S proteasome non-ATPase regulatory subunit 3	PSMD3	1.07620369043377	0.000393143366180328	2.5122294345605	1.30407398921135e-08	1.81076196256029	4.51906847143297e-06	FALSE	FALSE	FALSE	FALSE	FALSE	FALSE	FALSE	TRUE	FALSE	TRUE	FALSE	7.79	60977.55	50187
	O43252	O43252	O43252	Bifunctional 3-phosphoadenosine 5-phosphosulfate synthase 1;Sulfate adenylyltransferase;Adenylyl-sulfate kinase	PAPSS1	1.82544113553893	8.18737376900473e-05	3.24127650930878	5.75270201368755e-09	2.48585665783897	1.53867087816062e-06	FALSE	FALSE	FALSE	FALSE	FALSE	TRUE	FALSE	TRUE	FALSE	TRUE	FALSE	6084	70833.15	54968
	O43264	O43264;O43264-2	O43264	Centromere/kinetochore protein zw10 homolog	ZW10	1.56420937253582	0.000210865338130307	2.75641601852024	1.71712859630928e-08	2.7499334836387	1.44353217857163e-06	FALSE	FALSE	FALSE	FALSE	FALSE	FALSE	FALSE	FALSE	FALSE	FALSE	FALSE	5652	88829.48	49422
	O43290	O43290	O43290	U4/U6.U5 tri-snRNP-associated protein 1	SART1	1.70402994832472	5.76638567348412e-05	2.57720345568881	9.62597569625587e-09	2.1620975069577	1.90413766971803e-06	TRUE	FALSE	TRUE	TRUE	TRUE	TRUE	FALSE	TRUE	FALSE	FALSE	FALSE	5728	90254.82	41375
	O43301	O43301	O43301	Heat shock 70 kDa protein 12A	HSPA12A	1.64914373515195	0.00171328039453449	2.61794907363637	1.51731375970327e-06	2.20543267011845	2.32849545903529e-05	FALSE	FALSE	FALSE	FALSE	FALSE	FALSE	FALSE	FALSE	FALSE	FALSE	FALSE	6046	74978.38	53778
	O43310	O43310;O43310-2	O43310	CBP80/20-dependent translation initiation factor	CTIF	2.35306995054516	4.96671142745377e-05	3.5803455279983	5.75270201368755e-09	2.06090292164835	1.05326039278135e-05	TRUE	FALSE	FALSE	FALSE	TRUE	TRUE	FALSE	FALSE	FALSE	FALSE	FALSE	5.83	67586.74	44147
	O43318	O43318-2;O43318;O43318-4;O43318-3	O43318	Mitogen-activated protein kinase kinase kinase 7	MAP3K7	1.98013773551919	4.96671142745377e-05	3.00314724860732	6.56842204721066e-09	1.72397341836564	7.28590879265881e-06	FALSE	FALSE	FALSE	FALSE	FALSE	FALSE	FALSE	FALSE	FALSE	FALSE	FALSE	6326	67196.06	48185
	O43324	O43324;O43324-2;D6RBD7;C9J1V9;H0YAL7	O43324	Eukaryotic translation elongation factor 1 epsilon-1	EEF1E1;hCG_2043275	1.33313236244973	0.000269756471019182	2.4727767782253	2.83269295010892e-08	2.00477965830528	6.8182444563114e-06	TRUE	FALSE	FALSE	FALSE	TRUE	TRUE	FALSE	FALSE	TRUE	FALSE	FALSE	8083	19810.58	50575
	O43347	O43347	O43347	RNA-binding protein Musashi homolog 1	MSI1	1.85123586898028	5.92394967402231e-05	3.50515472157632	5.75270201368755e-09	4.25893255877457	6.21579595704949e-07	TRUE	FALSE	TRUE	TRUE	TRUE	FALSE	TRUE	FALSE	FALSE	FALSE	FALSE	7132	39124.51	58287
	O43379	O43379;O43379-4	O43379	WD repeat-containing protein 62	WDR62	1.53158693005975	0.000124660547794147	2.67702091799451	1.23651517837728e-08	1.72608415273671	9.57343751733837e-06	FALSE	FALSE	FALSE	FALSE	FALSE	FALSE	FALSE	FALSE	FALSE	FALSE	FALSE	5347	165953.66	52174
	O43390	O43390;O43390-3;B4DT28	O43390	Heterogeneous nuclear ribonucleoprotein R	HNRNPR;HNRPR	1.89948717526248	5.20438456628722e-05	3.77911416853827	4.65890330647815e-09	3.5003462496045	9.27965565251309e-07	TRUE	FALSE	TRUE	TRUE	TRUE	TRUE	TRUE	TRUE	FALSE	FALSE	TRUE	7424	70943.07	52449
	O43395	O43395	O43395	U4/U6 small nuclear ribonucleoprotein Prp3	PRPF3	1.92263872837143	4.96671142745377e-05	3.17532244678537	5.75270201368755e-09	2.60092744063956	1.53543885483153e-06	TRUE	FALSE	TRUE	TRUE	TRUE	TRUE	FALSE	TRUE	FALSE	FALSE	FALSE	8609	77528.96	44949
	O43396	O43396;K7ER96	O43396	Thioredoxin-like protein 1	TXNL1	1.22667427102116	0.00145273851898555	2.47733224408688	3.84208495224042e-08	1.85497964381839	1.44893275460393e-05	FALSE	FALSE	FALSE	FALSE	FALSE	FALSE	FALSE	FALSE	TRUE	FALSE	FALSE	4736	32251.3	50865
	O43399	O43399;O43399-5;O43399-7;A0A087WYR3	O43399	Tumor protein D54	TPD52L2	1.60682236551941	0.000133322835225077	3.00376774851682	7.91907883370553e-09	2.60498841149338	2.43586148136505e-06	FALSE	FALSE	FALSE	TRUE	TRUE	FALSE	FALSE	FALSE	FALSE	FALSE	FALSE	5156	22237.73	43689
	O43422	O43422;O43422-2	O43422	52 kDa repressor of the inhibitor of the protein kinase	PRKRIR	2.18767289660682	8.37488919714534e-05	3.38298736807906	5.75270201368755e-09	1.95307778098977	3.7013988544234e-05	FALSE	TRUE	FALSE	FALSE	FALSE	TRUE	FALSE	FALSE	FALSE	FALSE	FALSE	5385	87703.98	48095
	O43432	O43432;O43432-3;O43432-4	O43432	Eukaryotic translation initiation factor 4 gamma 3	EIF4G3	1.8239134061041	6.28526008823769e-05	3.0173634210415	6.09354237097325e-09	2.15987669694226	3.90988647090319e-06	TRUE	FALSE	TRUE	TRUE	TRUE	TRUE	FALSE	FALSE	FALSE	FALSE	FALSE	5169	176652.26	48013
	O43447	O43447;C9JQD4;O43447-2;H0YEL5	O43447	Peptidyl-prolyl cis-trans isomerase H;Peptidyl-prolyl cis-trans isomerase	PPIH	1.51891012680537	0.00998295117706866	2.23250703093301	4.20941393685452e-08	2.05203808877285	0.000123516627253876	TRUE	FALSE	FALSE	FALSE	TRUE	FALSE	FALSE	FALSE	FALSE	FALSE	FALSE	7322	19208.13	59322
	O43488	O43488;H3BLU7	O43488	Aflatoxin B1 aldehyde reductase member 2	AKR7A2	1.45689876428883	0.000105952126151632	2.94237922005444	8.90110725356689e-09	1.98680403251801	4.62284699362247e-06	FALSE	FALSE	FALSE	FALSE	FALSE	FALSE	FALSE	FALSE	FALSE	FALSE	FALSE	6364	39588.98	57939
	O43491	O43491	O43491	Band 4.1-like protein 2	EPB41L2	1.63477779393259	7.58999254256193e-05	2.35995275353188	2.57422491486581e-08	1.41093992962158	3.79854677695078e-05	FALSE	FALSE	FALSE	TRUE	FALSE	TRUE	FALSE	FALSE	FALSE	FALSE	FALSE	5219	112588.09	42886
	O43583	O43583;F8VVL1	O43583	Density-regulated protein	DENR	1.93815756617351	5.34051543930113e-05	3.0018912698369	6.84934500280992e-09	1.38102199338087	9.01198907333724e-05	TRUE	FALSE	FALSE	FALSE	TRUE	FALSE	FALSE	FALSE	FALSE	FALSE	FALSE	5.13	22092.01	48485
	O43592	O43592	O43592	Exportin-T	XPOT	1.62920480228311	0.000131129269380932	2.78308319936731	9.51471493393731e-09	2.41444852550121	1.70937850864512e-06	TRUE	FALSE	FALSE	FALSE	TRUE	FALSE	FALSE	TRUE	FALSE	TRUE	TRUE	5118	109964.19	54.47
	O43617	O43617;A0A087WWM0;O43617-2;A6NKE1	O43617	Trafficking protein particle complex subunit 3	TRAPPC3	1.51887157174376	9.80419826509597e-05	2.63342635888914	8.91656808335702e-09	1.99604470277997	3.39675992547041e-06	FALSE	FALSE	FALSE	FALSE	FALSE	FALSE	FALSE	FALSE	FALSE	FALSE	FALSE	4749	20274.1	52222
	O43633	O43633;M0R1L7;M0R1T5	O43633	Charged multivesicular body protein 2a	CHMP2A	1.97499314453629	4.96671142745377e-05	3.21117988349045	5.75270201368755e-09	1.40395226038894	8.17112321528537e-05	FALSE	FALSE	FALSE	FALSE	FALSE	FALSE	FALSE	FALSE	FALSE	FALSE	FALSE	5817	25103.94	46396
	O43663	O43663;O43663-4;O43663-3;O43663-2	O43663	Protein regulator of cytokinesis 1	PRC1	1.34477150480276	0.00113019247294786	2.66988829523019	2.19845776108581e-07	2.46559957330418	4.34646555829151e-06	FALSE	FALSE	FALSE	FALSE	FALSE	FALSE	FALSE	FALSE	TRUE	FALSE	FALSE	6033	71606.58	43.71
	O43665	O43665-2;O43665;O43665-3	O43665	Regulator of G-protein signaling 10	RGS10	1.33466432196917	0.00172645177895605	2.52149662706365	6.38133829551745e-08	1.67351064866762	3.87740438307021e-05	FALSE	FALSE	FALSE	FALSE	FALSE	FALSE	FALSE	FALSE	FALSE	FALSE	FALSE	5232	20235.76	40462
	O43670	O43670-2	O43670	Zinc finger protein 207	ZNF207	1.33421944939988	0.000534552266026027	2.63872255996209	1.23488837119458e-08	2.10377948455841	4.5995827113357e-06	FALSE	TRUE	TRUE	TRUE	FALSE	FALSE	FALSE	TRUE	FALSE	FALSE	TRUE	8.39	50750.51	60879
	O43681	O43681;A0A087WXS7;K7ERW9	O43681	ATPase ASNA1	ASNA1	1.57599167904786	0.00159868356112061	2.9811506330523	8.17919632125204e-09	2.42377777594116	3.53091496618211e-06	FALSE	FALSE	FALSE	FALSE	FALSE	FALSE	FALSE	FALSE	TRUE	FALSE	FALSE	4724	38792.78	55747
	O43683	O43683-2;O43683;O43683-3	O43683	Mitotic checkpoint serine/threonine-protein kinase BUB1	BUB1	1.18305693539514	0.00781161770793103	2.48277966749334	1.79992562676218e-08	2.65130581282035	1.27541560333433e-06	FALSE	FALSE	FALSE	FALSE	FALSE	FALSE	FALSE	FALSE	FALSE	FALSE	FALSE	5753	122375.18	50599
	O43684	O43684-2;O43684;J3QT28	O43684	Mitotic checkpoint protein BUB3	BUB3	1.52735655336919	8.00045124864613e-05	2.83244488752887	6.8830656604705e-09	2.85584810897959	9.45735037695729e-07	FALSE	FALSE	FALSE	FALSE	FALSE	FALSE	FALSE	TRUE	FALSE	TRUE	TRUE	6059	37154.78	50
	O43707	O43707;O43707-2;O43707-3;F5GXS2	O43707	Alpha-actinin-4	ACTN4	1.39910245250841	0.000137126007875885	2.71384452536309	1.01652408805703e-08	1.95674991978161	3.4155779998939e-06	FALSE	FALSE	FALSE	TRUE	TRUE	FALSE	FALSE	TRUE	FALSE	FALSE	TRUE	5.13	104854.04	47311
	O43719	O43719	O43719	HIV Tat-specific factor 1	HTATSF1	1.26189796475278	0.000208864078742217	2.50276751697147	4.84267422651485e-08	0.899397638827184	0.000956749151655164	TRUE	FALSE	FALSE	TRUE	TRUE	TRUE	FALSE	FALSE	TRUE	FALSE	FALSE	4202	85852.8	37219
	O43747	O43747;O43747-2	O43747	AP-1 complex subunit gamma-1	AP1G1	1.57278953496641	0.000185696596855717	3.0268418021637	6.00849974186853e-09	2.3421447875459	1.77863245165218e-06	FALSE	FALSE	FALSE	FALSE	FALSE	FALSE	FALSE	FALSE	FALSE	FALSE	FALSE	6059	91351.46	53163
	O43765	O43765;K7EMD6	O43765	Small glutamine-rich tetratricopeptide repeat-containing protein alpha	SGTA	1.74055068463951	5.4868509082232e-05	2.54886299859057	1.86835970106362e-08	1.40242579417137	2.2574788760438e-05	FALSE	FALSE	FALSE	FALSE	FALSE	FALSE	FALSE	FALSE	FALSE	FALSE	FALSE	4698	34063.08	52077
	O43776	O43776	O43776	Asparagine--tRNA ligase, cytoplasmic	NARS	1.51288468237786	0.000111296232780113	3.13555296884083	5.75270201368755e-09	3.02201710463084	9.65122080643442e-07	TRUE	FALSE	FALSE	TRUE	TRUE	TRUE	FALSE	FALSE	TRUE	FALSE	TRUE	5677	62942.92	52555
	O43809	O43809;H3BND3	O43809	Cleavage and polyadenylation specificity factor subunit 5	NUDT21	1.73600134631922	5.39576719730545e-05	3.08779219771294	5.75270201368755e-09	1.9346951543291	5.61975812078261e-06	TRUE	FALSE	TRUE	TRUE	TRUE	TRUE	FALSE	FALSE	TRUE	FALSE	FALSE	8273	26227.29	56388
	O43813	O43813;E9PHS0	O43813	LanC-like protein 1	LANCL1	1.4018533594314	0.000241893988585694	2.67893111913661	1.21482987006671e-08	2.20036162153926	2.09572521003693e-06	FALSE	FALSE	FALSE	FALSE	FALSE	FALSE	FALSE	TRUE	FALSE	TRUE	FALSE	6927	45283.1	61905
	O43815	O43815;O43815-2	O43815	Striatin	STRN	2.17594547146663	4.96671142745377e-05	3.01611022092313	6.87685962573972e-09	1.7232350161418	1.12770519436876e-05	FALSE	FALSE	FALSE	FALSE	FALSE	FALSE	FALSE	FALSE	FALSE	FALSE	FALSE	4991	86132.11	48462
	O43818	O43818	O43818	U3 small nucleolar RNA-interacting protein 2	RRP9	2.04934841092186	4.96671142745377e-05	3.07760423173123	5.75270201368755e-09	2.85226612699352	9.31529485929593e-07	TRUE	FALSE	TRUE	TRUE	TRUE	TRUE	FALSE	FALSE	TRUE	FALSE	FALSE	7015	51840.66	52
	O43823	O43823	O43823	A-kinase anchor protein 8	AKAP8	1.56332658627745	0.000334466316576358	2.49977071748292	6.06641456120325e-08	1.3134152834329	6.2289250764852e-05	TRUE	FALSE	TRUE	TRUE	TRUE	FALSE	FALSE	TRUE	FALSE	FALSE	TRUE	4927	76108.3	48555
	O43847	O43847;A0A087WYK8;O43847-2;B1AKJ5;G3V1R5;F5H7V1	O43847	Nardilysin	NRD1	1.30875779847055	0.000155058781280406	2.67906947274142	1.12891379200874e-08	0.981881604030759	0.000294879770139815	FALSE	FALSE	FALSE	FALSE	FALSE	TRUE	FALSE	FALSE	TRUE	FALSE	FALSE	4.8	131571.62	50696
	O43852	O43852;O43852-3;O43852-6;O43852-5;O43852-15;O43852-10;H0Y875;O43852-9	O43852	Calumenin	CALU	1.97712087808523	5.97693465962428e-05	2.85159346542188	6.41184404982732e-09	2.65573018126699	1.85459345276011e-06	FALSE	FALSE	FALSE	FALSE	FALSE	TRUE	FALSE	FALSE	FALSE	FALSE	FALSE	4355	37106.78	43492
	O43865	O43865;O43865-2	O43865	Putative adenosylhomocysteinase 2	AHCYL1	1.92229689062685	4.96671142745377e-05	2.97363200788956	5.93747306944131e-09	1.61820138543093	1.53887954486789e-05	FALSE	FALSE	FALSE	FALSE	FALSE	FALSE	FALSE	FALSE	TRUE	FALSE	FALSE	6135	58951.43	52.83
	O43913	O43913;O43913-2	O43913	Origin recognition complex subunit 5	ORC5	2.5527003652919	0.000125427415619024	3.8162225659655	5.75270201368755e-09	3.64472006968814	2.15728705323325e-06	FALSE	FALSE	FALSE	FALSE	FALSE	FALSE	FALSE	FALSE	TRUE	FALSE	FALSE	6927	50283.09	53103
	O43924	O43924;B8ZZK5;C9IZ52	O43924	Retinal rod rhodopsin-sensitive cGMP 3,5-cyclic phosphodiesterase subunit delta	PDE6D	1.66672928673728	6.32630144262503e-05	2.65234504415918	1.21495236854284e-08	1.88951300938959	3.48483128412713e-06	FALSE	FALSE	FALSE	FALSE	FALSE	FALSE	FALSE	FALSE	FALSE	FALSE	FALSE	5474	17420.02	50667
	O60216	O60216	O60216	Double-strand-break repair protein rad21 homolog	RAD21	1.83921102619797	5.03661959154618e-05	2.69099311764725	9.63848961248335e-09	1.66394439212297	9.21891368977904e-06	FALSE	FALSE	FALSE	FALSE	FALSE	FALSE	FALSE	TRUE	FALSE	TRUE	FALSE	4457	71689.53	47385
	O60231	O60231	O60231	Putative pre-mRNA-splicing factor ATP-dependent RNA helicase DHX16	DHX16	1.65596062338838	5.9578588124881e-05	2.6279904492148	8.68804692270117e-09	1.7582127767412	4.99005877442957e-06	TRUE	FALSE	TRUE	TRUE	TRUE	TRUE	FALSE	TRUE	FALSE	FALSE	TRUE	6122	119263.58	48895
	O60245	O60245;O60245-2	O60245	Protocadherin-7	PCDH7	1.32837585878192	0.000121066180697219	2.85242723762563	7.79523632516546e-09	1.47370473355698	3.51942551383987e-05	FALSE	FALSE	FALSE	FALSE	FALSE	FALSE	FALSE	FALSE	FALSE	FALSE	FALSE	4902	116070.94	50889
	O60256	O60256;O60256-3;E7EPA1;O60256-2;C9K0K7;O60256-4;C9JJS3;C9JDU5	O60256	Phosphoribosyl pyrophosphate synthase-associated protein 2	PRPSAP2	1.36180156842974	0.000132303004248979	2.7728582469323	7.61574295416856e-09	1.93997260414123	3.10096436258455e-06	FALSE	FALSE	FALSE	FALSE	FALSE	FALSE	FALSE	FALSE	FALSE	FALSE	FALSE	6649	40925.74	55014
	O60264	O60264	O60264	SWI/SNF-related matrix-associated actin-dependent regulator of chromatin subfamily A member 5	SMARCA5	1.73476259458117	5.75841947798953e-05	2.64961137914988	8.68804692270117e-09	2.7393466292461	1.04497480759372e-06	FALSE	TRUE	FALSE	FALSE	FALSE	TRUE	TRUE	TRUE	FALSE	TRUE	FALSE	7263	121905.35	47909
	O60271	O60271;O60271-3	O60271	C-Jun-amino-terminal kinase-interacting protein 4	SPAG9	1.70253679036316	7.61098068100844e-05	2.53908554460943	1.67772527225844e-08	1.39615046146614	3.42899076660829e-05	FALSE	FALSE	FALSE	TRUE	FALSE	FALSE	FALSE	FALSE	FALSE	FALSE	FALSE	4.94	146205.41	46404
	O60282	O60282;O60282-2	O60282	Kinesin heavy chain isoform 5C	KIF5C	1.9086136304925	6.13697090486772e-05	3.02246016430962	9.40335978230737e-09	1.78309759502372	3.06792695131047e-05	FALSE	FALSE	FALSE	FALSE	FALSE	FALSE	FALSE	FALSE	FALSE	FALSE	FALSE	5652	109494.84	41275
	O60287	O60287	O60287	Nucleolar pre-ribosomal-associated protein 1	URB1	1.3398333486547	0.000574998922194837	3.04645274960506	5.75270201368755e-09	2.92629809680939	8.78411107596781e-07	TRUE	FALSE	TRUE	TRUE	TRUE	TRUE	FALSE	TRUE	FALSE	FALSE	FALSE	5753	254389.07	56011
	O60293	O60293;O60293-2	O60293	Zinc finger C3H1 domain-containing protein	ZFC3H1	1.76191374059242	8.44250193445337e-05	2.66089341613454	1.17732334861849e-08	1.63849878389182	1.4585571457376e-05	TRUE	FALSE	FALSE	TRUE	TRUE	TRUE	FALSE	TRUE	FALSE	FALSE	FALSE	7249	226355.61	45.4
	O60306	O60306	O60306	Intron-binding protein aquarius	AQR	2.28282254214934	4.96671142745377e-05	3.81428698743128	4.65890330647815e-09	3.47084945927957	8.18852067705826e-07	TRUE	FALSE	TRUE	TRUE	TRUE	TRUE	FALSE	TRUE	FALSE	FALSE	TRUE	5703	171295.29	52256
	O60333	O60333-3	O60333	Kinesin-like protein KIF1B	KIF1B	1.81580764224138	7.31429087893844e-05	2.90564038739209	8.24146114400972e-09	1.95591617912173	3.72941196157734e-06	FALSE	FALSE	FALSE	FALSE	FALSE	FALSE	FALSE	FALSE	FALSE	FALSE	FALSE	5.27	204476.31	47742
	O60341	O60341;O60341-2	O60341	Lysine-specific histone demethylase 1A	KDM1A	2.05467960953089	4.96671142745377e-05	3.17040168213652	5.75270201368755e-09	2.13502206342194	6.77411654511281e-06	FALSE	FALSE	FALSE	FALSE	FALSE	FALSE	FALSE	TRUE	FALSE	TRUE	FALSE	5868	92902.64	55164
	O60343	O60343;O60343-2;O60343-3	O60343	TBC1 domain family member 4	TBC1D4	2.08638825660152	4.96671142745377e-05	2.92512218578553	9.90698260733934e-09	1.97501983645214	4.79829632896124e-06	FALSE	FALSE	FALSE	FALSE	FALSE	FALSE	FALSE	FALSE	FALSE	FALSE	FALSE	6224	146563.4	47689
	O60493	O60493;O60493-2;O60493-4	O60493	Sorting nexin-3	SNX3	1.39020275000034	0.000223364882530755	2.45934674294468	2.15923997956495e-08	1.82995124575475	4.75781263722718e-06	FALSE	FALSE	FALSE	FALSE	FALSE	FALSE	FALSE	FALSE	FALSE	FALSE	FALSE	8141	18762.36	48765
	O60502	O60502;O60502-4;O60502-2;O60502-3	O60502	Bifunctional protein NCOAT;Protein O-GlcNAcase;Histone acetyltransferase	MGEA5	2.12458295153467	4.96671142745377e-05	3.12388003932411	5.75270201368755e-09	1.73802819044107	2.3160130914179e-05	FALSE	FALSE	FALSE	FALSE	FALSE	FALSE	FALSE	FALSE	FALSE	FALSE	FALSE	4736	102915.12	53821
	O60506	O60506;O60506-2	O60506	Heterogeneous nuclear ribonucleoprotein Q	SYNCRIP	2.07622615183456	4.96671142745377e-05	4.71404082638835	1.66491082439471e-09	4.90456084541287	5.33738064369426e-07	TRUE	FALSE	TRUE	TRUE	TRUE	TRUE	TRUE	TRUE	FALSE	FALSE	TRUE	7922	69602.62	52167
	O60508	O60508;Q5SRN1	O60508	Pre-mRNA-processing factor 17	CDC40	2.28701991720231	4.96671142745377e-05	3.6200025518685	4.65890330647815e-09	2.46639161136122	1.75432173403623e-06	TRUE	FALSE	FALSE	TRUE	TRUE	TRUE	FALSE	FALSE	FALSE	FALSE	FALSE	6275	65521.26	50604
	O60518	O60518	O60518	Ran-binding protein 6	RANBP6	1.79284978543681	0.000155561157887388	2.82589541366057	7.0992943074666e-09	2.53936595273334	3.39863067669412e-06	TRUE	FALSE	FALSE	FALSE	TRUE	TRUE	FALSE	TRUE	FALSE	TRUE	FALSE	4774	124713.56	54751
	O60524	O60524;O60524-4;O60524-5;O60524-3;G3V5V3	O60524	Nuclear export mediator factor NEMF	NEMF	1.28280558988108	0.00020512437804415	2.49895878729264	1.56040052463969e-08	1.40085361217948	2.9976174406835e-05	FALSE	FALSE	FALSE	FALSE	FALSE	FALSE	FALSE	FALSE	FALSE	FALSE	FALSE	5753	122954.44	44238
	O60547	O60547;O60547-2	O60547	GDP-mannose 4,6 dehydratase	GMDS	1.44983333966681	0.000178573919100332	2.75673567333795	1.00637982296619e-08	1.52890600946834	3.34306596038006e-05	FALSE	FALSE	FALSE	FALSE	FALSE	FALSE	FALSE	FALSE	FALSE	FALSE	FALSE	6532	41949.71	53495
	O60563	O60563	O60563	Cyclin-T1	CCNT1	1.03775729023648	0.00415598907941436	2.7577089297803	4.55635412853071e-08	2.63672824734386	1.72088060065862e-06	TRUE	FALSE	FALSE	FALSE	TRUE	TRUE	FALSE	FALSE	TRUE	FALSE	FALSE	7.98	80684.62	43939
	O60566	O60566;O60566-3;O60566-2	O60566	Mitotic checkpoint serine/threonine-protein kinase BUB1 beta	BUB1B	1.67208647455355	5.9044054840592e-05	3.03311501320134	5.75270201368755e-09	2.68524058176199	1.0270473101614e-06	FALSE	FALSE	FALSE	FALSE	FALSE	TRUE	FALSE	FALSE	FALSE	FALSE	FALSE	5092	119545.24	48095
	O60568	O60568	O60568	Procollagen-lysine,2-oxoglutarate 5-dioxygenase 3	PLOD3	1.68748393517299	0.0016462392784764	5.02497750050357	4.65890330647815e-09	4.70712603658856	7.34848422907441e-07	FALSE	FALSE	FALSE	FALSE	FALSE	FALSE	FALSE	FALSE	FALSE	FALSE	FALSE	5461	84785.16	55556
	O60573	O60573;C9JEL3;B9A044;O60573-2;B8ZZ50;B8ZZL3	O60573	Eukaryotic translation initiation factor 4E type 2	EIF4E2	2.24516378585361	6.08812532263043e-05	3.15261416476269	5.75270201368755e-09	2.10977566074722	4.77399232375382e-06	TRUE	FALSE	TRUE	TRUE	TRUE	FALSE	FALSE	FALSE	FALSE	FALSE	FALSE	8214	28361.96	45714
	O60645	O60645-2;O60645-3;O60645;D6RB59	O60645	Exocyst complex component 3	EXOC3	1.33188689687484	0.000350613844843441	2.79822649322544	1.4702543920346e-08	2.5410178254497	1.16137640791679e-06	FALSE	FALSE	FALSE	FALSE	FALSE	FALSE	FALSE	FALSE	FALSE	FALSE	FALSE	5601	86844.81	49206
	O60664	O60664-4;O60664;O60664-3;K7ERZ3;O60664-2	O60664	Perilipin-3	PLIN3	1.82845387501626	8.04107368688772e-05	2.71514116423752	2.01278431415778e-08	2.08415114589606	2.78726713453232e-06	FALSE	FALSE	FALSE	FALSE	FALSE	FALSE	FALSE	FALSE	FALSE	FALSE	FALSE	5169	47074.97	47926
	O60678	O60678;O60678-2	O60678	Protein arginine N-methyltransferase 3	PRMT3	2.02078178191649	4.96671142745377e-05	3.19607703643539	5.75270201368755e-09	1.96253347207471	4.46765266974513e-06	FALSE	TRUE	FALSE	FALSE	FALSE	FALSE	FALSE	FALSE	FALSE	FALSE	FALSE	5041	59876.15	51412
	O60684	O60684;Q5TFJ7	O60684	Importin subunit alpha-7	KPNA6	1.47278391904709	0.000171129685102205	2.83190597607989	6.58019364176312e-09	2.50040531487036	2.28403347893936e-06	FALSE	FALSE	FALSE	FALSE	FALSE	FALSE	FALSE	TRUE	FALSE	TRUE	FALSE	4813	60029.51	52052
	O60701	O60701;O60701-3;O60701-2	O60701	UDP-glucose 6-dehydrogenase	UGDH	1.49353755422904	8.28454042009901e-05	2.88195677289313	6.26063007439912e-09	2.07013280335949	2.32653954046763e-06	FALSE	FALSE	FALSE	FALSE	FALSE	FALSE	FALSE	TRUE	FALSE	TRUE	TRUE	6351	55024.09	53644
	O60716	O60716-5;O60716-3;O60716-8;O60716-7;C9JZR2;O60716-2;O60716;O60716-6;O60716-4;O60716-13;O60716-11;O60716-16;O60716-15;O60716-10;O60716-9;O60716-21;O60716-19;O60716-14;O60716-12;O60716-24;O60716-23;O60716-18;O60716-17;O60716-22;O60716-20;O60716-29;O60716-27;O60716-32;O60716-31;O60716-26;O60716-25;O60716-30;O60716-28	O60716	Catenin delta-1	CTNND1	1.65524827643279	7.22262782152794e-05	2.85222585870976	6.67032130854018e-09	2.70331234591238	1.09519903946691e-06	FALSE	FALSE	FALSE	TRUE	FALSE	FALSE	FALSE	FALSE	FALSE	FALSE	FALSE	5626	108170.03	47727
	O60749	O60749;O60749-2	O60749	Sorting nexin-2	SNX2	2.10836982390808	4.96671142745377e-05	2.85718041703432	7.58003991891266e-09	1.53192915280968	8.05195395377457e-05	FALSE	FALSE	FALSE	FALSE	FALSE	FALSE	FALSE	FALSE	FALSE	FALSE	FALSE	4952	58471.1	47399
	O60763	O60763;O60763-2;H0Y7C0	O60763	General vesicular transport factor p115	USO1	1.72614413402306	5.75841947798953e-05	2.55921453030659	2.46321509918247e-08	1.3983563782174	3.11100818423882e-05	FALSE	FALSE	FALSE	TRUE	TRUE	FALSE	FALSE	FALSE	FALSE	FALSE	FALSE	4762	107895.27	46258
	O60784	O60784;O60784-2;O60784-3;O60784-4	O60784	Target of Myb protein 1	TOM1	1.64086882752563	6.17649935489811e-05	2.78905908960778	6.83419925457957e-09	1.76427893273393	1.15100673136637e-05	FALSE	FALSE	FALSE	FALSE	FALSE	FALSE	FALSE	FALSE	FALSE	FALSE	FALSE	4495	53818.44	50203
	O60826	O60826	O60826	Coiled-coil domain-containing protein 22	CCDC22	1.30649814232949	0.000226172349986248	2.6949949900501	7.67658349944545e-09	2.08587435278522	2.42347111813241e-06	FALSE	FALSE	FALSE	FALSE	FALSE	FALSE	FALSE	FALSE	FALSE	FALSE	FALSE	6033	70755.58	49123
	O60828	O60828-2;O60828;O60828-5;O60828-4;H7C053;C9JQA1;O60828-3	O60828	Polyglutamine-binding protein 1	PQBP1	1.92837783735216	5.42242238165901e-05	2.97835949150249	6.09354237097325e-09	2.10996156995466	2.83157317430332e-06	TRUE	FALSE	FALSE	FALSE	TRUE	FALSE	FALSE	FALSE	FALSE	FALSE	FALSE	5677	30472.25	39245
	O60832	O60832;O60832-2;C9IYT0	O60832	H/ACA ribonucleoprotein complex subunit 4	DKC1	1.24510653364293	0.00017521404729876	2.65842920294591	8.25441322002295e-09	2.14257947152407	1.93947583025203e-06	TRUE	FALSE	FALSE	TRUE	TRUE	TRUE	FALSE	TRUE	FALSE	FALSE	TRUE	8609	57674.1	49805
	O60869	O60869;O60869-2;O60869-3	O60869	Endothelial differentiation-related factor 1	EDF1	1.44395810372523	0.00299503515396386	3.19758016464546	7.90763964810771e-09	2.68511692379372	1.45490453141452e-06	FALSE	TRUE	TRUE	TRUE	TRUE	FALSE	FALSE	FALSE	FALSE	FALSE	FALSE	9092	16368.68	43243
	O60870	O60870;O60870-2	O60870	DNA/RNA-binding protein KIN17	KIN	1.54554489410701	0.000116944049805532	2.97626881521529	6.22257672108065e-09	1.7382012724233	7.48538371141842e-06	TRUE	FALSE	FALSE	FALSE	TRUE	TRUE	FALSE	FALSE	FALSE	FALSE	FALSE	8141	45373.72	41.73
	O60884	O60884	O60884	DnaJ homolog subfamily A member 2	DNAJA2	2.38555616631832	4.96671142745377e-05	3.43639135630585	5.75270201368755e-09	1.8757960465878	5.04656999660891e-06	FALSE	FALSE	FALSE	FALSE	FALSE	FALSE	FALSE	FALSE	FALSE	FALSE	FALSE	5804	45745.6	51214
	O60885	O60885;O60885-2;O60885-3;M0QZD9	O60885	Bromodomain-containing protein 4	BRD4	1.24715352109866	0.000190750548951443	2.73929156912896	8.96630312195706e-09	1.44578280977641	3.20378704891723e-05	FALSE	FALSE	FALSE	FALSE	FALSE	TRUE	FALSE	FALSE	FALSE	FALSE	FALSE	8331	152218.76	47063
	O60934	O60934	O60934	Nibrin	NBN	1.86708623928878	5.75841947798953e-05	3.09945615519321	6.09354237097325e-09	2.02181878006184	5.48405527915988e-06	FALSE	FALSE	FALSE	FALSE	FALSE	FALSE	FALSE	FALSE	TRUE	FALSE	FALSE	6198	84959.04	43767
	O75083	O75083;O75083-3;D6RD66	O75083	WD repeat-containing protein 1	WDR1	1.64401040033701	0.000193207908641389	2.70977593540139	2.43804618766655e-08	2.31268954755054	4.74138186426002e-06	FALSE	FALSE	FALSE	FALSE	FALSE	FALSE	FALSE	FALSE	TRUE	FALSE	FALSE	5855	66193.52	54125
	O75113	O75113	O75113	NEDD4-binding protein 1	N4BP1	2.11897237866519	4.96671142745377e-05	3.47161490066837	5.75270201368755e-09	2.16384329249603	2.55244122707232e-06	TRUE	FALSE	FALSE	FALSE	TRUE	FALSE	FALSE	FALSE	FALSE	FALSE	FALSE	5118	100378.76	49107
	O75116	O75116;E9PF63;Q14DU5	O75116	Rho-associated protein kinase 2	ROCK2	1.43469391026324	0.000157561680301671	2.59241183540548	1.00851906693905e-08	1.81958200649867	6.39382404472525e-06	FALSE	FALSE	TRUE	TRUE	FALSE	FALSE	FALSE	FALSE	FALSE	FALSE	FALSE	5575	160899.83	42795
	O75150	O75150;H3BP71;O75150-4;O75150-3	O75150	E3 ubiquitin-protein ligase BRE1B	RNF40	1.37988898568248	0.000148548317943374	2.67146680799809	9.82019961429529e-09	1.81338941712452	1.13066690263053e-05	FALSE	FALSE	FALSE	FALSE	FALSE	FALSE	FALSE	TRUE	FALSE	TRUE	FALSE	5741	113650.4	43457
	O75152	O75152;E9PQ61;E9PBY7	O75152	Zinc finger CCCH domain-containing protein 11A	ZC3H11A	1.93811448481629	6.24015583131429e-05	3.53641187207282	5.75270201368755e-09	2.80633437695003	1.48966339813206e-06	TRUE	FALSE	TRUE	TRUE	TRUE	TRUE	FALSE	TRUE	FALSE	FALSE	TRUE	7497	89131.11	42716
	O75153	O75153	O75153	Clustered mitochondria protein homolog	CLUH	1.31602741882621	0.000262640404898777	2.79210101723695	7.14035275700165e-09	2.72431344470863	1.27041566226506e-06	FALSE	FALSE	FALSE	FALSE	FALSE	FALSE	FALSE	FALSE	TRUE	FALSE	FALSE	5525	146669.81	52865
	O75155	O75155;O75155-2	O75155	Cullin-associated NEDD8-dissociated protein 2	CAND2	2.37390476783052	4.96671142745377e-05	3.32304752829635	5.75270201368755e-09	2.03121336136619	3.10535535027554e-06	FALSE	FALSE	FALSE	FALSE	FALSE	FALSE	FALSE	FALSE	FALSE	FALSE	FALSE	5.27	135256.41	57.12
	O75164	O75164	O75164	Lysine-specific demethylase 4A	KDM4A	1.66724168217777	0.000104656742256912	2.71782429102852	7.67658349944545e-09	1.24538261785913	8.76525623491346e-05	FALSE	FALSE	FALSE	FALSE	FALSE	FALSE	FALSE	FALSE	FALSE	FALSE	FALSE	5436	120662.24	49906
	O75175	O75175;O75175-2	O75175	CCR4-NOT transcription complex subunit 3	CNOT3	2.30345719764655	4.96671142745377e-05	3.12741313490018	6.16705856771723e-09	2.26674099094714	2.03821591478494e-06	TRUE	FALSE	FALSE	FALSE	TRUE	TRUE	FALSE	FALSE	FALSE	FALSE	FALSE	5601	81872.01	48473
	O75179	O75179-2;O75179;H0YM23;O75179-7;O75179-6;O75179-4	O75179	Ankyrin repeat domain-containing protein 17	ANKRD17	1.30075769287093	0.00013160238719498	2.50017513160148	1.41080100578956e-08	1.38972674859225	2.5311724442016e-05	TRUE	FALSE	FALSE	TRUE	TRUE	TRUE	FALSE	FALSE	FALSE	FALSE	FALSE	5792	274257.91	51018
	O75182	O75182-2;O75182	O75182	Paired amphipathic helix protein Sin3b	SIN3B	1.83644765060708	6.90731807862666e-05	3.14051076435008	5.75270201368755e-09	2.5492578848721	1.18694391787992e-06	FALSE	FALSE	FALSE	FALSE	FALSE	FALSE	FALSE	FALSE	FALSE	FALSE	FALSE	6173	133066.48	48795
	O75190	O75190;E9PH18;O75190-4	O75190	DnaJ homolog subfamily B member 6	DNAJB6	1.53085837683056	0.000142131793487559	2.23228984021585	4.22360307325998e-08	1.47184185781866	1.70887973470777e-05	FALSE	FALSE	FALSE	FALSE	FALSE	FALSE	FALSE	FALSE	FALSE	FALSE	FALSE	8.39	36087	48.16
	O75223	O75223;M0QZK8;O75223-3;B8ZZK2	O75223	Gamma-glutamylcyclotransferase	GGCT	1.11856555184691	0.00082667732080347	2.43161450533308	1.99228030331899e-08	1.51036804599168	4.11058197670323e-05	FALSE	FALSE	FALSE	TRUE	FALSE	FALSE	FALSE	FALSE	FALSE	FALSE	FALSE	4991	21007.72	51064
	O75312	O75312;H7C0E5;H7BZM7	O75312	Zinc finger protein ZPR1	ZNF259	1.3356316199221	0.000155212910566181	2.27849445064494	4.50399313018373e-08	1.66158836995123	8.6964402424099e-06	FALSE	FALSE	FALSE	FALSE	FALSE	FALSE	FALSE	FALSE	FALSE	FALSE	FALSE	4571	50925.27	50327
	O75330	O75330-2;O75330;O75330-3;O75330-4	O75330	Hyaluronan mediated motility receptor	HMMR	1.74648172783738	5.85519124798094e-05	2.47032122394075	1.50341457014347e-08	1.86001469983087	5.51935119530408e-06	FALSE	FALSE	FALSE	FALSE	FALSE	FALSE	FALSE	FALSE	FALSE	FALSE	FALSE	5.55	84100.44	37017
	O75340	O75340;O75340-2;A0A024QZ42	O75340	Programmed cell death protein 6	PDCD6	1.33607927871851	0.00245174664374611	2.60660824801836	1.47940364275332e-08	3.27338000742164	1.04497480759372e-06	FALSE	FALSE	FALSE	FALSE	FALSE	FALSE	FALSE	FALSE	TRUE	FALSE	FALSE	5016	21868.49	53403
	O75348	O75348	O75348	V-type proton ATPase subunit G 1	ATP6V1G1	1.52801759119889	0.000142488090794515	2.70499743758247	8.68781568407568e-09	1.9685136104136	3.33379854115502e-06	FALSE	FALSE	FALSE	FALSE	FALSE	FALSE	FALSE	FALSE	FALSE	FALSE	FALSE	8.17	13757.52	39831
	O75351	O75351	O75351	Vacuolar protein sorting-associated protein 4B	VPS4B	2.36797081221637	4.96671142745377e-05	3.40609659099753	5.75270201368755e-09	1.95967750600262	1.89767308368907e-05	FALSE	FALSE	FALSE	FALSE	FALSE	FALSE	FALSE	FALSE	FALSE	FALSE	FALSE	6491	49302.07	49775
	O75368	O75368	O75368	SH3 domain-binding glutamic acid-rich-like protein	SH3BGRL	1.59591014081263	0.000475760428149058	2.50038022516703	7.56441136081587e-07	1.06863888233068	0.000177800526480227	FALSE	FALSE	FALSE	FALSE	FALSE	FALSE	FALSE	FALSE	FALSE	FALSE	FALSE	5169	12774.25	51754
	O75369	O75369-2;O75369-9;O75369;O75369-6;O75369-3;E7EN95;O75369-7;O75369-5;O75369-4	O75369	Filamin-B	FLNB	1.21102858403355	0.000226801716643587	2.59599294210997	1.11177793219397e-08	2.48980235305533	1.24179036943396e-06	FALSE	FALSE	TRUE	TRUE	FALSE	FALSE	FALSE	FALSE	TRUE	FALSE	FALSE	5296	278164.04	56188
	O75376	O75376;O75376-2	O75376	Nuclear receptor corepressor 1	NCOR1	1.1804147529478	0.000304147827507644	2.24301722823362	5.82953606853279e-08	0.626311807161635	0.00448213350029431	FALSE	TRUE	FALSE	FALSE	FALSE	FALSE	FALSE	FALSE	FALSE	FALSE	FALSE	6351	270209.81	44139
	O75391	O75391;I3L0X5;I3L4C3	O75391	Sperm-associated antigen 7	SPAG7	1.00761355135587	0.00267402866056576	2.50646058125384	1.5312750070579e-08	2.31418261676961	1.59304236893351e-06	FALSE	FALSE	FALSE	FALSE	FALSE	FALSE	FALSE	FALSE	FALSE	FALSE	FALSE	7263	26034.44	42731
	O75400	O75400;O75400-2	O75400	Pre-mRNA-processing factor 40 homolog A	PRPF40A	1.19870445976858	0.000386434175582741	2.37252669774777	1.05891293921552e-07	1.39937161702463	4.3789680434344e-05	TRUE	FALSE	TRUE	TRUE	TRUE	TRUE	FALSE	FALSE	TRUE	FALSE	FALSE	6795	108804.96	40334
	O75419	O75419-2;O75419;O75419-3	O75419	Cell division control protein 45 homolog	CDC45	2.00220206045822	4.96671142745377e-05	2.88083114537938	6.72953982560575e-09	1.80815164180462	4.89347559509129e-06	FALSE	FALSE	FALSE	FALSE	FALSE	FALSE	FALSE	TRUE	FALSE	TRUE	FALSE	5156	65568.63	48587
	O75436	O75436;S4R3Q6;O75436-2	O75436	Vacuolar protein sorting-associated protein 26A	VPS26A	1.49096469998807	0.000123858801673624	2.77455187219496	6.83419925457957e-09	1.91248745554857	6.28737115108419e-06	FALSE	FALSE	FALSE	FALSE	FALSE	FALSE	FALSE	FALSE	FALSE	FALSE	FALSE	5893	38169.92	50765
	O75439	O75439;G3V0E4	O75439	Mitochondrial-processing peptidase subunit beta	PMPCB	1.0490489029368	0.000496386974864017	2.51932537199679	4.20516414313703e-08	2.94665552174237	1.13402401803559e-06	FALSE	FALSE	FALSE	FALSE	FALSE	FALSE	FALSE	FALSE	FALSE	FALSE	FALSE	6071	54366.14	53783
	O75449	O75449;B7ZBC8	O75449	Katanin p60 ATPase-containing subunit A1	KATNA1	2.066898506978	4.96671142745377e-05	3.1144466595947	5.75270201368755e-09	2.81017109387039	1.64063289716211e-06	FALSE	FALSE	FALSE	FALSE	FALSE	FALSE	FALSE	FALSE	FALSE	FALSE	FALSE	6224	55964.84	48473
	O75475	O75475;O75475-3;O75475-2	O75475	PC4 and SFRS1-interacting protein	PSIP1	1.48673900328228	0.00012887170209242	2.61497717703116	1.8723163420459e-08	1.98587356313016	3.40762893986622e-06	TRUE	FALSE	TRUE	TRUE	TRUE	FALSE	FALSE	FALSE	TRUE	FALSE	FALSE	8244	60103.24	34906
	O75494	O75494-5;Q5JRI1;O75494-4;O75494-6;O75494-3;O75494-2;O75494	O75494	Serine/arginine-rich splicing factor 10	SRSF10	1.02614849908114	0.0018163965792093	2.83770824568233	1.36950274593237e-08	1.87489260439158	5.25789229515746e-06	TRUE	FALSE	TRUE	TRUE	TRUE	TRUE	FALSE	TRUE	FALSE	FALSE	TRUE	11242	31300.54	30153
	O75503	O75503;A0A087WZY0	O75503	Ceroid-lipofuscinosis neuronal protein 5	CLN5	1.08569005204916	0.00055809330133641	2.65552920294881	1.58619694329669e-08	1.12388125922361	0.000246941826084148	FALSE	FALSE	FALSE	FALSE	FALSE	FALSE	FALSE	FALSE	FALSE	FALSE	FALSE	6.62	41496.61	59497
	O75530	O75530-3;O75530;O75530-2;E9PJK2	O75530	Polycomb protein EED	EED	1.52127589377042	8.90930592285563e-05	2.68972383583944	8.5085967648099e-09	2.50503146318411	1.45490453141452e-06	TRUE	FALSE	FALSE	FALSE	TRUE	FALSE	FALSE	FALSE	FALSE	FALSE	FALSE	6211	50197.69	48526
	O75531	O75531	O75531	Barrier-to-autointegration factor;Barrier-to-autointegration factor, N-terminally processed	BANF1	1.26887878610513	0.000184845701188812	1.80129350021894	1.479984356053e-06	1.72097892785668	8.82162766468589e-06	FALSE	FALSE	FALSE	FALSE	FALSE	FALSE	FALSE	FALSE	FALSE	FALSE	FALSE	5652	10058.58	55056
	O75533	O75533	O75533	Splicing factor 3B subunit 1	SF3B1	1.5461512097516	0.000112758137457661	3.1681443656795	5.75270201368755e-09	3.3177010152443	8.18852067705826e-07	TRUE	FALSE	TRUE	TRUE	TRUE	TRUE	TRUE	TRUE	FALSE	FALSE	TRUE	6326	145830.36	54371
	O75534	O75534-2;O75534-3;E9PLT0	O75534	Cold shock domain-containing protein E1	CSDE1	1.86945324910578	5.03661959154618e-05	4.36800734188328	2.33802617275636e-09	3.98189765747751	6.22327507100353e-07	TRUE	FALSE	TRUE	TRUE	TRUE	TRUE	FALSE	TRUE	FALSE	FALSE	TRUE	5652	88884.66	50125
	O75554	O75554;O75554-2	O75554	WW domain-binding protein 4	WBP4	1.21862409984857	0.000187683077293804	2.42955654024228	3.00544550270032e-08	1.018973404326	0.000210598709086449	TRUE	FALSE	FALSE	FALSE	TRUE	TRUE	FALSE	FALSE	FALSE	FALSE	FALSE	5334	42506.79	37766
	O75569	O75569;O75569-3;O75569-2	O75569	Interferon-inducible double stranded RNA-dependent protein kinase activator A	PRKRA	1.54501560881187	9.03049486945445e-05	2.97688451034968	5.93747306944131e-09	2.84435194928777	1.24179036943396e-06	TRUE	FALSE	TRUE	TRUE	TRUE	TRUE	FALSE	FALSE	TRUE	FALSE	FALSE	7614	34404.21	50.16
	O75582	O75582;B7Z2Y5;O75582-2	O75582	Ribosomal protein S6 kinase alpha-5;Ribosomal protein S6 kinase	RPS6KA5	1.89600232672077	4.96671142745377e-05	2.75447568272095	6.83419925457957e-09	2.10470423000385	2.41169208592283e-06	FALSE	FALSE	FALSE	FALSE	FALSE	FALSE	FALSE	FALSE	TRUE	FALSE	FALSE	6.3	89865.42	49626
	O75592	O75592;O75592-2	O75592	Probable E3 ubiquitin-protein ligase MYCBP2	MYCBP2	1.5339220044817	7.28265861572762e-05	2.53251299064993	1.14818557070143e-08	2.2581164054211	1.65418191316782e-06	FALSE	FALSE	FALSE	FALSE	FALSE	FALSE	FALSE	FALSE	FALSE	FALSE	FALSE	6224	510083.99	51142
	O75607	O75607	O75607	Nucleoplasmin-3	NPM3	1.79826515721807	9.59443024989085e-05	2.90102668390169	1.68090496106579e-08	1.89879271662336	1.86881757857476e-05	TRUE	FALSE	TRUE	TRUE	TRUE	TRUE	FALSE	FALSE	TRUE	FALSE	FALSE	4469	19343.68	51685
	O75608	O75608;O75608-2;E5RGR0;B4DP64	O75608	Acyl-protein thioesterase 1	LYPLA1	1.32806388517923	0.000228454655324336	2.59071463617216	1.91547026462441e-08	1.80689132345544	5.2664971516583e-06	FALSE	FALSE	FALSE	FALSE	FALSE	TRUE	FALSE	FALSE	FALSE	FALSE	FALSE	5982	24669.58	60435
	O75643	O75643	O75643	U5 small nuclear ribonucleoprotein 200 kDa helicase	SNRNP200	1.69174238601717	6.28526008823769e-05	2.68329544794597	8.20957993137718e-09	1.99663149267413	3.02611115625978e-06	TRUE	FALSE	TRUE	TRUE	TRUE	TRUE	FALSE	TRUE	FALSE	FALSE	FALSE	5512	244507.6	51124
	O75663	O75663;O75663-2	O75663	TIP41-like protein	TIPRL	1.58579375368095	0.000146643086156604	2.69069531485288	1.64805918633409e-08	2.22093263964238	3.10487963884778e-06	FALSE	FALSE	FALSE	FALSE	FALSE	FALSE	FALSE	FALSE	FALSE	FALSE	FALSE	5385	31443.97	49265
	O75683	O75683	O75683	Surfeit locus protein 6	SURF6	1.61203539488047	7.06441902783151e-05	2.6971210446627	7.91610201020422e-09	2.54469005280208	1.32962253738274e-06	TRUE	FALSE	TRUE	TRUE	TRUE	TRUE	FALSE	FALSE	TRUE	FALSE	TRUE	9984	41450.41	39889
	O75688	O75688;C9JIR6;O75688-4;O75688-2;B8ZZF0;O75688-5	O75688	Protein phosphatase 1B	PPM1B	1.80806288361061	6.13697090486772e-05	2.79321762798364	7.23856524008155e-09	1.72151113629963	8.39658876028182e-06	FALSE	FALSE	FALSE	FALSE	FALSE	FALSE	FALSE	FALSE	FALSE	FALSE	FALSE	4851	52642.59	49478
	O75691	O75691	O75691	Small subunit processome component 20 homolog	UTP20	1.72213662578472	5.73770356323311e-05	3.39027914673225	5.75270201368755e-09	3.64123273224421	6.22327507100353e-07	TRUE	FALSE	TRUE	TRUE	TRUE	FALSE	FALSE	TRUE	FALSE	FALSE	FALSE	6561	318385.41	52316
	O75694	O75694;O75694-2;E9PF10	O75694	Nuclear pore complex protein Nup155	NUP155	1.40367943694988	0.00187061814526562	2.519875268186	2.47984253232331e-08	2.5341553435118	2.55159915947069e-06	FALSE	FALSE	FALSE	FALSE	FALSE	FALSE	FALSE	TRUE	FALSE	TRUE	TRUE	5.55	155199.16	54421
	O75717	O75717;O75717-2	O75717	WD repeat and HMG-box DNA-binding protein 1	WDHD1	1.77590297879133	5.75841947798953e-05	2.69578237978766	8.18260542591261e-09	1.8307532123552	4.92109601386397e-06	FALSE	TRUE	FALSE	FALSE	FALSE	TRUE	FALSE	TRUE	FALSE	TRUE	FALSE	5258	125967.35	47033
	O75718	O75718;C9JP16	O75718	Cartilage-associated protein	CRTAP	1.47223921602342	0.000903451549725697	3.23829556863823	5.93731258133941e-09	2.46295679384673	2.45060904663557e-06	FALSE	FALSE	FALSE	FALSE	FALSE	TRUE	FALSE	FALSE	FALSE	FALSE	FALSE	5334	46561.88	55611
	O75792	O75792	O75792	Ribonuclease H2 subunit A	RNASEH2A	1.63891777127384	7.40619144986251e-05	2.797040809034	6.77059440169065e-09	2.50398059708959	1.74301191503129e-06	TRUE	FALSE	FALSE	FALSE	TRUE	FALSE	FALSE	FALSE	TRUE	FALSE	FALSE	5041	33394.9	53512
	O75794	O75794;X6RA30;X6RF82	O75794	Cell division cycle protein 123 homolog	CDC123	2.32947849940158	4.96671142745377e-05	3.17489615527487	5.75270201368755e-09	1.73052049115964	7.77211500752604e-06	FALSE	FALSE	FALSE	FALSE	FALSE	TRUE	FALSE	FALSE	FALSE	FALSE	FALSE	4.52	39134.82	48214
	O75818	O75818-2;O75818;X6RLL4	O75818	Ribonuclease P protein subunit p40	RPP40	1.80213275598493	7.40129090887273e-05	3.53424722666439	5.75270201368755e-09	2.74762654769002	2.60450463300402e-06	TRUE	FALSE	FALSE	FALSE	TRUE	TRUE	FALSE	FALSE	FALSE	FALSE	FALSE	5906	41833.96	52893
	O75821	O75821;K7ENA8;K7EL20	O75821	Eukaryotic translation initiation factor 3 subunit G	EIF3G	1.65632015397197	8.28454042009901e-05	2.69924458286188	7.50939914203500e-09	2.24353464316447	2.0249667613373e-06	TRUE	FALSE	TRUE	TRUE	TRUE	TRUE	FALSE	FALSE	TRUE	FALSE	FALSE	5703	35611.02	46.25
	O75822	O75822;O75822-3;O75822-2	O75822	Eukaryotic translation initiation factor 3 subunit J	EIF3J	1.84013291317416	4.96671142745377e-05	2.28339698203699	3.50308500744e-08	1.51845575188544	4.61629647340628e-05	TRUE	FALSE	FALSE	TRUE	TRUE	TRUE	FALSE	FALSE	FALSE	FALSE	FALSE	4622	29062.4	43798
	O75832	O75832;B1AJY7;B1AJY5;O75832-2	O75832	26S proteasome non-ATPase regulatory subunit 10	PSMD10	1.56293763894265	0.000115162765757857	2.73649762547855	1.3002674297718e-08	1.86825204585605	8.23460879832432e-06	FALSE	FALSE	FALSE	FALSE	FALSE	FALSE	FALSE	FALSE	FALSE	FALSE	FALSE	5486	24427.83	54425
	O75874	O75874;C9J4N6	O75874	Isocitrate dehydrogenase [NADP] cytoplasmic	IDH1	1.48620546956057	8.79111865308822e-05	2.71210468643366	9.40335978230737e-09	2.06145461603305	2.30482985969638e-06	FALSE	FALSE	FALSE	TRUE	FALSE	FALSE	FALSE	FALSE	FALSE	FALSE	FALSE	6249	46659.3	52657
	O75882	O75882;O75882-3;O75882-2	O75882	Attractin	ATRN	0.749678171713918	0.00435351459068926	2.06962603663329	2.88792492879477e-06	1.37334425419824	0.000100440817138565	FALSE	FALSE	FALSE	FALSE	FALSE	FALSE	FALSE	FALSE	FALSE	FALSE	FALSE	6.44	158536.88	55213
	O75886	O75886;O75886-2	O75886	Signal transducing adapter molecule 2	STAM2	2.04904235686368	4.96671142745377e-05	2.80098941859345	6.41184404982732e-09	1.9945142903198	8.80024979301762e-06	FALSE	FALSE	FALSE	FALSE	FALSE	FALSE	FALSE	FALSE	FALSE	FALSE	FALSE	4825	58164.25	48
	O75909	O75909;O75909-4;O75909-1;G3V5E1;O75909-2;G3V2Q3	O75909	Cyclin-K	CCNK	1.26483757361155	0.000487697077378794	2.40574952103713	7.56084494156719e-08	3.06317385759102	1.27631638731721e-06	FALSE	FALSE	FALSE	FALSE	FALSE	FALSE	FALSE	TRUE	FALSE	TRUE	FALSE	7658	64239.76	59655
	O75934	O75934	O75934	Pre-mRNA-splicing factor SPF27	BCAS2	2.3287328458873	9.55871468773402e-05	3.43307406200996	1.262967387705e-08	3.26985583778286	1.77618234680207e-06	FALSE	FALSE	FALSE	FALSE	FALSE	TRUE	FALSE	FALSE	FALSE	FALSE	FALSE	5334	26131.45	48
	O75937	O75937	O75937	DnaJ homolog subfamily C member 8	DNAJC8	1.95037420971373	4.96671142745377e-05	3.03329734465102	5.93747306944131e-09	1.69295308639651	1.20570370545328e-05	FALSE	FALSE	FALSE	FALSE	FALSE	FALSE	FALSE	FALSE	FALSE	FALSE	FALSE	8258	29841.66	37549
	O75940	O75940	O75940	Survival of motor neuron-related-splicing factor 30	SMNDC1	2.12369736716804	4.96671142745377e-05	3.15763267285426	7.67658349944545e-09	2.19040415306323	3.45210604191462e-06	TRUE	FALSE	FALSE	TRUE	TRUE	FALSE	FALSE	FALSE	FALSE	FALSE	FALSE	6.59	26711.1	43277
	O75962	O75962-2;O75962;O75962-5;O75962-4;E7EWP2;E7EPJ7;F5H228	O75962	Triple functional domain protein	TRIO	1.65244714758024	9.13171022471442e-05	2.67337698639837	8.3893323885002e-09	1.92586455020221	3.42177061890081e-06	FALSE	FALSE	FALSE	FALSE	FALSE	FALSE	FALSE	FALSE	FALSE	FALSE	FALSE	5677	346900.12	47.95
	O76003	O76003	O76003	Glutaredoxin-3	GLRX3	1.6347323163125	7.0504898426616e-05	2.62973777618436	1.06379110674559e-08	2.28877615828294	2.10541402939826e-06	FALSE	FALSE	FALSE	TRUE	TRUE	FALSE	FALSE	TRUE	FALSE	FALSE	FALSE	5207	37432.03	54328
	O76021	O76021;J3QSV6;I3L3U9	O76021	Ribosomal L1 domain-containing protein 1	RSL1D1	1.4235504563649	0.000102013413199243	2.66009085504425	9.58344545267964e-09	2.68550496569617	1.12089472696365e-06	TRUE	FALSE	TRUE	TRUE	TRUE	TRUE	FALSE	TRUE	FALSE	FALSE	TRUE	9268	54972.52	41224
	O76031	O76031	O76031	ATP-dependent Clp protease ATP-binding subunit clpX-like, mitochondrial	CLPX	1.37831703155085	0.000534540423928782	3.6258884889465	5.75270201368755e-09	2.92922428492774	2.46487080391411e-06	FALSE	FALSE	FALSE	FALSE	FALSE	FALSE	FALSE	FALSE	TRUE	FALSE	FALSE	6766	69223.74	51185
	O76071	O76071	O76071	Probable cytosolic iron-sulfur protein assembly protein CIAO1	CIAO1	1.40736963245331	0.000159770306904076	2.46501630364295	3.82632740876881e-08	1.94805936523362	5.60594691631604e-06	FALSE	FALSE	FALSE	FALSE	FALSE	FALSE	FALSE	FALSE	FALSE	FALSE	FALSE	4685	37840.02	51622
	O76075	O76075;O76075-2	O76075	DNA fragmentation factor subunit beta	DFFB	1.34680009011892	0.000882117506417238	2.84040515568676	1.63057337809263e-08	2.11792339893991	7.41766301254857e-06	FALSE	FALSE	FALSE	FALSE	FALSE	FALSE	FALSE	FALSE	FALSE	FALSE	FALSE	8273	39109.63	49408
	O76094	O76094;O76094-2	O76094	Signal recognition particle subunit SRP72	SRP72	1.88357843517327	5.16545461650361e-05	2.82511034027417	7.89560500953653e-09	1.92135049317258	5.274786890106e-06	TRUE	FALSE	TRUE	TRUE	TRUE	TRUE	FALSE	FALSE	FALSE	FALSE	FALSE	8448	74606.2	47094
	O94760	O94760;O94760-2	O94760	N(G),N(G)-dimethylarginine dimethylaminohydrolase 1	DDAH1	1.65729743032515	9.01190031522415e-05	2.71021246484475	1.36950274593237e-08	2.18708730367291	3.44829017096951e-06	FALSE	FALSE	FALSE	FALSE	FALSE	FALSE	FALSE	FALSE	FALSE	FALSE	FALSE	5334	31121.78	55088
	O94762	Q6P4G0;O94762;J3KTQ2	O94762	ATP-dependent DNA helicase Q5	RECQL5	1.78483316176613	0.000117137992540103	3.23230937045939	6.45719726591484e-09	2.57215197113092	1.46049254418303e-06	FALSE	FALSE	FALSE	FALSE	TRUE	TRUE	FALSE	FALSE	FALSE	FALSE	FALSE	7688	108858.36	51766
	O94763	O94763;O94763-3;O94763-2	O94763	Unconventional prefoldin RPB5 interactor 1	URI1	1.87166255291154	0.000191329832894519	2.88720077498477	9.00986187834286e-09	0.947415448273592	0.000777092155005167	FALSE	FALSE	FALSE	FALSE	FALSE	FALSE	FALSE	FALSE	FALSE	FALSE	FALSE	4813	59832.24	42056
	O94776	O94776;O94776-2	O94776	Metastasis-associated protein MTA2	MTA2	1.49920575058896	0.000141957585861193	2.89074075307963	8.43774598745251e-09	2.38761165816889	1.67295041164197e-06	FALSE	TRUE	FALSE	FALSE	FALSE	FALSE	FALSE	TRUE	FALSE	TRUE	FALSE	8975	75023.09	51497
	O94782	O94782	O94782	Ubiquitin carboxyl-terminal hydrolase 1	USP1	2.06401764582126	4.96671142745377e-05	2.77396457636909	1.29114838074159e-08	1.79221745390856	1.25104247053462e-05	FALSE	FALSE	FALSE	FALSE	FALSE	FALSE	FALSE	FALSE	FALSE	FALSE	FALSE	5258	88207.25	43694
	O94788	O94788;O94788-2;H0YMG7;O94788-3;O94788-4	O94788	Retinal dehydrogenase 2	ALDH1A2	1.09407177602419	0.0017471785480758	2.84370850972358	1.49799628688823e-08	1.55490876391021	1.83883534709023e-05	FALSE	FALSE	FALSE	FALSE	FALSE	FALSE	FALSE	FALSE	FALSE	FALSE	FALSE	5626	56723.94	57915
	O94804	O94804	O94804	Serine/threonine-protein kinase 10	STK10	1.96002754399445	8.15783538355849e-05	2.95966500680123	6.28565976069627e-09	1.39367893783884	2.32654099898333e-05	FALSE	FALSE	FALSE	TRUE	FALSE	FALSE	FALSE	FALSE	FALSE	FALSE	FALSE	6224	112135.24	41942
	O94813	O94813;X6R3P0;O94813-3;O94813-2	O94813	Slit homolog 2 protein;Slit homolog 2 protein N-product;Slit homolog 2 protein C-product	SLIT2	1.43247463676485	0.000435632179040301	3.87101317191093	4.65890330647815e-09	0.780208460271776	0.0012477504305521	FALSE	FALSE	FALSE	FALSE	FALSE	FALSE	FALSE	FALSE	FALSE	FALSE	FALSE	6224	169869.93	52583
	O94822	O94822;O94822-3	O94822	E3 ubiquitin-protein ligase listerin	LTN1	1.39453393157478	0.000694568155118832	3.29777193000973	5.75270201368755e-09	3.16976181324661	1.10526526141926e-06	FALSE	FALSE	FALSE	FALSE	FALSE	FALSE	FALSE	FALSE	FALSE	FALSE	FALSE	5664	200552.01	52039
	O94842	O94842-3;O94842-2;O94842	O94842	TOX high mobility group box family member 4	TOX4	1.58511364956838	9.00162475659546e-05	2.38431993857737	2.38764435795617e-08	2.1488512232088	2.10541402939826e-06	FALSE	TRUE	FALSE	FALSE	FALSE	FALSE	FALSE	FALSE	FALSE	FALSE	FALSE	4825	66194.82	52657
	O94855	O94855;O94855-2;E9PDM8;E9PC44	O94855	Protein transport protein Sec24D	SEC24D	1.38956264161745	0.000259855308207596	2.1914039629062	4.96598658189582e-05	1.57510784803407	0.000405104196925162	FALSE	FALSE	FALSE	FALSE	FALSE	TRUE	FALSE	FALSE	FALSE	FALSE	FALSE	6415	113009.71	58333
	O94880	O94880	O94880	PHD finger protein 14	PHF14	1.24897861394602	0.000301733370380936	2.45386438873241	3.46528912627109e-07	1.2907268597859	9.01589013663759e-05	FALSE	FALSE	FALSE	FALSE	FALSE	FALSE	FALSE	FALSE	FALSE	FALSE	FALSE	5118	100053.39	41554
	O94887	O94887-3;O94887-2;O94887	O94887	FERM, RhoGEF and pleckstrin domain-containing protein 2	FARP2	2.42304271931819	4.96671142745377e-05	3.24951787406036	5.75270201368755e-09	1.92017791281132	4.45511063297285e-06	FALSE	FALSE	FALSE	FALSE	FALSE	TRUE	FALSE	FALSE	FALSE	FALSE	FALSE	7995	119888.48	51803
	O94888	O94888;C9JAT7	O94888	UBX domain-containing protein 7	UBXN7	2.14082758120973	5.16545461650361e-05	2.93172492011949	1.04010641429634e-08	1.85098368714042	1.22749142631748e-05	FALSE	FALSE	FALSE	FALSE	FALSE	FALSE	FALSE	FALSE	FALSE	FALSE	FALSE	4952	54862.34	47035
	O94903	O94903;E5RG77;E5RFX7	O94903	Proline synthase co-transcribed bacterial homolog protein	PROSC	1.48252051253683	8.09137298712711e-05	2.90501133410728	8.35333096229896e-09	2.62708246469357	1.36381689351459e-06	FALSE	FALSE	FALSE	FALSE	FALSE	FALSE	FALSE	FALSE	FALSE	FALSE	FALSE	6722	30343.9	53455
	O94906	O94906;O94906-2	O94906	Pre-mRNA-processing factor 6	PRPF6	1.90736650486416	4.96671142745377e-05	3.17591338401511	6.09354237097325e-09	2.43979712459439	1.62392063775605e-06	TRUE	FALSE	FALSE	TRUE	TRUE	TRUE	FALSE	TRUE	FALSE	FALSE	FALSE	7.41	106924.94	50266
	O94913	O94913;E9PKN0;E9PQ01	O94913	Pre-mRNA cleavage complex 2 protein Pcf11	PCF11	2.10232216841392	4.96671142745377e-05	3.07314968340589	6.06518475823808e-09	2.04281769812463	2.42343114415274e-06	TRUE	FALSE	FALSE	FALSE	TRUE	FALSE	FALSE	FALSE	FALSE	FALSE	FALSE	7629	173050.19	45916
	O94915	O94915;F2Z2S2	O94915	Protein furry homolog-like	FRYL	2.05518228955588	4.96671142745377e-05	3.02927175567058	6.28565976069627e-09	2.08290092219411	2.79929575760474e-06	FALSE	FALSE	FALSE	FALSE	FALSE	FALSE	FALSE	FALSE	FALSE	FALSE	FALSE	5207	339597.92	50315
	O94927	O94927	O94927	HAUS augmin-like complex subunit 5	HAUS5	1.17259057727424	0.00104567229330359	2.16160979467924	8.82784911928368e-07	2.82435265818802	1.51956007399035e-06	FALSE	FALSE	FALSE	FALSE	FALSE	FALSE	FALSE	FALSE	FALSE	FALSE	FALSE	7673	71682.48	50395
	O94966	O94966-6;O94966-7;O94966-5;O94966-3;O94966	O94966	Ubiquitin carboxyl-terminal hydrolase 19	USP19	1.44163602850644	0.000576214524589321	2.67155183193163	1.30324523767911e-08	2.8320809422648	1.54292790465387e-06	FALSE	FALSE	FALSE	FALSE	FALSE	FALSE	FALSE	FALSE	FALSE	FALSE	FALSE	5652	145650.79	53263
	O94973	O94973;O94973-2;O94973-3	O94973	AP-2 complex subunit alpha-2	AP2A2	1.38171387789361	0.00023758596263187	2.83500349071234	6.51422975047961e-09	2.2715397258762	1.56044004420422e-06	FALSE	FALSE	FALSE	FALSE	FALSE	FALSE	FALSE	FALSE	FALSE	FALSE	FALSE	6198	103960.42	54207
	O94992	O94992	O94992	Protein HEXIM1	HEXIM1	2.31634062730489	4.96671142745377e-05	2.6796458583672	7.86235617128541e-09	2.55631835172026	1.71973041256184e-06	TRUE	FALSE	FALSE	FALSE	TRUE	TRUE	FALSE	FALSE	TRUE	FALSE	FALSE	4749	40623.45	43175
	O95071	O95071-2;O95071;E7EMW7	O95071	E3 ubiquitin-protein ligase UBR5	UBR5	1.27749054092121	0.000150902349962412	2.32115219528231	3.85330633186617e-08	0.986371976459741	0.000283293216303902	FALSE	FALSE	FALSE	FALSE	FALSE	TRUE	FALSE	TRUE	FALSE	TRUE	FALSE	5.41	309352.41	49303
	O95104	O95104;O95104-2;O95104-3	O95104	Splicing factor, arginine/serine-rich 15	SCAF4	2.14526359047874	4.96671142745377e-05	3.08878230808547	6.09354237097325e-09	2.48918996473892	2.03821591478494e-06	TRUE	FALSE	TRUE	TRUE	TRUE	TRUE	FALSE	FALSE	TRUE	FALSE	FALSE	8785	125868.54	53095
	O95155	O95155-2;O95155;O95155-4;O95155-3	O95155	Ubiquitin conjugation factor E4 B	UBE4B	1.78359527198213	5.4868509082232e-05	2.79363294030623	6.45765499589219e-09	2.00866364033375	6.36298662761926e-06	FALSE	FALSE	FALSE	FALSE	FALSE	FALSE	FALSE	TRUE	FALSE	TRUE	FALSE	5868	146184.8	50768
	O95163	O95163;F5H2T0	O95163	Elongator complex protein 1	IKBKAP	1.25937872071532	0.000177356849147749	2.3075504811308	2.86106363442119e-08	2.21609304286081	1.78968879201757e-06	FALSE	FALSE	FALSE	FALSE	FALSE	FALSE	FALSE	FALSE	FALSE	FALSE	FALSE	5397	150254.29	51652
	O95219	O95219	O95219	Sorting nexin-4	SNX4	1.31378730023272	0.000123858801673624	2.33885715191325	2.39395324254549e-08	2.63303127521857	1.1433461807276e-06	FALSE	FALSE	FALSE	FALSE	FALSE	FALSE	FALSE	FALSE	FALSE	FALSE	FALSE	5499	51908.83	48889
	O95235	O95235;O95235-2	O95235	Kinesin-like protein KIF20A	KIF20A	1.43426314915708	9.83549536616432e-05	3.06803905399657	5.75270201368755e-09	3.45269186399611	7.30705444543705e-07	FALSE	FALSE	FALSE	FALSE	FALSE	FALSE	FALSE	FALSE	TRUE	FALSE	FALSE	6173	100277.97	45843
	O95239	O95239;O95239-2	O95239	Chromosome-associated kinesin KIF4A	KIF4A	1.58663239064375	6.66916031738593e-05	2.47077325706186	1.54036805650731e-08	1.80149063401664	5.45116672071367e-06	FALSE	FALSE	FALSE	FALSE	FALSE	FALSE	FALSE	TRUE	FALSE	TRUE	FALSE	5792	139881.05	42614
	O95251	O95251-4;O95251;E7EUP3;O95251-2;O95251-3;O95251-5	O95251	Histone acetyltransferase KAT7	KAT7	1.82976278525144	9.41140122647518e-05	3.27389431262187	5.81997195548315e-09	2.39005858660544	1.36381689351459e-06	FALSE	TRUE	FALSE	FALSE	FALSE	FALSE	FALSE	FALSE	FALSE	FALSE	FALSE	8097	70642.39	42226
	O95295	O95295	O95295	SNARE-associated protein Snapin	SNAPIN	1.50715450060224	0.000734494071303961	2.53539895706111	9.99642277373368e-08	2.30215554753051	1.82649693627609e-06	FALSE	FALSE	FALSE	FALSE	FALSE	FALSE	FALSE	FALSE	FALSE	FALSE	FALSE	8.77	14873.97	53676
	O95302	O95302;O95302-3	O95302	Peptidyl-prolyl cis-trans isomerase FKBP9	FKBP9	1.33024749184161	0.00124268066661855	2.90889269064218	2.64946958188502e-08	2.39202143605085	1.61325972906218e-06	FALSE	FALSE	FALSE	FALSE	FALSE	FALSE	FALSE	FALSE	FALSE	FALSE	FALSE	4787	63083.56	58246
	O95336	O95336;M0R261	O95336	6-phosphogluconolactonase	PGLS	1.65021379136033	6.65725746516352e-05	2.83293406480094	7.96378489146142e-09	1.98006063072858	3.69302809201433e-06	FALSE	FALSE	FALSE	FALSE	FALSE	FALSE	FALSE	FALSE	TRUE	FALSE	FALSE	5486	27546.87	62791
	O95340	O95340;O95340-2	O95340	Bifunctional 3-phosphoadenosine 5-phosphosulfate synthase 2;Sulfate adenylyltransferase;Adenylyl-sulfate kinase	PAPSS2	1.02456460454893	0.00194984243303041	2.49606209097909	5.3001968367553e-08	1.40807555211928	4.86268997487426e-05	FALSE	FALSE	FALSE	FALSE	FALSE	TRUE	FALSE	TRUE	FALSE	TRUE	FALSE	7205	69500.72	53.42
	O95347	O95347;O95347-2	O95347	Structural maintenance of chromosomes protein 2	SMC2	1.8347481394414	5.28249928664903e-05	2.87898497617679	7.01476946210361e-09	1.80661704663805	4.72199336249537e-06	FALSE	FALSE	FALSE	FALSE	FALSE	FALSE	FALSE	TRUE	FALSE	FALSE	FALSE	7571	135656.08	44277
	O95352	O95352;O95352-3;O95352-2	O95352	Ubiquitin-like modifier-activating enzyme ATG7	ATG7	1.75034875895278	5.39576719730545e-05	2.83016575997704	6.83419925457957e-09	2.78331913880842	1.09519903946691e-06	FALSE	FALSE	FALSE	FALSE	FALSE	FALSE	FALSE	FALSE	FALSE	FALSE	FALSE	5601	77959.63	58037
	O95372	O95372;Q5QPQ1;Q5QPQ0;Q5QPQ3;Q5QPQ2;Q5QPN9	O95372	Acyl-protein thioesterase 2	LYPLA2	2.12369051345751	7.0464008239261e-05	3.1094143331195	7.14326831374312e-09	2.22966883489906	4.88943549121089e-06	FALSE	FALSE	FALSE	FALSE	FALSE	FALSE	FALSE	FALSE	FALSE	FALSE	FALSE	6415	24736.95	63636
	O95373	O95373	O95373	Importin-7	IPO7	1.91061089328855	5.67310435968562e-05	2.66427457833656	1.00735924460299e-08	1.28287080215157	4.73765184984843e-05	TRUE	FALSE	FALSE	FALSE	TRUE	FALSE	FALSE	TRUE	FALSE	TRUE	TRUE	4596	119516.52	52987
	O95376	O95376	O95376	E3 ubiquitin-protein ligase ARIH2	ARIH2	1.9047696240291	5.83591146498427e-05	2.62193738538738	8.71183317861357e-09	1.23885695254012	5.77498447724038e-05	FALSE	FALSE	FALSE	FALSE	FALSE	FALSE	FALSE	FALSE	FALSE	FALSE	FALSE	5232	57818.86	47.87
	O95391	O95391	O95391	Pre-mRNA-splicing factor SLU7	SLU7	1.4625109280175	0.000118259283886478	2.57713065294824	1.11611118230621e-08	2.1368943600604	4.03846164065519e-06	TRUE	FALSE	FALSE	FALSE	TRUE	FALSE	FALSE	FALSE	FALSE	FALSE	FALSE	6376	68386.66	41638
	O95394	O95394;O95394-3;O95394-4;J3KN95;A0A087WT27	O95394	Phosphoacetylglucosamine mutase	PGM3	1.40220413444672	0.000309942080847603	2.69548605935321	1.07944786884636e-08	2.09567695183477	4.88604107132404e-06	FALSE	FALSE	FALSE	FALSE	FALSE	FALSE	FALSE	FALSE	FALSE	FALSE	FALSE	5588	59851.96	52952
	O95400	O95400	O95400	CD2 antigen cytoplasmic tail-binding protein 2	CD2BP2	2.25448946514174	4.96671142745377e-05	2.95410987569862	6.00849974186853e-09	1.82537993946162	4.15761321604948e-06	TRUE	FALSE	FALSE	FALSE	TRUE	TRUE	FALSE	FALSE	FALSE	FALSE	FALSE	4393	37646.46	50.44
	O95429	O95429-2;O95429	O95429	BAG family molecular chaperone regulator 4	BAG4	2.75927097355886	4.96671142745377e-05	3.25817056533652	8.91050068316403e-09	2.43422866611625	5.29205610885149e-06	FALSE	FALSE	TRUE	TRUE	FALSE	TRUE	FALSE	FALSE	FALSE	FALSE	FALSE	4914	49594.08	53829
	O95433	O95433;O95433-2;G3V438;H0YJG7	O95433	Activator of 90 kDa heat shock protein ATPase homolog 1	AHSA1	1.62289880867453	6.24722592928227e-05	2.6408527840074	9.30358563404686e-09	2.24312115272083	1.88371484293089e-06	FALSE	FALSE	FALSE	FALSE	FALSE	FALSE	FALSE	FALSE	FALSE	FALSE	FALSE	5283	38274.32	49704
	O95453	O95453-2;O95453;O95453-3;H3BRK1;B4DSB0	O95453	Poly(A)-specific ribonuclease PARN	PARN	1.26057665930164	0.00561670035038387	2.91893814227605	1.57254949224444e-08	3.60575196431186	6.22327507100353e-07	TRUE	FALSE	FALSE	TRUE	TRUE	TRUE	FALSE	TRUE	FALSE	FALSE	FALSE	5652	73450.98	47105
	O95456	O95456;O95456-2	O95456	Proteasome assembly chaperone 1	PSMG1	2.09741380655313	5.39576719730545e-05	3.49304653520806	5.75270201368755e-09	2.90083658322931	1.22136684018285e-06	FALSE	FALSE	FALSE	FALSE	FALSE	FALSE	FALSE	FALSE	TRUE	FALSE	FALSE	6376	32853.9	51389
	O95486	O95486	O95486	Protein transport protein Sec24A	SEC24A	1.63283527728703	0.000251531695634423	2.94867550050285	7.71288389024036e-09	2.50405557523809	3.58272422285579e-06	FALSE	FALSE	FALSE	FALSE	FALSE	FALSE	FALSE	FALSE	FALSE	FALSE	FALSE	6839	119749.46	54986
	O95487	O95487-2;O95487;O95487-3	O95487	Protein transport protein Sec24B	SEC24B	2.71370925630666	0.000130637661487498	4.00407269654707	6.29386756124256e-08	2.5829652106785	0.000185286165732997	FALSE	FALSE	FALSE	FALSE	FALSE	FALSE	FALSE	FALSE	FALSE	FALSE	FALSE	5868	137417.73	53628
	O95551	O95551;O95551-2;O95551-3;X6R5A3	O95551	Tyrosyl-DNA phosphodiesterase 2	TDP2	1.16914689986545	0.000616479883194274	2.64616585086811	4.42433684280304e-08	2.38984292907494	5.03961434869456e-06	FALSE	FALSE	FALSE	FALSE	FALSE	FALSE	FALSE	FALSE	FALSE	FALSE	FALSE	4927	40929.56	51381
	O95602	O95602;B9ZVN9	O95602	DNA-directed RNA polymerase I subunit RPA1;DNA-directed RNA polymerase	POLR1A	1.72472486125551	5.52797610442851e-05	2.61603913976802	9.50105671092699e-09	2.3091671678574	1.53548609290506e-06	FALSE	FALSE	FALSE	FALSE	FALSE	TRUE	FALSE	TRUE	FALSE	TRUE	FALSE	6262	194811.18	51802
	O95613	O95613;O95613-2	O95613	Pericentrin	PCNT	1.49424146574104	7.94252633453314e-05	2.52546637303769	1.24486096098251e-08	2.08848864390045	2.32653954046763e-06	FALSE	FALSE	FALSE	FALSE	FALSE	FALSE	FALSE	FALSE	FALSE	FALSE	FALSE	5258	378037.22	42176
	O95630	O95630;C9JK83	O95630	STAM-binding protein	STAMBP	2.18487244225776	0.000163634776720514	3.66721692191318	9.44115764022367e-09	3.32807596980783	1.12089472696365e-06	FALSE	FALSE	FALSE	FALSE	FALSE	FALSE	FALSE	FALSE	FALSE	FALSE	FALSE	5639	48076.89	48821
	O95671	O95671-2;O95671;O95671-3	O95671	N-acetylserotonin O-methyltransferase-like protein	ASMTL	2.42364194214496	0.00018222820036012	3.73299151052688	5.75270201368755e-09	3.04075785313134	7.2229271785591e-06	FALSE	FALSE	FALSE	FALSE	FALSE	FALSE	FALSE	FALSE	FALSE	FALSE	FALSE	5486	68856.74	55395
	O95684	O95684-2;O95684;A0A087WV25	O95684	FGFR1 oncogene partner	FGFR1OP	1.79310290362165	5.03661959154618e-05	2.58622019472222	9.71271845925169e-09	1.40017967413199	4.86911554062827e-05	FALSE	FALSE	FALSE	TRUE	FALSE	FALSE	FALSE	FALSE	FALSE	FALSE	FALSE	4571	43064.89	44862
	O95707	O95707;K7ERD7;K7EQV2	O95707	Ribonuclease P protein subunit p29	POP4	1.80326328369046	9.59695414200391e-05	3.30634108756672	5.75270201368755e-09	2.73174854626924	1.81490969031368e-06	TRUE	FALSE	FALSE	FALSE	TRUE	TRUE	FALSE	FALSE	FALSE	FALSE	FALSE	9385	25424.73	47273
	O95714	O95714	O95714	E3 ubiquitin-protein ligase HERC2	HERC2	1.97190933589149	4.96671142745377e-05	3.01846644529491	6.04190960812933e-09	2.68716711037734	1.20540910361196e-06	FALSE	FALSE	FALSE	FALSE	FALSE	FALSE	FALSE	FALSE	FALSE	FALSE	FALSE	5626	527227.87	54261
	O95721	O95721;C9JAF7	O95721	Synaptosomal-associated protein 29;Synaptosomal-associated protein	SNAP29	1.72798969751054	5.39576719730545e-05	2.70404166261714	1.29912937125778e-08	2.20067225294605	1.96046051967455e-06	FALSE	FALSE	FALSE	FALSE	FALSE	FALSE	FALSE	FALSE	FALSE	FALSE	FALSE	5.41	28970.32	43798
	O95747	O95747;C9JIG9	O95747	Serine/threonine-protein kinase OSR1	OXSR1	1.68394890732549	0.000107217344284059	2.99174926954239	8.87871526481342e-09	2.53535942553474	2.44172599001529e-06	FALSE	FALSE	FALSE	FALSE	FALSE	TRUE	FALSE	FALSE	FALSE	FALSE	FALSE	5804	58022.2	50854
	O95757	O95757;E9PDE8;D6RJ96	O95757	Heat shock 70 kDa protein 4L	HSPA4L	2.12577047199507	4.96671142745377e-05	3.15566322574104	5.89476786502314e-09	1.85235731230307	7.28227320007864e-06	FALSE	FALSE	FALSE	FALSE	FALSE	FALSE	FALSE	TRUE	FALSE	TRUE	FALSE	5461	94512.49	48272
	O95777	O95777;F2Z2Y6;C9JIZ0;C9JNV3	O95777	N-alpha-acetyltransferase 38, NatC auxiliary subunit	NAA38	1.71905865819759	6.22553600360735e-05	2.97965769789327	6.06518475823808e-09	3.14542819044815	8.75523967500001e-07	TRUE	FALSE	TRUE	FALSE	TRUE	TRUE	FALSE	FALSE	FALSE	FALSE	FALSE	4215	10402.65	52083
	O95782	O95782-2;O95782	O95782	AP-2 complex subunit alpha-1	AP2A1	1.41041495412967	0.000319183278543144	3.00536186283639	6.3561894504766e-09	2.09536071703322	3.40218147795822e-06	FALSE	FALSE	FALSE	FALSE	FALSE	FALSE	FALSE	FALSE	FALSE	FALSE	TRUE	6262	107545.89	56499
	O95793	O95793-3	O95793	Double-stranded RNA-binding protein Staufen homolog 1	STAU1	1.48498556945715	9.55677217425788e-05	2.95908975861401	6.09354237097325e-09	3.09777444519127	8.73089770589161e-07	TRUE	FALSE	TRUE	TRUE	TRUE	TRUE	FALSE	FALSE	FALSE	FALSE	FALSE	8653	63182.28	50.78
	O95801	O95801	O95801	Tetratricopeptide repeat protein 4	TTC4	1.53631052380227	7.50835614331401e-05	2.41051234621099	2.08262142152136e-08	1.76455338461256	2.35227436355253e-05	FALSE	FALSE	FALSE	FALSE	FALSE	FALSE	FALSE	FALSE	FALSE	FALSE	FALSE	5283	44678.52	49612
	O95816	O95816;O95816-2	O95816	BAG family molecular chaperone regulator 2	BAG2	1.48577767877742	0.000230541503896584	2.80252712329705	1.73642520316815e-08	2.03991201253278	3.07708978191687e-06	FALSE	FALSE	FALSE	FALSE	FALSE	FALSE	FALSE	FALSE	FALSE	FALSE	FALSE	6008	23771.93	42.18
	O95817	O95817;C9JFK9	O95817	BAG family molecular chaperone regulator 3	BAG3	1.70120996149608	7.17473858623001e-05	2.78428892244967	7.82066825384426e-09	2.25748877207268	1.65429620285475e-06	FALSE	FALSE	FALSE	FALSE	FALSE	FALSE	FALSE	FALSE	FALSE	FALSE	FALSE	6173	61594.69	51478
	O95825	O95825;A6NMA8;A6NND8;A6NHJ8;O95825-2;C9K0F7;C9JAL0;F8WF64;C9JZK8;H7C3I5	O95825	Quinone oxidoreductase-like protein 1	CRYZL1	1.75869174806465	0.000151513462245137	2.89717052932012	6.14801509950238e-09	2.31561437546878	1.80212236107805e-06	FALSE	FALSE	FALSE	FALSE	FALSE	FALSE	FALSE	FALSE	FALSE	FALSE	FALSE	5296	38696.53	54728
	O95835	O95835	O95835	Serine/threonine-protein kinase LATS1	LATS1	2.24885345195017	4.96671142745377e-05	3.22894941552315	5.75270201368755e-09	2.10327159652823	1.44021824340507e-05	FALSE	FALSE	FALSE	FALSE	FALSE	FALSE	FALSE	FALSE	FALSE	FALSE	FALSE	7951	126869.65	48407
	O95861	O95861;O95861-2;O95861-4;A6NF51	O95861	3(2),5-bisphosphate nucleotidase 1	BPNT1	1.54589354820927	8.66149951935709e-05	2.77041405050335	9.57917202316868e-09	1.92427144613374	3.16175772037446e-06	FALSE	TRUE	FALSE	FALSE	FALSE	FALSE	FALSE	FALSE	FALSE	FALSE	FALSE	5296	33392.33	58117
	O95881	O95881	O95881	Thioredoxin domain-containing protein 12	TXNDC12	1.70517407306847	0.000149069969857906	2.51347034625575	8.37543554737568e-08	3.4929429975895	1.45490453141452e-06	FALSE	FALSE	FALSE	FALSE	FALSE	FALSE	FALSE	FALSE	FALSE	FALSE	FALSE	5105	19205.77	53488
	O95905	O95905;O95905-3;O95905-2	O95905	Protein SGT1	ECD	2.36356883702746	4.96671142745377e-05	3.17454839428085	5.75270201368755e-09	1.66135499129586	8.59642461555728e-06	FALSE	FALSE	FALSE	FALSE	FALSE	TRUE	FALSE	FALSE	FALSE	FALSE	FALSE	4647	72758.05	50
	O95983	O95983;O95983-2;K7EIE8	O95983	Methyl-CpG-binding domain protein 3	MBD3	2.51339948483346	4.96671142745377e-05	3.39500927972369	5.75270201368755e-09	1.52291558529336	5.14487255269906e-05	FALSE	TRUE	FALSE	FALSE	FALSE	FALSE	FALSE	FALSE	FALSE	FALSE	FALSE	5105	32844.1	47079
	O95985	O95985-3;O95985-2;O95985;H0Y6W0	O95985	DNA topoisomerase 3-beta-1;DNA topoisomerase	TOP3B	1.73922247374047	0.000369833165312179	3.63280957944149	4.65890330647815e-09	4.00768649455648	6.22327507100353e-07	TRUE	FALSE	TRUE	TRUE	TRUE	FALSE	FALSE	FALSE	FALSE	FALSE	FALSE	7234	96661.96	53.48
	O96007	O96007	O96007	Molybdopterin synthase catalytic subunit	MOCS2	1.4878236200987	0.000228108804798703	2.82729893533164	1.16098605182697e-08	2.08246291200604	3.48689765602284e-06	FALSE	FALSE	FALSE	FALSE	FALSE	TRUE	FALSE	FALSE	FALSE	FALSE	FALSE	5245	20943.99	51064
	O96017	O96017;O96017-9;O96017-12;O96017-4;O96017-13;H0Y820;O96017-7	O96017	Serine/threonine-protein kinase Chk2	CHEK2	1.96246852457451	4.96671142745377e-05	2.87512492548127	7.67658349944545e-09	1.46660996622097	2.45580796498452e-05	FALSE	FALSE	FALSE	FALSE	FALSE	FALSE	FALSE	FALSE	FALSE	FALSE	FALSE	5474	60914.84	48619
	O96019	O96019;O96019-2;H7C5S0	O96019	Actin-like protein 6A	ACTL6A	1.69934632793815	6.32771871798647e-05	2.80504325934599	7.43211687704597e-09	2.93939621458586	9.65122080643442e-07	FALSE	FALSE	FALSE	FALSE	FALSE	FALSE	FALSE	FALSE	FALSE	FALSE	FALSE	5232	47460.97	55012
	O96028	O96028;O96028-5;O96028-6	O96028	Histone-lysine N-methyltransferase NSD2	WHSC1	1.57517449759009	0.000228167109452781	2.49957486276382	7.43450177147403e-08	2.49071394680398	2.86583265052053e-06	FALSE	TRUE	FALSE	FALSE	FALSE	TRUE	FALSE	FALSE	FALSE	FALSE	FALSE	7775	152258.28	48425
	P00338	P00338;P00338-3;P00338-4;P00338-5;P00338-2	P00338	L-lactate dehydrogenase A chain	LDHA	1.75619986465925	5.67310435968562e-05	3.17428104982206	5.75270201368755e-09	1.8696907164543	7.01503071290981e-06	FALSE	FALSE	FALSE	TRUE	FALSE	FALSE	FALSE	TRUE	FALSE	FALSE	TRUE	7497	36688.72	55723
	P00367	P00367;P00367-3;P00367-2;P49448	c(\P00367\", \"P49448\")"	Glutamate dehydrogenase 1, mitochondrial;Glutamate dehydrogenase 2, mitochondrial	GLUD1;GLUD2	0.796832742858184	0.00334080554437762	2.81898505245872	6.36232519409764e-09	3.02678045183985	9.65122080643442e-07	FALSE	FALSE	FALSE	FALSE	FALSE	FALSE	FALSE	FALSE	FALSE	FALSE	FALSE	7029	61397.87	55914
	P00374	P00374;B4DM58;P00374-2	P00374	Dihydrofolate reductase	DHFR	1.51727603626495	0.000155212910566181	2.72712315670964	7.4820348646164e-09	1.71235216246179	6.0123086461634e-06	FALSE	FALSE	FALSE	FALSE	FALSE	FALSE	FALSE	FALSE	FALSE	FALSE	FALSE	6.81	21452.73	52406
	P00390	P00390-2;P00390;P00390-3;P00390-4;P00390-5	P00390	Glutathione reductase, mitochondrial	GSR	1.54057038316231	0.000210636331944925	2.6138813710756	2.09658734787305e-08	1.81474513933023	1.46675283098631e-05	FALSE	FALSE	FALSE	FALSE	FALSE	FALSE	FALSE	FALSE	FALSE	FALSE	FALSE	7688	56257.01	58046
	P00491	P00491;G3V5M2	P00491	Purine nucleoside phosphorylase	PNP	1.74660847737062	5.39576719730545e-05	2.97895997834854	6.09354237097325e-09	2.10871388973968	2.07072037248573e-06	FALSE	FALSE	FALSE	FALSE	FALSE	FALSE	FALSE	TRUE	FALSE	TRUE	FALSE	6173	32117.87	58478
	P00492	P00492	P00492	Hypoxanthine-guanine phosphoribosyltransferase	HPRT1	1.65389850582861	6.24019164550104e-05	2.90234358191604	6.09354237097325e-09	1.92868218003584	3.60497733912779e-06	FALSE	FALSE	FALSE	FALSE	FALSE	FALSE	FALSE	FALSE	FALSE	FALSE	TRUE	5931	24579.38	55963
	P00505	P00505;P00505-2	P00505	Aspartate aminotransferase, mitochondrial	GOT2	1.42153298411787	0.000364079890133304	2.41426105398212	3.22971156428643e-08	2.67639552427166	1.62655473170772e-06	FALSE	FALSE	TRUE	TRUE	FALSE	FALSE	FALSE	FALSE	FALSE	FALSE	TRUE	8258	47517.65	57209
	P00558	P00558;P00558-2	P00558	Phosphoglycerate kinase 1	PGK1	1.49245060579793	9.38908043858439e-05	2.8644958780519	7.35787795352938e-09	1.67641149761068	1.67249560941116e-05	FALSE	FALSE	FALSE	FALSE	FALSE	FALSE	FALSE	TRUE	FALSE	TRUE	TRUE	7278	44614.69	57314
	P00568	P00568;Q5T9B7;H0Y4J6	P00568	Adenylate kinase isoenzyme 1	AK1	1.57091015439695	8.04107368688772e-05	2.61181188347015	1.28800300098728e-08	1.64509963274029	8.88404651263842e-06	FALSE	FALSE	FALSE	FALSE	FALSE	FALSE	FALSE	FALSE	FALSE	FALSE	FALSE	7.98	21634.84	49485
	P00918	P00918	P00918	Carbonic anhydrase 2	CA2	1.53454835415387	0.000124712997483341	2.61728154449401	2.03308081120252e-08	1.78099684058869	6.77867084605711e-06	FALSE	FALSE	FALSE	FALSE	FALSE	FALSE	FALSE	FALSE	FALSE	FALSE	FALSE	6634	29246.06	51538
	P00966	P00966;Q5T6L6;Q5T6L5	P00966	Argininosuccinate synthase	ASS1	2.05564137371918	0.000224466618314599	2.892460970589	3.8347748687032e-08	1.9189334949891	0.000270722736710551	FALSE	FALSE	FALSE	TRUE	TRUE	FALSE	FALSE	FALSE	FALSE	FALSE	TRUE	7278	46530.37	54126
	P02545	P02545;P02545-3;P02545-6;P02545-5;P02545-4	P02545	Prelamin-A/C;Lamin-A/C	LMNA	1.34533828962279	0.000120831851884084	2.52738570030438	1.8564502033016e-08	2.04336051689385	3.93951166492328e-06	FALSE	FALSE	FALSE	TRUE	FALSE	FALSE	FALSE	TRUE	FALSE	FALSE	TRUE	6.3	74139.49	41265
	P02786	P02786;G3V0E5	P02786	Transferrin receptor protein 1;Transferrin receptor protein 1, serum form	TFRC	1.43559308306672	0.000157561680301671	3.28836323758551	5.75270201368755e-09	0.744616713229523	0.0017566788185701	FALSE	FALSE	FALSE	TRUE	TRUE	FALSE	FALSE	FALSE	FALSE	FALSE	FALSE	5919	84871.38	53947
	P04062	P04062;P04062-4;P04062-2;P04062-5;P04062-3	P04062	Glucosylceramidase	GBA	1.33015210651356	0.000623835406206907	3.33637677813086	5.75270201368755e-09	2.47017828457347	1.28267978907347e-06	FALSE	FALSE	FALSE	FALSE	FALSE	FALSE	FALSE	FALSE	FALSE	FALSE	FALSE	6795	59716.28	57463
	P04066	P04066	P04066	Tissue alpha-L-fucosidase	FUCA1	1.72677479018861	0.000726086394948333	2.87706294835915	1.04356370150648e-08	1.79592653301206	1.07224496174898e-05	FALSE	FALSE	FALSE	FALSE	FALSE	FALSE	FALSE	FALSE	FALSE	FALSE	FALSE	6071	53688.86	56652
	P04075	P04075;J3KPS3;P04075-2;H3BQN4;H3BPS8	P04075	Fructose-bisphosphate aldolase A;Fructose-bisphosphate aldolase	ALDOA	1.36005616887283	0.000233977013701722	2.61178848601169	2.03412864626572e-08	1.86289540833598	6.13086165970069e-06	FALSE	FALSE	FALSE	TRUE	FALSE	FALSE	FALSE	TRUE	FALSE	FALSE	TRUE	7278	39420.02	55769
	P04080	P04080	P04080	Cystatin-B	CSTB	1.84714341810848	4.96671142745377e-05	2.68848559326209	1.75764828600432e-08	1.85263224594424	4.46401297787135e-06	FALSE	FALSE	FALSE	TRUE	TRUE	FALSE	FALSE	FALSE	FALSE	FALSE	TRUE	6927	11139.59	46939
	P04083	P04083;Q5T3N1	P04083	Annexin A1	ANXA1	1.78511120266621	0.000479569932169546	2.13988967881183	1.70668766300908e-07	1.61332643243018	7.22767659245468e-05	FALSE	FALSE	FALSE	FALSE	FALSE	FALSE	FALSE	TRUE	FALSE	FALSE	TRUE	6313	38714.25	49422
	P04179	P04179;P04179-4;P04179-2;F5H4R2;F5H3C5;P04179-3	P04179	Superoxide dismutase [Mn], mitochondrial	SOD2	1.7956622754465	9.77783682326813e-05	2.67032626866094	7.95784547944746e-09	3.21588751009977	8.25788743250715e-07	FALSE	FALSE	FALSE	FALSE	FALSE	FALSE	FALSE	FALSE	FALSE	FALSE	FALSE	7.6	24722.09	56757
	P04181	P04181	P04181	Ornithine aminotransferase, mitochondrial;Ornithine aminotransferase, hepatic form;Ornithine aminotransferase, renal form	OAT	1.4136900460252	9.55871468773402e-05	2.9093457124294	6.04190960812933e-09	3.0645151928728	9.67627663177399e-07	FALSE	FALSE	FALSE	FALSE	FALSE	FALSE	FALSE	FALSE	TRUE	FALSE	FALSE	6275	48534.84	58542
	P04183	P04183;K7ES52;K7ERJ1	P04183	Thymidine kinase, cytosolic;Thymidine kinase	TK1	1.55070228704643	0.000243835401966567	2.80709852534783	8.92980350281132e-09	2.27906148138946	6.37621612190711e-06	FALSE	FALSE	FALSE	FALSE	FALSE	FALSE	FALSE	FALSE	FALSE	FALSE	FALSE	7688	25468.69	59829
	P04350	P04350	P04350	Tubulin beta-4A chain	TUBB4A	2.02460918758773	4.96671142745377e-05	2.61923456122748	2.43511695319195e-08	1.64031715359213	1.42856078698253e-05	FALSE	FALSE	FALSE	FALSE	FALSE	FALSE	FALSE	FALSE	FALSE	FALSE	FALSE	4685	49585.77	53604
	P04406	P04406;E7EUT5	P04406	Glyceraldehyde-3-phosphate dehydrogenase	GAPDH	1.63059251247427	6.28220975410329e-05	2.78652125530237	7.91610201020422e-09	1.84603612490653	8.59828295356624e-06	TRUE	FALSE	FALSE	FALSE	TRUE	FALSE	FALSE	TRUE	FALSE	TRUE	TRUE	7746	36053.21	56119
	P04632	P04632;K7ELJ7;A0A075B7C0;U3KQE2;K7EIV0;K7EM73	P04632	Calpain small subunit 1	CAPNS1	1.71909905961226	0.000103560625416123	2.97925338909576	6.65790888006612e-09	2.55059432813202	1.81903493628745e-06	FALSE	FALSE	FALSE	FALSE	FALSE	FALSE	FALSE	FALSE	FALSE	FALSE	FALSE	4.94	28315.71	59701
	P04637	P04637;P04637-4;A0A087WZU8;P04637-2;J3KP33;P04637-3;P04637-7;P04637-5;P04637-6;A0A087X1Q1;E7EQX7;E7ESS1;P04637-8;P04637-9	P04637	Cellular tumor antigen p53	TP53	1.24029980540174	0.000163708495270103	2.26836919729363	4.07171080961264e-08	1.95862230825176	3.0271125094862e-06	FALSE	TRUE	FALSE	FALSE	FALSE	FALSE	FALSE	FALSE	FALSE	FALSE	FALSE	6033	43653.18	49873
	P04818	P04818;P04818-2;P04818-3	P04818	Thymidylate synthase	TYMS	1.58738568460254	7.37779798307549e-05	2.86013941902249	6.52765858484764e-09	1.90789567520225	3.54493487525277e-06	FALSE	FALSE	FALSE	FALSE	FALSE	FALSE	FALSE	FALSE	TRUE	FALSE	FALSE	6224	35715.96	55911
	P05067	P05067;E9PG40;P05067-11;P05067-8;P05067-9;P05067-7;P05067-6;P05067-4;P05067-5;P05067-10;P05067-3;H7C0V9	P05067	Amyloid beta A4 protein;N-APP;Soluble APP-alpha;Soluble APP-beta;C99;Beta-amyloid protein 42;Beta-amyloid protein 40;C83;P3(42);P3(40);C80;Gamma-secretase C-terminal fragment 59;Gamma-secretase C-terminal fragment 57;Gamma-secretase C-terminal fragment 50;C31	APP	1.03414439817029	0.000377085654057196	2.48283046558575	1.60784275930075e-08	0.685838788907522	0.00644129335241571	FALSE	FALSE	FALSE	FALSE	FALSE	FALSE	FALSE	FALSE	FALSE	FALSE	FALSE	4647	86943.25	48442
	P05091	P05091;P05091-2	P05091	Aldehyde dehydrogenase, mitochondrial	ALDH2	1.32057954931363	0.000817857942372767	3.11020409647928	5.968087645057e-07	3.77391515208282	6.909076971712e-06	FALSE	FALSE	FALSE	FALSE	FALSE	FALSE	FALSE	FALSE	FALSE	FALSE	FALSE	6.3	56381.32	58801
	P05114	P05114;A6NL93;A6NEL0	P05114	Non-histone chromosomal protein HMG-14	HMGN1	0.77460513197348	0.00770332811882987	1.94351511812779	2.04257023146445e-07	0.66845814991616	0.00315587318807713	FALSE	FALSE	FALSE	FALSE	FALSE	FALSE	FALSE	FALSE	FALSE	FALSE	FALSE	8726	10658.9	37
	P05198	P05198;G3V4T5;H0YJS4	P05198	Eukaryotic translation initiation factor 2 subunit 1	EIF2S1	1.82177308385236	5.20818377488128e-05	2.8602025189887	6.3452089799197e-09	1.43536502591324	3.11210762517131e-05	TRUE	FALSE	TRUE	TRUE	TRUE	TRUE	FALSE	FALSE	TRUE	FALSE	FALSE	4927	36112.16	49206
	P05386	P05386	P05386	60S acidic ribosomal protein P1	RPLP1	1.89942035160221	5.72984961166618e-05	2.46754456167362	2.09215217618713e-08	1.37604194896776	0.000297931210832191	TRUE	FALSE	FALSE	FALSE	TRUE	TRUE	FALSE	FALSE	FALSE	FALSE	TRUE	4101	11513.94	64035
	P05387	P05387	P05387	60S acidic ribosomal protein P2	RPLP2	1.87811976282074	5.39576719730545e-05	2.29732788225375	3.5979241594551e-08	1.49826284985963	1.62740488905335e-05	TRUE	FALSE	FALSE	TRUE	TRUE	TRUE	FALSE	FALSE	TRUE	FALSE	FALSE	4266	11664.94	56522
	P05388	P05388;P05388-2;F8VWS0;F8VW21;F8VU65;Q8NHW5;F8VPE8;G3V210;F8VQY6;F8VRK7;F8VZS0	c(\P05388\", \"Q8NHW5\")"	60S acidic ribosomal protein P0;60S acidic ribosomal protein P0-like	RPLP0;RPLP0P6	1.25374169142655	0.000402829034580656	2.39434799860398	1.93438556588841e-08	1.83340203452222	8.77323097415222e-06	TRUE	FALSE	TRUE	TRUE	TRUE	TRUE	FALSE	TRUE	FALSE	FALSE	TRUE	5537	34273.51	58044
	P05423	P05423	P05423	DNA-directed RNA polymerase III subunit RPC4	POLR3D	1.18093318412917	0.00028342014442971	2.97859371275777	7.81407859399928e-09	2.40963309838738	3.54793299729988e-06	FALSE	FALSE	FALSE	FALSE	FALSE	TRUE	FALSE	FALSE	FALSE	FALSE	FALSE	6262	44395.85	47487
	P05455	P05455;E7ERC4	P05455	Lupus La protein	SSB	1.76589653287084	5.80532330568623e-05	2.70434859890514	7.50939914203500e-09	1.98717191215583	3.21694792356203e-06	TRUE	FALSE	TRUE	TRUE	TRUE	TRUE	FALSE	TRUE	FALSE	FALSE	TRUE	6.44	46837.06	42647
	P06132	P06132;H0Y5R6	P06132	Uroporphyrinogen decarboxylase	UROD	1.74247707223327	6.43835936627884e-05	2.99494584600567	6.06518475823808e-09	1.89683432514684	4.84536480912545e-06	FALSE	FALSE	FALSE	FALSE	FALSE	FALSE	FALSE	FALSE	FALSE	FALSE	FALSE	5.55	40786.91	61035
	P06280	P06280	P06280	Alpha-galactosidase A	GLA	1.38015727627114	0.000215410447111121	2.54157095353746	2.86677867583235e-08	1.28501579341174	6.5216891625515e-05	FALSE	FALSE	FALSE	FALSE	FALSE	FALSE	FALSE	FALSE	FALSE	FALSE	FALSE	5181	48766.77	58508
	P06396	P06396-2;P06396-4;P06396-3;P06396;Q5T0H9	P06396	Gelsolin	GSN	1.39467219712103	0.000104409377974906	2.76919906492273	1.13461874877726e-08	2.03342281043	3.18432215183251e-06	FALSE	FALSE	FALSE	FALSE	FALSE	FALSE	FALSE	FALSE	FALSE	FALSE	FALSE	5677	85697.52	54731
	P06400	P06400	P06400	Retinoblastoma-associated protein	RB1	1.78332730990948	7.28265861572762e-05	2.85956958528293	1.02041023463287e-08	1.89417173887551	1.69847285364294e-05	FALSE	FALSE	FALSE	FALSE	FALSE	FALSE	FALSE	FALSE	FALSE	FALSE	FALSE	7102	106159.41	49246
	P06493	P06493;A0A087WY43;A0A087WZZ9;P06493-2;E5RIU6	P06493	Cyclin-dependent kinase 1	CDK1	1.54122512221855	0.000158600929580093	2.66182921995613	1.88605408120463e-08	2.1146304765013	3.41721034165091e-06	FALSE	FALSE	FALSE	FALSE	FALSE	FALSE	FALSE	TRUE	FALSE	TRUE	FALSE	7819	34095.45	53535
	P06576	P06576;H0YH81;F8W079	P06576	ATP synthase subunit beta, mitochondrial;ATP synthase subunit beta	ATP5B	0.941585131424442	0.00968177970551043	2.69771495347911	2.19164615569895e-08	3.14566821376953	1.87043136384815e-06	FALSE	FALSE	FALSE	TRUE	FALSE	FALSE	FALSE	FALSE	FALSE	FALSE	FALSE	5.13	56559.9	59357
	P06730	P06730;P06730-2;P06730-3;D6RBW1	P06730	Eukaryotic translation initiation factor 4E	EIF4E	1.89689074916728	5.58625743861241e-05	2.93533567843212	6.18020626744608e-09	2.22942330388491	2.34369886811542e-06	TRUE	FALSE	TRUE	TRUE	TRUE	TRUE	FALSE	FALSE	FALSE	FALSE	FALSE	5588	25097.25	47005
	P06733	P06733;P06733-2	P06733	Alpha-enolase	ENO1	1.47595338043517	9.45569976392757e-05	2.62894147513336	9.03465812836205e-09	2.03339297828928	2.87061974211391e-06	FALSE	FALSE	FALSE	TRUE	TRUE	FALSE	FALSE	TRUE	FALSE	FALSE	TRUE	6.62	47168.96	55069
	P06737	P06737-2;P06737;E9PK47	P06737	Glycogen phosphorylase, liver form;Phosphorylase	PYGL	1.50893171776605	0.000131985481527546	2.87845681600507	6.41184404982732e-09	2.32524127317082	1.71129042714748e-06	FALSE	FALSE	FALSE	FALSE	FALSE	FALSE	FALSE	FALSE	TRUE	FALSE	FALSE	6389	97148.6	53483
	P06744	P06744;P06744-2;K7EQ48	P06744	Glucose-6-phosphate isomerase	GPI	1.54809792387496	0.000117856664067801	2.78981791847793	8.68804692270117e-09	1.77263519701951	7.28227320007864e-06	FALSE	FALSE	FALSE	FALSE	FALSE	FALSE	FALSE	FALSE	TRUE	FALSE	TRUE	7585	63147.13	52509
	P06748	P06748;P06748-3	P06748	Nucleophosmin	NPM1	1.238407019034	0.000423285149656643	2.27762210439014	1.6588249776371e-07	1.98736338942626	3.54758035015365e-06	TRUE	FALSE	TRUE	TRUE	TRUE	TRUE	FALSE	TRUE	FALSE	FALSE	TRUE	4533	32575.02	42517
	P06753	Q5VU59;P06753-2;A0A087WWU8;P06753-3;P06753-6;Q5VU61	P06753		TPM3	1.80836019099411	5.39576719730545e-05	2.54037834958976	1.58248950240582e-08	1.62661734814597	9.13122866723469e-06	FALSE	FALSE	FALSE	FALSE	FALSE	FALSE	FALSE	FALSE	FALSE	FALSE	FALSE	4622	32949.98	38596
	P06865	P06865;H3BP20;H3BS10;H3BU85;H3BTD4	P06865	Beta-hexosaminidase subunit alpha;Beta-hexosaminidase	HEXA	1.51849831274437	0.000172675912822088	2.78491834955834	8.01941659664473e-09	1.66654834197129	8.42322341008847e-06	FALSE	FALSE	FALSE	FALSE	FALSE	FALSE	FALSE	FALSE	FALSE	FALSE	FALSE	4927	60702.83	56333
	P07195	P07195;A8MW50	P07195	L-lactate dehydrogenase B chain;L-lactate dehydrogenase	LDHB	1.48733278858206	0.000144121082233619	2.75314527631026	7.91907883370553e-09	1.73596220013648	5.51732010457763e-06	FALSE	FALSE	FALSE	TRUE	FALSE	FALSE	FALSE	TRUE	FALSE	TRUE	TRUE	5499	36638.49	55689
	P07237	P07237;H7BZ94;F5H8J2;H0Y3Z3	P07237	Protein disulfide-isomerase	P4HB	1.7286436011299	7.45983330146731e-05	2.55757835727273	1.19483203953497e-08	2.31420711449853	1.65418191316782e-06	FALSE	FALSE	TRUE	TRUE	TRUE	FALSE	FALSE	TRUE	FALSE	FALSE	TRUE	4.66	57116.37	51378
	P07339	P07339;C9JH19;H7C469;F8WD96	P07339	Cathepsin D;Cathepsin D light chain;Cathepsin D heavy chain	CTSD	1.53973763408341	7.27304607092287e-05	3.13278963268427	6.04190960812933e-09	2.47305168184632	1.53807791506896e-06	FALSE	FALSE	FALSE	FALSE	FALSE	TRUE	FALSE	FALSE	FALSE	FALSE	FALSE	5.83	44552.22	59951
	P07355	P07355;P07355-2;H0YN42;H0YMD0;H0YMU9;A6NMY6;H0YM50;H0YKS4	c(\P07355\", \"A6NMY6\")"	Annexin A2;Annexin;Putative annexin A2-like protein	ANXA2;ANXA2P2	1.34658731018817	0.000189933718864703	2.04833777620369	1.58073629474817e-07	3.23463974454241	7.55499957017202e-07	FALSE	FALSE	FALSE	TRUE	TRUE	FALSE	FALSE	TRUE	FALSE	FALSE	TRUE	7029	38604.04	48083
	P07384	P07384	P07384	Calpain-1 catalytic subunit	CAPN1	1.37983486091707	0.000336838357759532	2.91605840357999	6.75908254119364e-09	2.44128024666316	2.31095838118502e-06	FALSE	FALSE	FALSE	FALSE	FALSE	FALSE	FALSE	FALSE	FALSE	FALSE	FALSE	5359	81890.05	52521
	P07437	Q5JP53;P07437;Q5ST81	P07437	Tubulin beta chain	TUBB	2.06473955651291	4.96671142745377e-05	2.77398811241722	6.80416545185335e-09	1.92667709297147	3.27843409531854e-06	FALSE	FALSE	FALSE	FALSE	FALSE	FALSE	FALSE	FALSE	FALSE	FALSE	TRUE	4685	49670.82	53153
	P07686	P07686;Q5URX0	P07686	Beta-hexosaminidase subunit beta;Beta-hexosaminidase subunit beta chain B;Beta-hexosaminidase subunit beta chain A	HEXB	1.51400608304802	0.000188782359943999	2.93341981833391	6.00849974186853e-09	2.28356224192403	2.01976694447659e-06	FALSE	FALSE	FALSE	FALSE	FALSE	FALSE	FALSE	FALSE	FALSE	FALSE	FALSE	5995	63111.34	56475
	P07711	P07711;Q5T8F0	P07711	Cathepsin L1;Cathepsin L1 heavy chain;Cathepsin L1 light chain	CTSL1	1.54089698269782	9.75580763133401e-05	2.54065652872704	1.27136215165281e-08	1.29642049895135	8.29867178605363e-05	FALSE	FALSE	FALSE	FALSE	FALSE	FALSE	FALSE	FALSE	FALSE	FALSE	FALSE	5181	37564.13	53754
	P07737	P07737;K7EJ44	P07737	Profilin-1	PFN1	1.6135445239752	0.000122997552244329	2.64652347794335	2.44087368393936e-08	1.86644657736502	1.13066690263053e-05	FALSE	FALSE	TRUE	TRUE	FALSE	FALSE	FALSE	FALSE	FALSE	FALSE	TRUE	7629	15054.23	56429
	P07741	P07741;P07741-2;H3BQZ9;H3BQB1;H3BQF1	P07741	Adenine phosphoribosyltransferase	APRT	1.45808628707152	9.00162475659546e-05	2.86806493376417	6.09354237097325e-09	1.39808156098397	5.73994481718152e-05	FALSE	FALSE	FALSE	FALSE	FALSE	FALSE	FALSE	FALSE	FALSE	FALSE	TRUE	5588	19607.77	61667
	P07814	P07814;V9GYZ6	P07814	Bifunctional glutamate/proline--tRNA ligase;Glutamate--tRNA ligase;Proline--tRNA ligase	EPRS	2.09775919944742	4.96671142745377e-05	3.28622099525363	5.75270201368755e-09	2.33884542783976	2.55244122707232e-06	TRUE	FALSE	FALSE	TRUE	TRUE	TRUE	FALSE	FALSE	TRUE	FALSE	TRUE	6517	170590.9	50595
	P07858	P07858	P07858	Cathepsin B;Cathepsin B light chain;Cathepsin B heavy chain	CTSB	1.64500305491509	0.000130771060381428	3.22387795438642	5.75270201368755e-09	1.4650928561967	9.0732594317864e-05	FALSE	FALSE	FALSE	FALSE	FALSE	FALSE	FALSE	FALSE	FALSE	FALSE	FALSE	5601	37821.58	57227
	P07900	P07900;P07900-2	P07900	Heat shock protein HSP 90-alpha	HSP90AA1	1.52179096242751	0.000122299695917766	2.18386565423431	9.07301657702175e-08	1.3238230682147	7.66174482909065e-05	FALSE	FALSE	TRUE	TRUE	TRUE	FALSE	FALSE	TRUE	FALSE	FALSE	TRUE	4851	84659.71	43443
	P07919	P07919	P07919	Cytochrome b-c1 complex subunit 6, mitochondrial	UQCRH	1.86238156764317	0.000106662446099658	2.45289741071586	1.67772527225844e-08	1.94946028605383	4.28716172492901e-06	FALSE	FALSE	FALSE	FALSE	FALSE	FALSE	FALSE	FALSE	FALSE	FALSE	FALSE	4317	10738.77	36264
	P07954	P07954-2;P07954	P07954	Fumarate hydratase, mitochondrial	FH	1.50593497518429	0.000194357028243705	2.82786345439463	1.31011135339905e-08	2.60248534857367	1.71129042714748e-06	FALSE	FALSE	FALSE	FALSE	FALSE	FALSE	FALSE	TRUE	FALSE	TRUE	FALSE	8024	54636.99	58235
	P07992	P07992-4;P07992;K7ES46;P07992-3;P07992-2;K7EJW9;K7EP14	P07992	DNA excision repair protein ERCC-1	ERCC1	1.47687210386218	0.000303084689462236	2.55419304196801	2.40256635926632e-08	1.97875468968745	9.5784402591308e-06	FALSE	FALSE	FALSE	FALSE	FALSE	TRUE	FALSE	FALSE	FALSE	FALSE	FALSE	5.69	32562.38	56229
	P0DMV8	P08107;P08107-2;V9GZ37	P0DMV8	Heat shock 70 kDa protein 1A/1B	HSPA1A	1.56351381242467	7.31429087893844e-05	2.67937940337755	8.65638475751692e-09	2.19019507156158	1.90413766971803e-06	FALSE	FALSE	FALSE	TRUE	FALSE	FALSE	FALSE	FALSE	FALSE	FALSE	TRUE	5347	70052.23	51326
	P08133	P08133;P08133-2;E7EMC6	P08133	Annexin A6;Annexin	ANXA6	1.79127079197299	6.17055279992813e-05	2.29588209377949	3.59551941226367e-08	5.13979562723416	5.33738064369426e-07	FALSE	FALSE	FALSE	FALSE	FALSE	FALSE	FALSE	TRUE	FALSE	TRUE	TRUE	5.27	75873.27	49629
	P08236	P08236;P08236-3;P08236-2	P08236	Beta-glucuronidase	GUSB	1.54945375070047	0.000242755534874521	2.91323362051344	8.14946370301652e-09	1.83973262882543	1.78938377649406e-05	FALSE	FALSE	FALSE	FALSE	FALSE	FALSE	FALSE	FALSE	FALSE	FALSE	FALSE	6237	74731.94	55.76
	P08237	P08237;P08237-3;P08237-2	P08237	6-phosphofructokinase, muscle type	PFKM	1.3596583529941	0.00047428338793058	2.66844455223964	1.45212728700415e-08	2.17674581985542	3.58539594842443e-06	FALSE	FALSE	FALSE	FALSE	FALSE	FALSE	FALSE	FALSE	FALSE	FALSE	FALSE	7132	85182.52	55
	P08238	P08238	P08238	Heat shock protein HSP 90-beta	HSP90AB1	1.64920130965735	8.28454042009901e-05	2.28154280342539	5.0026984657467e-08	1.3132710951262	0.000116584528227136	FALSE	FALSE	TRUE	TRUE	TRUE	FALSE	FALSE	TRUE	FALSE	FALSE	TRUE	4876	83264.2	45028
	P08243	P08243-2;P08243;P08243-3;F8WEJ5	P08243	Asparagine synthetase [glutamine-hydrolyzing]	ASNS	1.63943267673519	9.03049486945445e-05	2.92756765498112	7.57112480108382e-09	2.08386715488559	2.89955840831427e-06	FALSE	FALSE	FALSE	FALSE	FALSE	FALSE	FALSE	FALSE	FALSE	FALSE	TRUE	6084	64369.93	55437
	P08397	P08397;F5H345;P08397-2;P08397-3;P08397-4;F5GY90;F5H226	P08397	Porphobilinogen deaminase	HMBS	1.67351274212633	6.66612475067781e-05	2.80239878261199	9.18725842172701e-09	1.85519299136718	4.9541918753414e-06	FALSE	FALSE	FALSE	FALSE	FALSE	FALSE	FALSE	FALSE	FALSE	FALSE	FALSE	6376	39330.07	53463
	P08579	P08579	P08579	U2 small nuclear ribonucleoprotein B	SNRPB2	1.55905861480705	0.00113705829777027	3.08625648215485	9.62597569625587e-09	2.96348440721451	1.65418191316782e-06	TRUE	FALSE	FALSE	FALSE	TRUE	TRUE	FALSE	FALSE	TRUE	FALSE	FALSE	8975	25486.33	49333
	P08621	P08621;P08621-2;P08621-3	P08621	U1 small nuclear ribonucleoprotein 70 kDa	SNRNP70	1.83577987042747	5.52797610442851e-05	3.06662313738559	5.75270201368755e-09	2.88087487888238	1.0270473101614e-06	TRUE	FALSE	TRUE	TRUE	TRUE	TRUE	FALSE	TRUE	FALSE	FALSE	TRUE	9502	51556.68	38444
	P08670	P08670;B0YJC4	P08670	Vimentin	VIM	1.59527206258715	7.36867892368337e-05	2.9251115404332	9.63848961248335e-09	2.6970825380559	1.63309286929552e-06	FALSE	FALSE	FALSE	TRUE	FALSE	FALSE	FALSE	TRUE	FALSE	TRUE	TRUE	4965	53651.68	40129
	P08708	P0CW22;P08708;H0YN88;A0A075B716;H0YN73	P08708	40S ribosomal protein S17-like;40S ribosomal protein S17	RPS17L;RPS17	1.48566881259032	0.000187382262082799	2.77988887078672	1.28545301992241e-08	1.70109142597861	8.77323097415222e-06	TRUE	FALSE	TRUE	TRUE	TRUE	TRUE	FALSE	FALSE	FALSE	FALSE	TRUE	9165	15550.12	48148
	P08758	P08758;D6RBE9;D6RBL5	P08758	Annexin A5;Annexin	ANXA5	1.17927798594561	0.000216735439978478	2.42101865679039	3.11269266530694e-08	2.34018941205607	1.48966339813206e-06	FALSE	FALSE	FALSE	FALSE	FALSE	FALSE	FALSE	TRUE	FALSE	TRUE	FALSE	4838	35936.77	50
	P09012	P09012;M0R268;M0QXK2;M0R221;M0R2B8;M0R0G9;M0QZG7	P09012	U1 small nuclear ribonucleoprotein A	SNRPA	1.05764214349074	0.00193299385895272	2.9786907080297	1.82140704301676e-08	3.00402534016276	2.79199939813885e-06	TRUE	FALSE	TRUE	TRUE	TRUE	TRUE	FALSE	FALSE	FALSE	FALSE	FALSE	9077	31279.53	57801
	P09211	P09211;A8MX94	P09211	Glutathione S-transferase P	GSTP1	1.55396576925524	9.56942132452104e-05	2.46910656101796	2.13726526133598e-08	1.73098272576728	1.46576376843105e-05	FALSE	FALSE	FALSE	TRUE	FALSE	FALSE	FALSE	TRUE	FALSE	FALSE	TRUE	5296	23355.83	59524
	P09234	P09234	P09234	U1 small nuclear ribonucleoprotein C	SNRPC	1.60104981402049	0.00128974790441481	3.51911099241535	2.02295647597106e-08	2.97821776294056	9.17381184056393e-06	TRUE	FALSE	TRUE	TRUE	TRUE	TRUE	FALSE	FALSE	FALSE	FALSE	FALSE	9151	17393.67	67925
	P09493	P09493-3;P09493-9;Q6ZN40;P09493-7	P09493	Tropomyosin alpha-1 chain	TPM1	1.71471471251503	9.90602153501164e-05	2.51276022427648	1.35281848489634e-08	1.47750545104817	3.22582337458161e-05	FALSE	FALSE	FALSE	FALSE	FALSE	FALSE	FALSE	FALSE	FALSE	FALSE	FALSE	4622	32708.57	37676
	P09496	P09496-2;P09496-4;P09496-3;P09496;F8WF69;P09496-5	P09496	Clathrin light chain A	CLTA	2.12025088494661	4.96671142745377e-05	2.48889619956979	1.40320435589468e-08	1.72043343019009	3.2153164068529e-05	FALSE	FALSE	FALSE	FALSE	FALSE	FALSE	FALSE	FALSE	FALSE	FALSE	FALSE	4342	27076.69	52823
	P09622	P09622;E9PEX6;P09622-3;P09622-2	P09622	Dihydrolipoyl dehydrogenase, mitochondrial	DLD	1.18535156721686	0.00025896768831842	2.70255113721532	1.28643917434967e-08	2.84217831776265	1.09519903946691e-06	FALSE	FALSE	FALSE	TRUE	FALSE	FALSE	FALSE	FALSE	FALSE	FALSE	TRUE	7029	54177.25	57564
	P09651	P09651;F8W6I7;P09651-2;P09651-3;F8VZ49;Q32P51;F8VTQ5	c(\P09651\", \"Q32P51\")"	Heterogeneous nuclear ribonucleoprotein A1;Heterogeneous nuclear ribonucleoprotein A1-like 2	HNRNPA1;HNRNPA1L2	1.43594900715162	0.000100239032474632	3.05884879386417	7.91907883370553e-09	3.18230176346983	9.27965565251309e-07	TRUE	FALSE	TRUE	TRUE	TRUE	TRUE	FALSE	TRUE	FALSE	FALSE	TRUE	8609	38746.65	53226
	P09661	P09661;H0YKK0	P09661	U2 small nuclear ribonucleoprotein A	SNRPA1	1.42134804776739	0.000109829656553242	2.70241303574138	8.35333096229896e-09	2.23143211371788	2.55192881240948e-06	TRUE	FALSE	TRUE	TRUE	TRUE	TRUE	FALSE	TRUE	FALSE	FALSE	FALSE	7936	28415.57	50196
	P09874	P09874	P09874	Poly [ADP-ribose] polymerase 1	PARP1	1.90050818087157	4.96671142745377e-05	2.57047132044805	1.38964967126167e-08	2.20737509062499	2.23908264351664e-06	TRUE	FALSE	TRUE	TRUE	TRUE	FALSE	FALSE	TRUE	FALSE	FALSE	TRUE	8053	113083.79	49507
	P09936	P09936;D6RE83;D6R956;D6R974	P09936	Ubiquitin carboxyl-terminal hydrolase isozyme L1	UCHL1	1.7495546391337	0.000132446011219542	2.71477421649751	1.07746288290484e-08	1.77615946484583	1.08014779091049e-05	FALSE	FALSE	FALSE	FALSE	FALSE	FALSE	FALSE	FALSE	FALSE	FALSE	FALSE	5194	24824.34	53363
	P09960	P09960;P09960-4;P09960-2;P09960-3	P09960	Leukotriene A-4 hydrolase	LTA4H	1.4193921340242	0.00023994000798136	2.7477131436565	8.91050068316403e-09	1.95097179017476	5.59108457320522e-06	FALSE	FALSE	FALSE	TRUE	TRUE	FALSE	FALSE	TRUE	FALSE	FALSE	FALSE	5563	69285.27	53191
	P09972	P09972;A8MVZ9	P09972	Fructose-bisphosphate aldolase C;Fructose-bisphosphate aldolase	ALDOC	1.32636288016861	0.000640906524727853	2.69835693744719	9.06107045275062e-09	1.95762183261594	7.68146144660522e-06	FALSE	FALSE	FALSE	TRUE	FALSE	FALSE	FALSE	TRUE	FALSE	TRUE	TRUE	6122	39455.87	56868
	P10109	P10109	P10109	Adrenodoxin, mitochondrial	FDX1	1.28827036682984	0.000575370727980823	2.20142330723032	5.68063689374868e-08	2.30751706778992	4.77399232375382e-06	FALSE	FALSE	FALSE	FALSE	FALSE	FALSE	FALSE	FALSE	FALSE	FALSE	FALSE	5308	19392.71	52174
	P10155	P10155;P10155-3;P10155-5;P10155-4	P10155	60 kDa SS-A/Ro ribonucleoprotein	TROVE2	1.55799456532849	9.15943165468611e-05	2.9866635432331	5.75270201368755e-09	2.89250472016601	9.31529485929593e-07	TRUE	FALSE	FALSE	FALSE	TRUE	TRUE	FALSE	TRUE	FALSE	TRUE	FALSE	7176	60670.62	53346
	P10253	P10253	P10253	Lysosomal alpha-glucosidase;76 kDa lysosomal alpha-glucosidase;70 kDa lysosomal alpha-glucosidase	GAA	1.94064181175393	4.96671142745377e-05	2.94730386938579	6.6298529373887e-09	1.6443953976446	2.44781755145363e-05	FALSE	FALSE	FALSE	FALSE	FALSE	FALSE	FALSE	FALSE	FALSE	FALSE	FALSE	5385	105323.79	59034
	P10412	P10412	P10412	Histone H1.4	HIST1H1E	0.69765432006825	0.00369579935722014	1.94511459741209	1.85657019329098e-07	2.36874579479569	2.33280020592133e-06	FALSE	TRUE	TRUE	TRUE	FALSE	TRUE	FALSE	FALSE	FALSE	FALSE	FALSE	10189	21865.27	52968
	P10586	P10586-2;P10586;H0Y6Z7;H0Y7Z9;H0Y4H1	P10586	Receptor-type tyrosine-protein phosphatase F	PTPRF	1.75660098862592	0.00063918409686173	3.36903219649403	5.75270201368755e-09	1.2767185827563	0.000263708458792658	FALSE	FALSE	FALSE	FALSE	FALSE	FALSE	FALSE	FALSE	FALSE	FALSE	FALSE	5.69	212878.88	53959
	P10599	P10599;P10599-2	P10599	Thioredoxin	TXN	1.69359257917342	0.000231081971990581	2.65082083846864	8.86934065581528e-09	2.19695193212442	2.34369886811542e-06	FALSE	FALSE	TRUE	TRUE	TRUE	FALSE	FALSE	TRUE	FALSE	FALSE	FALSE	4724	11737.5	53333
	P10619	P10619-2;P10619;X6R5C5;X6R8A1	P10619	Lysosomal protective protein;Lysosomal protective protein 32 kDa chain;Lysosomal protective protein 20 kDa chain	CTSA	1.95702507044926	5.16545461650361e-05	3.49356349859307	5.75270201368755e-09	2.810293191046	1.19861179749245e-06	FALSE	FALSE	FALSE	FALSE	FALSE	FALSE	FALSE	FALSE	FALSE	FALSE	FALSE	5881	54466.08	57.5
	P10644	P10644;P10644-2;K7EPB2	P10644	cAMP-dependent protein kinase type I-alpha regulatory subunit;cAMP-dependent protein kinase type I-alpha regulatory subunit, N-terminally processed	PRKAR1A	1.20292604152777	0.000294198787700393	2.74259354144371	8.71183317861357e-09	1.97791220338785	3.39675992547041e-06	FALSE	FALSE	FALSE	FALSE	FALSE	FALSE	FALSE	FALSE	TRUE	FALSE	FALSE	5194	42981.69	51181
	P10768	P10768;X6RA14;H7BZT7	P10768	S-formylglutathione hydrolase	ESD	1.59264136682242	7.77195462906272e-05	2.84722773822928	6.52765858484764e-09	1.63227892431244	8.02521252525144e-06	FALSE	FALSE	FALSE	FALSE	FALSE	FALSE	FALSE	FALSE	TRUE	FALSE	FALSE	6198	31462.79	56738
	P10809	P10809	P10809	60 kDa heat shock protein, mitochondrial	HSPD1	1.0710078920093	0.000303084689462236	2.68228559845984	7.91610201020422e-09	3.10511162757727	8.79836203997629e-07	FALSE	FALSE	FALSE	TRUE	TRUE	TRUE	FALSE	TRUE	FALSE	FALSE	FALSE	5575	61054.64	55672
	P11021	P11021	P11021	78 kDa glucose-regulated protein	HSPA5	2.0237829046312	4.96671142745377e-05	3.23798838655374	5.75270201368755e-09	2.97987299941687	1.10526526141926e-06	FALSE	FALSE	FALSE	TRUE	FALSE	FALSE	FALSE	FALSE	TRUE	FALSE	FALSE	4978	72332.96	48777
	P11047	P11047	P11047	Laminin subunit gamma-1	LAMC1	0.962375675521879	0.00113019247294786	2.78402524868078	5.68063689374868e-08	1.78278573351004	6.83279909287949e-06	FALSE	FALSE	FALSE	FALSE	FALSE	FALSE	FALSE	FALSE	FALSE	FALSE	FALSE	4914	177602.87	49347
	P11117	P11117;E9PHY0;E9PQY3;E9PP23;B7Z7D2	P11117	Lysosomal acid phosphatase	ACP2	1.19417687708916	0.00275993703869654	2.65154870368203	7.04457513509488e-08	1.63894575362735	2.72259324635786e-05	FALSE	FALSE	FALSE	FALSE	FALSE	FALSE	FALSE	FALSE	FALSE	FALSE	FALSE	5982	48344.28	55556
	P11142	P11142;E9PKE3;E9PNE6;P11142-2;A8K7Q2	P11142	Heat shock cognate 71 kDa protein	HSPA8	2.09598742922737	4.96671142745377e-05	3.19645158955251	5.75270201368755e-09	2.10284692929104	5.15470320393408e-06	FALSE	FALSE	TRUE	TRUE	TRUE	FALSE	FALSE	TRUE	FALSE	FALSE	FALSE	5245	70898.09	49536
	P11171	P11171;P11171-2;P11171-5;P11171-3;P11171-7;P11171-6	P11171	Protein 4.1	EPB41	1.81275935251423	5.46423204635198e-05	2.7550794065988	7.95784547944746e-09	1.72726453113753	6.29829508456531e-06	FALSE	FALSE	FALSE	TRUE	FALSE	FALSE	FALSE	FALSE	FALSE	FALSE	FALSE	5.27	97016.88	43171
	P11172	P11172;P11172-3;P11172-2;E9PFD2;P11172-4	P11172	Uridine 5-monophosphate synthase;Orotate phosphoribosyltransferase;Orotidine 5-phosphate decarboxylase	UMPS	1.44772293116139	0.000181919660721929	2.69434112892549	9.8368852602932e-09	1.74363013438734	2.41544355137675e-05	FALSE	FALSE	FALSE	FALSE	FALSE	FALSE	FALSE	TRUE	FALSE	TRUE	FALSE	6453	52221.57	57083
	P11177	P11177-2;P11177;P11177-3;C9J634;F8WF02	P11177	Pyruvate dehydrogenase E1 component subunit beta, mitochondrial	PDHB	1.13486456507084	0.000265372987233224	2.9186426516216	6.06518475823808e-09	3.12463867622285	9.65122080643442e-07	FALSE	FALSE	FALSE	FALSE	FALSE	FALSE	FALSE	TRUE	FALSE	TRUE	FALSE	5944	39233.39	61003
	P11216	P11216	P11216	Glycogen phosphorylase, brain form	PYGB	1.56519769676374	9.02716775347962e-05	3.00375718882945	6.06518475823808e-09	2.40720313284357	1.45490453141452e-06	FALSE	FALSE	FALSE	FALSE	FALSE	FALSE	FALSE	FALSE	FALSE	FALSE	FALSE	6097	96695.96	54.33
	P11274	P11274;P11274-2	P11274	Breakpoint cluster region protein	BCR	1.92214085301353	4.96671142745377e-05	2.78394485866423	7.61574295416856e-09	1.9062953950076	3.68968273487572e-06	FALSE	FALSE	FALSE	FALSE	FALSE	FALSE	FALSE	FALSE	FALSE	FALSE	FALSE	6287	142819.34	48544
	P11279	P11279;P11279-2	P11279	Lysosome-associated membrane glycoprotein 1	LAMP1	1.16123647549477	0.00196528660373883	2.60277940137878	3.39943833778319e-07	1.10072759829456	0.00104726343743857	FALSE	FALSE	FALSE	FALSE	FALSE	FALSE	FALSE	FALSE	FALSE	FALSE	TRUE	7.98	44882.36	54436
	P11310	P11310;P11310-2;Q5T4U5;B7Z9I1	P11310	Medium-chain specific acyl-CoA dehydrogenase, mitochondrial	ACADM	1.2293681483729	0.000500534124235278	2.19988305606073	1.41362381779627e-07	2.43064961653451	2.05927382279402e-06	FALSE	FALSE	FALSE	FALSE	FALSE	FALSE	FALSE	FALSE	FALSE	FALSE	FALSE	7571	46588.33	56.77
	P11387	P11387	P11387	DNA topoisomerase 1	TOP1	1.53055325231108	0.00011785351035865	2.73185413435446	9.28730030544277e-09	1.93277205366748	4.24898523549395e-06	TRUE	FALSE	TRUE	TRUE	TRUE	TRUE	FALSE	TRUE	FALSE	FALSE	TRUE	8448	90725.73	39608
	P11388	P11388;P11388-2;P11388-3;P11388-4	P11388	DNA topoisomerase 2-alpha	TOP2A	1.73751303248134	6.24015583131429e-05	2.43891608440309	1.69299257992635e-08	1.66915576106067	8.77323097415222e-06	FALSE	FALSE	TRUE	TRUE	FALSE	TRUE	TRUE	FALSE	TRUE	FALSE	FALSE	7878	174385.11	45983
	P11413	P11413;P11413-2;P11413-3;E7EUI8;E7EM57;E9PD92	P11413	Glucose-6-phosphate 1-dehydrogenase	G6PD	1.75237389408232	7.5899475917743e-05	2.93767207076468	6.09354237097325e-09	2.07868551912346	2.4954544834843e-06	FALSE	FALSE	FALSE	FALSE	FALSE	FALSE	FALSE	TRUE	FALSE	FALSE	TRUE	6097	59256.75	53981
	P11441	P11441;Q5HY81	P11441	Ubiquitin-like protein 4A	UBL4A	1.73245962254819	8.33584807800106e-05	2.86582044444855	8.48669831077959e-09	1.85215147943341	5.27638234563854e-05	FALSE	FALSE	FALSE	FALSE	FALSE	FALSE	FALSE	FALSE	FALSE	FALSE	FALSE	8083	17776.51	48408
	P11586	P11586;F5H2F4	P11586	C-1-tetrahydrofolate synthase, cytoplasmic;Methylenetetrahydrofolate dehydrogenase;Methenyltetrahydrofolate cyclohydrolase;Formyltetrahydrofolate synthetase;C-1-tetrahydrofolate synthase, cytoplasmic, N-terminally processed	MTHFD1	1.45398325405262	0.000178147885910187	2.85255515107798	8.25092256221692e-09	1.89629944044697	6.22829130402738e-06	FALSE	FALSE	FALSE	TRUE	FALSE	FALSE	FALSE	TRUE	FALSE	TRUE	FALSE	6504	101559.22	56364
	P11717	P11717	P11717	Cation-independent mannose-6-phosphate receptor	IGF2R	1.23527431920041	0.000225274119043379	3.32860375547304	5.75270201368755e-09	2.44998779948716	1.45490453141452e-06	FALSE	FALSE	FALSE	FALSE	FALSE	FALSE	FALSE	FALSE	FALSE	FALSE	FALSE	5436	274374.83	52027
	P11766	P11766	P11766	Alcohol dehydrogenase class-3	ADH5	1.40599518702407	0.000260157787489886	3.01130393670678	7.55351674922095e-09	1.94785320004031	8.69416626809701e-06	FALSE	FALSE	FALSE	FALSE	FALSE	FALSE	FALSE	TRUE	FALSE	TRUE	FALSE	6649	39724.23	60695
	P11802	P11802;F8VYH9;F8VTV8;F8VWX7;F8VZ51;P11802-2	P11802	Cyclin-dependent kinase 4	CDK4	1.86970796640674	5.16122137636075e-05	3.17219041800094	5.75270201368755e-09	2.70811867855423	1.20956497477226e-06	FALSE	FALSE	FALSE	FALSE	FALSE	FALSE	FALSE	TRUE	FALSE	TRUE	FALSE	6224	33729.84	59076
	P11908	P11908;P11908-2	P11908	Ribose-phosphate pyrophosphokinase 2	PRPS2	1.38248071549031	0.000173878622013579	2.35469992748284	5.11576961345773e-08	2.09976837124281	2.24928936008817e-06	FALSE	FALSE	FALSE	FALSE	FALSE	FALSE	FALSE	FALSE	FALSE	FALSE	FALSE	5868	34769.12	55031
	P11940	P11940;E7EQV3;E7ERJ7;P11940-2;A0A087WTT1;Q9H361	c(\P11940\", \"Q9H361\")"	Polyadenylate-binding protein 1;Polyadenylate-binding protein 3	PABPC1;PABPC3	1.45451040934429	0.00022920359575986	3.05922934959322	5.75270201368755e-09	3.30888094466034	7.30705444543705e-07	TRUE	FALSE	TRUE	TRUE	TRUE	TRUE	FALSE	TRUE	FALSE	FALSE	TRUE	8799	70670.84	53459
	P12004	P12004	P12004	Proliferating cell nuclear antigen	PCNA	1.29210757257133	0.000157561680301671	2.35699809967361	3.82632740876881e-08	1.91191426036845	3.40607862836132e-06	FALSE	FALSE	FALSE	FALSE	FALSE	FALSE	FALSE	TRUE	FALSE	TRUE	TRUE	4482	28768.78	52107
	P12081	P12081;P12081-4;B3KWE1;P12081-2;B4DDD8;P12081-3;B4E1C5;E7ETE2	P12081	Histidine--tRNA ligase, cytoplasmic	HARS	1.40561137723276	0.000188976373161843	2.89412238790697	6.83419925457957e-09	2.4649947406702	1.78495255572382e-06	TRUE	FALSE	FALSE	FALSE	TRUE	TRUE	FALSE	FALSE	TRUE	FALSE	FALSE	5601	57410.51	54.42
	P12268	P12268;H0Y4R1	P12268	Inosine-5-monophosphate dehydrogenase 2	IMPDH2	1.4516700212639	0.000143956310059647	2.73876506580002	9.40335978230737e-09	2.0260969680433	3.38539006128456e-06	FALSE	FALSE	FALSE	FALSE	FALSE	FALSE	FALSE	FALSE	FALSE	FALSE	FALSE	6135	55804.98	55642
	P12270	P12270	P12270	Nucleoprotein TPR	TPR	1.20539164931167	0.00019057334046628	2.27418200167812	4.94530380135989e-08	0.959786962803688	0.0003079750121163	TRUE	FALSE	FALSE	TRUE	TRUE	TRUE	FALSE	FALSE	TRUE	FALSE	FALSE	4902	267292.74	37325
	P12277	P12277;G3V4N7	P12277	Creatine kinase B-type	CKB	1.66546496979609	6.10333414382456e-05	2.75777721089979	7.58003991891266e-09	2.0562138179163	2.73840815847359e-06	FALSE	FALSE	FALSE	FALSE	FALSE	FALSE	FALSE	FALSE	TRUE	FALSE	TRUE	5169	42644.28	52756
	P12532	P12532;P12532-2;F8WCN3;C9JSQ1	P12532	Creatine kinase U-type, mitochondrial	CKMT1A;CKMT1B	1.27720690973634	0.000175918573178151	2.72479374968681	1.11177793219397e-08	2.1488981406373	2.41169208592283e-06	FALSE	FALSE	FALSE	FALSE	FALSE	FALSE	FALSE	FALSE	FALSE	FALSE	FALSE	7571	47036.76	53717
	P12814	P12814-2;P12814;P12814-3;P12814-4;H9KV75	P12814	Alpha-actinin-1	ACTN1	1.31148904485389	0.000165421601163291	2.44015538824824	2.54166490268785e-08	1.82807627797791	4.84751129892128e-06	FALSE	FALSE	FALSE	FALSE	FALSE	FALSE	FALSE	FALSE	TRUE	FALSE	FALSE	5118	103057.55	48206
	P12955	P12955;P12955-2;P12955-3	P12955	Xaa-Pro dipeptidase	PEPD	1.25303013124918	0.000283827731104944	2.49024646130703	2.58405731082152e-08	1.71548586665624	1.06527195127056e-05	FALSE	FALSE	FALSE	FALSE	FALSE	FALSE	FALSE	FALSE	FALSE	FALSE	FALSE	5.41	54548.17	57201
	P12956	P12956;B1AHC9;P12956-2	P12956	X-ray repair cross-complementing protein 6	XRCC6	1.99086392470745	4.96671142745377e-05	2.9820094584012	7.16040925386094e-09	1.99720924118934	8.25465979218851e-06	TRUE	FALSE	TRUE	TRUE	TRUE	TRUE	TRUE	TRUE	FALSE	FALSE	TRUE	5982	69843.07	48768
	P13010	P13010	P13010	X-ray repair cross-complementing protein 5	XRCC5	1.21152536523346	0.000186473068636488	2.57859265273308	1.09559043876754e-08	2.57798748417614	1.11735493808082e-06	FALSE	FALSE	TRUE	TRUE	TRUE	TRUE	TRUE	TRUE	FALSE	FALSE	TRUE	5372	82704.54	49863
	P13489	P13489;H0YCR7	P13489	Ribonuclease inhibitor	RNH1	1.49701450323239	0.000168194976950895	2.90247819885639	6.06518475823808e-09	1.99162306925679	7.48538371141842e-06	TRUE	FALSE	FALSE	TRUE	TRUE	TRUE	FALSE	TRUE	FALSE	TRUE	FALSE	4622	49973.47	55315
	P13639	P13639	P13639	Elongation factor 2	EEF2	1.4595384829821	0.000137202863641769	2.90062810781443	6.30272067238171e-09	2.46856891561997	1.36775268568649e-06	TRUE	FALSE	TRUE	TRUE	TRUE	FALSE	FALSE	TRUE	FALSE	FALSE	TRUE	6097	95338.14	55711
	P13667	P13667	P13667	Protein disulfide-isomerase A4	PDIA4	1.48079609101081	0.000144539731476043	2.54853841920316	1.85813523817613e-08	2.45718422953949	1.45490453141452e-06	FALSE	FALSE	FALSE	TRUE	TRUE	FALSE	FALSE	FALSE	FALSE	FALSE	FALSE	4863	72932.5	51473
	P13674	P13674-2;P13674;P13674-3	P13674	Prolyl 4-hydroxylase subunit alpha-1	P4HA1	1.4245228817936	0.000128818861455906	3.14478595427214	5.75270201368755e-09	2.78999127448385	9.39883371987543e-07	FALSE	FALSE	FALSE	FALSE	FALSE	FALSE	FALSE	FALSE	FALSE	FALSE	FALSE	5499	61049.3	50562
	P13693	P13693;Q5W0H4;J3KPG2;P13693-2;E9PJF7	P13693	Translationally-controlled tumor protein	TPT1	1.58370434148365	0.00011525250604331	2.52930615367201	1.48218567369913e-08	1.74476509984542	7.18084062005774e-06	FALSE	FALSE	FALSE	TRUE	TRUE	TRUE	FALSE	FALSE	TRUE	FALSE	FALSE	4749	19595.34	52326
	P13797	P13797;P13797-2;P13797-3;F8W8D8	P13797	Plastin-3	PLS3	1.56473350216237	0.000117228515500653	2.90525215034772	6.90200806180916e-09	2.2655372670179	2.41169208592283e-06	FALSE	FALSE	FALSE	FALSE	FALSE	FALSE	FALSE	FALSE	TRUE	FALSE	TRUE	5258	70811.02	52381
	P13804	P13804;P13804-2;H0YLU7;H0YK49;H0YNX6;H0YL12	P13804	Electron transfer flavoprotein subunit alpha, mitochondrial	ETFA	1.52551509184401	0.000189933718864703	2.69232781692775	1.70538704320704e-08	2.64904482440177	1.7869771095472e-06	FALSE	FALSE	FALSE	FALSE	FALSE	FALSE	FALSE	TRUE	FALSE	TRUE	FALSE	7.6	35079.57	58559
	P13807	P13807;P13807-2	P13807	Glycogen [starch] synthase, muscle	GYS1	1.70008957057111	8.79111865308822e-05	2.84163244920149	6.15353950908950e-09	1.3741358156414	2.73417641671105e-05	FALSE	FALSE	FALSE	FALSE	FALSE	FALSE	FALSE	FALSE	FALSE	FALSE	FALSE	5575	83785.55	52646
	P13861	P13861;P13861-2	P13861	cAMP-dependent protein kinase type II-alpha regulatory subunit	PRKAR2A	2.11919332712741	4.96671142745377e-05	3.05152553569232	5.89476786502314e-09	1.79713513145604	6.48997457094619e-06	FALSE	FALSE	FALSE	TRUE	FALSE	FALSE	FALSE	FALSE	FALSE	FALSE	FALSE	4863	45518.41	50248
	P13984	P13984	P13984	General transcription factor IIF subunit 2	GTF2F2	1.58469443517921	0.000247743855728453	2.89032939251702	7.39186609125721e-09	2.99908675801945	8.79836203997629e-07	FALSE	TRUE	FALSE	FALSE	FALSE	FALSE	FALSE	FALSE	FALSE	FALSE	FALSE	8521	28380.26	46185
	P13995	P13995;P13995-2;B8ZZU9	P13995	Bifunctional methylenetetrahydrofolate dehydrogenase/cyclohydrolase, mitochondrial;NAD-dependent methylenetetrahydrofolate dehydrogenase;Methenyltetrahydrofolate cyclohydrolase	MTHFD2	1.35494142375753	0.000155174921924472	3.18137075888908	5.75270201368755e-09	3.31191386481493	1.10526526141926e-06	FALSE	FALSE	FALSE	FALSE	FALSE	FALSE	FALSE	FALSE	FALSE	FALSE	FALSE	7995	37895.07	56857
	P14174	P14174	P14174	Macrophage migration inhibitory factor	MIF	1.90570972508168	4.96671142745377e-05	2.805298218803	1.35281848489634e-08	1.74848767870813	6.03978779467987e-06	FALSE	FALSE	FALSE	FALSE	FALSE	FALSE	FALSE	FALSE	FALSE	FALSE	FALSE	7249	12476.3	60.87
	P14314	P14314-2	P14314	Glucosidase 2 subunit beta	PRKCSH	1.72507160848247	5.61964979073318e-05	2.90588153681968	6.06518475823808e-09	2.57443702161516	1.45490453141452e-06	FALSE	FALSE	FALSE	FALSE	FALSE	FALSE	FALSE	FALSE	FALSE	FALSE	FALSE	4.24	59425.42	46402
	P14324	P14324-2;P14324;A0A087WVN4;A0A087X1D8	P14324	Farnesyl pyrophosphate synthase	FDPS	1.54667742379486	0.000341636399323104	2.95238738914471	7.55351674922095e-09	2.06047028011609	5.00336609183059e-06	FALSE	FALSE	FALSE	TRUE	TRUE	FALSE	FALSE	TRUE	FALSE	FALSE	FALSE	5626	48275.48	57757
	P14550	P14550	P14550	Alcohol dehydrogenase [NADP(+)]	AKR1A1	1.50022191462137	0.000113383754475156	2.84020407106749	7.58003991891266e-09	1.5769120346194	2.4552299748491e-05	FALSE	FALSE	FALSE	FALSE	FALSE	FALSE	FALSE	FALSE	TRUE	FALSE	TRUE	6033	36573.04	57846
	P14618	P14618;P14618-3	P14618	Pyruvate kinase PKM	PKM	1.54782375003582	0.000133947841671834	2.89250547802513	6.84934500280992e-09	2.07714270301174	4.34646555829151e-06	FALSE	FALSE	FALSE	TRUE	TRUE	FALSE	FALSE	TRUE	FALSE	FALSE	TRUE	7015	57936.89	55744
	P14625	P14625	P14625	Endoplasmin	HSP90B1	1.34399640370209	0.000313324817034466	2.92765371871383	1.11396961315636e-08	2.30068014698309	2.48985563232505e-06	FALSE	FALSE	FALSE	TRUE	FALSE	FALSE	FALSE	FALSE	TRUE	FALSE	FALSE	4673	92468.87	43711
	P14635	P14635;E9PC90;P14635-2	P14635	G2/mitotic-specific cyclin-B1	CCNB1	1.60052455875025	0.000171614189812681	3.01060636346101	6.09354237097325e-09	2.87624163539178	1.45010983363682e-06	FALSE	FALSE	FALSE	FALSE	FALSE	FALSE	FALSE	FALSE	FALSE	FALSE	FALSE	6722	48337.43	55889
	P14735	P14735;P14735-2	P14735	Insulin-degrading enzyme	IDE	1.24656755816609	0.000308151368307831	2.53635979272104	1.21273965339174e-08	1.9264841282102	3.30327165069516e-06	FALSE	FALSE	FALSE	FALSE	FALSE	FALSE	FALSE	FALSE	FALSE	FALSE	FALSE	5881	117968.5	52993
	P14859	P14859-4;P14859-5;P14859-3;P14859;P14859-2;P14859-6;Q9UKI9-3;Q9UKI9;Q9UKI9-2	c(\P14859\", \"Q9UKI9\")"	POU domain, class 2, transcription factor 1;POU domain, class 2, transcription factor 3	POU2F1;POU2F3	1.78497648375645	0.000143956310059647	2.57666049661904	1.70630581245955e-08	2.20250239871427	2.04434312861832e-06	FALSE	TRUE	FALSE	FALSE	FALSE	FALSE	FALSE	FALSE	FALSE	FALSE	FALSE	6097	76471.61	49529
	P14866	P14866;M0QXS5;P14866-2	P14866	Heterogeneous nuclear ribonucleoprotein L	HNRNPL	1.32456476986779	0.000278754387785504	3.3617414614656	5.75270201368755e-09	3.36503378288075	1.09592406769915e-06	TRUE	FALSE	TRUE	TRUE	TRUE	TRUE	FALSE	TRUE	FALSE	FALSE	TRUE	7424	64132.78	55518
	P14868	P14868;P14868-2	P14868	Aspartate--tRNA ligase, cytoplasmic	DARS	1.37903104261486	0.000255656309667694	2.72215048944545	9.03465812836205e-09	2.37763085718475	2.33176894862037e-06	TRUE	FALSE	FALSE	TRUE	TRUE	TRUE	FALSE	FALSE	FALSE	FALSE	FALSE	5842	57136.22	51098
	P15104	P15104	P15104	Glutamine synthetase	GLUL	1.56161884071146	8.20561782165623e-05	2.80145135871549	1.237491874846e-08	2.2422899166555	3.03197889714344e-06	FALSE	FALSE	FALSE	FALSE	FALSE	FALSE	FALSE	FALSE	FALSE	FALSE	FALSE	6109	42064.43	53619
	P15121	P15121;E9PCX2	P15121	Aldose reductase	AKR1B1	1.61282164462353	0.000217219964650577	2.71976012525632	1.09718102281909e-08	2.03771116366948	5.55741106695107e-06	FALSE	FALSE	FALSE	FALSE	FALSE	FALSE	FALSE	FALSE	TRUE	FALSE	FALSE	6211	35853.4	54747
	P15170	P15170-2;P15170-3;P15170;H3BR35;Q8IYD1	c(\P15170\", \"Q8IYD1\")"	Eukaryotic peptide chain release factor GTP-binding subunit ERF3A;Eukaryotic peptide chain release factor GTP-binding subunit ERF3B	GSPT1;GSPT2	2.06032853409538	4.96671142745377e-05	3.21816245332735	5.84537541795333e-09	2.02044482768108	4.47915229687433e-06	TRUE	FALSE	TRUE	TRUE	TRUE	TRUE	FALSE	FALSE	FALSE	FALSE	FALSE	5296	55755.91	52305
	P15374	P15374;A0A087WTB8;Q5TBK7	P15374	Ubiquitin carboxyl-terminal hydrolase isozyme L3	UCHL3	1.69728931003208	7.50835614331401e-05	2.56361228265289	6.89654386602825e-08	2.09521508001232	9.90131520323201e-06	FALSE	FALSE	FALSE	FALSE	FALSE	FALSE	FALSE	FALSE	TRUE	FALSE	FALSE	4749	26182.59	50435
	P15531	P15531;P15531-2	P15531	Nucleoside diphosphate kinase A	NME1	1.57482155019548	0.00211782344321002	2.54869655183605	4.98740476574998e-07	1.42808718050496	0.0024864480873109	FALSE	FALSE	FALSE	TRUE	TRUE	FALSE	FALSE	FALSE	TRUE	FALSE	TRUE	5601	17148.73	57237
	P15880	P15880;H0YEN5;E9PMM9;E9PQD7;I3L404;E9PPT0;E9PM36	P15880	40S ribosomal protein S2	RPS2	2.08488030377084	4.96671142745377e-05	5.08929598550776	8.76303521093986e-10	5.39462382787139	5.33738064369426e-07	TRUE	FALSE	TRUE	TRUE	TRUE	TRUE	FALSE	TRUE	FALSE	FALSE	TRUE	9706	31324.43	59386
	P15924	P15924;P15924-3;P15924-2	P15924	Desmoplakin	DSP	1.45869346073408	0.000454917993061219	2.07780671665765	8.46783611723301e-08	1.95801323736107	7.42436777344223e-06	FALSE	TRUE	FALSE	TRUE	TRUE	FALSE	FALSE	FALSE	TRUE	FALSE	FALSE	6148	331773.89	41484
	P15927	P15927;P15927-2;P15927-3;Q5TEJ7	P15927	Replication protein A 32 kDa subunit	RPA2	1.81159555503276	5.46423204635198e-05	2.8319622496024	7.34929709479394e-09	1.87774447777186	1.34166808851139e-05	FALSE	TRUE	FALSE	FALSE	FALSE	FALSE	FALSE	FALSE	FALSE	FALSE	FALSE	5499	29246.85	51481
	P16152	P16152;P16152-2;E9PQ63;A8MTM1	P16152	Carbonyl reductase [NADPH] 1	CBR1	1.53966452932813	7.36771223193969e-05	2.66962781680049	8.43774598745251e-09	1.73918175878877	6.54064808184148e-06	FALSE	FALSE	FALSE	FALSE	FALSE	FALSE	FALSE	FALSE	TRUE	FALSE	TRUE	7556	30374.94	54152
	P16220	P16220-2;P16220;P16220-3;E9PAR2;Q03060-23;Q03060-9;Q03060-24;Q03060-8;C9JBT4;Q03060-32;Q03060-26;C9J896;G5E998;Q03060-21;Q03060-31;Q03060-6	c(\P16220\", \"Q03060\")"	Cyclic AMP-responsive element-binding protein 1	CREB1;CREM	1.89638471802232	7.75224672358937e-05	2.80463803748896	7.22880802125559e-09	2.84913811793276	9.74003983930623e-07	FALSE	TRUE	FALSE	FALSE	FALSE	FALSE	FALSE	FALSE	FALSE	FALSE	FALSE	5321	36688.09	46334
	P16278	P16278-3;P16278;P16278-2;E7EQ29	P16278	Beta-galactosidase	GLB1	1.57947678058707	0.00028872623566677	2.92811801574668	6.06518475823808e-09	2.11686480236775	2.13628234673883e-06	FALSE	FALSE	FALSE	FALSE	FALSE	FALSE	FALSE	FALSE	FALSE	FALSE	FALSE	5804	76074.88	59084
	P16333	P16333;P16333-2;C9JAB9	P16333	Cytoplasmic protein NCK1	NCK1	1.69927317216848	0.00102957034876254	3.49766680358648	2.04967558618359e-07	3.15276738570257	2.41169208592283e-06	FALSE	FALSE	FALSE	FALSE	FALSE	FALSE	FALSE	FALSE	FALSE	FALSE	FALSE	5.83	42864.46	49867
	P16383	P16383;P16383-2	P16383	GC-rich sequence DNA-binding factor 2	GCFC2	1.75355695561075	5.85519124798094e-05	2.41846490939094	2.30460066579083e-08	1.13023373205468	0.000137742435270918	TRUE	FALSE	FALSE	FALSE	TRUE	FALSE	FALSE	FALSE	FALSE	FALSE	FALSE	5512	89384.65	41741
	P16403	P16403	P16403	Histone H1.2	HIST1H1C	0.942321981296774	0.00175105483205478	2.2721980820411	4.41671789868542e-08	2.34843585420742	3.65908014884044e-06	FALSE	TRUE	TRUE	TRUE	TRUE	TRUE	FALSE	FALSE	TRUE	FALSE	TRUE	10072	21364.75	53521
	P16930	P16930;P16930-2	P16930	Fumarylacetoacetase	FAH	1.39457673804609	0.000127355950143207	2.43602640333146	1.93326845425011e-08	1.75842145957165	6.19868002737614e-06	FALSE	FALSE	FALSE	FALSE	FALSE	FALSE	FALSE	FALSE	FALSE	FALSE	FALSE	6135	46374.32	59189
	P16949	P16949;P16949-2;A2A2D0	P16949	Stathmin	STMN1	2.28522179421909	4.96671142745377e-05	2.97700145737771	6.06518475823808e-09	1.65917465889037	1.89496880716586e-05	FALSE	FALSE	FALSE	FALSE	FALSE	FALSE	FALSE	FALSE	FALSE	FALSE	FALSE	5601	17302.51	34899
	P16989	P16989;P16989-3	P16989	Y-box-binding protein 3	YBX3	1.82774778556986	8.06118159214775e-05	3.32137111423767	5.75270201368755e-09	2.75651445091681	1.24179036943396e-06	TRUE	FALSE	TRUE	TRUE	TRUE	FALSE	FALSE	TRUE	FALSE	FALSE	TRUE	9516	40089.96	51613
	P17066	P17066	P17066	Heat shock 70 kDa protein 6	HSPA6	1.53197130279917	0.00012961498000484	3.24677313759267	5.75270201368755e-09	2.16554151859509	1.39823851095506e-05	FALSE	FALSE	FALSE	FALSE	FALSE	FALSE	FALSE	FALSE	TRUE	FALSE	FALSE	5601	71028.14	50233
	P17174	P17174;P17174-2	P17174	Aspartate aminotransferase, cytoplasmic	GOT1	1.59691250214845	8.96952785069554e-05	2.64795394160858	1.29412531849359e-08	1.63234013647102	1.09111164644147e-05	FALSE	FALSE	FALSE	FALSE	FALSE	FALSE	FALSE	FALSE	FALSE	FALSE	FALSE	6249	46247.51	54964
	P17655	P17655;P17655-2	P17655	Calpain-2 catalytic subunit	CAPN2	1.49259813520068	8.64279800446838e-05	2.79301386534467	6.45765499589219e-09	2.04707907415638	3.92966097577751e-06	FALSE	FALSE	FALSE	FALSE	FALSE	FALSE	FALSE	FALSE	TRUE	FALSE	FALSE	4787	79995.36	51857
	P17812	P17812;P17812-2	P17812	CTP synthase 1	CTPS1	1.70965266345129	5.56320904903431e-05	3.03505660889665	5.75270201368755e-09	2.16146358662746	1.90413766971803e-06	FALSE	FALSE	FALSE	FALSE	FALSE	FALSE	FALSE	FALSE	FALSE	FALSE	TRUE	5753	66690.36	53469
	P17844	P17844;J3KTA4;P17844-2	P17844	Probable ATP-dependent RNA helicase DDX5	DDX5	1.48795280516103	0.000125809612646715	3.36556984770972	5.75270201368755e-09	3.28091461222291	8.18852067705826e-07	TRUE	FALSE	TRUE	TRUE	TRUE	TRUE	FALSE	TRUE	FALSE	FALSE	TRUE	8229	69148.08	51.14
	P17858	P17858;P17858-2	P17858	6-phosphofructokinase, liver type	PFKL	1.64641181709117	9.62484916922526e-05	2.98783170683375	6.06518475823808e-09	2.2088447290699	1.81903493628745e-06	FALSE	FALSE	FALSE	FALSE	FALSE	FALSE	FALSE	FALSE	FALSE	FALSE	FALSE	6678	85018.43	57179
	P17900	P17900;H0YBY3;E5RJD0	P17900	Ganglioside GM2 activator;Ganglioside GM2 activator isoform short	GM2A	1.37541149202459	0.000135221517747924	2.92020424537084	4.4739949363764e-08	1.59088141150103	1.48671251182477e-05	FALSE	FALSE	FALSE	FALSE	FALSE	FALSE	FALSE	FALSE	FALSE	FALSE	FALSE	5041	20838.38	61.14
	P17987	P17987;E7ERF2;E7EQR6;F5H282	P17987	T-complex protein 1 subunit alpha	TCP1	1.49872108589806	0.000123560324090131	2.84341271403033	7.22880802125559e-09	2.07372116450531	2.91398392019754e-06	FALSE	FALSE	TRUE	TRUE	FALSE	FALSE	FALSE	TRUE	FALSE	FALSE	TRUE	5601	60343.58	53777
	P18077	P18077;C9K025;F8WBS5;F8WB72	P18077	60S ribosomal protein L35a	RPL35A	1.33309101398058	0.000235802594300616	2.48441025681653	3.69065270491213e-08	1.43895286558053	6.65942268568018e-05	TRUE	FALSE	TRUE	TRUE	TRUE	TRUE	FALSE	FALSE	TRUE	FALSE	FALSE	11.14	12537.67	54545
	P18085	P18085;C9JAK5;C9JPM4	P18085	ADP-ribosylation factor 4	ARF4	1.42496413169045	0.000199265351257567	3.06672897533019	6.09354237097325e-09	2.29124583481134	1.7869771095472e-06	FALSE	FALSE	FALSE	FALSE	FALSE	FALSE	FALSE	FALSE	FALSE	FALSE	FALSE	6532	20510.78	53889
	P18124	P18124;A8MUD9	P18124	60S ribosomal protein L7	RPL7	0.846340680169623	0.00139190749980583	2.28258950404734	4.14798749055451e-08	2.018987390218	2.89817176354973e-06	TRUE	FALSE	TRUE	TRUE	TRUE	TRUE	FALSE	TRUE	FALSE	FALSE	TRUE	10555	29225.77	52016
	P18206	P18206-2;P18206;Q5JQ13	P18206	Vinculin	VCL	1.50954972773837	0.000120588554857633	2.71627498114957	1.11177793219397e-08	1.91272036155822	4.01497749995195e-06	FALSE	FALSE	FALSE	FALSE	FALSE	FALSE	FALSE	TRUE	FALSE	TRUE	TRUE	5385	123799.3	51499
	P18583	P18583-5;P18583-7;P18583;P18583-9;P18583-2;P18583-10;P18583-4;H7C1M2	P18583	Protein SON	SON	0.931351543470515	0.000656080230589185	2.41822003865319	2.64262169647396e-08	1.89022900888655	3.49868238298152e-06	TRUE	FALSE	TRUE	TRUE	TRUE	FALSE	FALSE	TRUE	FALSE	FALSE	TRUE	5359	263829.97	47568
	P18615	P18615;P18615-3;P18615-4	P18615	Negative elongation factor E	NELFE	1.75763691198348	6.02762227299902e-05	2.74984626731887	7.91610201020422e-09	1.65022411616625	1.28890941352997e-05	TRUE	FALSE	FALSE	TRUE	TRUE	FALSE	FALSE	FALSE	FALSE	FALSE	FALSE	8565	43239.8	39474
	P18669	P18669	P18669	Phosphoglycerate mutase 1	PGAM1	1.66882073359015	7.60779746092711e-05	2.75233793997611	8.22276734729602e-09	1.71070825602935	6.89897858499568e-06	FALSE	FALSE	FALSE	FALSE	FALSE	FALSE	FALSE	FALSE	TRUE	FALSE	TRUE	6.44	28803.93	54331
	P18754	P18754;P18754-2;C9JW69;C9JRH2;C9JMJ4;C9J3R0;C9JQZ4	P18754	Regulator of chromosome condensation	RCC1	1.3130132521164	0.000332514553213886	2.61271961753283	2.22459327690716e-08	2.44218267319879	2.91511409992084e-06	FALSE	FALSE	FALSE	FALSE	FALSE	TRUE	FALSE	TRUE	FALSE	TRUE	FALSE	6707	44969.02	55344
	P18858	P18858;F5GZ28;P18858-2;M0R0Q7	P18858	DNA ligase 1;DNA ligase	LIG1	1.95008598644259	5.00619367080302e-05	2.80268722879824	9.86270452910085e-09	1.58647170552827	2.31025566362038e-05	FALSE	FALSE	FALSE	FALSE	FALSE	FALSE	FALSE	TRUE	FALSE	TRUE	FALSE	5372	101736.11	49.51
	P18887	P18887	P18887	DNA repair protein XRCC1	XRCC1	2.08904544962135	6.41400949132513e-05	2.90727895364662	6.06518475823808e-09	1.9038108739875	3.50530791721736e-06	FALSE	FALSE	FALSE	FALSE	FALSE	FALSE	FALSE	FALSE	FALSE	FALSE	FALSE	5792	69476.51	48657
	P19022	P19022-2;P19022	P19022	Cadherin-2	CDH2	1.65575979331608	6.28526008823769e-05	3.47766277700603	5.75270201368755e-09	1.80269260328549	4.92109601386397e-06	FALSE	FALSE	FALSE	FALSE	FALSE	FALSE	FALSE	FALSE	FALSE	FALSE	FALSE	4.52	99809.34	53201
	P19174	P19174-2	P19174	1-phosphatidylinositol 4,5-bisphosphate phosphodiesterase gamma-1	PLCG1	0.979864782337859	0.000505361513755664	2.37741698765654	2.76853577123096e-08	1.98980783315162	3.83045392057343e-06	FALSE	FALSE	FALSE	FALSE	FALSE	FALSE	FALSE	FALSE	FALSE	FALSE	FALSE	5525	148532.08	50543
	P19338	P19338	P19338	Nucleolin	NCL	1.13813784379132	0.00143155104801408	2.06210428568946	1.37540213717775e-06	1.22018309966285	0.0001013772524767	TRUE	FALSE	TRUE	TRUE	TRUE	TRUE	FALSE	TRUE	FALSE	FALSE	TRUE	4.52	76614.41	43.38
	P19367	P19367-4;P19367-2;P19367;P19367-3	P19367	Hexokinase-1	HK1	1.24618620224077	0.00171328039453449	2.67387532384837	1.45008786654214e-08	2.86806582936917	1.31886428271245e-06	FALSE	FALSE	FALSE	FALSE	FALSE	FALSE	FALSE	FALSE	FALSE	FALSE	FALSE	6046	102485.9	52672
	P19387	P19387	P19387	DNA-directed RNA polymerase II subunit RPB3	POLR2C	1.49368354731742	0.00013582791212809	2.57726656800607	8.86457783580167e-08	1.94273584164886	8.22571575346456e-06	FALSE	FALSE	FALSE	FALSE	FALSE	TRUE	FALSE	FALSE	FALSE	FALSE	FALSE	4685	31441.21	47636
	P19388	P19388;A0A087WVZ9;A0A087WWX0	P19388	DNA-directed RNA polymerases I, II, and III subunit RPABC1	POLR2E	1.6316289626057	0.00057358368147492	2.89295238720693	1.3331297223537e-08	2.35144152127168	3.22620659967906e-06	TRUE	FALSE	FALSE	FALSE	TRUE	TRUE	FALSE	FALSE	TRUE	FALSE	FALSE	5525	24551.22	49048
	P19447	P19447	P19447	TFIIH basal transcription factor complex helicase XPB subunit	ERCC3	1.3356506889015	0.000169038390778406	2.36692662799564	2.86949965711352e-08	1.74652421488692	7.28653447411319e-06	FALSE	FALSE	FALSE	FALSE	TRUE	FALSE	FALSE	FALSE	TRUE	FALSE	FALSE	6.44	89277.7	49361
	P19525	P19525;P19525-2	P19525	Interferon-induced, double-stranded RNA-activated protein kinase	EIF2AK2	1.82357379513756	6.29269657000255e-05	3.15807972008182	5.75270201368755e-09	2.31834326326118	2.07142863583838e-06	TRUE	FALSE	TRUE	TRUE	TRUE	TRUE	FALSE	FALSE	TRUE	FALSE	FALSE	7585	62094.26	44465
	P19623	P19623	P19623	Spermidine synthase	SRM	1.52873116568593	7.4031362815441e-05	2.71937026610454	8.14946370301652e-09	2.00949784324896	2.56628642942651e-06	FALSE	FALSE	FALSE	FALSE	FALSE	FALSE	FALSE	TRUE	FALSE	TRUE	FALSE	5143	33824.68	56291
	P19784	P19784;H3BSA1	P19784	Casein kinase II subunit alpha	CSNK2A2	1.67702577497642	6.65201961141796e-05	3.16778532521397	5.75270201368755e-09	2.64786298810775	1.24773471797557e-06	FALSE	FALSE	FALSE	FALSE	FALSE	TRUE	FALSE	FALSE	FALSE	FALSE	FALSE	7922	41213.23	52286
	P19838	P19838;P19838-2;P19838-3	P19838	Nuclear factor NF-kappa-B p105 subunit;Nuclear factor NF-kappa-B p50 subunit	NFKB1	1.47972064414747	0.000332514553213886	2.69631067190393	1.25662999666707e-08	2.596716563738	1.45225664247497e-06	FALSE	TRUE	FALSE	FALSE	FALSE	FALSE	FALSE	FALSE	FALSE	FALSE	FALSE	5054	105356	53202
	P20042	P20042	P20042	Eukaryotic translation initiation factor 2 subunit 2	EIF2S2	1.56786502867247	0.000128818861455906	2.3778592757478	2.85812213300754e-08	1.24956110091467	8.24654774761268e-05	TRUE	FALSE	TRUE	TRUE	TRUE	TRUE	FALSE	FALSE	TRUE	FALSE	FALSE	5461	38388.41	39.94
	P20073	P20073-2;P20073	P20073	Annexin A7	ANXA7	3.12958910101887	0.000285737059611368	1.98542603344621	0.000322118942240433	5.56512137638276	1.98556745182845e-06	FALSE	FALSE	TRUE	TRUE	FALSE	FALSE	FALSE	FALSE	TRUE	FALSE	FALSE	5397	52739.24	59221
	P20290	P20290;P20290-2	P20290	Transcription factor BTF3	BTF3	1.60008903354872	0.000131129269380932	2.59959540553617	3.8563016520627e-08	1.9399879480811	2.31025566362038e-05	FALSE	FALSE	TRUE	TRUE	TRUE	FALSE	FALSE	FALSE	FALSE	FALSE	FALSE	8551	22167.96	47087
	P20618	P20618	P20618	Proteasome subunit beta type-1	PSMB1	1.5891456614978	0.000147529665567197	3.10072295570051	6.75737593208899e-09	1.80027865535742	6.86983791172575e-06	FALSE	FALSE	FALSE	TRUE	FALSE	FALSE	FALSE	FALSE	FALSE	FALSE	FALSE	7439	26489.37	56432
	P20700	P20700;E9PBF6	P20700	Lamin-B1	LMNB1	0.988238139815041	0.00567968847465473	2.58253064626096	2.6204543020789e-08	2.13255020517482	5.82008230075587e-06	FALSE	FALSE	FALSE	FALSE	FALSE	FALSE	TRUE	FALSE	FALSE	FALSE	FALSE	5029	66408.34	41809
	P20839	P20839;P20839-3;P20839-7;P20839-5;P20839-6;P20839-2;P20839-4;C9J381	P20839	Inosine-5-monophosphate dehydrogenase 1;Inosine-5-monophosphate dehydrogenase	IMPDH1	1.32884126012021	0.000168491032469033	2.50680215142599	1.2791183961339e-08	1.70768963394195	1.39959538146264e-05	FALSE	FALSE	FALSE	FALSE	TRUE	FALSE	FALSE	FALSE	FALSE	FALSE	FALSE	6135	55405.79	57004
	P21266	P21266	P21266	Glutathione S-transferase Mu 3	GSTM3	1.84390788186548	6.45774434320186e-05	3.2585513366038	5.75270201368755e-09	2.46370732231053	1.68486621285655e-06	FALSE	FALSE	FALSE	FALSE	FALSE	FALSE	FALSE	FALSE	TRUE	FALSE	FALSE	5245	26559.59	52889
	P21281	P21281;H0YC04	P21281	V-type proton ATPase subunit B, brain isoform	ATP6V1B2	1.68436627560914	7.74175426707923e-05	3.02582532994186	6.7633033108111e-09	1.81502980291517	6.36133560694592e-06	FALSE	FALSE	FALSE	FALSE	FALSE	FALSE	FALSE	FALSE	FALSE	FALSE	FALSE	5.41	56500.73	56751
	P21283	P21283;E7EV59	P21283	V-type proton ATPase subunit C 1	ATP6V1C1	1.56266492466414	0.000201088578303186	2.8269565924166	1.1366751164974e-08	2.22554903450138	2.92177900520363e-06	FALSE	FALSE	FALSE	FALSE	FALSE	FALSE	FALSE	FALSE	FALSE	FALSE	FALSE	6737	43941.61	50785
	P21333	P21333-2;P21333;Q5HY54;Q60FE5;A0A087WWY3	P21333	Filamin-A	FLNA	1.05265206984455	0.000804242124117106	2.49670644791483	1.3955536090969e-08	2.35118377993309	1.46074994671852e-06	FALSE	FALSE	TRUE	TRUE	TRUE	FALSE	FALSE	TRUE	FALSE	FALSE	FALSE	5486	280739.01	56.29
	P21359	P21359-2;P21359-6;P21359;H0Y465;P21359-4;J3KSB5	P21359	Neurofibromin;Neurofibromin truncated	NF1	1.82162835433727	0.000152756856083437	2.99007867090211	3.22971156428643e-08	4.28407489641594	1.08389239959626e-06	FALSE	FALSE	FALSE	FALSE	FALSE	FALSE	FALSE	FALSE	FALSE	FALSE	FALSE	6547	319372.3	51.99
	P21399	P21399;Q5VZA6	P21399	Cytoplasmic aconitate hydratase	ACO1	1.57755622241735	6.85920554448474e-05	2.99124112865589	7.87495964745824e-09	2.07665568506304	2.52619524209532e-06	TRUE	FALSE	FALSE	TRUE	TRUE	FALSE	FALSE	FALSE	FALSE	FALSE	FALSE	5957	98398.88	57818
	P22059	P22059	P22059	Oxysterol-binding protein 1	OSBP	2.29616303328482	4.96671142745377e-05	3.21610835896818	5.75270201368755e-09	1.63067114448705	1.6865261735761e-05	FALSE	FALSE	FALSE	FALSE	FALSE	FALSE	FALSE	FALSE	FALSE	FALSE	FALSE	6491	89420.57	49814
	P22087	P22087;M0QXL5;M0R299;M0R2Q4;M0R0P1;M0R2U2;M0R1H0;M0R2B0	P22087	rRNA 2-O-methyltransferase fibrillarin	FBL	1.41734944562299	0.000224185262213492	3.25181790612909	5.75270201368755e-09	4.33386109491662	6.21579595704949e-07	TRUE	FALSE	TRUE	TRUE	TRUE	TRUE	FALSE	TRUE	FALSE	FALSE	TRUE	9706	33784.22	58879
	P22102	P22102;P22102-2	P22102	Trifunctional purine biosynthetic protein adenosine-3;Phosphoribosylamine--glycine ligase;Phosphoribosylformylglycinamidine cyclo-ligase;Phosphoribosylglycinamide formyltransferase	GART	1.44991413006754	0.000143684447747172	2.83601834000297	6.61257741865211e-09	2.29513538739363	1.49241436625229e-06	FALSE	FALSE	FALSE	FALSE	FALSE	FALSE	FALSE	FALSE	FALSE	FALSE	FALSE	5957	107767.19	58416
	P22234	P22234;E9PBS1;P22234-2;D6RF62	P22234	Multifunctional protein ADE2;Phosphoribosylaminoimidazole-succinocarboxamide synthase;Phosphoribosylaminoimidazole carboxylase	PAICS	1.79431311185728	5.19726646002759e-05	3.22856124128588	5.75270201368755e-09	2.2692559927095	2.04434312861832e-06	FALSE	FALSE	FALSE	TRUE	FALSE	FALSE	FALSE	TRUE	FALSE	FALSE	TRUE	6.44	47079.22	54353
	P22314	P22314;P22314-2	P22314	Ubiquitin-like modifier-activating enzyme 1	UBA1	1.41609057363659	0.000182807992135597	2.79432673712887	8.01898429816453e-09	2.37563912129213	1.7869771095472e-06	TRUE	FALSE	TRUE	TRUE	TRUE	FALSE	FALSE	TRUE	FALSE	FALSE	TRUE	5321	117849	54348
	P22392	P22392-2;Q32Q12;P22392;J3KPD9;E7ERL0	P22392	Nucleoside diphosphate kinase B;Nucleoside diphosphate kinase	NME2;NME1-NME2;NME1	1.81526325575924	5.73364221434191e-05	3.10853363395354	5.75270201368755e-09	1.95473741391688	3.62079274547414e-06	FALSE	FALSE	FALSE	TRUE	TRUE	FALSE	FALSE	TRUE	FALSE	TRUE	TRUE	7805	17298.04	55921
	P22570	P22570;P22570-7;P22570-5;P22570-2;P22570-3;P22570-4	P22570	NADPH:adrenodoxin oxidoreductase, mitochondrial	FDXR	1.51644609117078	0.00205339108342715	3.40607979381237	8.46789233879434e-09	3.69187253010668	1.0270473101614e-06	FALSE	FALSE	FALSE	FALSE	FALSE	FALSE	FALSE	FALSE	FALSE	FALSE	FALSE	7644	53836.79	58656
	P22626	P22626;P22626-2;A0A087WUI2	P22626	Heterogeneous nuclear ribonucleoproteins A2/B1	HNRNPA2B1	1.36749972978961	0.000250466652832408	3.27377878495624	5.75270201368755e-09	3.20094045624888	7.31908282642831e-07	TRUE	FALSE	TRUE	TRUE	TRUE	FALSE	FALSE	TRUE	FALSE	FALSE	TRUE	8448	37429.7	55807
	P22681	P22681	P22681	E3 ubiquitin-protein ligase CBL	CBL	1.26881020559699	0.000185836067558774	2.68493230254383	7.79523632516546e-09	2.09622520250725	3.69140222593248e-06	FALSE	FALSE	FALSE	FALSE	FALSE	FALSE	FALSE	FALSE	FALSE	FALSE	FALSE	5817	99632.79	52759
	P23193	P23193;P23193-2;E5RIS7	P23193	Transcription elongation factor A protein 1	TCEA1	1.9764373475322	4.96671142745377e-05	2.91974845998117	6.09354237097325e-09	1.70974867073502	7.91044847328348e-06	FALSE	FALSE	FALSE	TRUE	FALSE	FALSE	FALSE	FALSE	FALSE	FALSE	FALSE	7556	33969.64	42193
	P23246	P23246;P23246-2	P23246	Splicing factor, proline- and glutamine-rich	SFPQ	1.29050699441245	0.000493981039918184	3.3630795475069	5.75270201368755e-09	3.21525646253201	1.00219767179298e-06	TRUE	FALSE	TRUE	TRUE	TRUE	TRUE	FALSE	TRUE	FALSE	FALSE	TRUE	8726	76149.35	55587
	P23258	P23258;Q9NRH3	c(\P23258\", \"Q9NRH3\")"	Tubulin gamma-1 chain;Tubulin gamma-2 chain	TUBG1;TUBG2	1.76578270539142	5.46423204635198e-05	2.84392907016974	6.09354237097325e-09	2.47105245331177	1.36381689351459e-06	FALSE	FALSE	FALSE	FALSE	FALSE	FALSE	FALSE	FALSE	TRUE	FALSE	FALSE	5512	51169.93	50554
	P23284	P23284	P23284	Peptidyl-prolyl cis-trans isomerase B	PPIB	1.66134635961603	0.000225766385263521	2.53024401315116	1.68102892709855e-08	2.93540100743764	1.00177763774015e-06	FALSE	FALSE	TRUE	TRUE	TRUE	FALSE	FALSE	FALSE	TRUE	FALSE	TRUE	8609	23742.54	56481
	P23368	P23368;P23368-2	P23368	NAD-dependent malic enzyme, mitochondrial	ME2	0.959729970820817	0.000623835406206907	2.78854553713316	9.07374316846913e-09	3.23454597716474	1.36775268568649e-06	FALSE	FALSE	FALSE	FALSE	FALSE	FALSE	FALSE	TRUE	FALSE	TRUE	FALSE	6795	65443.6	57021
	P23381	P23381;P23381-2	P23381	Tryptophan--tRNA ligase, cytoplasmic;T1-TrpRS;T2-TrpRS	WARS	1.61764835131047	9.49032024453402e-05	2.97886458003155	7.61574295416856e-09	2.05521366338493	4.42851913845791e-06	TRUE	FALSE	FALSE	FALSE	TRUE	FALSE	FALSE	FALSE	FALSE	FALSE	TRUE	5588	53165.42	51805
	P23396	P23396;P23396-2;E9PL09;E9PPU1;F2Z2S8;H0YCJ7;H0YEU2	P23396	40S ribosomal protein S3	RPS3	1.36094708031807	0.000271854229820154	2.84214752235987	6.41184404982732e-09	2.58390760178899	1.58966865281399e-06	TRUE	FALSE	TRUE	TRUE	TRUE	TRUE	TRUE	TRUE	FALSE	FALSE	TRUE	8931	26688.32	58436
	P23434	P23434;H3BNV1	P23434	Glycine cleavage system H protein, mitochondrial	GCSH	1.46095522819745	0.000125072263802641	2.16397120089309	1.98676707997159e-07	1.8513085468092	9.66246006504695e-06	FALSE	FALSE	FALSE	FALSE	FALSE	FALSE	FALSE	FALSE	FALSE	FALSE	FALSE	4813	18884.56	56069
	P23526	P23526;P23526-2	P23526	Adenosylhomocysteinase	AHCY	1.43572436454579	0.0001831037351737	2.86348808189114	6.52765858484764e-09	1.93039018573677	5.18518562308422e-06	FALSE	FALSE	FALSE	FALSE	FALSE	FALSE	FALSE	TRUE	FALSE	TRUE	TRUE	5664	47716.08	58102
	P23528	P23528;G3V1A4;E9PP50;E9PK25;E9PQB7;E9PS23	P23528	Cofilin-1	CFL1	1.55181414359018	0.00023378495233346	2.50465032453425	2.27369845305539e-08	1.9021064691906	4.87170262710801e-06	FALSE	FALSE	FALSE	TRUE	FALSE	FALSE	FALSE	TRUE	FALSE	FALSE	TRUE	7351	18502.49	51205
	P23919	P23919;P23919-2;H7C312;H7BZ20	P23919	Thymidylate kinase	DTYMK	1.18456854392815	0.000507006892113478	2.46633417992791	2.24042740376871e-08	1.84399552184906	6.83279909287949e-06	FALSE	FALSE	FALSE	FALSE	FALSE	FALSE	FALSE	TRUE	FALSE	TRUE	FALSE	7571	23819.34	52358
	P23921	P23921;E9PL69	P23921	Ribonucleoside-diphosphate reductase large subunit	RRM1	1.52962349490874	0.000251509022346494	2.94656334068403	9.81901728222537e-09	2.29943349114254	3.17012168687273e-06	FALSE	FALSE	FALSE	FALSE	FALSE	FALSE	FALSE	FALSE	FALSE	FALSE	TRUE	6364	90070.14	52273
	P24386	P24386	P24386	Rab proteins geranylgeranyltransferase component A 1	CHM	2.39800927710393	4.96671142745377e-05	3.21933038407205	6.16347290563418e-09	1.60708434411639	2.38941108724021e-05	FALSE	FALSE	FALSE	FALSE	FALSE	FALSE	FALSE	FALSE	FALSE	FALSE	FALSE	4584	73475.7	49158
	P24534	P24534	P24534	Elongation factor 1-beta	EEF1B2	2.06958861831474	4.96671142745377e-05	2.61960529504096	1.05046343927622e-08	1.44662894282412	2.8015486074192e-05	TRUE	FALSE	FALSE	FALSE	TRUE	TRUE	FALSE	FALSE	TRUE	FALSE	FALSE	4393	24763.73	51556
	P24666	P24666;G5E9R5;P24666-4;P24666-3;P24666-2	P24666	Low molecular weight phosphotyrosine protein phosphatase	ACP1	1.85174775731368	7.32330431504397e-05	2.79866795485868	9.55276369413981e-09	2.29602108037143	1.65418191316782e-06	FALSE	FALSE	FALSE	FALSE	FALSE	FALSE	FALSE	TRUE	FALSE	TRUE	FALSE	6008	18042.48	50
	P24752	P24752	P24752	Acetyl-CoA acetyltransferase, mitochondrial	ACAT1	1.12469085430604	0.00061172890285829	2.91476947929268	7.67658349944545e-09	3.08342320346548	1.01177669576553e-06	FALSE	FALSE	FALSE	TRUE	FALSE	FALSE	FALSE	FALSE	TRUE	FALSE	TRUE	8097	45199.55	59953
	P24928	P24928;A0A087WWE2	P24928	DNA-directed RNA polymerase II subunit RPB1	POLR2A	1.26204962496544	0.000156322862868553	2.73704198436078	7.91610201020422e-09	2.27889706093895	1.54481410263804e-06	TRUE	FALSE	TRUE	TRUE	TRUE	FALSE	FALSE	TRUE	FALSE	FALSE	FALSE	6561	217176.17	50914
	P25054	P25054;P25054-2;E9PFT7	P25054	Adenomatous polyposis coli protein	APC	1.59255646167587	8.00045124864613e-05	2.27128447441932	5.04480379745762e-08	0.820477192719688	0.00516343105104036	FALSE	FALSE	FALSE	FALSE	FALSE	FALSE	FALSE	FALSE	FALSE	FALSE	FALSE	6942	311645.9	40169
	P25205	P25205;P25205-2;J3KQ69	P25205	DNA replication licensing factor MCM3	MCM3	1.56590111082871	8.33584807800106e-05	2.44831339530574	1.67772527225844e-08	1.38104229558819	3.09506459220591e-05	FALSE	FALSE	FALSE	FALSE	FALSE	FALSE	FALSE	TRUE	FALSE	TRUE	TRUE	5372	90980.8	46658
	P25325	P25325-2	P25325	3-mercaptopyruvate sulfurtransferase	MPST	1.64588276795365	9.62926389074059e-05	2.73397890746284	7.91610201020422e-09	1.96635866369299	3.45015594522106e-06	FALSE	FALSE	FALSE	FALSE	FALSE	FALSE	FALSE	FALSE	FALSE	FALSE	FALSE	5855	33178.46	56902
	P25398	P25398	P25398	40S ribosomal protein S12	RPS12	1.33635550030771	0.000235802594300616	2.4499767739769	2.19164615569895e-08	1.98935126914591	4.92109601386397e-06	TRUE	FALSE	TRUE	TRUE	TRUE	TRUE	FALSE	FALSE	TRUE	FALSE	TRUE	6.44	14514.94	56061
	P25440	P25440;P25440-2;H0Y6K2;P25440-3;U3KQA6	P25440	Bromodomain-containing protein 2	BRD2	0.9697364745594	0.0005261774942998	2.61358092827627	1.83651574643828e-08	1.05605255069609	0.000152288369867016	FALSE	FALSE	FALSE	TRUE	FALSE	TRUE	FALSE	FALSE	FALSE	FALSE	FALSE	8273	88060.79	46941
	P25490	P25490;H0YJV7	P25490	Transcriptional repressor protein YY1	YY1	2.04316209400331	5.03661959154618e-05	2.91098612827026	6.77244959900824e-09	1.35011534687872	0.00103707056745362	FALSE	TRUE	FALSE	FALSE	FALSE	FALSE	FALSE	FALSE	FALSE	FALSE	FALSE	5525	44712.57	48792
	P25685	P25685;P25685-2;M0R080	P25685	DnaJ homolog subfamily B member 1	DNAJB1	1.42147840346405	0.000123858801673624	2.80807357020968	8.13050762672431e-09	1.99005097589612	6.77867084605711e-06	FALSE	FALSE	FALSE	FALSE	FALSE	FALSE	FALSE	FALSE	FALSE	FALSE	FALSE	7907	38044.11	51471
	P25786	P25786;P25786-2;F5GX11	P25786	Proteasome subunit alpha type-1	PSMA1	1.38680566675504	0.000126478092201984	2.79332812962956	1.03900057725724e-08	1.88193446048695	3.8706976325752e-06	TRUE	FALSE	FALSE	FALSE	TRUE	FALSE	FALSE	FALSE	FALSE	FALSE	TRUE	5868	29555.59	52091
	P25787	P25787;C9JCK5	P25787	Proteasome subunit alpha type-2	PSMA2	1.5854612174761	7.22262782152794e-05	2.73355475085305	8.04997900901723e-09	2.19164679908006	1.87701797312966e-06	FALSE	FALSE	FALSE	FALSE	FALSE	FALSE	FALSE	FALSE	FALSE	FALSE	TRUE	6766	25898.59	57692
	P25788	P25788-2;P25788	P25788	Proteasome subunit alpha type-3	PSMA3	1.91073413737689	4.96671142745377e-05	2.94369205368869	6.14395158420869e-09	1.61628881266055	9.21891368977904e-06	FALSE	FALSE	FALSE	FALSE	FALSE	FALSE	FALSE	FALSE	TRUE	FALSE	FALSE	5.08	28433.23	54118
	P25789	P25789;H0YMZ1;H0YL69;H0YMA1;H0YN18;H0YMI6;P25789-2;H0YLC2;H0YKS0	P25789	Proteasome subunit alpha type-4;Proteasome subunit alpha type	PSMA4	1.54191563700743	0.00011109604630266	2.70391881221238	7.63635946971021e-09	1.44300498799786	1.79283769510909e-05	FALSE	FALSE	FALSE	TRUE	FALSE	FALSE	FALSE	FALSE	TRUE	FALSE	FALSE	6971	29483.81	50575
	P26038	P26038	P26038	Moesin	MSN	1.73469150859147	5.39576719730545e-05	2.62977724906587	9.51765550284228e-09	1.604731930907	1.21867887003656e-05	FALSE	FALSE	FALSE	TRUE	FALSE	TRUE	FALSE	TRUE	FALSE	FALSE	TRUE	5893	67820.04	42114
	P26196	P26196	P26196	Probable ATP-dependent RNA helicase DDX6	DDX6	1.40037586200907	0.00049634767629652	2.7482448258735	1.21495236854284e-08	2.80531178520135	1.59746786777497e-06	TRUE	FALSE	TRUE	TRUE	TRUE	TRUE	TRUE	FALSE	FALSE	FALSE	TRUE	7892	54416.81	50725
	P26358	P26358;P26358-2;P26358-3	P26358	DNA (cytosine-5)-methyltransferase 1	DNMT1	1.70785777395365	5.80532330568623e-05	2.72378685911409	7.35787795352938e-09	1.97673795309399	2.82774110539112e-06	TRUE	FALSE	FALSE	FALSE	TRUE	FALSE	FALSE	TRUE	FALSE	TRUE	FALSE	6883	183165.23	48.02
	P26368	P26368-2;P26368	P26368	Splicing factor U2AF 65 kDa subunit	U2AF2	1.96898598413217	4.96671142745377e-05	3.0417367228181	5.75270201368755e-09	1.96162910667226	2.92177900520363e-06	TRUE	FALSE	TRUE	TRUE	TRUE	TRUE	FALSE	TRUE	FALSE	FALSE	TRUE	8346	53500.98	50737
	P26373	P26373;P26373-2;J3QSB4	P26373	60S ribosomal protein L13	RPL13	0.888332726419203	0.000816161260358924	2.20520308067186	9.11874933450089e-08	1.20669139300289	0.000109869727736934	TRUE	FALSE	FALSE	TRUE	TRUE	TRUE	FALSE	TRUE	FALSE	FALSE	TRUE	11491	24261.48	47867
	P26374	P26374	P26374	Rab proteins geranylgeranyltransferase component A 2	CHML	2.23469612469826	4.96671142745377e-05	3.6385340263129	5.75270201368755e-09	1.93515653046153	6.14059975062857e-06	FALSE	FALSE	FALSE	FALSE	FALSE	FALSE	FALSE	FALSE	FALSE	FALSE	FALSE	4749	74071.42	47866
	P26599	P26599;P26599-2;P26599-3;A6NLN1	P26599	Polypyrimidine tract-binding protein 1	PTBP1	1.70047824151965	0.00022605647082992	3.67471055615795	5.56164451513139e-09	3.54491890977902	1.0270473101614e-06	TRUE	FALSE	TRUE	TRUE	TRUE	FALSE	FALSE	TRUE	FALSE	FALSE	TRUE	8419	57221.33	54049
	P26639	P26639;P26639-2	P26639	Threonine--tRNA ligase, cytoplasmic	TARS	1.61672106525937	6.86110036601025e-05	2.97150108019005	5.84537541795333e-09	2.07898024610354	3.17172281216076e-06	TRUE	FALSE	FALSE	TRUE	TRUE	TRUE	FALSE	TRUE	FALSE	TRUE	TRUE	5957	83435.1	51037
	P26640	P26640	P26640	Valine--tRNA ligase	VARS	1.54379861263219	0.000135722240153213	3.01622862407559	5.75270201368755e-09	2.60363375184186	1.20608143628804e-06	TRUE	FALSE	FALSE	FALSE	TRUE	TRUE	FALSE	FALSE	TRUE	FALSE	TRUE	6751	140476.01	58465
	P26641	P26641;P26641-2	P26641	Elongation factor 1-gamma	EEF1G	1.69695732152299	7.41011795203965e-05	2.99797582954628	5.75270201368755e-09	2.33249924092346	1.67193490508017e-06	TRUE	FALSE	FALSE	TRUE	TRUE	TRUE	FALSE	TRUE	FALSE	FALSE	TRUE	6008	50118.81	52.86
	P26885	P26885;F5H0N4	P26885	Peptidyl-prolyl cis-trans isomerase FKBP2;Peptidyl-prolyl cis-trans isomerase	FKBP2	1.53818154830135	0.000553810648848093	2.27540701325117	1.30053261835796e-07	2.38734606483482	7.93770508558362e-05	FALSE	FALSE	FALSE	TRUE	FALSE	FALSE	FALSE	FALSE	FALSE	FALSE	FALSE	8404	15649.26	56338
	P27144	P27144;D3DQ64	P27144	GTP:AMP phosphotransferase AK4, mitochondrial	AK4	1.44110766838602	0.000438473577357564	2.3505239199765	3.58525078757087e-07	2.81680941430331	1.49241436625229e-06	FALSE	FALSE	FALSE	FALSE	FALSE	TRUE	FALSE	FALSE	FALSE	FALSE	FALSE	7.79	25268.02	52915
	P27348	P27348;E9PG15	P27348	14-3-3 protein theta	YWHAQ	2.04267124156178	4.96671142745377e-05	3.10572571308063	6.09354237097325e-09	1.59347983346113	1.26146809900587e-05	FALSE	FALSE	FALSE	FALSE	FALSE	FALSE	FALSE	FALSE	TRUE	FALSE	TRUE	4596	27764.25	47347
	P27361	P27361;E9PQW4;P27361-3;P27361-2;E9PBK7;E9PJF0;B3KR49	P27361	Mitogen-activated protein kinase 3	MAPK3	1.5329033087837	0.000122044562856386	2.22201906580455	9.79761710158081e-08	1.87171941428119	3.93612172720154e-06	FALSE	FALSE	FALSE	FALSE	FALSE	TRUE	FALSE	FALSE	FALSE	FALSE	FALSE	5995	43135.57	55145
	P27448	P27448-3;P27448-4;P27448;P27448-6;P27448-2;J3KNR0;P27448-8;P27448-7;H0YIY6	P27448	MAP/microtubule affinity-regulating kinase 3	MARK3	1.74406512309691	0.000104205088713408	2.98898963819296	1.11978878964687e-08	1.3403354780915	9.8229703636578e-05	FALSE	FALSE	FALSE	FALSE	FALSE	FALSE	FALSE	FALSE	FALSE	FALSE	FALSE	8829	84488.6	45153
	P27635	X1WI28;P27635;H7C123;H7C2C5	P27635	60S ribosomal protein L10	RPL10	1.65151909348357	0.00028425377534092	2.90519541731165	9.98629404203543e-09	2.26734915791702	3.47051879777653e-06	TRUE	FALSE	TRUE	TRUE	TRUE	FALSE	FALSE	TRUE	FALSE	FALSE	TRUE	9428	24603.89	54206
	P27694	P27694	P27694	Replication protein A 70 kDa DNA-binding subunit;Replication protein A 70 kDa DNA-binding subunit, N-terminally processed	RPA1	1.30927991716378	0.000155246940869719	2.45692748718192	1.69299257992635e-08	1.95702496244654	3.34551748546926e-06	FALSE	FALSE	FALSE	FALSE	FALSE	FALSE	FALSE	FALSE	TRUE	FALSE	FALSE	6465	68138.19	51136
	P27695	P27695;G3V3M6;G3V3C7	P27695	DNA-(apurinic or apyrimidinic site) lyase;DNA-(apurinic or apyrimidinic site) lyase, mitochondrial	APEX1	1.64945206868952	9.56942132452104e-05	2.99297307946066	5.93747306944131e-09	1.84095470154184	3.98678237829802e-06	TRUE	FALSE	TRUE	TRUE	TRUE	FALSE	FALSE	FALSE	FALSE	FALSE	TRUE	7322	35554.5	53774
	P27797	P27797	P27797	Calreticulin	CALR	1.48668245121365	0.000245241321097088	3.10241495675515	9.53630654298994e-09	2.24316355329967	3.03103011759801e-06	TRUE	FALSE	FALSE	TRUE	TRUE	FALSE	FALSE	FALSE	TRUE	FALSE	TRUE	4177	48141.56	44365
	P27824	P27824;P27824-2;P27824-3	P27824	Calnexin	CANX	0.857855854353256	0.00438062246107015	2.83050402901894	1.16098605182697e-08	1.7460645259381	7.61266321204624e-05	TRUE	FALSE	TRUE	TRUE	TRUE	FALSE	FALSE	FALSE	TRUE	FALSE	TRUE	4368	67568.3	49155
	P28066	P28066;P28066-2	P28066	Proteasome subunit alpha type-5	PSMA5	1.71655252530661	6.85961519356006e-05	2.79442521969014	6.8830656604705e-09	2.0007051583504	2.77886093581855e-06	FALSE	FALSE	FALSE	FALSE	FALSE	FALSE	FALSE	FALSE	FALSE	FALSE	FALSE	4.66	26411.03	52697
	P28070	P28070	P28070	Proteasome subunit beta type-4	PSMB4	1.41566044054735	0.000160451305922628	2.54226994772047	1.25143064788447e-08	1.66649478376188	7.30301813845193e-06	FALSE	FALSE	FALSE	FALSE	FALSE	FALSE	FALSE	FALSE	FALSE	FALSE	FALSE	5525	29204.24	59.47
	P28072	P28072	P28072	Proteasome subunit beta type-6	PSMB6	1.5900318083086	0.000158467607714129	2.7323801049095	1.72498032938157e-08	1.7539331636253	2.20065487168361e-05	FALSE	FALSE	FALSE	FALSE	FALSE	FALSE	FALSE	FALSE	FALSE	FALSE	FALSE	4698	25357.72	61925
	P28074	P28074;P28074-3;P28074-2	P28074	Proteasome subunit beta type-5	PSMB5	1.66922484077776	9.46757587741361e-05	2.90813731161931	8.92980350281132e-09	1.61024342465584	1.6082474242072e-05	FALSE	FALSE	FALSE	FALSE	FALSE	FALSE	FALSE	FALSE	TRUE	FALSE	TRUE	6198	28480.28	61597
	P28161	P28161;E9PHN7;P28161-2;E9PHN6;F6XZQ7;E9PLF1	P28161	Glutathione S-transferase Mu 2	GSTM2	1.88535003459441	5.16545461650361e-05	2.90032383664322	6.09354237097325e-09	1.84153773248828	7.37910513674482e-06	FALSE	FALSE	FALSE	FALSE	FALSE	FALSE	FALSE	FALSE	FALSE	FALSE	FALSE	5792	25744.66	53.67
	P28340	P28340;M0R2B7;M0QZR8	P28340	DNA polymerase delta catalytic subunit;DNA polymerase	POLD1	1.61624242616806	7.58999254256193e-05	2.89430527304119	6.09220205275616e-09	2.87631651548075	8.79836203997629e-07	FALSE	FALSE	FALSE	FALSE	FALSE	FALSE	FALSE	TRUE	FALSE	TRUE	FALSE	6262	123631.13	56.64
	P28370	P28370	P28370	Probable global transcription activator SNF2L1	SMARCA1	1.56078960596082	0.000127355950143207	2.77437709801479	6.58019364176312e-09	2.64489532226864	1.04497480759372e-06	FALSE	TRUE	FALSE	FALSE	FALSE	FALSE	FALSE	FALSE	FALSE	FALSE	FALSE	7263	122604.7	48292
	P28482	P28482;P28482-2	P28482	Mitogen-activated protein kinase 1	MAPK1	1.49881890474507	0.000423285149656643	2.60616761163866	1.13132575924156e-08	2.18488693813717	2.16203564614729e-06	FALSE	FALSE	FALSE	FALSE	FALSE	FALSE	FALSE	TRUE	FALSE	TRUE	FALSE	6186	41389.71	55278
	P28702	P28702;P28702-3	P28702	Retinoic acid receptor RXR-beta	RXRB	1.74510176641529	0.000107518852943272	3.00552379220404	5.75270201368755e-09	2.4088047332397	1.47995502107729e-06	FALSE	TRUE	FALSE	FALSE	FALSE	FALSE	FALSE	FALSE	TRUE	FALSE	FALSE	7307	56921.91	58724
	P28838	P28838-2;P28838	P28838	Cytosol aminopeptidase	LAP3	1.55572047232753	8.30059342032418e-05	2.7814478729264	6.6298529373887e-09	1.96820085205082	3.23407926251713e-06	FALSE	FALSE	FALSE	FALSE	FALSE	FALSE	FALSE	FALSE	FALSE	FALSE	FALSE	7117	56166.35	56647
	P29083	P29083	P29083	General transcription factor IIE subunit 1	GTF2E1	2.04892270532168	4.96671142745377e-05	2.77687238928878	7.74525494875786e-09	1.84088500349836	4.88970139279435e-06	FALSE	FALSE	FALSE	FALSE	FALSE	TRUE	FALSE	FALSE	TRUE	FALSE	FALSE	4635	49452.14	48064
	P29084	P29084;E5RH41	P29084	Transcription initiation factor IIE subunit beta	GTF2E2	1.92776401069949	5.16545461650361e-05	2.74794434715017	7.91610201020422e-09	1.8107749802467	8.77913118168137e-06	FALSE	TRUE	FALSE	TRUE	TRUE	FALSE	FALSE	FALSE	FALSE	FALSE	FALSE	8829	33043.69	41581
	P29144	P29144;Q5VZU9	P29144	Tripeptidyl-peptidase 2	TPP2	1.34469604127127	0.000142607587806146	2.67071413480895	7.91610201020422e-09	2.42542648159559	1.31225499714803e-06	FALSE	FALSE	FALSE	FALSE	FALSE	TRUE	FALSE	FALSE	FALSE	FALSE	FALSE	5639	138349.87	53163
	P29218	P29218;P29218-3;H0YBL1;E5RG13;E5RIP7;E5RG94;E5RHE9;E5RI82;P29218-2	P29218	Inositol monophosphatase 1	IMPA1	1.18779631685238	0.00115632249614854	2.69388634247023	8.07303377806162e-09	1.90449275189567	3.66690612638397e-06	FALSE	FALSE	FALSE	FALSE	FALSE	FALSE	FALSE	FALSE	FALSE	FALSE	FALSE	5029	30188.8	57401
	P29374	P29374-3;P29374-2;P29374;H7C485	P29374	AT-rich interactive domain-containing protein 4A	ARID4A	0.854149645680169	0.00653910951860142	2.75356754541971	3.14851873461804e-08	1.50920971611778	7.15648742793279e-05	FALSE	FALSE	FALSE	FALSE	FALSE	FALSE	FALSE	FALSE	FALSE	FALSE	FALSE	4.94	142751.71	38266
	P29401	P29401;P29401-2	P29401	Transketolase	TKT	1.4844898851019	0.000113618156051841	2.67254746526236	9.92124283444274e-09	1.94507463632299	3.07448623496449e-06	FALSE	FALSE	FALSE	TRUE	FALSE	FALSE	FALSE	TRUE	FALSE	TRUE	TRUE	6839	67877.63	55377
	P29558	P29558;F6Y5H0;P29558-2;E7ETU5	P29558	RNA-binding motif, single-stranded-interacting protein 1	RBMS1	1.47901875505087	0.000976144848507212	3.81658806893372	4.65890330647815e-09	4.58951191729238	6.51301268691105e-07	TRUE	FALSE	TRUE	TRUE	TRUE	TRUE	FALSE	FALSE	TRUE	FALSE	FALSE	8185	44505.3	52217
	P29590	P29590-5;P29590;P29590-4;P29590-2;P29590-9;P29590-3;P29590-8;P29590-12;P29590-11;P29590-14;P29590-10;H3BT57;P29590-13;H3BT29;H3BUJ5	P29590	Protein PML	PML	1.55628846940656	0.000116114808006746	3.33416893715094	5.75270201368755e-09	2.39446275326245	1.98355124489116e-06	FALSE	FALSE	FALSE	FALSE	FALSE	FALSE	FALSE	FALSE	TRUE	FALSE	FALSE	5664	97550.58	52268
	P30040	P30040;F8VY02	P30040	Endoplasmic reticulum resident protein 29	ERP29	1.31826499136583	0.000279380176257056	2.94070857251089	1.05635897868886e-08	3.96256549961547	6.40945682974979e-07	FALSE	FALSE	FALSE	TRUE	FALSE	FALSE	FALSE	FALSE	TRUE	FALSE	TRUE	6737	28993.43	56322
	P30041	P30041	P30041	Peroxiredoxin-6	PRDX6	1.57596473706249	6.88050925901921e-05	2.70980461550456	8.23897196811985e-09	1.80559369924077	4.79829632896124e-06	FALSE	FALSE	FALSE	FALSE	FALSE	FALSE	FALSE	TRUE	FALSE	TRUE	TRUE	5804	25034.99	56696
	P30043	P30043;M0R192	P30043	Flavin reductase (NADPH)	BLVRB	1.43803159714068	0.000166589311524394	2.27345134725163	6.82176146197128e-08	1.66176949323192	1.36272690347082e-05	FALSE	FALSE	FALSE	FALSE	FALSE	TRUE	FALSE	FALSE	FALSE	FALSE	FALSE	6927	22119.35	56796
	P30044	P30044-2;P30044;P30044-3;P30044-4	P30044	Peroxiredoxin-5, mitochondrial	PRDX5	1.40349012579681	0.000336013527037076	2.17664086760493	8.68006600040927e-08	1.96262831636001	3.91713463924234e-06	FALSE	FALSE	FALSE	FALSE	FALSE	FALSE	FALSE	TRUE	FALSE	TRUE	TRUE	7.98	22086.43	64019
	P30046	P30046;P30046-2;A6NHG4;B5MC82;J3KQ18	c(\P30046\", \"A6NHG4\")"	D-dopachrome decarboxylase;D-dopachrome decarboxylase-like protein	DDT;DDTL	1.56543599086773	7.80104298104036e-05	2.8440669185975	6.52765858484764e-09	1.63174194333558	8.3691544512882e-06	FALSE	FALSE	FALSE	FALSE	FALSE	FALSE	FALSE	FALSE	FALSE	FALSE	FALSE	6634	12711.76	60169
	P30048	P30048-2;P30048	P30048	Thioredoxin-dependent peroxide reductase, mitochondrial	PRDX3	1.4366348892329	0.000156179934859136	2.70631785892246	2.04544734128626e-08	3.21169893630826	9.0587035685276e-07	FALSE	FALSE	FALSE	TRUE	FALSE	FALSE	FALSE	FALSE	FALSE	FALSE	FALSE	7	27692.65	57422
	P30050	P30050;P30050-2	P30050	60S ribosomal protein L12	RPL12	1.44761757189728	0.00055809330133641	2.74581390861869	1.39225840667166e-08	1.80332972312003	1.86136236474778e-05	TRUE	FALSE	TRUE	TRUE	TRUE	TRUE	FALSE	FALSE	TRUE	FALSE	TRUE	8609	17818.59	52727
	P30084	P30084	P30084	Enoyl-CoA hydratase, mitochondrial	ECHS1	1.29911293715154	0.00177325365755051	2.80966054577487	4.16670200750007e-08	2.6931503239533	4.07845209315789e-06	FALSE	FALSE	FALSE	FALSE	FALSE	FALSE	FALSE	TRUE	FALSE	TRUE	FALSE	7263	31387.39	58276
	P30085	P30085;P30085-2;Q5T0D2	P30085	UMP-CMP kinase	CMPK1	1.38318714614177	0.000104373241458106	2.4227898328047	2.58405731082152e-08	1.59919806010224	1.44047335775347e-05	FALSE	FALSE	FALSE	FALSE	FALSE	FALSE	FALSE	FALSE	TRUE	FALSE	FALSE	5347	22222.34	48.98
	P30086	P30086	P30086	Phosphatidylethanolamine-binding protein 1;Hippocampal cholinergic neurostimulating peptide	PEBP1	1.56811806712613	0.000240530384775445	3.01103781849825	8.22506779531379e-09	2.60178899599475	1.24179036943396e-06	FALSE	FALSE	FALSE	TRUE	TRUE	FALSE	FALSE	FALSE	FALSE	FALSE	TRUE	6825	21056.78	52406
	P30101	P30101	P30101	Protein disulfide-isomerase A3	PDIA3	1.4844469111224	0.000107069932075464	2.99003589551192	5.75270201368755e-09	4.03125301201435	6.22327507100353e-07	FALSE	FALSE	FALSE	TRUE	TRUE	FALSE	FALSE	TRUE	FALSE	FALSE	TRUE	5766	56782.39	51683
	P30153	P30153;B3KQV6;C9J9C1	P30153	Serine/threonine-protein phosphatase 2A 65 kDa regulatory subunit A alpha isoform	PPP2R1A	1.42448593363006	0.000414779097240387	2.75580091258975	1.3955536090969e-08	2.16157578336784	2.55159915947069e-06	FALSE	FALSE	FALSE	FALSE	FALSE	FALSE	FALSE	TRUE	FALSE	TRUE	TRUE	4902	65308.59	55688
	P30154	P30154;P30154-2;P30154-4;P30154-3;P30154-5	P30154	Serine/threonine-protein phosphatase 2A 65 kDa regulatory subunit A beta isoform	PPP2R1B	1.75935791846804	9.45569976392757e-05	2.93395161788439	1.35866061240042e-08	2.34983503239373	2.23487258469666e-06	FALSE	FALSE	FALSE	FALSE	FALSE	FALSE	FALSE	FALSE	FALSE	FALSE	FALSE	4749	66213.53	56572
	P30260	P30260;P30260-2	P30260	Cell division cycle protein 27 homolog	CDC27	2.00827229727728	4.96671142745377e-05	3.05119078932827	6.09354237097325e-09	2.61175460821428	1.47772651605541e-06	FALSE	FALSE	FALSE	FALSE	FALSE	FALSE	FALSE	FALSE	TRUE	FALSE	FALSE	6237	91867.33	49757
	P30405	P30405	P30405	Peptidyl-prolyl cis-trans isomerase F, mitochondrial	PPIF	1.61936873495931	0.000107053520774116	2.32371345555767	6.04788657868099e-08	2.58098115031057	1.36381689351459e-06	FALSE	FALSE	FALSE	TRUE	FALSE	FALSE	FALSE	FALSE	FALSE	FALSE	FALSE	8609	22040.24	55556
	P30414	P30414;A0A087WYW3	P30414	NK-tumor recognition protein;Putative peptidyl-prolyl cis-trans isomerase	NKTR	1.16068173571482	0.000226519295605159	2.91977008977927	9.71716879826983e-09	0.742542763563452	0.00276474011406772	FALSE	FALSE	FALSE	TRUE	FALSE	TRUE	FALSE	FALSE	FALSE	FALSE	FALSE	9282	165676.51	30711
	P30419	P30419;P30419-2	P30419	Glycylpeptide N-tetradecanoyltransferase 1	NMT1	2.25875875345583	4.96671142745377e-05	3.43137890212769	5.75270201368755e-09	2.34711372032708	1.48966339813206e-06	FALSE	FALSE	FALSE	TRUE	FALSE	FALSE	FALSE	FALSE	TRUE	FALSE	FALSE	7015	56806.19	51815
	P30520	P30520	P30520	Adenylosuccinate synthetase isozyme 2	ADSS	1.53899408922601	0.000112758137457661	2.92222145532635	6.44942449786821e-09	1.91478166211208	3.95598410148237e-06	FALSE	FALSE	FALSE	FALSE	FALSE	FALSE	FALSE	FALSE	FALSE	FALSE	FALSE	5881	50097.36	58114
	P30533	P30533	P30533	Alpha-2-macroglobulin receptor-associated protein	LRPAP1	1.74507195265098	5.39576719730545e-05	3.23692677577593	5.75270201368755e-09	3.20457072806673	7.78599630462962e-07	FALSE	FALSE	FALSE	FALSE	FALSE	FALSE	FALSE	FALSE	FALSE	FALSE	FALSE	8039	41466	42857
	P30566	P30566;P30566-2	P30566	Adenylosuccinate lyase	ADSL	1.41305980032368	0.000336869784839375	2.76120213322671	1.06258367571428e-08	2.07637548880945	3.84005303150884e-06	FALSE	FALSE	FALSE	FALSE	FALSE	TRUE	FALSE	TRUE	FALSE	TRUE	FALSE	6313	54889.27	52479
	P30622	P30622-2;P30622-1;P30622;J3KP58;F5H0N7;F5H6A0	P30622	CAP-Gly domain-containing linker protein 1	CLIP1	1.67610520977034	6.22443107027355e-05	2.47253314444248	1.39747630298432e-08	1.34879301730635	4.94132189865551e-05	FALSE	FALSE	FALSE	FALSE	FALSE	FALSE	FALSE	FALSE	FALSE	FALSE	FALSE	5194	162246.31	38734
	P30837	P30837	P30837	Aldehyde dehydrogenase X, mitochondrial	ALDH1B1	1.35345958228739	0.000403949136271311	3.16871911799712	5.75270201368755e-09	3.15372633540534	1.21413464343161e-06	FALSE	FALSE	FALSE	FALSE	FALSE	FALSE	FALSE	FALSE	TRUE	FALSE	FALSE	6084	57206.31	56867
	P31040	P31040;D6RFM5;P31040-2;P31040-3;A0A087X1I3	P31040	Succinate dehydrogenase [ubiquinone] flavoprotein subunit, mitochondrial	SDHA	0.839933789806536	0.00913028368083076	2.9271717491473	6.09220205275616e-09	3.31648962152433	6.66530997640751e-07	FALSE	FALSE	FALSE	FALSE	FALSE	FALSE	FALSE	FALSE	FALSE	FALSE	TRUE	6561	72691.51	56024
	P31150	P31150	P31150	Rab GDP dissociation inhibitor alpha	GDI1	1.54813962086859	0.000239427042777488	2.72779592566499	1.24674552681152e-08	1.93636988064465	7.21919374714189e-06	FALSE	FALSE	FALSE	FALSE	FALSE	FALSE	FALSE	FALSE	FALSE	FALSE	FALSE	4902	50582.72	54362
	P31153	P31153;P31153-2	P31153	S-adenosylmethionine synthase isoform type-2	MAT2A	1.41408131085317	0.000105774636703161	2.68744699214468	8.73390457740492e-09	2.25108347638204	1.75798855594462e-06	FALSE	FALSE	FALSE	TRUE	FALSE	FALSE	FALSE	FALSE	FALSE	FALSE	TRUE	5753	43660.68	54937
	P31323	P31323	P31323	cAMP-dependent protein kinase type II-beta regulatory subunit	PRKAR2B	2.09448988822361	5.43323903001347e-05	3.18348923138171	6.70314007708938e-09	1.71024150251677	2.19243727630322e-05	FALSE	FALSE	FALSE	FALSE	FALSE	FALSE	FALSE	FALSE	FALSE	FALSE	FALSE	4736	46302.08	52632
	P31350	P31350;P31350-2;C9JXC1	P31350	Ribonucleoside-diphosphate reductase subunit M2	RRM2	1.49815028697397	0.000149288122052773	2.85133055902723	6.41184404982732e-09	1.89714666406378	4.16984946537413e-06	FALSE	FALSE	FALSE	FALSE	FALSE	FALSE	FALSE	FALSE	FALSE	FALSE	FALSE	5181	44877.68	54499
	P31689	P31689	P31689	DnaJ homolog subfamily A member 1	DNAJA1	1.55012390305271	7.50055517170867e-05	2.76110412651675	6.83419925457957e-09	2.34690651388073	1.83947355071369e-06	FALSE	FALSE	FALSE	TRUE	FALSE	FALSE	FALSE	FALSE	TRUE	FALSE	FALSE	6.3	44868.18	50126
	P31749	P31749;P31749-2	P31749	RAC-alpha serine/threonine-protein kinase	AKT1	1.29509533849739	0.000394140510211354	2.47124515528631	2.63923390178869e-08	1.87411040651944	3.98414921783939e-06	FALSE	FALSE	FALSE	FALSE	FALSE	FALSE	FALSE	FALSE	FALSE	FALSE	FALSE	5.55	55686.42	50208
	P31937	P31937	P31937	3-hydroxyisobutyrate dehydrogenase, mitochondrial	HIBADH	1.06907943741896	0.000442952851181626	2.86164365102647	6.57613276328412e-09	3.204692345956	1.61425753166801e-06	FALSE	FALSE	FALSE	TRUE	FALSE	TRUE	FALSE	FALSE	TRUE	FALSE	FALSE	7337	35328.86	61607
	P31939	P31939;P31939-2	P31939	Bifunctional purine biosynthesis protein PURH;Phosphoribosylaminoimidazolecarboxamide formyltransferase;IMP cyclohydrolase	ATIC	1.38946864043152	0.000141098648783477	2.76584654039648	7.92535062680802e-09	1.94900754644025	4.32358558292937e-06	FALSE	FALSE	FALSE	FALSE	FALSE	FALSE	FALSE	TRUE	FALSE	TRUE	FALSE	5982	64615.87	55574
	P31942	P31942;P31942-2;P31942-3;P31942-4	P31942	Heterogeneous nuclear ribonucleoprotein H3	HNRNPH3	1.66821571284784	0.000539776316973493	4.15461611152887	4.0376641007537e-09	4.2997426972764	6.66530997640751e-07	TRUE	FALSE	TRUE	TRUE	TRUE	FALSE	FALSE	TRUE	FALSE	FALSE	TRUE	6084	36926.49	60405
	P31946	P31946	P31946	14-3-3 protein beta/alpha;14-3-3 protein beta/alpha, N-terminally processed	YWHAB	2.1217514371657	4.96671142745377e-05	2.9195810163993	6.23773963149389e-09	1.38294191093359	2.74429901557042e-05	FALSE	FALSE	FALSE	TRUE	FALSE	TRUE	FALSE	TRUE	FALSE	TRUE	TRUE	4685	28082.4	44715
	P31948	P31948;P31948-2;P31948-3	P31948	Stress-induced-phosphoprotein 1	STIP1	1.51408713764753	8.28454042009901e-05	2.7140724039902	7.49048391979563e-09	2.11287588694765	2.50095356229669e-06	FALSE	FALSE	FALSE	TRUE	TRUE	FALSE	FALSE	FALSE	TRUE	FALSE	TRUE	6122	62639.26	47.33
	P31949	P31949	P31949	Protein S100-A11	S100A11	1.49076829983679	9.86880436502158e-05	2.20153119837329	1.05422429156319e-06	2.19693930886411	1.30357057540594e-05	FALSE	FALSE	FALSE	FALSE	FALSE	FALSE	FALSE	FALSE	FALSE	FALSE	TRUE	6491	11740.44	49524
	P32119	P32119	P32119	Peroxiredoxin-2	PRDX2	1.74429160869484	7.91014191787162e-05	2.91113780488626	6.37600022349917e-09	1.9162207371992	3.91713463924234e-06	FALSE	FALSE	FALSE	FALSE	FALSE	FALSE	FALSE	TRUE	FALSE	TRUE	TRUE	5474	21891.92	57071
	P32321	P32321;P32321-2;D6RBJ9;D6R9S0;D6RBN2	P32321	Deoxycytidylate deaminase	DCTD	1.47215829796022	0.000623921937457846	2.51996160433484	9.8670537121925e-08	2.07160429714705	6.19868002737614e-06	FALSE	FALSE	FALSE	FALSE	FALSE	FALSE	FALSE	FALSE	FALSE	FALSE	FALSE	6766	20016	53933
	P32929	P32929;P32929-3;P32929-2	P32929	Cystathionine gamma-lyase	CTH	1.59613225915995	0.000260246985448656	2.78853036306226	9.40335978230737e-09	1.74125299929086	1.59673016092212e-05	FALSE	FALSE	FALSE	FALSE	FALSE	FALSE	FALSE	FALSE	FALSE	FALSE	FALSE	5906	44508	55309
	P32969	P32969;H0Y9V9;D6RAN4;E7ESE0	P32969	60S ribosomal protein L9	RPL9	1.3410960152777	0.000797904883552335	2.62292796684809	1.06199831092447e-08	1.89658772951918	3.99086005199764e-06	TRUE	FALSE	FALSE	FALSE	TRUE	TRUE	FALSE	TRUE	FALSE	TRUE	TRUE	9238	21863.41	48958
	P33176	P33176	P33176	Kinesin-1 heavy chain	KIF5B	1.67644611470292	6.44286459867599e-05	2.74492012216692	8.23897196811985e-09	1.62012355385267	1.00256957803861e-05	FALSE	FALSE	FALSE	FALSE	FALSE	FALSE	FALSE	FALSE	TRUE	FALSE	FALSE	5881	109684.86	41329
	P33240	P33240-2;P33240;E7EWR4;E9PID8	P33240	Cleavage stimulation factor subunit 2	CSTF2	1.50255692068509	0.00016062278175391	2.97122640025976	6.38096327221932e-09	2.31668476421279	1.72088060065862e-06	TRUE	FALSE	TRUE	TRUE	TRUE	TRUE	FALSE	TRUE	FALSE	FALSE	TRUE	6122	60959.48	59619
	P33316	P33316-2;H0YNW5;H0YKC5;H0YNJ9;H0YMM5	P33316	Deoxyuridine 5-triphosphate nucleotidohydrolase, mitochondrial	DUT	1.49387006808121	0.000228167109452781	2.59917003602995	1.94259272742289e-08	1.90431361271698	3.58538371088787e-06	FALSE	FALSE	FALSE	TRUE	TRUE	FALSE	FALSE	TRUE	FALSE	FALSE	TRUE	8785	26563.24	61111
	P33981	P33981-2;P33981	P33981	Dual specificity protein kinase TTK	TTK	1.65015025660515	0.000237291494766436	3.29439226562519	5.75270201368755e-09	2.92043493031491	8.79836203997629e-07	FALSE	FALSE	FALSE	FALSE	FALSE	FALSE	FALSE	FALSE	FALSE	FALSE	FALSE	7293	97072.26	45158
	P33991	P33991	P33991	DNA replication licensing factor MCM4	MCM4	1.55207770127902	7.22262782152794e-05	2.72218226764046	7.61574295416856e-09	2.39369904268666	1.46074994671852e-06	FALSE	FALSE	FALSE	FALSE	FALSE	FALSE	FALSE	TRUE	FALSE	TRUE	TRUE	5995	96557.93	49594
	P33992	P33992;B1AHB1	P33992	DNA replication licensing factor MCM5	MCM5	1.04680419138088	0.00067198096359101	2.45600571451809	1.66070889412595e-08	2.37244494044032	1.45490453141452e-06	FALSE	FALSE	FALSE	FALSE	FALSE	FALSE	FALSE	TRUE	FALSE	TRUE	TRUE	7527	82285.51	51771
	P33993	P33993;P33993-3	P33993	DNA replication licensing factor MCM7	MCM7	1.41453076988032	0.000183865281241838	2.74429157254633	1.13169427296167e-08	2.08665322833465	3.37436905810125e-06	FALSE	FALSE	FALSE	FALSE	FALSE	FALSE	TRUE	TRUE	FALSE	TRUE	FALSE	5855	81307.95	52156
	P34896	P34896-2;P34896;P34896-3;P34896-4	P34896	Serine hydroxymethyltransferase, cytosolic	SHMT1	1.48426030703291	8.76719988344994e-05	2.8184253227874	8.23897196811985e-09	1.99304329016707	3.40607862836132e-06	FALSE	FALSE	FALSE	FALSE	FALSE	FALSE	FALSE	FALSE	FALSE	FALSE	FALSE	6883	53082.63	55487
	P34897	P34897-3;P34897;P34897-2;H0YIZ0	P34897	Serine hydroxymethyltransferase, mitochondrial;Serine hydroxymethyltransferase	SHMT2	1.30755849086098	0.000160812806362054	2.98903098531289	5.93600963509735e-09	3.14467329332562	9.39883371987543e-07	FALSE	FALSE	FALSE	FALSE	FALSE	FALSE	FALSE	FALSE	FALSE	FALSE	TRUE	7761	55992.98	55556
	P34932	P34932;A0A087WYC1;A0A087WTS8	P34932	Heat shock 70 kDa protein 4	HSPA4	2.01783489230409	4.96671142745377e-05	2.91049476388629	7.74525494875786e-09	1.65888219055502	1.01940549343823e-05	FALSE	FALSE	FALSE	FALSE	FALSE	FALSE	FALSE	TRUE	FALSE	TRUE	FALSE	5016	94330.92	47619
	P34949	P34949;H3BPB8;P34949-2;H3BMZ9;H3BPP3;H3BP57;H3BUZ9;F5GX71;H3BT48	P34949	Mannose-6-phosphate isomerase	MPI	1.91708754134118	4.96671142745377e-05	3.25394708254779	5.75270201368755e-09	1.83968898836464	4.89347559509129e-06	FALSE	FALSE	FALSE	FALSE	FALSE	FALSE	FALSE	FALSE	FALSE	FALSE	FALSE	5.41	46655.9	56501
	P35219	P35219	P35219	Carbonic anhydrase-related protein	CA8	1.44614581938897	9.0127240135153e-05	2.24742891005631	5.92668575960435e-08	1.79468751879021	9.53833859660003e-06	FALSE	FALSE	FALSE	FALSE	FALSE	FALSE	FALSE	FALSE	FALSE	FALSE	FALSE	4698	32973.17	54138
	P35221	P35221;P35221-2;G3XAM7;P35221-3	P35221	Catenin alpha-1	CTNNA1	1.7543055225077	6.15259266633967e-05	3.16258293401054	5.75270201368755e-09	2.11665004528517	3.77697028174137e-06	FALSE	FALSE	FALSE	TRUE	TRUE	FALSE	FALSE	TRUE	FALSE	FALSE	FALSE	5741	100071.27	49558
	P35237	P35237;A0A024QZX5;A0A087X1N8	P35237	Serpin B6	SERPINB6	1.38216233437311	0.000118583308392177	2.56372917205344	1.71712859630928e-08	2.06235676603334	3.26839498559041e-06	FALSE	FALSE	FALSE	FALSE	FALSE	FALSE	FALSE	TRUE	FALSE	TRUE	FALSE	5092	42621.89	51862
	P35241	P35241;P35241-5;P35241-4	P35241	Radixin	RDX	1.85885113733053	4.96671142745377e-05	2.82323646557839	7.63370892307123e-09	1.74813416822962	8.42646818086224e-06	FALSE	FALSE	FALSE	TRUE	TRUE	TRUE	FALSE	FALSE	FALSE	FALSE	TRUE	5.83	68563.9	42882
	P35244	P35244;B5MC59	P35244	Replication protein A 14 kDa subunit	RPA3	1.84103239485692	5.77757583757138e-05	2.56790065945713	2.32966108425492e-08	1.70204848086242	1.63729428354741e-05	FALSE	FALSE	FALSE	FALSE	FALSE	TRUE	FALSE	FALSE	FALSE	FALSE	FALSE	4813	13568.74	58678
	P35249	P35249;P35249-2;C9JZI1;C9J8M3;C9JTT7	P35249	Replication factor C subunit 4	RFC4	1.88394948828889	5.69151206232634e-05	3.04076616157895	6.44942449786821e-09	2.97486460573026	1.18030834519599e-06	FALSE	FALSE	FALSE	FALSE	FALSE	FALSE	FALSE	TRUE	FALSE	TRUE	FALSE	7176	39681.76	51515
	P35250	P35250;P35250-2;A0A087WVY3;H7C5P4	P35250	Replication factor C subunit 2	RFC2	1.64477572973864	9.19400444834722e-05	2.67126971110946	1.21482987006671e-08	2.56803918931754	1.31886428271245e-06	FALSE	FALSE	FALSE	FALSE	FALSE	FALSE	FALSE	TRUE	FALSE	TRUE	FALSE	5792	39157.28	56497
	P35251	P35251-2;P35251	P35251	Replication factor C subunit 1	RFC1	1.52919023285743	0.000128818861455906	2.39917184833017	2.15899521025418e-08	1.38100755371943	2.71145181757939e-05	FALSE	FALSE	FALSE	FALSE	FALSE	TRUE	FALSE	TRUE	FALSE	TRUE	FALSE	8507	128254.57	41899
	P35268	P35268;K7ERI7;K7EMH1;K7ELC4	P35268	60S ribosomal protein L22	RPL22	1.84586950208938	7.49362564630711e-05	2.8155444179855	1.12213229021421e-08	2.88642147950945	1.0270473101614e-06	TRUE	FALSE	TRUE	TRUE	TRUE	FALSE	FALSE	FALSE	TRUE	FALSE	TRUE	8463	14786.99	45312
	P35269	P35269;M0QXD6;M0R0R9	P35269	General transcription factor IIF subunit 1	GTF2F1	1.13913172303808	0.000262363363721158	2.25658196832259	1.26968224950461e-07	0.949637453236804	0.000405564860989708	TRUE	FALSE	TRUE	TRUE	TRUE	FALSE	FALSE	FALSE	FALSE	FALSE	FALSE	6854	58240.46	38104
	P35270	P35270	P35270	Sepiapterin reductase	SPR	1.27078342855476	0.000411261680990121	2.62954289244135	1.9850773271831e-08	1.90647888336333	1.59323687469464e-05	FALSE	FALSE	FALSE	FALSE	FALSE	TRUE	FALSE	FALSE	FALSE	FALSE	FALSE	7293	28048.46	58621
	P35520	P35520;P35520-2	P35520	Cystathionine beta-synthase	CBS	1.55588965276844	0.000111755890469595	2.81965575216998	9.12829474585514e-09	2.16191214968179	2.9474862655741e-06	FALSE	FALSE	FALSE	FALSE	FALSE	FALSE	FALSE	FALSE	FALSE	FALSE	FALSE	5919	60586.53	53902
	P35573	P35573;P35573-2;P35573-3	P35573	Glycogen debranching enzyme;4-alpha-glucanotransferase;Amylo-alpha-1,6-glucosidase	AGL	1.63288438016799	7.62593105156071e-05	2.99305622123039	5.75270201368755e-09	2.82295646827812	9.39883371987543e-07	FALSE	FALSE	FALSE	FALSE	FALSE	FALSE	FALSE	FALSE	FALSE	FALSE	FALSE	5995	174763.74	54.7
	P35579	P35579;P35579-2	P35579	Myosin-9	MYH9	1.6778160739284	6.31001818978311e-05	2.41685378534711	2.09205329521161e-08	1.08804656703569	0.00018328940939212	FALSE	FALSE	TRUE	TRUE	FALSE	FALSE	FALSE	TRUE	FALSE	FALSE	FALSE	5385	226532.24	42449
	P35580	P35580;P35580-3;P35580-5;P35580-2;P35580-4	P35580	Myosin-10	MYH10	1.681347398865	6.2743046984594e-05	2.44689919114939	2.03933254201671e-08	0.793081996451643	0.00118065578602416	FALSE	FALSE	FALSE	FALSE	FALSE	FALSE	TRUE	FALSE	FALSE	FALSE	FALSE	5321	228999.11	41903
	P35606	P35606;P35606-2	P35606	Coatomer subunit beta	COPB2	2.11357220408766	4.96671142745377e-05	3.05557952755839	5.75270201368755e-09	1.98662209555747	2.85990117358437e-06	FALSE	FALSE	FALSE	FALSE	FALSE	FALSE	FALSE	FALSE	TRUE	FALSE	FALSE	5029	102487.22	52428
	P35611	P35611;P35611-3;P35611-2;E7EV99;P35611-6;E7ENY0;P35611-4;P35611-5	P35611	Alpha-adducin	ADD1	2.04496966724228	4.96671142745377e-05	2.88966736455115	6.52765858484764e-09	1.70868176689317	1.97154927941496e-05	FALSE	FALSE	FALSE	TRUE	TRUE	FALSE	FALSE	FALSE	FALSE	FALSE	FALSE	5423	80955.14	50339
	P35612	P35612;P35612-2;P35612-8;P35612-9;P35612-4;P35612-3;C9JTM0	P35612	Beta-adducin	ADD2	1.83478897809479	6.32634065336063e-05	2.88886705510194	6.75908254119364e-09	1.31214308938538	0.000100452851288233	FALSE	FALSE	FALSE	FALSE	FALSE	FALSE	FALSE	FALSE	FALSE	FALSE	FALSE	5499	80854.19	46006
	P35637	P35637-2;P35637;H3BPE7	P35637	RNA-binding protein FUS	FUS	1.95274776208165	4.96671142745377e-05	3.32220364846789	5.75270201368755e-09	2.16256636550275	1.98180043382101e-06	TRUE	FALSE	TRUE	TRUE	TRUE	FALSE	FALSE	TRUE	FALSE	FALSE	TRUE	9238	53425.84	51711
	P35659	P35659;P35659-2;B4DFG0	P35659	Protein DEK	DEK	1.23244876489872	0.000207700538835183	2.42040772387359	3.10711767490894e-08	1.95329047365318	3.0271125094862e-06	TRUE	FALSE	TRUE	TRUE	TRUE	FALSE	FALSE	FALSE	TRUE	FALSE	FALSE	7732	42674.28	34667
	P35908	P35908	P35908	Keratin, type II cytoskeletal 2 epidermal	KRT2	1.36273912658001	0.00197484577348666	2.12056539907765	2.28878682530681e-07	1.6653714506229	0.000791001331761544	FALSE	FALSE	FALSE	FALSE	FALSE	FALSE	FALSE	FALSE	FALSE	FALSE	FALSE	7263	65432.89	53521
	P35998	P35998;P35998-2	P35998	26S protease regulatory subunit 7	PSMC2	1.42651940655487	0.000109307399302197	2.68396230978097	9.16025297472465e-09	2.19727372208438	2.40505619829518e-06	FALSE	FALSE	FALSE	TRUE	FALSE	FALSE	FALSE	TRUE	FALSE	TRUE	FALSE	5563	48633.85	52425
	P36404	P36404;V9GYD0;P36404-2	P36404	ADP-ribosylation factor-like protein 2	ARL2	1.48003691087477	9.38908043858439e-05	2.60324597236543	3.95214359704711e-08	1.3638324800268	4.07474486817487e-05	FALSE	FALSE	FALSE	FALSE	FALSE	FALSE	FALSE	FALSE	FALSE	FALSE	FALSE	5728	20878	51087
	P36405	P36405	P36405	ADP-ribosylation factor-like protein 3	ARL3	1.60571032686173	8.76719988344994e-05	2.73454498542832	8.52765301202285e-09	2.19286839645798	1.97868007281205e-06	FALSE	FALSE	FALSE	FALSE	FALSE	FALSE	FALSE	FALSE	FALSE	FALSE	FALSE	6561	20455.52	51099
	P36507	P36507;G5E9C7	P36507	Dual specificity mitogen-activated protein kinase kinase 2	MAP2K2	1.81342322785746	6.2743046984594e-05	2.91653341936125	6.36250111339832e-09	2.49553120185149	1.87384395623613e-06	FALSE	FALSE	FALSE	FALSE	FALSE	FALSE	FALSE	FALSE	FALSE	FALSE	FALSE	5868	44424.13	55
	P36543	P36543;P36543-3;P36543-2;C9J8H1	P36543	V-type proton ATPase subunit E 1	ATP6V1E1	1.17311079224223	0.000221589413312524	2.1823088014439	9.62508490437147e-08	1.62501686058466	9.44180363577822e-06	FALSE	FALSE	FALSE	FALSE	FALSE	FALSE	FALSE	FALSE	FALSE	FALSE	FALSE	7454	26145.31	48673
	P36551	P36551	P36551	Coproporphyrinogen-III oxidase, mitochondrial	CPOX	1.38977975614017	0.000120153132748666	2.72815785524393	7.20110330183743e-09	1.85060082887844	4.31252326123381e-06	FALSE	FALSE	FALSE	FALSE	FALSE	FALSE	FALSE	FALSE	FALSE	FALSE	FALSE	7395	50151.95	55947
	P36578	P36578;H3BM89	P36578	60S ribosomal protein L4	RPL4	1.76554624675859	5.39576719730545e-05	2.70769938286548	7.61574295416856e-09	2.28072623122244	1.65418191316782e-06	TRUE	FALSE	TRUE	TRUE	TRUE	TRUE	FALSE	TRUE	FALSE	FALSE	TRUE	10891	47697.33	52225
	P36871	P36871;P36871-2;P36871-3	P36871	Phosphoglucomutase-1	PGM1	1.40681594208988	0.000166998557841609	2.8507418689061	7.22880802125559e-09	1.75902073635586	8.38401199970383e-06	FALSE	FALSE	FALSE	FALSE	FALSE	FALSE	FALSE	FALSE	TRUE	FALSE	FALSE	6046	61449.12	55872
	P36915	P36915;P36915-2	P36915	Guanine nucleotide-binding protein-like 1	GNL1	1.37527671323939	0.000178573919100332	2.46074915679209	1.55402333069458e-08	1.21459848175039	6.04268894012412e-05	TRUE	FALSE	FALSE	FALSE	TRUE	FALSE	FALSE	FALSE	FALSE	FALSE	FALSE	5397	68660.89	49918
	P36957	P36957;P36957-2;Q86SW4	P36957	Dihydrolipoyllysine-residue succinyltransferase component of 2-oxoglutarate dehydrogenase complex, mitochondrial	DLST	0.779679919099637	0.00170511503478729	2.79470518114901	6.58019364176312e-09	2.67850352663916	1.31886428271245e-06	FALSE	FALSE	FALSE	FALSE	FALSE	FALSE	FALSE	FALSE	FALSE	FALSE	FALSE	8156	48755.31	57616
	P37108	P37108;H0YLA2	P37108	Signal recognition particle 14 kDa protein	SRP14	1.50820088954753	0.00014176681607175	2.78397408395217	8.91742327344712e-09	2.32258847937486	1.99285299068964e-06	TRUE	FALSE	TRUE	TRUE	TRUE	TRUE	FALSE	TRUE	FALSE	FALSE	TRUE	9268	14569.93	49265
	P37198	P37198;M0QXN5	P37198	Nuclear pore glycoprotein p62	NUP62	1.80414829425379	7.0464008239261e-05	2.97854160576228	7.74391753204098e-09	1.99961561426905	4.71880857212032e-05	FALSE	FALSE	FALSE	FALSE	FALSE	TRUE	FALSE	FALSE	FALSE	FALSE	FALSE	5.08	53254.95	51341
	P37275	P37275-3;P37275-4;P37275-5;P37275;P37275-2	P37275	Zinc finger E-box-binding homeobox 1	ZEB1	1.32142973309699	0.000291847453662975	2.37089928779872	3.3768547262484e-08	1.02129338174958	0.000208686768811529	FALSE	TRUE	FALSE	FALSE	FALSE	FALSE	FALSE	FALSE	FALSE	FALSE	FALSE	4787	124073.55	42171
	P37802	P37802;P37802-2;X6RJP6	P37802	Transgelin-2	TAGLN2	1.51696845712805	0.000200753572530442	2.5050223334618	1.42488717237994e-08	1.86417628065587	8.86541805781757e-06	FALSE	FALSE	FALSE	TRUE	FALSE	FALSE	FALSE	TRUE	FALSE	FALSE	TRUE	7.6	22391.45	52261
	P37837	P37837;F2Z393	P37837	Transaldolase	TALDO1	1.51787643561707	8.0372253747249e-05	2.92487491285195	6.06518475823808e-09	1.66608006928998	9.29327064684137e-06	FALSE	FALSE	FALSE	FALSE	FALSE	FALSE	FALSE	TRUE	FALSE	TRUE	FALSE	6109	37540.13	52819
	P38117	P38117;P38117-2;M0QY67	P38117	Electron transfer flavoprotein subunit beta	ETFB	1.24982395950703	0.000218326000115699	2.41210176230976	1.8087582001385e-08	2.67494963596975	1.38018087637555e-06	FALSE	FALSE	FALSE	FALSE	FALSE	FALSE	FALSE	FALSE	FALSE	FALSE	FALSE	7351	27843.61	55294
	P38159	P38159;P38159-2;H3BT71;H0Y6E7;H3BUY5	P38159	RNA-binding motif protein, X chromosome;RNA-binding motif protein, X chromosome, N-terminally processed	RBMX	1.74006120430196	6.27675035675356e-05	3.25178737778034	6.39094657813043e-09	2.34823869936998	1.63442962028607e-06	TRUE	FALSE	TRUE	TRUE	TRUE	TRUE	TRUE	TRUE	FALSE	FALSE	TRUE	10423	42331.85	48338
	P38432	P38432	P38432	Coilin	COIL	1.32635439699014	0.000283344142564412	2.92872471698105	6.83419925457957e-09	0.86361973791745	0.000657891313121785	FALSE	FALSE	FALSE	FALSE	FALSE	TRUE	FALSE	FALSE	TRUE	FALSE	FALSE	8229	62608.32	45486
	P38571	P38571-2;P38571;Q5T073	P38571	Lysosomal acid lipase/cholesteryl ester hydrolase	LIPA	1.39561590277675	0.000178573919100332	3.15717414747321	6.06518475823808e-09	2.14280141564713	2.40301624746776e-06	FALSE	FALSE	FALSE	FALSE	FALSE	FALSE	FALSE	FALSE	FALSE	FALSE	FALSE	6109	45419.01	56892
	P38606	P38606;P38606-2	P38606	V-type proton ATPase catalytic subunit A	ATP6V1A	1.49930906534787	9.87907879126555e-05	2.5886686627839	1.73477288641188e-08	2.12372367558522	3.68968273487572e-06	FALSE	FALSE	FALSE	FALSE	FALSE	FALSE	FALSE	TRUE	FALSE	TRUE	FALSE	5219	68304.08	55592
	P38646	P38646	P38646	Stress-70 protein, mitochondrial	HSPA9	1.82427809581261	5.03661959154618e-05	3.23598218003013	7.71226870082564e-09	3.05039140823655	2.38202726650115e-06	FALSE	FALSE	TRUE	TRUE	TRUE	FALSE	FALSE	FALSE	FALSE	FALSE	TRUE	5.69	73680.5	50515
	P38919	P38919	P38919	Eukaryotic initiation factor 4A-III;Eukaryotic initiation factor 4A-III, N-terminally processed	EIF4A3	1.52759541385707	0.0001507387096817	2.94605011300609	6.83419925457957e-09	2.44576979509593	3.38539006128456e-06	TRUE	FALSE	TRUE	TRUE	TRUE	TRUE	TRUE	TRUE	FALSE	FALSE	TRUE	6059	46871.03	51582
	P38935	P38935	P38935	DNA-binding protein SMUBP-2	IGHMBP2	1.70424057102124	0.000106396306537484	2.75630204610356	1.11628042322336e-07	2.20293641750876	7.68146144660522e-06	TRUE	FALSE	FALSE	FALSE	TRUE	TRUE	FALSE	FALSE	FALSE	FALSE	FALSE	8141	109149.1	49.95
	P39019	P39019	P39019	40S ribosomal protein S19	RPS19	1.41251730888277	0.00021399546340703	2.48402309397015	2.2214279910842e-08	1.77907779619209	1.34177325831226e-05	TRUE	FALSE	TRUE	TRUE	TRUE	TRUE	FALSE	TRUE	FALSE	FALSE	FALSE	9794	16060.5	52414
	P39023	P39023;G5E9G0;H7C422	P39023	60S ribosomal protein L3	RPL3	0.653998257523064	0.00425645283204241	1.80377140556696	6.14069284131465e-07	1.36576058507699	4.18557109355132e-05	TRUE	FALSE	TRUE	TRUE	TRUE	TRUE	FALSE	TRUE	FALSE	FALSE	TRUE	9487	46108.89	48883
	P39687	P39687;H0YN26	P39687	Acidic leucine-rich nuclear phosphoprotein 32 family member A	ANP32A	1.18557341420151	0.000347665408383269	2.29975689450804	2.3694125490228e-07	1.01357084281061	0.000330555658174357	FALSE	FALSE	TRUE	TRUE	FALSE	FALSE	FALSE	FALSE	FALSE	FALSE	FALSE	3884	28585.4	36948
	P39748	P39748;P39748-2	P39748	Flap endonuclease 1	FEN1	1.43444943876504	0.000178573919100332	2.79579782068094	7.70289294925491e-09	2.02460296210459	6.90278612877065e-06	FALSE	FALSE	FALSE	TRUE	FALSE	TRUE	FALSE	TRUE	FALSE	FALSE	FALSE	7819	42592.98	50263
	P40222	P40222	P40222	Alpha-taxilin	TXLNA	2.07729350813693	4.96671142745377e-05	2.90759577835734	6.51417643797699e-09	1.96735649471395	4.17388096861474e-06	FALSE	FALSE	FALSE	FALSE	FALSE	FALSE	FALSE	FALSE	FALSE	FALSE	FALSE	5931	61891.11	39011
	P40227	P40227;P40227-2	P40227	T-complex protein 1 subunit zeta	CCT6A	1.38916572688614	0.000157561680301671	2.70534369830853	9.05372532606097e-09	1.87869053363094	6.53177834286072e-06	FALSE	FALSE	FALSE	TRUE	TRUE	FALSE	FALSE	TRUE	FALSE	FALSE	TRUE	5.97	58024.17	53672
	P40425	P40425	P40425	Pre-B-cell leukemia transcription factor 2	PBX2	1.68545944293438	7.75224672358937e-05	2.58333584964617	9.63848961248335e-09	2.10395627376187	5.07681334334091e-06	FALSE	TRUE	FALSE	FALSE	FALSE	FALSE	FALSE	FALSE	FALSE	FALSE	FALSE	6795	45881.29	51.86
	P40429	P40429;M0QYS1;Q8J015	P40429	60S ribosomal protein L13a	RPL13A;RPL13a	1.0732576175658	0.000302129392173803	2.43118475196339	2.19164615569895e-08	2.21552340020083	2.24249838611847e-06	TRUE	FALSE	FALSE	TRUE	TRUE	TRUE	FALSE	TRUE	FALSE	FALSE	TRUE	10891	23577.24	54187
	P40616	P40616-2;P40616;F8VYN9;B4DZG7	P40616	ADP-ribosylation factor-like protein 1	ARL1	2.15904912763212	9.50578927313152e-05	3.27046189688804	5.75270201368755e-09	2.16256180410264	1.60679562919424e-05	FALSE	FALSE	FALSE	FALSE	FALSE	FALSE	FALSE	FALSE	FALSE	FALSE	FALSE	5575	20417.53	53591
	P40763	P40763-3;P40763;P40763-2;G8JLH9	P40763	Signal transducer and activator of transcription 3	STAT3	1.38330949456356	0.000128818861455906	2.66080380586423	9.03465812836205e-09	2.48405773391105	1.36775268568649e-06	FALSE	TRUE	FALSE	FALSE	FALSE	FALSE	FALSE	TRUE	FALSE	TRUE	FALSE	5715	88067.8	50.39
	P40818	P40818;P40818-2;A0A075B720	P40818	Ubiquitin carboxyl-terminal hydrolase 8	USP8	2.0713452627102	7.62585378658766e-05	2.82829352601349	7.91610201020422e-09	1.68286396476744	6.96753485385104e-05	FALSE	FALSE	FALSE	FALSE	FALSE	FALSE	FALSE	FALSE	FALSE	FALSE	FALSE	7673	127523.22	43.56
	P40855	P40855;Q5QNY5;P40855-5;B7Z8B3	P40855	Peroxisomal biogenesis factor 19	PEX19	2.06146942396415	5.03661959154618e-05	2.1213436291552	2.04326879321604e-07	1.11609066550425	0.00261393585649602	FALSE	FALSE	FALSE	FALSE	FALSE	FALSE	FALSE	FALSE	FALSE	FALSE	FALSE	4164	32806.5	48495
	P40925	P40925;P40925-3;P40925-2;B9A041;C9JF79;B8ZZ51	P40925	Malate dehydrogenase, cytoplasmic;Malate dehydrogenase	MDH1	1.51786557454921	0.000100890351952066	2.96779474174327	6.14395158420869e-09	1.89369554707304	7.44175042164356e-06	FALSE	FALSE	FALSE	TRUE	FALSE	FALSE	FALSE	FALSE	TRUE	FALSE	TRUE	6.62	36426.12	55689
	P40926	P40926;P40926-2;G3XAL0	P40926	Malate dehydrogenase, mitochondrial;Malate dehydrogenase	MDH2	1.41558305828449	0.000130351396234185	2.57998663724424	1.30324523767911e-08	2.87864664189983	1.27041566226506e-06	FALSE	FALSE	TRUE	TRUE	TRUE	FALSE	FALSE	TRUE	FALSE	FALSE	TRUE	7863	35503.28	59172
	P40937	P40937;P40937-2	P40937	Replication factor C subunit 5	RFC5	1.86146769527893	6.41557542513518e-05	3.17498403020307	5.77612102641837e-09	2.50861895015451	1.51862436916395e-06	FALSE	FALSE	FALSE	FALSE	FALSE	FALSE	FALSE	TRUE	FALSE	TRUE	FALSE	6427	38496.58	51176
	P40938	P40938;P40938-2	P40938	Replication factor C subunit 3	RFC3	1.91894498938292	0.000105503617435242	3.11863425662967	6.06518475823808e-09	3.01992092405595	9.74534587754602e-07	FALSE	FALSE	FALSE	FALSE	FALSE	FALSE	FALSE	TRUE	FALSE	TRUE	FALSE	7497	40556.28	53.09
	P41091	P41091;Q2VIR3;Q2VIR3-2;F8W810	c(\P41091\", \"Q2VIR3\")"	Eukaryotic translation initiation factor 2 subunit 3;Putative eukaryotic translation initiation factor 2 subunit 3-like protein	EIF2S3;EIF2S3L	1.45575717843609	0.000265597928393386	2.8586985067479	7.26736971502359e-09	2.02462007357581	4.44864639251317e-06	TRUE	FALSE	FALSE	FALSE	TRUE	TRUE	FALSE	FALSE	TRUE	FALSE	TRUE	7556	51109.5	56.78
	P41208	P41208	P41208	Centrin-2	CETN2	2.1079657272016	5.9044054840592e-05	2.77880827921337	6.99217190380662e-09	1.38711738056458	2.64185144095054e-05	FALSE	FALSE	FALSE	FALSE	FALSE	FALSE	FALSE	FALSE	FALSE	FALSE	FALSE	4838	19738.44	41279
	P41214	P41214;P41214-2	P41214	Eukaryotic translation initiation factor 2D	EIF2D	1.30077050050231	0.000195432595259823	3.19350961796478	5.75270201368755e-09	3.27702554476864	1.0270473101614e-06	TRUE	FALSE	FALSE	TRUE	TRUE	FALSE	FALSE	FALSE	FALSE	FALSE	FALSE	6825	64706.46	52055
	P41223	P41223;P41223-2;C9JNV2;C9JCD9	P41223	Protein BUD31 homolog	BUD31	1.60832450062489	0.000102890298113798	3.10966807550938	6.09354237097325e-09	2.38388059480934	1.36775268568649e-06	FALSE	FALSE	FALSE	FALSE	FALSE	TRUE	FALSE	FALSE	FALSE	FALSE	FALSE	8039	16999.75	49306
	P41227	P41227;P41227-2;C9JN83;F8W808;A8MWP7	P41227	N-alpha-acetyltransferase 10	NAA10	1.95117096302054	7.45345436542729e-05	2.6786667101295	8.14946370301652e-09	1.19914587369226	6.65942268568018e-05	FALSE	FALSE	FALSE	FALSE	FALSE	TRUE	FALSE	FALSE	FALSE	FALSE	FALSE	5245	26458.5	46383
	P41229	P41229-2;P41229-3;P41229-5;P41229;P41229-4	P41229	Lysine-specific demethylase 5C	KDM5C	1.86031775669004	8.362702080684e-05	3.15242518216919	5.75270201368755e-09	2.45021443096117	1.69355383237216e-06	FALSE	FALSE	FALSE	FALSE	FALSE	FALSE	FALSE	FALSE	FALSE	FALSE	FALSE	5308	175720.31	52885
	P41240	P41240	P41240	Tyrosine-protein kinase CSK	CSK	1.48218797100911	0.000118259283886478	2.69021144254558	8.18307532776609e-09	2.25655792457395	2.52474908654116e-06	FALSE	FALSE	FALSE	FALSE	FALSE	FALSE	FALSE	FALSE	FALSE	FALSE	FALSE	6287	50704.34	55778
	P41250	P41250	P41250	Glycine--tRNA ligase	GARS	1.4492140220046	8.89894322435693e-05	2.85701615245215	6.09354237097325e-09	2.50313305754927	1.4380629442672e-06	TRUE	FALSE	FALSE	FALSE	TRUE	FALSE	FALSE	FALSE	TRUE	FALSE	TRUE	6275	83165.57	53857
	P41252	P41252;J3KR24	P41252	Isoleucine--tRNA ligase, cytoplasmic	IARS	1.50210036284665	0.000227610124949975	2.80249087839215	7.91907883370553e-09	2.91133344569203	1.11735493808082e-06	TRUE	FALSE	FALSE	FALSE	TRUE	TRUE	FALSE	FALSE	TRUE	FALSE	TRUE	5614	144498.11	53566
	P41743	P41743	P41743	Protein kinase C iota type	PRKCI	1.08985643133763	0.00029008276390414	2.39695429088163	2.53224025669557e-08	2.02614303329571	2.52619524209532e-06	FALSE	FALSE	FALSE	FALSE	FALSE	FALSE	FALSE	FALSE	FALSE	FALSE	FALSE	5334	68262.37	50839
	P42126	P42126;Q96DC0;P42126-2;H3BS70	P42126	Enoyl-CoA delta isomerase 1, mitochondrial	ECI1;DCI	1.40942795620821	0.000640653109379356	3.04586536380599	9.15018700458709e-09	3.19125025112819	1.68486621285655e-06	FALSE	FALSE	FALSE	FALSE	FALSE	FALSE	FALSE	FALSE	FALSE	FALSE	FALSE	7834	32815.98	59934
	P42166	P42166	P42166	Lamina-associated polypeptide 2, isoform alpha;Thymopoietin;Thymopentin	TMPO	2.09273281637711	4.96671142745377e-05	2.99869240473951	1.12586008542204e-08	1.94325094417423	1.18398634466454e-05	FALSE	FALSE	FALSE	TRUE	FALSE	FALSE	FALSE	TRUE	FALSE	FALSE	FALSE	6854	75492.05	46.83
	P42224	P42224;P42224-2;J3KPM9	P42224	Signal transducer and activator of transcription 1-alpha/beta	STAT1	1.52842909660777	9.01190031522415e-05	2.66428761373106	8.3893323885002e-09	2.4569110414612	1.38859513197886e-06	FALSE	TRUE	FALSE	FALSE	FALSE	FALSE	FALSE	TRUE	FALSE	TRUE	FALSE	5.55	87334.76	47.6
	P42285	P42285	P42285	Superkiller viralicidic activity 2-like 2	SKIV2L2	1.68085058620421	6.29269657000255e-05	2.92087288352595	6.09354237097325e-09	2.59452379895617	1.24179036943396e-06	TRUE	FALSE	FALSE	TRUE	TRUE	TRUE	FALSE	TRUE	FALSE	FALSE	FALSE	5868	117804.73	52495
	P42345	P42345	P42345	Serine/threonine-protein kinase mTOR	MTOR	1.56391076536722	0.000120153132748666	2.787442187812	8.73390457740492e-09	2.43524169103058	1.69076965548631e-06	FALSE	FALSE	FALSE	FALSE	FALSE	FALSE	FALSE	FALSE	FALSE	FALSE	FALSE	6364	288891.61	53629
	P42566	P42566;B1AUU8;P42566-2	P42566	Epidermal growth factor receptor substrate 15	EPS15	2.04114527059806	4.96671142745377e-05	3.02206251711575	6.8830656604705e-09	1.43249224251549	3.34325992299085e-05	FALSE	FALSE	FALSE	FALSE	FALSE	FALSE	FALSE	FALSE	FALSE	FALSE	FALSE	4431	98655.75	46652
	P42574	P42574;C9JXR7;A8MVM1	P42574	Caspase-3;Caspase-3 subunit p17;Caspase-3 subunit p12	CASP3	1.93600646825665	0.000198303749282587	3.23010230568477	5.75270201368755e-09	2.72782093950065	1.50696851852517e-06	FALSE	FALSE	FALSE	FALSE	FALSE	FALSE	FALSE	FALSE	FALSE	FALSE	FALSE	5817	31607.88	47653
	P42575	P42575;P42575-2	P42575	Caspase-2;Caspase-2 subunit p18;Caspase-2 subunit p13;Caspase-2 subunit p12	CASP2	1.83860491722451	0.000133922345606221	2.72795458015286	7.14326831374312e-09	2.68795845183896	3.54758035015365e-06	FALSE	FALSE	FALSE	FALSE	FALSE	FALSE	FALSE	FALSE	FALSE	FALSE	FALSE	6.02	50685.28	53.54
	P42694	P42694;J3QS41;P42694-2	P42694	Probable helicase with zinc finger domain	HELZ	0.833891147723687	0.0011847060191852	2.64274802282481	1.21195904091487e-08	4.04307343705684	6.17645560360641e-07	TRUE	FALSE	TRUE	TRUE	TRUE	TRUE	FALSE	FALSE	FALSE	FALSE	FALSE	6576	218970.11	50.36
	P42695	P42695;G3V1A9	P42695	Condensin-2 complex subunit D3	NCAPD3	1.50349356328153	0.000588773386885771	3.05804414958724	7.91610201020422e-09	2.9653546621549	2.38202726650115e-06	FALSE	FALSE	FALSE	FALSE	FALSE	FALSE	FALSE	TRUE	FALSE	TRUE	FALSE	6664	168890.82	51335
	P42696	P42696;A2A2V2	P42696	RNA-binding protein 34	RBM34	1.50224428417662	8.28454042009901e-05	2.76870582802874	6.94719796151602e-09	2.66394426318736	1.12105880995509e-06	TRUE	FALSE	TRUE	TRUE	TRUE	TRUE	FALSE	TRUE	FALSE	FALSE	FALSE	9282	48564.79	42093
	P42704	P42704	P42704	Leucine-rich PPR motif-containing protein, mitochondrial	LRPPRC	0.866973658608236	0.00363339675242583	3.89823773676295	4.65890330647815e-09	5.17122177220447	5.33738064369426e-07	TRUE	FALSE	TRUE	TRUE	TRUE	FALSE	FALSE	TRUE	FALSE	FALSE	TRUE	5614	157905.07	52941
	P42766	P42766;F2Z388	P42766	60S ribosomal protein L35	RPL35	1.13923080993715	0.000347222106408827	2.22008731463904	4.42736286545376e-08	0.740688447718784	0.00200662387514	TRUE	FALSE	FALSE	TRUE	TRUE	TRUE	FALSE	FALSE	TRUE	FALSE	FALSE	10862	14551.48	41463
	P42771	P42771;J3QRG6;P42771-4;P42771-2;K7ES20;K7ENC6	P42771	Cyclin-dependent kinase inhibitor 2A, isoforms 1/2/3	CDKN2A	1.83221779160903	0.000113447372425995	2.77324676267949	6.83419925457957e-09	2.03930928495754	2.80536504560753e-06	FALSE	FALSE	TRUE	TRUE	FALSE	FALSE	FALSE	FALSE	FALSE	FALSE	FALSE	5308	16532.64	60897
	P42785	P42785;P42785-2;E9PIG4;E9PQN3;E9PKN6;E9PQB5;E9PL85	P42785	Lysosomal Pro-X carboxypeptidase	PRCP	1.28394033790432	0.000471748026145297	2.82277683628411	1.25558893501593e-08	1.44740243344877	5.81202485857453e-05	FALSE	FALSE	FALSE	FALSE	FALSE	FALSE	FALSE	FALSE	FALSE	FALSE	FALSE	6389	55799.79	57056
	P42858	P42858	P42858	Huntingtin	HTT	2.18015380830355	4.96671142745377e-05	3.3195464303315	6.52765858484764e-09	2.46804610713355	4.0518620315332e-06	FALSE	FALSE	FALSE	FALSE	FALSE	FALSE	FALSE	FALSE	FALSE	FALSE	FALSE	5563	347603.3	53692
	P42898	P42898;P42898-2	P42898	Methylenetetrahydrofolate reductase	MTHFR	2.02378139667871	4.96671142745377e-05	3.22443369998513	5.75270201368755e-09	1.82405696967323	6.57113659084453e-06	FALSE	FALSE	FALSE	FALSE	FALSE	FALSE	FALSE	FALSE	FALSE	FALSE	FALSE	5105	74596.57	53659
	P43034	P43034	P43034	Platelet-activating factor acetylhydrolase IB subunit alpha	PAFAH1B1	1.34699945215127	0.000225274119043379	2.69627568129101	1.27105964077201e-08	1.96373780625404	2.86583265052053e-06	FALSE	FALSE	FALSE	FALSE	FALSE	FALSE	FALSE	FALSE	FALSE	FALSE	TRUE	6547	46637.97	47805
	P43121	P43121;P43121-2	P43121	Cell surface glycoprotein MUC18	MCAM	1.04449313845091	0.000455918508685311	2.61535234442842	2.4832084586126e-08	0.895420608343879	0.000552498848423051	FALSE	FALSE	FALSE	FALSE	FALSE	FALSE	FALSE	FALSE	FALSE	FALSE	FALSE	5436	71607.41	51393
	P43246	P43246;P43246-2;E9PHA6;V9H019;A0A087X078;A0A087X1E7	P43246	DNA mismatch repair protein Msh2	MSH2	1.293502857505	0.000156321551890254	2.68792123351835	8.14946370301652e-09	2.58073952769881	1.12089472696365e-06	FALSE	FALSE	FALSE	FALSE	FALSE	FALSE	FALSE	TRUE	FALSE	TRUE	FALSE	5436	104743.07	51927
	P43251	P43251-4;P43251;P43251-3;P43251-2;C9JSN9	P43251	Biotinidase	BTD	1.01298451126033	0.00565392343676579	2.8919493553226	7.91610201020422e-09	2.44316289826199	3.67265239827433e-06	FALSE	FALSE	FALSE	FALSE	FALSE	FALSE	FALSE	FALSE	FALSE	FALSE	FALSE	5537	61132.92	59116
	P43487	P43487-2;P43487;F6WQW2;C9JXG8;C9JGV6;C9JJ34	P43487	Ran-specific GTPase-activating protein	RANBP1	2.093992084577	5.39576719730545e-05	2.46320290202433	5.31581541186845e-08	1.43619362692955	2.05405621936164e-05	FALSE	FALSE	FALSE	FALSE	FALSE	FALSE	FALSE	FALSE	FALSE	FALSE	TRUE	5092	23310.12	40299
	P43490	P43490;Q5SYT8;F5H246	P43490	Nicotinamide phosphoribosyltransferase	NAMPT;NAMPTL	1.62377146714513	6.31756381248669e-05	2.9656761318639	6.09354237097325e-09	2.04404090168894	2.41946327778724e-06	FALSE	FALSE	FALSE	FALSE	FALSE	FALSE	FALSE	FALSE	TRUE	FALSE	FALSE	6389	55521.16	51731
	P43686	P43686;P43686-2	P43686	26S protease regulatory subunit 6B	PSMC4	1.53563752185317	9.50578927313152e-05	2.60247663959705	1.45387914061592e-08	1.84103215226825	4.38312660752392e-06	FALSE	FALSE	FALSE	FALSE	FALSE	FALSE	FALSE	FALSE	TRUE	FALSE	FALSE	4991	47366.25	51914
	P43897	P43897;P43897-2;C9JT21	P43897	Elongation factor Ts, mitochondrial;Elongation factor Ts	TSFM	1.2737844073658	0.000515571336838039	2.73596319023436	6.99217190380662e-09	3.27888695825219	1.24179036943396e-06	TRUE	FALSE	TRUE	TRUE	TRUE	TRUE	FALSE	FALSE	FALSE	FALSE	FALSE	7614	35390.65	54769
	P45973	P45973	P45973	Chromobox protein homolog 5	CBX5	1.69325594966165	8.61585641523464e-05	2.22897456159356	6.04719192698292e-08	1.60905316928029	1.52967744546128e-05	FALSE	FALSE	FALSE	FALSE	FALSE	FALSE	FALSE	FALSE	FALSE	FALSE	FALSE	5588	22224.98	39267
	P45974	P45974-2;P45974	P45974	Ubiquitin carboxyl-terminal hydrolase 5	USP5	1.66268098590095	5.85519124798094e-05	2.73535392911245	7.82066825384426e-09	2.06747537298473	2.56374502843849e-06	FALSE	FALSE	FALSE	FALSE	FALSE	FALSE	FALSE	TRUE	FALSE	TRUE	TRUE	4813	95786.28	53263
	P46060	P46060	P46060	Ran GTPase-activating protein 1	RANGAP1	1.3346345297413	0.000232613571463191	2.64191604249726	1.22255407977175e-08	0.951528296826178	0.000319826365078983	FALSE	FALSE	FALSE	FALSE	FALSE	TRUE	FALSE	FALSE	TRUE	FALSE	FALSE	4558	63541.95	52.47
	P46063	P46063	P46063	ATP-dependent DNA helicase Q1	RECQL	2.10518591427644	4.96671142745377e-05	2.93636903877264	8.85309307206812e-09	1.51238245312311	4.53577071671349e-05	FALSE	FALSE	FALSE	FALSE	TRUE	TRUE	FALSE	TRUE	FALSE	TRUE	FALSE	7029	73457.35	49615
	P46087	P46087;P46087-4;P46087-2;A0A087WV73;P46087-3	P46087	Putative ribosomal RNA methyltransferase NOP2	NOP2	1.27928760234064	0.000255107072245102	2.53845340500029	1.21495236854284e-08	2.71745005663958	1.01177669576553e-06	TRUE	FALSE	TRUE	TRUE	TRUE	TRUE	FALSE	TRUE	FALSE	FALSE	TRUE	8.39	89301.81	47167
	P46100	P46100;P46100-4;P46100-3;P46100-5;P46100-2	P46100	Transcriptional regulator ATRX	ATRX	1.43073737027735	0.000104467983747499	3.05190457565273	6.65914117081302e-09	1.1084503430108	0.000119126433566472	FALSE	FALSE	FALSE	FALSE	FALSE	FALSE	FALSE	FALSE	TRUE	FALSE	FALSE	5944	282585.75	37.6
	P46108	P46108	P46108	Adapter molecule crk	CRK	1.71548125305171	0.000132387985247778	2.66426906277339	2.10584739517177e-08	1.93779007400943	7.94590986615642e-06	FALSE	FALSE	FALSE	FALSE	FALSE	FALSE	FALSE	FALSE	FALSE	FALSE	FALSE	5245	33830.7	52632
	P46109	P46109	P46109	Crk-like protein	CRKL	1.71452237574989	6.0367024284316e-05	2.62351654271029	1.21482987006671e-08	2.48420895632069	1.24179036943396e-06	FALSE	FALSE	FALSE	TRUE	TRUE	TRUE	FALSE	FALSE	FALSE	FALSE	FALSE	5995	33776.99	53135
	P46379	P46379-2;P46379;P46379-3;P46379-5;P46379-4;X6REW1	P46379	Large proline-rich protein BAG6	BAG6	1.32190449072689	0.00018236387367488	2.60787206830174	1.25511229630625e-08	1.93471252479934	3.68968273487572e-06	FALSE	FALSE	FALSE	FALSE	FALSE	FALSE	FALSE	FALSE	TRUE	FALSE	FALSE	5232	119408.69	57686
	P46734	P46734;P46734-3;P46734-2	P46734	Dual specificity mitogen-activated protein kinase kinase 3	MAP2K3	1.91708280893819	0.000155058781280406	3.45288135548314	6.09354237097325e-09	2.64799889627193	4.06819220978992e-06	FALSE	FALSE	FALSE	FALSE	FALSE	FALSE	FALSE	FALSE	FALSE	FALSE	FALSE	6664	39318.39	52161
	P46736	P46736-2;P46736-3;P46736;P46736-4;A0A087WZR3;H9KVA9;P46736-5;X6RJS7	P46736	Lys-63-specific deubiquitinase BRCC36	BRCC3	1.33906683480954	0.000342527495457137	2.5844010165204	8.80085564734709e-08	2.41410307256911	3.82599342007073e-06	FALSE	FALSE	FALSE	FALSE	FALSE	FALSE	FALSE	FALSE	FALSE	FALSE	FALSE	5372	36071.92	46835
	P46776	P46776;E9PLL6;E9PJD9;E9PLX7	P46776	60S ribosomal protein L27a	RPL27A	1.47609933420284	0.000354994932051708	2.81452169034695	7.86235617128541e-09	1.98637981395822	1.19550386840567e-05	TRUE	FALSE	TRUE	TRUE	TRUE	TRUE	FALSE	TRUE	FALSE	FALSE	TRUE	10.95	16561.39	52703
	P46777	P46777	P46777	60S ribosomal protein L5	RPL5	1.75253992136395	5.34525309089464e-05	3.09199967843098	5.75270201368755e-09	2.97872224397244	1.0270473101614e-06	TRUE	FALSE	TRUE	TRUE	TRUE	TRUE	FALSE	FALSE	TRUE	FALSE	TRUE	9136	34362.62	51178
	P46778	P46778;G3V1B3;M0R181	P46778	60S ribosomal protein L21	RPL21	1.33640473978721	0.000485574337033152	2.58503057306261	4.9522582500096e-08	2.22245690358764	1.039270828069e-05	TRUE	FALSE	TRUE	TRUE	TRUE	FALSE	FALSE	TRUE	FALSE	FALSE	TRUE	10087	18564.84	48125
	P46779	P46779;P46779-2;P46779-3;H0YKD8;P46779-4;P46779-5;H0YMF4	P46779	60S ribosomal protein L28	RPL28	0.781832185895299	0.00228206759636728	2.01859076741479	1.40850008583453e-07	1.15423792185795	0.00024297066612051	TRUE	FALSE	FALSE	TRUE	TRUE	TRUE	FALSE	FALSE	TRUE	FALSE	FALSE	11871	15747.5	44526
	P46781	P46781;B5MCT8;C9JM19	P46781	40S ribosomal protein S9	RPS9	1.17236467949467	0.000371135570366601	2.50292785372982	1.53233244858629e-08	1.5268517077007	1.28579193708059e-05	TRUE	FALSE	FALSE	TRUE	TRUE	TRUE	FALSE	TRUE	FALSE	FALSE	TRUE	10379	22591.43	50
	P46783	P46783;F6U211	P46783	40S ribosomal protein S10	RPS10	1.4383606690491	0.000575967952364509	1.98393681832619	2.6219231578342e-07	1.60788494416599	3.76548517490285e-05	TRUE	FALSE	TRUE	TRUE	TRUE	TRUE	FALSE	TRUE	FALSE	FALSE	FALSE	9867	18897.77	54545
	P46821	P46821	P46821	Microtubule-associated protein 1B;MAP1B heavy chain;MAP1 light chain LC1	MAP1B	1.39039171882401	0.000104373241458106	2.38411890834417	3.00282967718892e-08	0.957718198792965	0.000302625182215839	FALSE	FALSE	FALSE	TRUE	FALSE	TRUE	FALSE	FALSE	TRUE	FALSE	FALSE	4.66	270634.43	42909
	P46926	P46926;D6RAY7;D6R9P4;D6RFF8;D6RB13	P46926	Glucosamine-6-phosphate isomerase 1	GNPDA1	1.42953448409483	0.000159770306904076	2.64882487187498	9.30358563404686e-09	2.00789851820886	3.39863067669412e-06	FALSE	FALSE	FALSE	FALSE	FALSE	FALSE	FALSE	FALSE	FALSE	FALSE	FALSE	6135	32668.52	54671
	P46937	P46937-6;P46937-7;P46937;P46937-9;P46937-5;P46937-3;P46937-2;P46937-8;H0YCI3;P46937-4	P46937	Yorkie homolog	YAP1	2.14780145006555	0.00151942058595474	2.74756810188358	1.03333035017647e-07	2.36517308288116	1.71782740671722e-05	FALSE	FALSE	FALSE	TRUE	FALSE	FALSE	FALSE	FALSE	FALSE	FALSE	FALSE	4876	54461.53	49008
	P46939	P46939;P46939-2	P46939	Utrophin	UTRN	1.43637203266454	8.93633566214731e-05	2.52539929370045	1.19114327128055e-08	1.09070138468352	0.000242510561410188	FALSE	FALSE	FALSE	FALSE	FALSE	FALSE	FALSE	FALSE	FALSE	FALSE	FALSE	5.08	394466.2	44.13
	P46940	P46940;H0YLE8	P46940	Ras GTPase-activating-like protein IQGAP1	IQGAP1	0.987072379256681	0.000487507097443482	2.02990639594343	1.49772686098243e-07	1.33116992893347	5.39558879418718e-05	FALSE	FALSE	FALSE	FALSE	FALSE	FALSE	FALSE	TRUE	FALSE	TRUE	TRUE	5842	189251.98	48944
	P47712	P47712	P47712	Cytosolic phospholipase A2;Phospholipase A2;Lysophospholipase	PLA2G4A	2.37617175039932	4.96671142745377e-05	3.53104434298962	5.3387155412491e-09	2.93903075063358	1.0270473101614e-06	FALSE	FALSE	FALSE	FALSE	FALSE	FALSE	FALSE	TRUE	FALSE	TRUE	FALSE	5.08	85238.92	51135
	P47755	P47755;F8W9N7;C9JUG7;P47755-2	P47755	F-actin-capping protein subunit alpha-2	CAPZA2	1.42590673635286	0.00055283098236839	2.67963336812061	9.24223170803177e-09	1.72899831443939	1.01456364146239e-05	FALSE	FALSE	FALSE	FALSE	FALSE	FALSE	FALSE	FALSE	TRUE	FALSE	FALSE	5397	32949.11	47552
	P47756	P47756-2;B1AK87;B1AK88;P47756;B1AK85	P47756	F-actin-capping protein subunit beta	CAPZB	1.40695691835261	0.000141098648783477	2.79073194706998	7.91610201020422e-09	1.99627838872163	3.29065932253926e-06	FALSE	FALSE	FALSE	FALSE	FALSE	FALSE	FALSE	FALSE	TRUE	FALSE	FALSE	5207	31350.49	48375
	P47813	P47813;O14602;A6NJH9	c(\P47813\", \"O14602\")"	Eukaryotic translation initiation factor 1A, X-chromosomal;Eukaryotic translation initiation factor 1A, Y-chromosomal	EIF1AX;EIF1AY	2.2307983824062	0.000121113980735387	2.71770945086539	1.74589294237733e-07	1.442212407778	0.000316765307650145	TRUE	FALSE	TRUE	TRUE	TRUE	TRUE	FALSE	FALSE	FALSE	FALSE	FALSE	4952	16460.4	45139
	P47897	P47897;P47897-2	P47897	Glutamine--tRNA ligase	QARS	1.8306355896505	8.83701763205112e-05	3.60135568641162	5.4363228056658e-09	2.85362319237809	1.01787148782787e-06	TRUE	FALSE	FALSE	FALSE	TRUE	TRUE	FALSE	TRUE	FALSE	TRUE	FALSE	6351	87798.71	54581
	P47914	P47914	P47914	60S ribosomal protein L29	RPL29	1.71526424006506	0.000160451305922628	2.96999213406457	8.01941659664473e-09	2.66196926211408	2.41488682541827e-06	TRUE	FALSE	TRUE	TRUE	TRUE	TRUE	FALSE	FALSE	TRUE	FALSE	FALSE	11477	17752.07	45912
	P48147	P48147	P48147	Prolyl endopeptidase	PREP	1.40668718957851	0.000106532453177315	2.62636861468021	8.9518805225699e-09	2.00656253936039	2.56628642942651e-06	FALSE	FALSE	FALSE	FALSE	FALSE	FALSE	FALSE	FALSE	FALSE	FALSE	FALSE	5321	80699.54	55.07
	P48163	P48163;P48163-2	P48163	NADP-dependent malic enzyme	ME1	1.62673119391988	8.95266920289433e-05	2.83423533207456	7.06195560434714e-09	2.25480792063716	2.0249667613373e-06	FALSE	FALSE	FALSE	FALSE	FALSE	FALSE	FALSE	FALSE	FALSE	FALSE	FALSE	5575	64149.63	55.07
	P48444	P48444;B0YIW6;P48444-2	P48444	Coatomer subunit delta	ARCN1	1.23163693732026	0.000303922035780272	2.46678493208302	1.73391493175412e-08	2.30241157632675	1.49942340694332e-06	FALSE	FALSE	FALSE	TRUE	TRUE	FALSE	FALSE	FALSE	FALSE	FALSE	FALSE	5.69	57210.38	49902
	P48507	P48507;D3DT44;P48507-2	P48507	Glutamate--cysteine ligase regulatory subunit	GCLM	1.81251210609458	5.16545461650361e-05	3.04980916487051	5.75270201368755e-09	2.43756950905874	1.950636099882e-06	FALSE	FALSE	FALSE	FALSE	FALSE	FALSE	FALSE	FALSE	TRUE	FALSE	FALSE	5486	30727.05	49.27
	P48556	R4GMR5;P48556;K7EJR3	P48556	26S proteasome non-ATPase regulatory subunit 8	PSMD8	1.55391852326528	8.76719988344994e-05	2.92253765341953	7.61574295416856e-09	2.03798669909171	2.65387288259723e-06	FALSE	FALSE	FALSE	FALSE	FALSE	FALSE	FALSE	TRUE	FALSE	TRUE	FALSE	9136	39611.9	54857
	P48634	P48634;P48634-3;P48634-2;P48634-4	P48634	Protein PRRC2A	PRRC2A	2.18779029676896	4.96671142745377e-05	3.31479720108244	5.75270201368755e-09	2.87469139755505	1.05183231053824e-06	FALSE	FALSE	TRUE	TRUE	FALSE	TRUE	FALSE	FALSE	TRUE	FALSE	TRUE	8697	228863.19	54659
	P48637	P48637;P48637-2	P48637	Glutathione synthetase	GSS	1.56102946941708	7.87728643590584e-05	2.67370470241237	1.15038075087296e-08	1.63836376984505	1.44819539607954e-05	FALSE	FALSE	FALSE	FALSE	FALSE	FALSE	FALSE	FALSE	FALSE	FALSE	FALSE	5499	52384.83	54852
	P48643	P48643;B7ZAR1;E9PCA1;E7ENZ3;P48643-2	P48643	T-complex protein 1 subunit epsilon	CCT5	1.55827573147619	8.10806650305875e-05	2.73715791139637	8.00486404283644e-09	1.84560793154463	6.8182444563114e-06	FALSE	FALSE	FALSE	FALSE	FALSE	FALSE	FALSE	TRUE	FALSE	TRUE	TRUE	5296	59671.02	53.05
	P48723	P48723	P48723	Heat shock 70 kDa protein 13	HSPA13	1.50478646869149	0.000225534389942794	3.53477793605069	5.75270201368755e-09	2.80453185037317	9.74534587754602e-07	FALSE	FALSE	FALSE	FALSE	FALSE	FALSE	FALSE	FALSE	FALSE	FALSE	FALSE	5359	51927.46	54.14
	P48729	P48729;P48729-3;P48729-2;D6REM4;E7ETM0;H0Y9X2;U3KQK7	P48729	Casein kinase I isoform alpha	CSNK1A1	1.66678124875845	0.000109829656553242	3.05036739967279	5.75270201368755e-09	2.75336592398623	1.04497480759372e-06	FALSE	FALSE	FALSE	FALSE	FALSE	FALSE	FALSE	FALSE	FALSE	FALSE	FALSE	8.96	38914.86	51632
	P48735	P48735;P48735-2	P48735	Isocitrate dehydrogenase [NADP], mitochondrial	IDH2	1.40154714067146	0.000951613407761408	3.07390903990836	6.75908254119364e-09	3.40822848897757	1.04463662142816e-06	FALSE	FALSE	FALSE	TRUE	FALSE	FALSE	FALSE	FALSE	FALSE	FALSE	FALSE	7907	50909.28	52876
	P48739	P48739;P48739-3;P48739-2;B3KYB6	P48739	Phosphatidylinositol transfer protein beta isoform	PITPNB	1.4724791896551	0.000820333399757976	3.55939462581818	2.01146832342048e-08	3.30722548006849	6.90639578569776e-06	FALSE	FALSE	FALSE	FALSE	FALSE	FALSE	FALSE	FALSE	FALSE	FALSE	FALSE	6135	31540.06	50185
	P49005	P49005;A0A087WWF6;F8W8R3;C9JLE1;C9IZD2;C9J8Z7	P49005	DNA polymerase delta subunit 2	POLD2	1.87377070346972	0.00021248309212169	2.89349981226597	1.58620454900542e-08	2.70893673424534	2.30232010383408e-06	FALSE	FALSE	FALSE	FALSE	FALSE	FALSE	FALSE	TRUE	FALSE	TRUE	FALSE	5181	51289.47	56.29
	P49137	P49137	P49137	MAP kinase-activated protein kinase 2	MAPKAPK2	1.37954936475408	0.000140738166358898	2.61191754983621	4.61657898091262e-08	2.09893502509419	5.74006852931952e-06	FALSE	FALSE	FALSE	FALSE	FALSE	FALSE	FALSE	FALSE	FALSE	FALSE	FALSE	7922	45567.78	53.75
	P49189	P49189;P49189-2	P49189	4-trimethylaminobutyraldehyde dehydrogenase	ALDH9A1	1.39285881597666	0.000164082875946622	2.73564873832447	8.48423698207924e-09	1.96619224294736	3.77765756287489e-06	FALSE	FALSE	FALSE	FALSE	FALSE	FALSE	FALSE	FALSE	FALSE	FALSE	FALSE	5537	53801.9	59312
	P49207	P49207	P49207	60S ribosomal protein L34	RPL34	1.18075706511326	0.00373833761339128	2.79056077498151	1.47940364275332e-08	2.50179829790392	2.96983488930829e-06	TRUE	FALSE	FALSE	FALSE	TRUE	TRUE	FALSE	FALSE	TRUE	FALSE	FALSE	11389	13292.95	50427
	P49247	P49247	P49247	Ribose-5-phosphate isomerase	RPIA	1.45023727947398	0.000108402534993155	2.80375887965355	9.62597569625587e-09	2.302586392583	2.05345724144527e-06	FALSE	FALSE	FALSE	FALSE	FALSE	FALSE	FALSE	FALSE	FALSE	FALSE	FALSE	7805	33268.94	57878
	P49321	P49321;P49321-3;P49321-4	P49321	Nuclear autoantigenic sperm protein	NASP	1.58667745295863	7.74566968893269e-05	2.14552391964105	7.10782296181389e-08	0.943231779053894	0.000409560355355677	FALSE	FALSE	FALSE	FALSE	FALSE	FALSE	FALSE	TRUE	FALSE	TRUE	TRUE	4.19	85237.72	43655
	P49327	P49327	P49327	Fatty acid synthase;[Acyl-carrier-protein] S-acetyltransferase;[Acyl-carrier-protein] S-malonyltransferase;3-oxoacyl-[acyl-carrier-protein] synthase;3-oxoacyl-[acyl-carrier-protein] reductase;3-hydroxyacyl-[acyl-carrier-protein] dehydratase;Enoyl-[acyl-carrier-protein] reductase;Oleoyl-[acyl-carrier-protein] hydrolase	FASN	1.53107945361623	0.000163891980828444	2.80873467349936	6.79471797618413e-09	2.60605231890228	1.18030834519599e-06	FALSE	FALSE	TRUE	TRUE	TRUE	FALSE	FALSE	TRUE	FALSE	FALSE	FALSE	5728	273426.61	57587
	P49354	P49354;P49354-2;B3KVN2;E9PQP6;H0YE66	P49354	Protein farnesyltransferase/geranylgeranyltransferase type-1 subunit alpha	FNTA	1.39687777444054	9.77783682326813e-05	2.51743183744697	2.03340062846169e-08	1.47034270016681	1.59402934233999e-05	FALSE	FALSE	FALSE	FALSE	FALSE	FALSE	FALSE	FALSE	FALSE	FALSE	FALSE	4851	44408.64	49077
	P49356	P49356;P49356-2	P49356	Protein farnesyltransferase subunit beta	FNTB	1.73358633963084	5.46423204635198e-05	2.95365267955053	8.64326671554732e-09	2.19123468035092	2.41569899214737e-06	FALSE	FALSE	FALSE	FALSE	FALSE	FALSE	FALSE	FALSE	FALSE	FALSE	FALSE	5296	48773.61	58.81
	P49368	P49368;P49368-2;B4DUR8	P49368	T-complex protein 1 subunit gamma	CCT3	1.56202737741947	8.83701763205112e-05	2.95570342417425	6.53111033435032e-09	2.15944885165245	2.07072037248573e-06	FALSE	FALSE	TRUE	TRUE	FALSE	FALSE	FALSE	TRUE	FALSE	FALSE	TRUE	5855	60533.89	51193
	P49411	P49411	P49411	Elongation factor Tu, mitochondrial	TUFM	1.1603360820509	0.000343817437524084	2.93054427784811	6.09354237097325e-09	3.21078156345244	8.18852067705826e-07	TRUE	FALSE	FALSE	TRUE	TRUE	FALSE	FALSE	TRUE	FALSE	FALSE	TRUE	6.81	49541.54	57522
	P49419	P49419-2;P49419;F8VS02;P49419-4;P49419-3	P49419	Alpha-aminoadipic semialdehyde dehydrogenase	ALDH7A1	1.43141053762796	0.000160067801230492	2.78408058280332	8.3030018892205e-09	2.26845082611951	1.75052418755331e-06	FALSE	FALSE	FALSE	TRUE	FALSE	FALSE	FALSE	FALSE	FALSE	FALSE	FALSE	7161	58487.15	59555
	P49427	P49427	P49427	Ubiquitin-conjugating enzyme E2 R1	CDC34	1.91979747634654	4.96671142745377e-05	2.64536051862378	9.83767595054901e-09	1.37757407631979	7.90902751545735e-05	FALSE	FALSE	FALSE	FALSE	FALSE	FALSE	FALSE	FALSE	FALSE	FALSE	FALSE	4304	26736.77	52542
	P49454	P49454	P49454	Centromere protein F	CENPF	1.48456438525364	9.13119152641673e-05	2.74151425491841	7.06195560434714e-09	2.04056540482813	2.40301624746776e-06	FALSE	FALSE	FALSE	FALSE	FALSE	FALSE	FALSE	FALSE	FALSE	FALSE	FALSE	4952	367764.44	37601
	P49458	P49458	P49458	Signal recognition particle 9 kDa protein	SRP9	2.01475427665222	6.17649935489811e-05	3.22040469320096	1.04010641429634e-08	2.80600807302076	1.64063289716211e-06	TRUE	FALSE	FALSE	FALSE	TRUE	TRUE	FALSE	FALSE	TRUE	FALSE	FALSE	7395	10111.74	48837
	P49588	P49588	P49588	Alanine--tRNA ligase, cytoplasmic	AARS	1.36471075192532	0.000155917281733972	2.72762622444	8.57126006664696e-09	2.35217383842454	1.60943416005469e-06	TRUE	FALSE	FALSE	TRUE	TRUE	FALSE	FALSE	FALSE	FALSE	FALSE	TRUE	5194	106810.44	53616
	P49589	P49589;P49589-3;P49589-2	P49589	Cysteine--tRNA ligase, cytoplasmic	CARS	1.39579863604333	0.000233350119521202	2.89649593089262	6.06518475823808e-09	2.60090505120783	1.33916609304219e-06	TRUE	FALSE	FALSE	FALSE	TRUE	TRUE	FALSE	FALSE	FALSE	FALSE	FALSE	6033	85473.34	49599
	P49591	P49591;Q5T5C7	P49591	Serine--tRNA ligase, cytoplasmic	SARS	1.58132748334409	0.000102013413199243	3.45302878044006	5.75270201368755e-09	2.53479243144738	1.70443211582696e-06	TRUE	FALSE	FALSE	TRUE	TRUE	FALSE	FALSE	FALSE	FALSE	FALSE	FALSE	5817	58777.27	50
	P49593	P49593;P49593-2;A8MX49;B5MCT7	P49593	Protein phosphatase 1F	PPM1F	2.23582444346358	4.96671142745377e-05	3.24494258170653	5.75270201368755e-09	1.73833307262318	9.23820205182035e-05	FALSE	FALSE	FALSE	FALSE	FALSE	TRUE	FALSE	FALSE	FALSE	FALSE	FALSE	4889	49830.84	53524
	P49642	P49642;F8VNY2	P49642	DNA primase small subunit;DNA primase	PRIM1	1.57332364938095	8.00045124864613e-05	2.83010327805954	6.52765858484764e-09	2.02569383235627	2.51302293170831e-06	TRUE	FALSE	FALSE	FALSE	TRUE	FALSE	FALSE	FALSE	TRUE	FALSE	FALSE	7.41	49902.03	47143
	P49643	P49643	P49643	DNA primase large subunit	PRIM2	1.44907779357503	0.000108584254482198	2.79007581308339	6.83419925457957e-09	2.44276212261352	1.36775268568649e-06	FALSE	FALSE	FALSE	FALSE	FALSE	FALSE	FALSE	TRUE	FALSE	TRUE	FALSE	7102	58806.01	48723
	P49674	P49674;B0QY35;B0QY34;H0Y645;B0QY36	P49674	Casein kinase I isoform epsilon	CSNK1E	1.64844087718822	0.000102461950887966	2.97733463388075	6.14459462647003e-09	3.06488260701621	1.0270473101614e-06	FALSE	FALSE	TRUE	TRUE	FALSE	FALSE	FALSE	FALSE	FALSE	FALSE	FALSE	9107	47315.09	51442
	P49711	P49711;P49711-2	P49711	Transcriptional repressor CTCF	CTCF	1.72341558489966	5.46423204635198e-05	2.53436484695496	1.11396961315636e-08	2.29112812575349	1.8309293921149e-06	FALSE	TRUE	FALSE	FALSE	FALSE	TRUE	FALSE	FALSE	FALSE	FALSE	FALSE	6.16	82785.4	44154
	P49720	P49720;A0A087WXQ8;A0A087WY10	P49720	Proteasome subunit beta type-3	PSMB3	1.39994938260377	0.000171129685102205	2.57020254061217	1.35769814926192e-08	1.76807151661395	7.29934716656622e-06	FALSE	FALSE	FALSE	FALSE	FALSE	FALSE	FALSE	FALSE	FALSE	FALSE	TRUE	5906	22948.88	60
	P49721	P49721;A0A087WVV1	P49721	Proteasome subunit beta type-2	PSMB2	1.9199231125075	5.16545461650361e-05	2.90090921235127	8.71183317861357e-09	2.17290557772548	2.41169208592283e-06	FALSE	FALSE	FALSE	FALSE	FALSE	FALSE	FALSE	FALSE	FALSE	FALSE	FALSE	6262	22836.28	57214
	P49736	P49736;H0Y8E6	P49736	DNA replication licensing factor MCM2	MCM2	1.89379569057474	4.96671142745377e-05	2.86386771803547	6.7336627647189e-09	1.74618004797038	9.18007347004723e-06	FALSE	FALSE	FALSE	FALSE	FALSE	FALSE	FALSE	TRUE	FALSE	TRUE	FALSE	5194	101896.09	49558
	P49750	P49750-4;P49750;P49750-3;H0YIQ2;F8VU51	P49750	YLP motif-containing protein 1	YLPM1	2.20656826221954	4.96671142745377e-05	3.76940293331829	5.75270201368755e-09	3.15249370942242	1.11074454232083e-06	FALSE	FALSE	TRUE	TRUE	FALSE	FALSE	FALSE	TRUE	FALSE	FALSE	FALSE	5881	219985.15	47719
	P49754	P49754;P49754-2;P49754-3	P49754	Vacuolar protein sorting-associated protein 41 homolog	VPS41	1.910777256644	8.04107368688772e-05	2.72375707098003	1.38897403938172e-08	1.49563273089054	3.24799710118104e-05	FALSE	FALSE	FALSE	FALSE	FALSE	FALSE	FALSE	FALSE	FALSE	FALSE	FALSE	5372	98566.08	50468
	P49756	P49756	P49756	RNA-binding protein 25	RBM25	1.28150425537416	0.00016543551638183	2.53814954729157	1.61883006433653e-08	1.57247219699939	1.87579700893056e-05	TRUE	FALSE	TRUE	TRUE	TRUE	TRUE	TRUE	TRUE	FALSE	FALSE	TRUE	5893	100185.5	37367
	P49770	P49770;H0YJJ8;G3V5E5	P49770	Translation initiation factor eIF-2B subunit beta	EIF2B2	1.51816274549939	0.000204265050839546	2.72783264663487	9.52195587942784e-09	2.02522642273487	5.09493665421037e-06	TRUE	FALSE	FALSE	FALSE	TRUE	FALSE	FALSE	FALSE	FALSE	FALSE	FALSE	5537	38989.63	53276
	P49773	P49773;D6REP8;D6RE99;D6RD60	P49773	Histidine triad nucleotide-binding protein 1	HINT1	1.56227665684161	0.000131985481527546	2.69788882695706	8.71183317861357e-09	1.56727213264695	1.75686724837161e-05	FALSE	FALSE	FALSE	FALSE	FALSE	TRUE	FALSE	FALSE	TRUE	FALSE	TRUE	6135	13801.91	57937
	P49790	P49790;P49790-2;P49790-3	P49790	Nuclear pore complex protein Nup153	NUP153	1.67936068538717	5.9044054840592e-05	2.67196570217798	7.91610201020422e-09	1.15254761390123	0.000448844797805631	TRUE	FALSE	FALSE	FALSE	TRUE	TRUE	FALSE	FALSE	FALSE	FALSE	FALSE	7834	153938.38	46508
	P49792	P49792	P49792	E3 SUMO-protein ligase RanBP2;Putative peptidyl-prolyl cis-trans isomerase	RANBP2	1.83924322243264	5.85519124798094e-05	2.50873373126567	1.58619694329669e-08	0.999874219734437	0.000292592536802974	TRUE	FALSE	FALSE	TRUE	TRUE	TRUE	FALSE	TRUE	FALSE	TRUE	FALSE	5626	358199.23	47053
	P49840	P49840;A8MT37;M0QYV0	P49840	Glycogen synthase kinase-3 alpha	GSK3A	1.60379339154172	0.000121488905061166	2.9039555834351	9.57430682112473e-09	2.49874255810914	1.22602712808592e-06	FALSE	FALSE	FALSE	FALSE	FALSE	FALSE	FALSE	FALSE	FALSE	FALSE	FALSE	8039	50980.81	58385
	P49841	P49841;P49841-2	P49841	Glycogen synthase kinase-3 beta	GSK3B	1.59057124566555	0.000123858801673624	2.63526357225701	1.17973885415078e-08	2.65889074772136	1.24179036943396e-06	FALSE	FALSE	FALSE	FALSE	FALSE	FALSE	FALSE	FALSE	FALSE	FALSE	FALSE	8053	46744.34	53571
	P49902	P49902;P49902-2;Q5JUV4	P49902	Cytosolic purine 5-nucleotidase	NT5C2	2.12919829691566	7.84236222042954e-05	3.45570199399397	5.75270201368755e-09	2.10483717583302	6.83989694141884e-06	FALSE	FALSE	FALSE	FALSE	FALSE	FALSE	FALSE	FALSE	FALSE	FALSE	FALSE	5512	64969.8	51159
	P49903	P49903;P49903-4;P49903-3	P49903	Selenide, water dikinase 1	SEPHS1	1.53665962320444	7.94252633453314e-05	2.70556742134206	8.36967395046148e-09	2.11835632645138	2.56388233366033e-06	FALSE	FALSE	FALSE	FALSE	FALSE	FALSE	FALSE	FALSE	FALSE	FALSE	FALSE	5436	42910.58	57908
	P49915	P49915;P49915-2	P49915	GMP synthase [glutamine-hydrolyzing]	GMPS	1.52586783656255	0.00012354772330161	2.78324149515753	8.04997900901723e-09	2.44189864257325	1.61666553543864e-06	FALSE	FALSE	FALSE	FALSE	FALSE	TRUE	FALSE	TRUE	FALSE	TRUE	FALSE	6109	76715.41	53824
	P49916	P49916;P49916-2;K7ERZ5	P49916	DNA ligase 3	LIG3	2.06913591241693	4.96671142745377e-05	2.99193668718073	1.08862657772698e-08	2.28527137175079	3.09256229796233e-06	FALSE	FALSE	FALSE	FALSE	FALSE	FALSE	FALSE	TRUE	FALSE	TRUE	FALSE	8156	112906.92	50842
	P49959	P49959;F8W7U8;B3KTC7;P49959-2	P49959	Double-strand break repair protein MRE11A	MRE11A	1.83173731287274	5.52831500515389e-05	2.82186260641097	6.86660554898948e-09	1.77911612299636	7.37184537194086e-06	FALSE	FALSE	FALSE	FALSE	FALSE	FALSE	FALSE	TRUE	FALSE	TRUE	FALSE	5423	80593.27	43644
	P50213	P50213;H0YL72;P50213-2;H0YMU3;H0YLI6	P50213	Isocitrate dehydrogenase [NAD] subunit alpha, mitochondrial	IDH3A	1.7515771787358	0.00238696107968434	3.1745736329518	1.18073277535314e-07	3.6101250660607	1.34494575546447e-05	FALSE	FALSE	FALSE	FALSE	FALSE	FALSE	FALSE	FALSE	FALSE	FALSE	FALSE	6148	39591.69	57923
	P50395	P50395;P50395-2	P50395	Rab GDP dissociation inhibitor beta	GDI2	1.83348497707672	0.000142691267172736	2.89574629073042	1.37613678277408e-08	2.44605102206945	2.77886093581855e-06	FALSE	FALSE	TRUE	TRUE	FALSE	FALSE	FALSE	FALSE	TRUE	FALSE	TRUE	5881	50663.25	53483
	P50454	P50454;E9PPV6;E9PR70;E9PK86;E9PMI5	P50454	Serpin H1	SERPINH1	1.25937053060193	0.000280049404985858	2.99875788940645	5.99237212827781e-09	2.74100215443996	1.01177669576553e-06	FALSE	FALSE	FALSE	TRUE	TRUE	FALSE	FALSE	FALSE	FALSE	FALSE	TRUE	7966	46440.54	53.11
	P50502	P50502;Q3KNR6;F6VDH7;Q8NFI4;H7C3I1;A0A087X1H6	c(\P50502\", \"Q8NFI4\")"	Hsc70-interacting protein;Putative protein FAM10A5	ST13;ST13P5	2.14204781864766	4.96671142745377e-05	2.91047113350803	6.09354237097325e-09	1.52625239618075	2.45374835393235e-05	FALSE	FALSE	FALSE	TRUE	FALSE	FALSE	FALSE	FALSE	FALSE	FALSE	TRUE	5.08	41331.7	49593
	P50552	P50552	P50552	Vasodilator-stimulated phosphoprotein	VASP	2.4246162442785	4.96671142745377e-05	3.34459770742381	6.06518475823808e-09	2.08076176159013	2.54685430011787e-06	FALSE	FALSE	FALSE	FALSE	FALSE	TRUE	FALSE	FALSE	FALSE	FALSE	TRUE	8.2	39829.73	56579
	P50570	P50570;P50570-5	P50570	Dynamin-2	DNM2	1.45651065177835	0.000107069932075464	2.73158467373305	8.21030977141931e-09	2.42982046980571	1.44973974310917e-06	FALSE	FALSE	FALSE	FALSE	FALSE	FALSE	FALSE	FALSE	FALSE	FALSE	FALSE	6678	98064.31	50805
	P50579	P50579;B4DUX5;F8VRR3;G3V1U3	P50579	Methionine aminopeptidase 2;Methionine aminopeptidase	METAP2	1.78629859784321	5.46423204635198e-05	2.44388853232042	1.66068671872602e-08	1.19012989309581	6.56952748944457e-05	FALSE	FALSE	FALSE	TRUE	TRUE	FALSE	FALSE	FALSE	FALSE	FALSE	FALSE	5397	52891.57	49791
	P50613	P50613;D6RAD4;D6R9G1;D6REC6	P50613	Cyclin-dependent kinase 7	CDK7	1.4981580945043	0.00023042059897971	2.89204421212955	6.53111033435032e-09	2.68854116717255	1.54481410263804e-06	FALSE	FALSE	FALSE	FALSE	FALSE	FALSE	FALSE	FALSE	TRUE	FALSE	FALSE	7717	39038.4	56647
	P50748	P50748;E7ES84	P50748	Kinetochore-associated protein 1	KNTC1	1.73112764971774	8.59440727602085e-05	2.97059528244809	6.09354237097325e-09	3.26606619335735	7.31908282642831e-07	FALSE	TRUE	FALSE	FALSE	FALSE	FALSE	FALSE	FALSE	FALSE	FALSE	FALSE	5461	250748.54	52648
	P50750	P50750;P50750-2	P50750	Cyclin-dependent kinase 9	CDK9	1.58515142617979	0.000232765179621184	3.12165124938424	5.75270201368755e-09	2.991963590615	1.01177669576553e-06	TRUE	FALSE	FALSE	FALSE	TRUE	TRUE	FALSE	FALSE	TRUE	FALSE	FALSE	8053	42777.52	52688
	P50851	P50851-2;E9PEM5	P50851	Lipopolysaccharide-responsive and beige-like anchor protein	LRBA	2.21500354293083	4.96671142745377e-05	2.82497667069785	6.83419925457957e-09	1.87694692560824	4.02700334942886e-06	FALSE	FALSE	FALSE	FALSE	FALSE	FALSE	FALSE	FALSE	FALSE	FALSE	FALSE	5232	319107.89	51869
	P50897	P50897;E9PMG2;E9PIA8	P50897	Palmitoyl-protein thioesterase 1	PPT1	1.41747683983902	0.000109829656553242	3.19977327545924	6.09354237097325e-09	2.28590533899499	1.52637137464674e-06	FALSE	FALSE	FALSE	FALSE	FALSE	FALSE	FALSE	FALSE	FALSE	FALSE	FALSE	5792	34193.5	58824
	P50914	P50914;E7EPB3	P50914	60S ribosomal protein L14	RPL14	1.15075805755018	0.000274828037898384	2.82175634744375	1.0703291742255e-08	2.25929051756641	1.77618234680207e-06	TRUE	FALSE	TRUE	TRUE	TRUE	TRUE	FALSE	TRUE	FALSE	FALSE	TRUE	10335	23431.85	55349
	P50990	P50990;P50990-2;P50990-3	P50990	T-complex protein 1 subunit theta	CCT8	1.31425590456306	0.000237183209305684	2.57054112064875	1.39851170329528e-08	2.06559655735816	2.80536504560753e-06	FALSE	FALSE	FALSE	FALSE	FALSE	FALSE	FALSE	TRUE	FALSE	TRUE	FALSE	5258	59620.58	55839
	P50991	P50991;P50991-2	P50991	T-complex protein 1 subunit delta	CCT4	1.51268828176973	0.00021449887906228	2.89533056417126	7.26736971502359e-09	2.03825338534012	4.00144804751023e-06	FALSE	FALSE	FALSE	TRUE	TRUE	FALSE	FALSE	TRUE	FALSE	FALSE	TRUE	7015	57924.23	53432
	P51003	P51003;G3XAH6;G3V2A0	P51003	Poly(A) polymerase alpha	PAPOLA	2.11146775405447	4.96671142745377e-05	3.15516485784936	6.09354237097325e-09	1.84419143300635	1.11757950121335e-05	TRUE	FALSE	FALSE	FALSE	TRUE	FALSE	FALSE	FALSE	FALSE	FALSE	FALSE	6576	82842.58	48725
	P51114	P51114;B4DXZ6;P51114-2;E9PFF5;P51114-3;E7EU85	P51114	Fragile X mental retardation syndrome-related protein 1	FXR1	1.96930789384568	4.96671142745377e-05	2.91519477526598	6.09354237097325e-09	2.48439979341197	1.24179036943396e-06	TRUE	FALSE	TRUE	TRUE	TRUE	TRUE	FALSE	TRUE	FALSE	FALSE	TRUE	5639	69720.79	44928
	P51116	P51116	P51116	Fragile X mental retardation syndrome-related protein 2	FXR2	2.39686963830715	4.96671142745377e-05	3.44214618300823	6.2890721151374e-09	2.78918886338555	1.45490453141452e-06	TRUE	FALSE	TRUE	TRUE	TRUE	TRUE	FALSE	FALSE	FALSE	FALSE	TRUE	5779	74223.31	47.4
	P51149	P51149;C9J592;C9J8S3;C9IZZ0;C9J4V0	P51149	Ras-related protein Rab-7a	RAB7A	1.33299854082161	0.000949374724373288	2.98489375053538	7.93274531135612e-09	2.65002374248691	2.57661690451664e-06	FALSE	FALSE	FALSE	FALSE	FALSE	FALSE	FALSE	FALSE	TRUE	FALSE	TRUE	6237	23489.75	50242
	P51452	P51452;P51452-2;K7ES89	P51452	Dual specificity protein phosphatase 3	DUSP3	1.82602856713714	7.75224672358937e-05	2.98712344322669	6.14395158420869e-09	2.28475902773912	2.55244122707232e-06	FALSE	FALSE	FALSE	FALSE	FALSE	TRUE	FALSE	FALSE	FALSE	FALSE	FALSE	7088	20478.29	52973
	P51532	P51532-5;P51532-2;P51532-3;P51532-4	P51532	Transcription activator BRG1	SMARCA4	1.34832836965321	0.000139951743135892	2.69714428636207	1.2648251966028e-08	1.39139093314542	3.72328938701772e-05	FALSE	FALSE	FALSE	FALSE	FALSE	FALSE	FALSE	TRUE	FALSE	TRUE	FALSE	7073	184645.58	48816
	P51570	P51570;P51570-2	P51570	Galactokinase	GALK1	1.47948682041822	9.13119152641673e-05	2.74427361092079	9.40335978230737e-09	2.11657867800362	2.05278517306132e-06	FALSE	FALSE	FALSE	FALSE	FALSE	FALSE	FALSE	TRUE	FALSE	TRUE	FALSE	5779	42272.23	58673
	P51580	P51580	P51580	Thiopurine S-methyltransferase	TPMT	1.70363758260191	0.00016062278175391	3.13775346774584	5.75270201368755e-09	1.98131655148309	3.04224074849492e-05	FALSE	FALSE	FALSE	FALSE	FALSE	FALSE	FALSE	FALSE	FALSE	FALSE	FALSE	5614	28180.31	52653
	P51665	P51665;H3BNT7;H3BTM8	P51665	26S proteasome non-ATPase regulatory subunit 7	PSMD7	1.8242005702058	0.000237345735073995	2.84183962855139	1.74919956239513e-08	1.30924258044832	0.000465464825769412	FALSE	FALSE	FALSE	FALSE	FALSE	FALSE	FALSE	FALSE	TRUE	FALSE	FALSE	6.02	37025.4	46914
	P51688	P51688	P51688	N-sulphoglucosamine sulphohydrolase	SGSH	1.54816190255343	0.000128043136344592	2.69598686188757	7.62956774853036e-09	1.75277110466197	6.13243749862968e-06	FALSE	FALSE	FALSE	FALSE	FALSE	FALSE	FALSE	FALSE	FALSE	FALSE	FALSE	6135	56695.37	56375
	P51692	P51692;K7EK35;P42229-2;P42229	c(\P51692\", \"P42229\")"	Signal transducer and activator of transcription 5B;Signal transducer and activator of transcription 5A	STAT5B;STAT5A	1.52988757547964	0.000110830040486949	2.8873701157197	6.06518475823808e-09	2.94571039934535	1.28359433880888e-06	FALSE	TRUE	FALSE	FALSE	FALSE	FALSE	FALSE	FALSE	FALSE	FALSE	FALSE	5499	89865.89	50191
	P51812	P51812	P51812	Ribosomal protein S6 kinase alpha-3	RPS6KA3	1.38375310875721	0.000327117772898604	2.4530294616769	2.06154089223579e-08	2.29739161299909	1.84504675711121e-06	FALSE	FALSE	FALSE	FALSE	FALSE	FALSE	FALSE	FALSE	FALSE	FALSE	FALSE	6109	83735.98	52838
	P51858	P51858;P51858-2;P51858-3	P51858	Hepatoma-derived growth factor	HDGF	1.65937836275211	8.76719988344994e-05	1.93473099325805	2.28864668668181e-07	0.917551449748949	0.000657106567337831	FALSE	FALSE	FALSE	TRUE	TRUE	FALSE	FALSE	TRUE	FALSE	FALSE	TRUE	4635	26788.29	43333
	P51946	P51946;D6RHI7;D6RG18	P51946	Cyclin-H	CCNH	1.83458308554441	5.9044054840592e-05	3.33474417359317	5.75270201368755e-09	2.39312148113221	5.02533516783832e-06	FALSE	FALSE	FALSE	FALSE	FALSE	FALSE	FALSE	FALSE	FALSE	FALSE	FALSE	6389	37643.45	50774
	P51948	P51948;H0YJ92;P51948-2;H0YJF2	P51948	CDK-activating kinase assembly factor MAT1	MNAT1	1.7990187171165	0.000122145574481099	2.77257772100756	8.66538803949491e-09	2.57460401466497	3.42618244695378e-06	FALSE	FALSE	FALSE	FALSE	FALSE	FALSE	FALSE	FALSE	FALSE	FALSE	FALSE	5601	35822.95	46926
	P51965	P51965;C9J2P0;H7C061;P51965-2;P51965-3;B7Z306;A0A087X283	P51965	Ubiquitin-conjugating enzyme E2 E1	UBE2E1	2.02296051257782	5.03661959154618e-05	3.29145810726582	5.75270201368755e-09	1.37896783154704	0.000327084387046369	FALSE	FALSE	FALSE	FALSE	FALSE	FALSE	FALSE	FALSE	FALSE	FALSE	FALSE	7.79	21404.18	45596
	P51970	P51970	P51970	NADH dehydrogenase [ubiquinone] 1 alpha subcomplex subunit 8	NDUFA8	1.97051801828994	0.000329258264440022	3.06340747490692	3.59001459697351e-08	2.82957376355747	1.24179036943396e-06	FALSE	FALSE	FALSE	FALSE	FALSE	FALSE	FALSE	FALSE	FALSE	FALSE	FALSE	6854	20105.04	50581
	P51991	P51991	P51991	Heterogeneous nuclear ribonucleoprotein A3	HNRNPA3	1.24652674962023	0.000836658266677876	3.20823770412342	5.75270201368755e-09	3.36018353446734	7.30705444543705e-07	TRUE	FALSE	TRUE	TRUE	TRUE	FALSE	FALSE	TRUE	FALSE	FALSE	TRUE	8448	39594.94	56349
	P52209	P52209-2;P52209	P52209	6-phosphogluconate dehydrogenase, decarboxylating	PGD	1.68852321940308	6.31614471896939e-05	3.17090895717403	5.75270201368755e-09	2.27970631187164	1.58021688750311e-06	FALSE	FALSE	FALSE	FALSE	FALSE	FALSE	FALSE	TRUE	FALSE	TRUE	TRUE	6427	53139.98	57.35
	P52272	P52272;P52272-2;A0A087X0X3	P52272	Heterogeneous nuclear ribonucleoprotein M	HNRNPM	1.60336833665771	9.98486896801837e-05	3.3526328218945	5.75270201368755e-09	2.99811518638128	1.24179036943396e-06	TRUE	FALSE	TRUE	TRUE	TRUE	FALSE	TRUE	TRUE	FALSE	FALSE	TRUE	7892	77515.53	61233
	P52292	P52292	P52292	Importin subunit alpha-1	KPNA2	1.06691202585351	0.000759800129340485	2.58566580056767	9.53053035305986e-09	2.45340815900277	1.73932631367041e-06	FALSE	FALSE	TRUE	TRUE	FALSE	TRUE	FALSE	TRUE	FALSE	FALSE	TRUE	5.13	57861.92	52.93
	P52306	P52306;P52306-2	P52306	Rap1 GTPase-GDP dissociation stimulator 1	RAP1GDS1	1.60360915521812	0.000120539983091916	2.90986282206239	6.56845872379459e-09	2.16533573838859	2.27646136522646e-06	FALSE	FALSE	FALSE	FALSE	FALSE	FALSE	FALSE	FALSE	FALSE	FALSE	FALSE	5054	66316.85	53542
	P52564	P52564;P52564-2	P52564	Dual specificity mitogen-activated protein kinase kinase 6	MAP2K6	1.20052020037933	0.00757157394159616	2.26676780924843	1.66946995761378e-07	2.10811822633726	4.29475521884093e-06	FALSE	FALSE	FALSE	FALSE	FALSE	FALSE	FALSE	FALSE	FALSE	FALSE	FALSE	6.62	37492.35	52994
	P52565	P52565;J3KTF8;J3QQX2;P52565-2;J3KRE2;J3KRY1	P52565	Rho GDP-dissociation inhibitor 1	ARHGDIA	1.23147318284255	0.000359837470669498	2.16637080813232	1.35742479307629e-07	1.18001595014459	0.000214217217185855	FALSE	FALSE	FALSE	FALSE	FALSE	FALSE	FALSE	FALSE	TRUE	FALSE	TRUE	4914	23207.11	47549
	P52594	P52594-2;P52594-3;P52594;P52594-4;B8ZZY2;C9J2I0	P52594	Arf-GAP domain and FG repeat-containing protein 1	AGFG1	1.29129413680517	0.00169885763413248	2.68436254019559	1.65788223689408e-08	1.60828472048334	6.5655992042046e-05	TRUE	FALSE	FALSE	FALSE	TRUE	FALSE	FALSE	FALSE	FALSE	FALSE	FALSE	7878	58260.16	51246
	P52597	P52597	P52597	Heterogeneous nuclear ribonucleoprotein F;Heterogeneous nuclear ribonucleoprotein F, N-terminally processed	HNRNPF	1.65886876690339	8.35346040637403e-05	3.25957180063176	5.75270201368755e-09	3.10720780988638	1.0270473101614e-06	TRUE	FALSE	TRUE	TRUE	TRUE	TRUE	FALSE	TRUE	FALSE	FALSE	TRUE	5207	45671.86	54217
	P52655	P52655;J3KNC0;P52655-2	P52655	Transcription initiation factor IIA subunit 1;Transcription initiation factor IIA alpha chain;Transcription initiation factor IIA beta chain	GTF2A1	1.26569594350635	0.00020094596667334	1.81791937436256	1.88966782766603e-06	0.713337142744889	0.00333775820382469	FALSE	FALSE	FALSE	FALSE	FALSE	FALSE	FALSE	FALSE	FALSE	FALSE	FALSE	4279	41513.84	47074
	P52701	P52701;P52701-3;P52701-4;P52701-2;A0A087WWJ1	P52701	DNA mismatch repair protein Msh6	MSH6	1.3559047125329	0.000124712997483341	2.23683148487788	5.68063689374868e-08	0.800142427061658	0.00121559571275243	FALSE	FALSE	FALSE	FALSE	FALSE	FALSE	FALSE	TRUE	FALSE	TRUE	FALSE	6.16	152785.59	49706
	P52732	P52732	P52732	Kinesin-like protein KIF11	KIF11	1.81551578301601	5.39576719730545e-05	2.91455136824202	1.3394399718178e-08	2.25337849748253	3.46686719199378e-06	FALSE	FALSE	FALSE	FALSE	FALSE	FALSE	FALSE	FALSE	FALSE	FALSE	FALSE	5321	119158.99	42614
	P52735	P52735-3;P52735-2;P52735	P52735	Guanine nucleotide exchange factor VAV2	VAV2	1.76022641383455	0.000190750548951443	2.34052775556708	2.27044821702662e-06	2.74883121227761	3.2227124336793e-06	FALSE	FALSE	FALSE	FALSE	FALSE	FALSE	FALSE	FALSE	FALSE	FALSE	FALSE	6287	101289	51481
	P52756	P52756	P52756	RNA-binding protein 5	RBM5	1.56711908729328	7.10660833065073e-05	2.85338459688675	6.09354237097325e-09	2.13434841626681	2.10130014872389e-06	TRUE	FALSE	TRUE	TRUE	TRUE	TRUE	FALSE	FALSE	FALSE	FALSE	FALSE	5728	92153.84	44785
	P52758	P52758;H0YBX3;H0YB34	P52758	Ribonuclease UK114	HRSP12	1.54385890993815	0.000183891733477312	2.85721890471494	7.91610201020422e-09	1.64833542095274	0.000116584528227136	TRUE	FALSE	FALSE	FALSE	TRUE	FALSE	FALSE	FALSE	FALSE	FALSE	FALSE	8229	14493.68	59124
	P52788	P52788;P52788-2;H7C2R7	P52788	Spermine synthase	SMS	1.67016631788722	0.000119582619297709	2.91543387159965	6.09354237097325e-09	1.92731892560914	3.1865225747922e-06	FALSE	FALSE	FALSE	FALSE	FALSE	FALSE	FALSE	FALSE	TRUE	FALSE	FALSE	4774	41268.21	54918
	P52789	P52789;E9PB90	P52789	Hexokinase-2	HK2	1.40370369998995	0.000283827731104944	2.72633816221053	8.23897196811985e-09	2.3451088464296	2.20807468687011e-06	FALSE	FALSE	FALSE	FALSE	FALSE	FALSE	FALSE	FALSE	FALSE	FALSE	FALSE	5486	102379.8	53.98
	P52888	P52888;K7EP46	P52888	Thimet oligopeptidase	THOP1	1.49708288469098	0.000123858801673624	2.82314133993586	6.41184404982732e-09	2.41043683261326	1.53308046700996e-06	FALSE	FALSE	FALSE	FALSE	FALSE	FALSE	FALSE	TRUE	FALSE	TRUE	FALSE	5499	78839.77	52104
	P52907	P52907	P52907	F-actin-capping protein subunit alpha-1	CAPZA1	1.82148487188687	6.66916031738593e-05	2.66134343957045	2.01973007403033e-08	1.70124271483681	1.76912991893773e-05	FALSE	FALSE	FALSE	FALSE	FALSE	FALSE	FALSE	TRUE	FALSE	TRUE	TRUE	5.27	32922.77	46503
	P52948	P52948-5;P52948;P52948-6;P52948-2;H7C3P6	P52948	Nuclear pore complex protein Nup98-Nup96;Nuclear pore complex protein Nup98;Nuclear pore complex protein Nup96	NUP98	1.33471863760751	0.00243221724265176	2.64911859895401	2.94547034570385e-07	1.7717365472102	2.64703390101619e-05	FALSE	FALSE	FALSE	FALSE	FALSE	FALSE	FALSE	FALSE	TRUE	FALSE	FALSE	5715	197579.35	49972
	P53004	P53004	P53004	Biliverdin reductase A	BLVRA	2.02485077680688	7.75224672358937e-05	3.22155040107304	6.06518475823808e-09	2.51284509860232	5.58681158693157e-06	FALSE	FALSE	FALSE	FALSE	FALSE	FALSE	FALSE	FALSE	TRUE	FALSE	FALSE	5.83	33428.49	52703
	P53041	P53041;H0YDU8;A8MU39	P53041	Serine/threonine-protein phosphatase 5;Serine/threonine-protein phosphatase	PPP5C	1.44981864315565	0.000166612039289323	2.77163950931119	6.86660554898948e-09	2.33317260368471	1.81903493628745e-06	FALSE	FALSE	FALSE	FALSE	FALSE	FALSE	FALSE	FALSE	FALSE	FALSE	FALSE	5652	56878.65	52505
	P53350	P53350	P53350	Serine/threonine-protein kinase PLK1	PLK1	1.45036879941641	0.000118791422269203	2.83381555974518	6.28565976069627e-09	2.95385828971245	1.08743972876888e-06	FALSE	FALSE	FALSE	FALSE	FALSE	FALSE	FALSE	FALSE	FALSE	FALSE	FALSE	8156	68254.78	53731
	P53384	P53384-2;P53384	P53384	Cytosolic Fe-S cluster assembly factor NUBP1	NUBP1	1.75711476402995	0.000123858801673624	3.12295074826809	6.09354237097325e-09	2.2299666717397	3.7694885482501e-05	FALSE	FALSE	FALSE	FALSE	FALSE	FALSE	FALSE	FALSE	FALSE	FALSE	FALSE	5016	34534.5	55937
	P53396	P53396	P53396	ATP-citrate synthase	ACLY	1.41914677438435	0.000146766541770598	2.83661113913682	6.83419925457957e-09	2.21400883995232	1.77618234680207e-06	FALSE	FALSE	FALSE	FALSE	FALSE	FALSE	FALSE	TRUE	FALSE	TRUE	TRUE	6517	120839.23	58311
	P53582	P53582;H0Y955	P53582	Methionine aminopeptidase 1	METAP1	1.63939655822691	0.000401674034646804	3.04889210111926	6.75908254119364e-09	2.66758154052341	2.41169208592283e-06	FALSE	FALSE	FALSE	FALSE	FALSE	FALSE	FALSE	FALSE	FALSE	FALSE	FALSE	6351	43215.18	53627
	P53597	P53597	P53597	Succinyl-CoA ligase [ADP/GDP-forming] subunit alpha, mitochondrial	SUCLG1	0.814167551114431	0.00922539558444763	2.80572262439382	4.64003977455816e-08	3.11981095799963	1.36775268568649e-06	FALSE	FALSE	FALSE	TRUE	TRUE	TRUE	FALSE	FALSE	FALSE	FALSE	FALSE	8009	36249.74	58671
	P53611	P53611;Q5T4U8	P53611	Geranylgeranyl transferase type-2 subunit beta	RABGGTB	1.95367483204029	7.21778192065278e-05	3.07197382498247	6.04190960812933e-09	2.8358951080754	9.65122080643442e-07	FALSE	FALSE	FALSE	FALSE	FALSE	FALSE	FALSE	FALSE	FALSE	FALSE	FALSE	4774	36924.37	58912
	P53618	P53618;E9PP73	P53618	Coatomer subunit beta	COPB1	1.46876830012986	0.00143113538505623	2.63340369215038	2.25501136391811e-08	2.44845926008813	2.77886093581855e-06	FALSE	FALSE	FALSE	TRUE	FALSE	FALSE	FALSE	FALSE	TRUE	FALSE	FALSE	5512	107142.22	52571
	P53621	P53621;P53621-2	P53621	Coatomer subunit alpha;Xenin;Proxenin	COPA	1.56232133865701	0.00011455529973465	2.68551495272502	8.6550999231654e-09	2.30305171415682	1.51862436916395e-06	FALSE	FALSE	FALSE	FALSE	FALSE	FALSE	FALSE	FALSE	TRUE	FALSE	FALSE	6.81	138345.76	53758
	P53634	P53634;H0YCY8	P53634	Dipeptidyl peptidase 1;Dipeptidyl peptidase 1 exclusion domain chain;Dipeptidyl peptidase 1 heavy chain;Dipeptidyl peptidase 1 light chain	CTSC	1.12240845581603	0.000501925064869501	2.44774353366549	1.77608329944502e-08	1.45070518680349	3.60211128430496e-05	FALSE	FALSE	FALSE	FALSE	FALSE	FALSE	FALSE	FALSE	FALSE	FALSE	FALSE	6186	51853.82	57235
	P53990	P53990-2;P53990-4;H3BUI0;P53990-5;H3BMU1;H3BQF7;J3KR23;F5GXM3	P53990	IST1 homolog	IST1	1.74383816643606	7.81711245041989e-05	2.71329756864193	8.38242131844091e-09	1.98920041012616	3.92365965498252e-06	FALSE	FALSE	FALSE	FALSE	FALSE	FALSE	FALSE	FALSE	FALSE	FALSE	FALSE	5118	39750.52	56593
	P53992	P53992;G5EA31	P53992	Protein transport protein Sec24C	SEC24C	1.41614157532634	0.000228015897298051	2.74868831004547	9.58344545267964e-09	2.04026543001263	6.4131590129334e-06	FALSE	FALSE	FALSE	FALSE	FALSE	FALSE	FALSE	FALSE	FALSE	FALSE	TRUE	6275	118324.74	58318
	P54105	P54105;E9PMI6;J3KN38;E9PJF4	P54105	Methylosome subunit pICln	CLNS1A	2.07675165753407	4.96671142745377e-05	2.59449778172661	1.00919358816748e-08	1.63046080496456	1.00707743294418e-05	FALSE	FALSE	FALSE	TRUE	TRUE	TRUE	FALSE	FALSE	FALSE	FALSE	FALSE	3846	26215.32	48523
	P54132	P54132;H0YNU5	P54132	Bloom syndrome protein	BLM	1.74185599972364	7.59202777359857e-05	2.64417705080587	1.03844627252402e-08	1.52368072259026	0.000109454236816545	FALSE	FALSE	FALSE	FALSE	TRUE	TRUE	FALSE	FALSE	FALSE	FALSE	FALSE	6649	159000.46	44319
	P54136	P54136;P54136-2	P54136	Arginine--tRNA ligase, cytoplasmic	RARS	1.49678782994786	0.000125072263802641	2.75931890381664	8.03441703074244e-09	2.38048244714414	1.36775268568649e-06	TRUE	FALSE	FALSE	FALSE	TRUE	TRUE	FALSE	TRUE	FALSE	TRUE	TRUE	5982	75378.99	52576
	P54577	P54577	P54577	Tyrosine--tRNA ligase, cytoplasmic;Tyrosine--tRNA ligase, cytoplasmic, N-terminally processed	YARS	1.53324941937476	0.000105503617435242	3.29586539964131	5.75270201368755e-09	3.3635537723551	7.78599630462962e-07	TRUE	FALSE	FALSE	TRUE	TRUE	TRUE	FALSE	TRUE	FALSE	FALSE	FALSE	6313	59143.48	53409
	P54578	P54578;P54578-2;A6NJA2;B7Z4N8	P54578	Ubiquitin carboxyl-terminal hydrolase 14;Ubiquitin carboxyl-terminal hydrolase	USP14	2.09641818368715	4.96671142745377e-05	3.12359914307171	5.75270201368755e-09	1.69344973792422	1.95987526380199e-05	FALSE	FALSE	FALSE	FALSE	FALSE	FALSE	FALSE	TRUE	FALSE	TRUE	FALSE	5105	56069.07	49393
	P54619	P54619-2;P54619;F8VYY9;P54619-3	P54619	5-AMP-activated protein kinase subunit gamma-1	PRKAG1	1.6928324334874	8.4174625144933e-05	1.88588090183253	2.93563759361647e-06	1.96451119504402	1.08756464806789e-05	FALSE	FALSE	FALSE	FALSE	FALSE	FALSE	FALSE	FALSE	FALSE	FALSE	FALSE	6148	37579.39	52266
	P54652	P54652	P54652	Heat shock-related 70 kDa protein 2	HSPA2	1.63954204127411	0.000100806758669191	2.90628396559632	6.86660554898948e-09	1.94894518356548	3.93612172720154e-06	FALSE	FALSE	FALSE	FALSE	FALSE	FALSE	TRUE	FALSE	FALSE	FALSE	FALSE	5.41	70020.97	49296
	P54687	P54687-4;P54687;P54687-5;P54687-3;P54687-2	P54687	Branched-chain-amino-acid aminotransferase, cytosolic	BCAT1	1.73869823374442	5.95904640429038e-05	2.92350879380583	6.84934500280992e-09	1.89036722301894	9.08498278249168e-06	FALSE	FALSE	FALSE	FALSE	FALSE	FALSE	FALSE	FALSE	FALSE	FALSE	FALSE	5054	42966.15	56218
	P54725	P54725;P54725-2	P54725	UV excision repair protein RAD23 homolog A	RAD23A	1.97796063547678	4.96671142745377e-05	3.00459119568693	6.06518475823808e-09	1.94129696892979	4.01957005063725e-06	FALSE	FALSE	FALSE	FALSE	FALSE	FALSE	FALSE	FALSE	FALSE	FALSE	FALSE	4469	39609.2	50413
	P54727	P54727;P54727-2	P54727	UV excision repair protein RAD23 homolog B	RAD23B	1.13568622416326	0.00120944250082095	2.1938991887815	3.26241211498175e-07	1.16261987460863	0.000163144236373118	FALSE	FALSE	FALSE	FALSE	FALSE	FALSE	FALSE	FALSE	FALSE	FALSE	FALSE	4698	43171.18	51.1
	P54802	P54802	P54802	Alpha-N-acetylglucosaminidase;Alpha-N-acetylglucosaminidase 82 kDa form;Alpha-N-acetylglucosaminidase 77 kDa form	NAGLU	1.23824296506842	0.00129963554609234	3.15102065611144	7.55351674922095e-09	2.22867151923479	6.77867084605711e-06	FALSE	FALSE	FALSE	FALSE	FALSE	FALSE	FALSE	FALSE	FALSE	FALSE	FALSE	5919	82265.69	62719
	P54920	P54920;M0R0Y2;M0R2M1	P54920	Alpha-soluble NSF attachment protein	NAPA	1.58404974649619	7.28991986136131e-05	2.62183050123837	1.15901137590959e-08	2.91835970791347	8.79836203997629e-07	FALSE	FALSE	FALSE	FALSE	FALSE	FALSE	FALSE	FALSE	TRUE	FALSE	FALSE	5105	33232.72	51864
	P55010	P55010	P55010	Eukaryotic translation initiation factor 5	EIF5	1.79214116525865	5.39576719730545e-05	2.5677383902213	1.0854944360074e-08	1.47003663152593	1.68218021692859e-05	TRUE	FALSE	TRUE	TRUE	TRUE	FALSE	FALSE	FALSE	FALSE	FALSE	FALSE	5.27	49222.73	45012
	P55036	P55036	P55036	26S proteasome non-ATPase regulatory subunit 4	PSMD4	2.18117809220942	5.71753642079624e-05	2.90779889593618	1.73191257573103e-08	1.47119945671388	0.000227907806289966	FALSE	FALSE	FALSE	TRUE	TRUE	FALSE	FALSE	TRUE	FALSE	FALSE	FALSE	4584	40736.66	48806
	P55039	P55039;A8MZF9	P55039	Developmentally-regulated GTP-binding protein 2	DRG2	1.29812453997358	0.000483419997751602	2.73423931967134	7.8235092064292e-09	2.31148383579994	1.99258636460026e-06	TRUE	FALSE	FALSE	FALSE	TRUE	TRUE	FALSE	FALSE	FALSE	FALSE	FALSE	8126	40746.44	53846
	P55060	P55060-3;P55060	P55060	Exportin-2	CSE1L	1.77699286459274	0.000183892242305145	3.04363630827613	5.98156732892567e-09	2.48159843548394	1.68486621285655e-06	FALSE	FALSE	FALSE	TRUE	FALSE	FALSE	FALSE	TRUE	FALSE	FALSE	FALSE	5334	110416.61	54583
	P55072	P55072	P55072	Transitional endoplasmic reticulum ATPase	VCP	1.44257709845416	9.10651187014165e-05	2.70545506692156	7.41329550246978e-09	2.31008338054936	2.24928936008817e-06	FALSE	FALSE	TRUE	TRUE	FALSE	FALSE	FALSE	TRUE	FALSE	FALSE	TRUE	5041	89321.8	53474
	P55081	P55081	P55081	Microfibrillar-associated protein 1	MFAP1	1.35410955858894	0.000152144961268797	2.83392353213914	8.73390457740492e-09	1.72472914534018	7.92488517917413e-06	FALSE	FALSE	TRUE	TRUE	TRUE	FALSE	FALSE	FALSE	FALSE	FALSE	FALSE	4876	51958.45	35991
	P55145	P55145	P55145	Mesencephalic astrocyte-derived neurotrophic factor	MANF	1.68395789544136	0.000283961007173161	2.92174628461184	7.61574295416856e-09	3.42906721648125	6.66530997640751e-07	FALSE	FALSE	FALSE	TRUE	FALSE	FALSE	FALSE	FALSE	FALSE	FALSE	FALSE	7892	20700.13	51648
	P55196	P55196-3	P55196	Afadin	MLLT4	2.00024563343407	4.96671142745377e-05	3.14399551942497	5.75270201368755e-09	1.92293226629214	5.23005191448525e-06	FALSE	FALSE	FALSE	FALSE	FALSE	FALSE	FALSE	FALSE	FALSE	FALSE	FALSE	5817	206804.23	45669
	P55201	P55201-3;P55201;P55201-4	P55201	Peregrin	BRPF1	0.842866194882649	0.00189976183726988	3.28294686939749	5.75270201368755e-09	2.57625103412196	1.24179036943396e-06	FALSE	TRUE	FALSE	FALSE	FALSE	FALSE	FALSE	FALSE	FALSE	FALSE	FALSE	7059	137498.76	45634
	P55209	P55209;F8VY35;P55209-2;F5H4R6;H0YIV4;F8W0J6;F8VUX1;F8W020;F8VXI6;H0YH88	P55209	Nucleosome assembly protein 1-like 1	NAP1L1	1.52634915847713	0.000133922345606221	2.52954988143759	4.3675370740737e-08	1.27443498974227	4.61629647340628e-05	FALSE	FALSE	TRUE	TRUE	FALSE	TRUE	FALSE	FALSE	FALSE	FALSE	FALSE	4266	45374.15	43478
	P55212	P55212;D6RHU3;P55212-2	P55212	Caspase-6;Caspase-6 subunit p18;Caspase-6 subunit p11	CASP6	1.32203975360007	0.00150195713632294	3.04989020593835	1.17141212343151e-07	2.1927202156651	3.81998440736256e-06	FALSE	FALSE	FALSE	FALSE	FALSE	FALSE	FALSE	FALSE	FALSE	FALSE	FALSE	6135	33309.96	51877
	P55263	P55263;P55263-2;P55263-3;P55263-4	P55263	Adenosine kinase	ADK	1.50389766501024	7.59202777359857e-05	2.76163193227491	6.83419925457957e-09	1.82054367878032	4.32013987340018e-06	FALSE	FALSE	FALSE	TRUE	TRUE	TRUE	FALSE	FALSE	FALSE	FALSE	FALSE	5957	40545.43	52486
	P55265	P55265;P55265-4;P55265-5	P55265	Double-stranded RNA-specific adenosine deaminase	ADAR	1.0329027850048	0.00918230405444075	2.9819019975846	1.23308859793193e-08	4.07931370028934	6.21579595704949e-07	TRUE	FALSE	TRUE	TRUE	TRUE	FALSE	FALSE	TRUE	FALSE	FALSE	TRUE	7805	136066.37	50082
	P55735	P55735;P55735-2;P55735-3;A8MXL6	P55735	Protein SEC13 homolog	SEC13	1.33635853913666	0.000127355950143207	2.33571077703288	5.58459301321986e-08	1.64082764594771	1.09231691934198e-05	FALSE	FALSE	FALSE	FALSE	FALSE	FALSE	FALSE	FALSE	FALSE	FALSE	FALSE	5041	35540.52	51553
	P55769	P55769;B1AHD1	P55769	NHP2-like protein 1;NHP2-like protein 1, N-terminally processed	NHP2L1	1.58988973094818	0.000280530394404344	3.13074916599304	5.75270201368755e-09	2.47943825237524	1.85459345276011e-06	TRUE	FALSE	TRUE	FALSE	TRUE	TRUE	FALSE	FALSE	TRUE	FALSE	TRUE	7761	14173.55	53906
	P55795	P55795	P55795	Heterogeneous nuclear ribonucleoprotein H2;Heterogeneous nuclear ribonucleoprotein H2, N-terminally processed	HNRNPH2	1.54321123684868	8.28454042009901e-05	3.69999713866422	5.11550510738908e-09	3.68655281779888	8.25788743250715e-07	TRUE	FALSE	TRUE	TRUE	TRUE	FALSE	FALSE	TRUE	FALSE	FALSE	TRUE	5639	49263.57	54343
	P55809	P55809;E9PDW2	P55809	Succinyl-CoA:3-ketoacid coenzyme A transferase 1, mitochondrial	OXCT1	1.12867004265022	0.000314498475358415	2.68208504202051	1.30283384114626e-08	3.10057622510258	1.24179036943396e-06	FALSE	FALSE	FALSE	FALSE	FALSE	FALSE	FALSE	FALSE	FALSE	FALSE	FALSE	6664	56157.62	57308
	P55884	P55884;P55884-2	P55884	Eukaryotic translation initiation factor 3 subunit B	EIF3B	2.1508725242722	4.96671142745377e-05	3.01044164600354	5.75270201368755e-09	1.86590942630316	4.01497749995195e-06	TRUE	FALSE	FALSE	TRUE	TRUE	TRUE	FALSE	FALSE	FALSE	FALSE	TRUE	4.8	92481.62	50369
	P55957	P55957;P55957-2;P55957-4	P55957	BH3-interacting domain death agonist;BH3-interacting domain death agonist p15;BH3-interacting domain death agonist p13;BH3-interacting domain death agonist p11	BID	1.46979707301653	0.00237290979879492	2.69620274471481	4.49262526114939e-07	1.64268025435122	0.000628531899616744	FALSE	FALSE	FALSE	FALSE	FALSE	FALSE	FALSE	FALSE	FALSE	FALSE	FALSE	5105	21994.69	46667
	P56182	P56182	P56182	Ribosomal RNA processing protein 1 homolog A	RRP1	1.87164402626216	4.96671142745377e-05	3.32363330932637	5.75270201368755e-09	2.97886983183272	9.67627663177399e-07	TRUE	FALSE	TRUE	TRUE	TRUE	TRUE	FALSE	TRUE	FALSE	FALSE	FALSE	8521	52839.21	46855
	P56192	P56192;P56192-2	P56192	Methionine--tRNA ligase, cytoplasmic	MARS	1.61342216947079	0.000147546449613033	3.0988179758002	5.75270201368755e-09	2.65849903260095	1.22136684018285e-06	TRUE	FALSE	FALSE	FALSE	TRUE	TRUE	FALSE	FALSE	FALSE	FALSE	TRUE	5614	101115.79	55667
	P56537	P56537;P56537-2	P56537	Eukaryotic translation initiation factor 6	EIF6	1.29096758687686	0.000238709228653412	2.51971175960044	2.32983731642529e-08	1.55495224303238	1.31859846603329e-05	TRUE	FALSE	FALSE	FALSE	TRUE	TRUE	FALSE	FALSE	TRUE	FALSE	TRUE	4469	26599.07	53469
	P56545	P56545;Q5SQP8;P56545-2	P56545	C-terminal-binding protein 2	CTBP2	2.00376767350482	4.96671142745377e-05	3.40150918321099	5.75270201368755e-09	2.76385657440246	2.72803962603436e-06	FALSE	FALSE	FALSE	FALSE	FALSE	FALSE	FALSE	TRUE	FALSE	TRUE	FALSE	6.16	48944.86	56.18
	P57076	P57076;H7BZW1;D3DSE6;C9J818;F8VZ95;H7C2R6;C9JX57	P57076	Uncharacterized protein C21orf59	C21orf59	1.46080885167591	0.000176462960451696	2.51957233681681	1.56920959043121e-08	2.28247258318569	3.42774287333256e-06	FALSE	FALSE	FALSE	FALSE	FALSE	FALSE	FALSE	FALSE	FALSE	FALSE	FALSE	6737	33224.18	49655
	P57081	P57081-2;P57081;P57081-3	P57081	tRNA (guanine-N(7)-)-methyltransferase subunit WDR4	WDR4	1.5572415203779	0.00105466258733429	3.19424568353159	6.06518475823808e-09	2.70590321625737	2.94182234196798e-06	TRUE	FALSE	FALSE	FALSE	TRUE	FALSE	FALSE	FALSE	TRUE	FALSE	FALSE	6313	45489.73	53641
	P57740	P57740;P57740-2;P57740-3	P57740	Nuclear pore complex protein Nup107	NUP107	1.40332508501472	0.000134105663418038	2.37586064283317	3.24085971193457e-08	2.32736304638198	1.45490453141452e-06	FALSE	FALSE	FALSE	FALSE	FALSE	FALSE	FALSE	FALSE	TRUE	FALSE	FALSE	5143	106374.1	49405
	P58004	P58004	P58004	Sestrin-2	SESN2	1.35797806705095	0.00128370506537928	2.5797226181033	2.2214279910842e-08	1.8411364411249	1.07224496174898e-05	FALSE	FALSE	FALSE	FALSE	FALSE	TRUE	FALSE	FALSE	FALSE	FALSE	FALSE	5359	54493.71	54375
	P60174	P60174-1;P60174;P60174-4	P60174	Triosephosphate isomerase	TPI1	1.61102676113309	0.000108145479900723	2.78972706740427	9.22803788828859e-09	1.57674186895151	1.91094780735862e-05	FALSE	FALSE	FALSE	FALSE	FALSE	FALSE	FALSE	FALSE	TRUE	FALSE	TRUE	5474	30791	56993
	P60228	P60228;E5RGA2	P60228	Eukaryotic translation initiation factor 3 subunit E	EIF3E	1.48644983046106	0.000241081135886746	2.78717046658232	8.98974531311722e-09	2.35550194649456	1.51490570461273e-06	TRUE	FALSE	TRUE	TRUE	TRUE	TRUE	FALSE	FALSE	FALSE	FALSE	FALSE	5512	52220.81	50787
	P60510	P60510;H3BTA2;H3BV22	P60510	Serine/threonine-protein phosphatase 4 catalytic subunit;Serine/threonine-protein phosphatase	PPP4C	1.8578599766384	9.38908043858439e-05	3.13265331286123	5.75270201368755e-09	2.61162188678263	1.45490453141452e-06	FALSE	FALSE	FALSE	FALSE	FALSE	FALSE	FALSE	FALSE	FALSE	FALSE	FALSE	4.8	35079.93	56026
	P60842	P60842;J3KT12;P60842-2;J3QS69;J3KTB5;J3KSZ0	P60842	Eukaryotic initiation factor 4A-I	EIF4A1	1.56036308567194	0.000114399753303542	2.67902912752659	1.11165299964308e-08	2.40951638553134	1.81395634799804e-06	TRUE	FALSE	TRUE	TRUE	TRUE	TRUE	FALSE	TRUE	FALSE	FALSE	TRUE	5207	46153.93	51478
	P60866	P60866;P60866-2;G3XAN0	P60866	40S ribosomal protein S20	RPS20	1.3046077671156	0.000192546422187616	2.86241365458619	6.09354237097325e-09	2.18761018985311	2.50095356229669e-06	TRUE	FALSE	TRUE	TRUE	TRUE	TRUE	FALSE	FALSE	TRUE	FALSE	TRUE	9063	13372.71	47059
	P60891	P60891;P60891-2;B1ALA9	P60891	Ribose-phosphate pyrophosphokinase 1	PRPS1	1.73290121892578	7.74750601451722e-05	3.10082763383967	5.75270201368755e-09	2.05989526525961	2.75927007774274e-06	FALSE	FALSE	FALSE	FALSE	FALSE	FALSE	FALSE	FALSE	FALSE	FALSE	FALSE	6173	34834.23	54717
	P60900	P60900;G3V5Z7;G3V295;P60900-2;G3V3I1;P60900-3	P60900	Proteasome subunit alpha type-6;Proteasome subunit alpha type	PSMA6	1.43235422822933	0.000147823148184305	2.60333061630493	1.2170704565921e-08	1.89095927851143	6.29264315596814e-06	TRUE	FALSE	FALSE	FALSE	TRUE	FALSE	FALSE	FALSE	TRUE	FALSE	TRUE	6071	27399.45	53659
	P60953	P60953;P60953-1;Q5JYX0	P60953	Cell division control protein 42 homolog	CDC42	1.26587852495864	0.0017351692525193	2.56756420643089	1.15147272330793e-08	2.29289260455609	3.51983348207467e-06	FALSE	FALSE	FALSE	FALSE	FALSE	FALSE	FALSE	FALSE	FALSE	FALSE	TRUE	5931	21258.61	54974
	P60981	P60981;F6RFD5;P60981-2	P60981	Destrin	DSTN	1.51314736666839	0.000171129685102205	2.4667026107907	1.58619694329669e-08	2.16658878887704	2.14308743715274e-06	FALSE	FALSE	FALSE	FALSE	FALSE	FALSE	FALSE	FALSE	TRUE	FALSE	FALSE	7044	18505.72	56364
	P60983	P60983;G3V4P8	P60983	Glia maturation factor beta	GMFB	1.19428070612339	0.00040166094435597	2.42937154273944	2.77970005338508e-08	1.49412938589923	3.03791014004962e-05	FALSE	FALSE	FALSE	FALSE	FALSE	FALSE	FALSE	FALSE	FALSE	FALSE	FALSE	5105	16713.17	48592
	P61011	P61011;P61011-2;G3V4F7	P61011	Signal recognition particle 54 kDa protein	SRP54	1.49195743775515	0.00012354772330161	2.60394757532356	1.21250052146159e-08	2.49534827060987	1.36775268568649e-06	TRUE	FALSE	FALSE	TRUE	TRUE	TRUE	FALSE	FALSE	FALSE	FALSE	FALSE	7936	55704.71	53571
	P61019	P61019;E9PKL7;P61019-2	P61019	Ras-related protein Rab-2A	RAB2A	2.07008209533224	0.00311516173143594	3.52961647924675	2.67944871875042e-07	3.95664080055529	7.98571107147512e-06	FALSE	FALSE	FALSE	FALSE	FALSE	FALSE	FALSE	FALSE	FALSE	FALSE	FALSE	5.83	23545.55	51887
	P61081	P61081	P61081	NEDD8-conjugating enzyme Ubc12	UBE2M	1.53559087339269	0.000104809049210185	2.566119524659	1.24486096098251e-08	1.99871803035082	4.87170262710801e-06	FALSE	FALSE	FALSE	TRUE	FALSE	FALSE	FALSE	FALSE	TRUE	FALSE	FALSE	6956	20899.97	51366
	P61086	P61086;P61086-2;D6RDM7;P61086-3	P61086	Ubiquitin-conjugating enzyme E2 K	UBE2K	1.21063286301834	0.000195535563324524	2.27345442170142	4.45503191116725e-08	1.50199346854467	3.55169582676848e-05	FALSE	TRUE	FALSE	FALSE	FALSE	FALSE	FALSE	FALSE	FALSE	FALSE	FALSE	5219	22406.65	54
	P61088	P61088;F8VSD4;F8VQQ8;F8VV71	P61088	Ubiquitin-conjugating enzyme E2 N	UBE2N	2.01092140739743	4.96671142745377e-05	3.18250656256995	6.06518475823808e-09	1.94494725880197	8.85165733825379e-06	FALSE	FALSE	TRUE	TRUE	FALSE	FALSE	FALSE	FALSE	TRUE	FALSE	FALSE	5944	17137.82	57895
	P61158	P61158;B4DXW1	P61158	Actin-related protein 3	ACTR3	1.59148396256454	7.39635527709706e-05	2.92525509322251	6.09354237097325e-09	2.10655581125438	2.10541402939826e-06	FALSE	FALSE	FALSE	FALSE	FALSE	FALSE	FALSE	FALSE	TRUE	FALSE	TRUE	5423	47371.18	55981
	P61160	P61160;P61160-2;F5H6T1	P61160	Actin-related protein 2	ACTR2	1.5939845064414	0.000361102159574888	3.04060562293632	1.67586678840079e-08	2.01944790816181	7.86113175339438e-06	FALSE	FALSE	FALSE	FALSE	FALSE	FALSE	FALSE	FALSE	TRUE	FALSE	FALSE	6033	44760.79	55838
	P61163	P61163;R4GMT0	P61163	Alpha-centractin	ACTR1A	1.60327219863363	8.00045124864613e-05	2.65118406395352	9.35019142117295e-09	1.9168852710672	3.3102883611157e-06	FALSE	FALSE	FALSE	FALSE	FALSE	FALSE	FALSE	FALSE	FALSE	FALSE	FALSE	5944	42613.74	54521
	P61201	P61201;P61201-2;B4DIH5;H0YKU5	P61201	COP9 signalosome complex subunit 2	COPS2	1.89341623654429	4.98374426500119e-05	2.90855747686247	6.83419925457957e-09	1.36766461258286	0.000104664081445926	FALSE	TRUE	FALSE	FALSE	FALSE	FALSE	FALSE	TRUE	FALSE	TRUE	FALSE	5219	51596.69	45824
	P61221	P61221;D6R9I9	P61221	ATP-binding cassette sub-family E member 1	ABCE1	1.39319201939485	0.000143956310059647	2.89176548809518	6.09354237097325e-09	2.48853442578543	1.52421914750165e-06	TRUE	FALSE	FALSE	TRUE	TRUE	FALSE	FALSE	FALSE	TRUE	FALSE	FALSE	7483	67314.34	54758
	P61224	P61224;E7ESV4;P61224-3;F5H7Y6;F5GX62;P61224-2;A6NIZ1;F5H004;P61224-4;F5H823;B7ZB78;F5H6R7;F5GZG1	c(\P61224\", \"A6NIZ1\")"	Ras-related protein Rap-1b;Ras-related protein Rap-1b-like protein	RAP1B	1.16045473821358	0.00026151547591929	1.78789599826314	0.000276124671624267	3.57082943301974	3.22366078631419e-06	FALSE	FALSE	FALSE	FALSE	FALSE	FALSE	FALSE	FALSE	FALSE	FALSE	FALSE	5563	20824.79	50
	P61244	P61244-2;P61244;G3V5L1;G3V570;Q6V3B1;P61244-3;G3V563;G3V2R5;P61244-4	P61244	Protein max	MAX	1.69989413067119	7.0464008239261e-05	2.37326260337979	5.68063689374868e-08	1.63706535574829	8.00900512701285e-06	FALSE	TRUE	FALSE	FALSE	FALSE	FALSE	FALSE	FALSE	FALSE	FALSE	FALSE	5639	18274.83	33125
	P61247	P61247;D6RAT0;H0Y9Y4;D6RG13;E9PFI5;H0Y8L7;D6RB09;D6R9B6	P61247	40S ribosomal protein S3a	RPS3A	1.4729760573749	8.52898909461022e-05	2.7033457297726	8.35333096229896e-09	1.60624895046294	2.36245881827469e-05	TRUE	FALSE	TRUE	TRUE	TRUE	TRUE	FALSE	TRUE	FALSE	FALSE	TRUE	8902	29944.91	47348
	P61254	P61254;J3QRI7;J3QQQ9;J3QQV1;J3KTJ8;J3QRC4	P61254	60S ribosomal protein L26	RPL26;KRBA2	1.16419471323281	0.000592995168665462	2.57407043483096	1.27593639098502e-08	1.64662091468311	7.57731546945915e-05	TRUE	FALSE	TRUE	TRUE	TRUE	TRUE	TRUE	FALSE	FALSE	FALSE	FALSE	10233	17258.21	40
	P61289	P61289;P61289-3;P61289-2;K9J957;B3KQ25;K7ESG5;K7ENH2;A0A087WTV2	P61289	Proteasome activator complex subunit 3	PSME3	1.69347583694289	8.35346040637403e-05	3.0473573573495	5.75270201368755e-09	2.13308829703351	4.27559024397096e-06	FALSE	FALSE	FALSE	FALSE	FALSE	FALSE	FALSE	TRUE	FALSE	TRUE	FALSE	5512	29506.06	48031
	P61313	P61313;E7EQV9;E7ENU7;E7EX53	P61313	60S ribosomal protein L15;Ribosomal protein L15	RPL15	1.0807282926741	0.000528250811550293	2.36961732136586	2.74188900782333e-08	1.90005605017657	5.18284809347404e-06	TRUE	FALSE	TRUE	TRUE	TRUE	TRUE	FALSE	TRUE	FALSE	FALSE	TRUE	11.52	24146.07	50
	P61353	P61353;K7ELC7;K7EQQ9	P61353	60S ribosomal protein L27	RPL27	1.06859591022744	0.00232187392556669	2.27414155759801	7.15567017280342e-08	2.23611695134013	4.49806489430101e-06	TRUE	FALSE	TRUE	TRUE	TRUE	TRUE	FALSE	TRUE	FALSE	FALSE	FALSE	10365	15797.72	51471
	P61457	P61457	P61457	Pterin-4-alpha-carbinolamine dehydratase	PCBD1	1.84574943246566	5.85519124798094e-05	2.79030030413734	6.8830656604705e-09	2.07605802601221	9.18648626124832e-06	FALSE	FALSE	FALSE	FALSE	FALSE	FALSE	FALSE	FALSE	FALSE	FALSE	TRUE	6008	11999.6	50962
	P61513	P61513;Q6P4E4;E9PEL3;G5E9R3;C9J4Z3;M0R0A1;M0R2L6	P61513	60S ribosomal protein L37a	RPL37A	0.793221350246923	0.00197178999111944	1.89926286172163	1.40669720141338e-06	0.891475128955874	0.000551762755843045	TRUE	FALSE	TRUE	TRUE	TRUE	TRUE	FALSE	FALSE	FALSE	FALSE	FALSE	10014	10275.25	51087
	P61586	P61586;C9JNR4;C9JX21	P61586	Transforming protein RhoA	RHOA	1.573600214309	0.000458350557003839	3.02264099309187	8.36967395046148e-09	2.4208251480025	2.69012528566057e-06	FALSE	FALSE	FALSE	FALSE	FALSE	FALSE	FALSE	FALSE	TRUE	FALSE	FALSE	5652	21768.13	54404
	P61599	P61599;A8MZB2	P61599	N-alpha-acetyltransferase 20	NAA20	1.5921043207073	9.62484916922526e-05	2.81820869993707	9.53630654298994e-09	2.66860306301541	1.81903493628745e-06	FALSE	FALSE	FALSE	FALSE	FALSE	FALSE	FALSE	FALSE	FALSE	FALSE	FALSE	4863	20368.17	57865
	P61604	P61604;B8ZZL8;B8ZZ54	P61604	10 kDa heat shock protein, mitochondrial	HSPE1	1.21802249880632	0.000806548470673301	3.18846038332074	6.14459462647003e-09	2.94855798631747	1.01787148782787e-06	FALSE	FALSE	FALSE	TRUE	TRUE	FALSE	FALSE	FALSE	FALSE	FALSE	FALSE	8361	10931.69	59804
	P61758	P61758;B4DWR3	P61758	Prefoldin subunit 3	VBP1	1.3981450478577	0.000103425705610546	2.62840480719404	1.21250052146159e-08	2.00511371171646	4.8229425794662e-06	FALSE	FALSE	FALSE	FALSE	FALSE	FALSE	FALSE	FALSE	FALSE	FALSE	FALSE	6478	22657.95	45685
	P61916	P61916;J3KMY5;H0YIZ1;G3V3E8;E7EMS2;G3V3D1;G3V2V8;P61916-2	P61916	Epididymal secretory protein E1	NPC2	1.65481097124929	6.40072343384743e-05	2.62536440437812	2.1743835459944e-08	0.978064264685958	0.000304485056136199	FALSE	FALSE	FALSE	FALSE	FALSE	FALSE	FALSE	FALSE	FALSE	FALSE	FALSE	6883	16570.21	56291
	P61927	P61927;D6RG19	P61927	60S ribosomal protein L37;Ribosomal protein L37	RPL37	2.86692676963215	0.000131985481527546	4.59533997980302	5.75270201368755e-09	2.84129713577022	5.54046719017435e-05	TRUE	FALSE	FALSE	TRUE	TRUE	FALSE	FALSE	FALSE	FALSE	FALSE	FALSE	11623	11077.88	41237
	P61962	P61962;A0A087WWI6	P61962	DDB1- and CUL4-associated factor 7	DCAF7	1.3741241294694	0.000168291204369829	2.19177281386997	2.50322465629796e-07	1.76624297307279	1.02191281454492e-05	FALSE	FALSE	FALSE	FALSE	FALSE	FALSE	FALSE	FALSE	FALSE	FALSE	FALSE	5105	38926.17	54971
	P61964	P61964	P61964	WD repeat-containing protein 5	WDR5	1.75540623035617	0.000120282236245111	3.01658492377714	8.21030977141931e-09	2.75128861011276	1.6309759548429e-06	TRUE	FALSE	FALSE	FALSE	TRUE	FALSE	FALSE	FALSE	FALSE	FALSE	TRUE	7439	36588.49	49401
	P61966	P61966;H7C1E4;P61966-2	P61966	AP-1 complex subunit sigma-1A	AP1S1	1.96515517769175	4.96671142745377e-05	3.1701792146152	5.75270201368755e-09	2.14092992620231	2.07496050794381e-06	FALSE	FALSE	FALSE	FALSE	FALSE	FALSE	FALSE	FALSE	FALSE	FALSE	FALSE	5499	18732.97	54.43
	P61970	P61970;H3BRV9	P61970	Nuclear transport factor 2	NUTF2	1.73134981833554	8.15783538355849e-05	2.75586396122155	6.80416545185335e-09	1.78300462390718	1.31109596747175e-05	TRUE	FALSE	FALSE	FALSE	TRUE	TRUE	FALSE	FALSE	FALSE	FALSE	FALSE	4914	14478.48	54331
	P61978	P61978-2;P61978;Q5T6W1	P61978	Heterogeneous nuclear ribonucleoprotein K	HNRNPK	1.44765535732668	0.000158979852349759	2.85193974455277	9.03465812836205e-09	2.78787253203017	1.47089713887784e-06	TRUE	FALSE	TRUE	TRUE	TRUE	TRUE	FALSE	TRUE	FALSE	FALSE	TRUE	5.27	50976.25	53132
	P61981	P61981	P61981	14-3-3 protein gamma;14-3-3 protein gamma, N-terminally processed	YWHAG	2.18166732967428	4.96671142745377e-05	2.87872318789269	8.64301562223464e-09	1.5927409845109	2.23647781811544e-05	FALSE	FALSE	FALSE	TRUE	TRUE	FALSE	FALSE	FALSE	TRUE	FALSE	TRUE	4711	28302.59	45749
	P62081	P62081;B5MCP9	P62081	40S ribosomal protein S7	RPS7	1.50718457751839	8.76719988344994e-05	2.61106229427005	8.87120179440995e-09	2.12383034627801	3.45674387094228e-06	TRUE	FALSE	TRUE	TRUE	TRUE	TRUE	FALSE	FALSE	FALSE	FALSE	TRUE	9224	22126.85	47423
	P62136	P62136;P62136-2;P62136-3;E9PMD7	P62136	Serine/threonine-protein phosphatase PP1-alpha catalytic subunit;Serine/threonine-protein phosphatase	PPP1CA	1.60645122381872	0.000111923730478338	3.1437024426858	5.93747306944131e-09	2.47460854241273	1.38715479230211e-06	FALSE	FALSE	FALSE	FALSE	FALSE	FALSE	FALSE	FALSE	TRUE	FALSE	FALSE	5.69	37512.08	56061
	P62140	P62140;E7ETD8	P62140	Serine/threonine-protein phosphatase PP1-beta catalytic subunit;Serine/threonine-protein phosphatase	PPP1CB	2.26512887608436	4.96671142745377e-05	3.70688010075793	5.75270201368755e-09	3.10949409639987	1.08766042089218e-06	FALSE	FALSE	FALSE	FALSE	FALSE	FALSE	FALSE	FALSE	TRUE	FALSE	FALSE	5626	37186.83	56881
	P62191	P62191;P62191-2	P62191	26S protease regulatory subunit 4	PSMC1	1.23209577784399	0.000160451305922628	2.44180863938686	1.92066831316817e-08	1.80826064302777	6.47335457598574e-06	FALSE	FALSE	FALSE	TRUE	TRUE	FALSE	FALSE	TRUE	FALSE	FALSE	TRUE	5664	49184.51	49545
	P62195	P62195;P62195-2;J3QSA9;J3QQM1;J3KRP2;J3QLH6	P62195	26S protease regulatory subunit 8	PSMC5	1.42381128889727	0.00012354772330161	2.63013057373734	1.12891379200874e-08	1.91141874166861	3.89493917459086e-06	FALSE	FALSE	FALSE	FALSE	FALSE	FALSE	FALSE	TRUE	FALSE	TRUE	FALSE	6825	45626.01	52463
	P62241	P62241;Q5JR95	P62241	40S ribosomal protein S8	RPS8	1.49185140431718	0.000100502900032335	2.42046508892624	3.39787875885233e-08	1.32720549610478	3.07217479545894e-05	TRUE	FALSE	TRUE	TRUE	TRUE	TRUE	FALSE	TRUE	FALSE	FALSE	TRUE	9882	24205.19	45673
	P62244	P62244;I3L3P7;I3L246;H3BV27;H3BT37;I3L303	P62244	40S ribosomal protein S15a	RPS15A	1.33995362361163	0.000234099712303532	2.8018835634274	8.98930503457789e-09	1.81187142459318	7.38577628720538e-06	TRUE	FALSE	TRUE	TRUE	TRUE	TRUE	FALSE	TRUE	FALSE	FALSE	TRUE	9355	14839.51	54615
	P62249	P62249;M0R210;A0A087WZ27;M0R3H0;M0R1M5	P62249	40S ribosomal protein S16	RPS16	1.29842965047488	0.000907751380625217	2.37842676388847	2.06129837469075e-08	1.89148097488926	3.60497733912779e-06	TRUE	FALSE	TRUE	TRUE	TRUE	TRUE	TRUE	TRUE	FALSE	FALSE	TRUE	9926	16445.32	55479
	P62258	P62258;P62258-2;B4DJF2;I3L3T1	P62258	14-3-3 protein epsilon	YWHAE	1.83951359610855	5.75841947798953e-05	2.53904031612535	1.58512852918801e-08	1.46073156168273	3.03765940224351e-05	FALSE	FALSE	FALSE	TRUE	TRUE	FALSE	FALSE	TRUE	FALSE	FALSE	TRUE	4546	29173.9	49.02
	P62263	P62263;E5RH77	P62263	40S ribosomal protein S14	RPS14	1.23007700258407	0.00196551458673427	2.32134742528796	3.07163340233838e-08	2.09005932076626	4.70350679864813e-06	TRUE	FALSE	TRUE	TRUE	TRUE	TRUE	FALSE	TRUE	FALSE	FALSE	TRUE	9253	16272.71	51656
	P62266	P62266;D6RD47	P62266	40S ribosomal protein S23	RPS23	1.25362694495067	0.00017521404729876	2.39821347542592	2.25582781475834e-08	2.22386417659218	2.7658773211411e-06	TRUE	FALSE	TRUE	TRUE	TRUE	FALSE	FALSE	FALSE	TRUE	FALSE	FALSE	9794	15807.55	53147
	P62269	P62269	P62269	40S ribosomal protein S18	RPS18	1.34697102124807	0.000462049935112805	2.86163001409782	7.06195560434714e-09	1.76993370057605	9.5823907845774e-06	TRUE	FALSE	TRUE	TRUE	TRUE	TRUE	FALSE	TRUE	FALSE	FALSE	FALSE	10833	17718.68	46711
	P62273	P62273;P62273-2;A0A087WTT6	P62273	40S ribosomal protein S29	RPS29	2.19346751429645	0.000108584254482198	3.46877177501871	5.75270201368755e-09	2.78550878989454	1.2401429945653e-06	TRUE	FALSE	FALSE	FALSE	TRUE	FALSE	FALSE	FALSE	FALSE	FALSE	FALSE	10028	6676.77	51786
	P62277	P62277;J3KMX5	P62277	40S ribosomal protein S13	RPS13	1.61662386968535	0.000193390208126985	2.85925020579353	6.56842204721066e-09	2.337620224958	2.89955840831427e-06	TRUE	FALSE	TRUE	TRUE	TRUE	TRUE	FALSE	TRUE	FALSE	FALSE	TRUE	10.35	17222.31	51656
	P62280	P62280;M0QZC5	P62280	40S ribosomal protein S11	RPS11	1.4445704673137	0.000344947751297288	3.31573941591954	5.75270201368755e-09	2.49127046197683	3.77765756287489e-06	TRUE	FALSE	FALSE	TRUE	TRUE	TRUE	FALSE	FALSE	FALSE	FALSE	TRUE	9882	18430.73	48734
	P62304	P62304;A6NHK2	P62304	Small nuclear ribonucleoprotein E	SNRPE	1.52941481161481	0.000116944049805532	2.98033681645796	6.09354237097325e-09	3.04837267102526	1.45490453141452e-06	TRUE	FALSE	FALSE	FALSE	TRUE	TRUE	FALSE	FALSE	FALSE	FALSE	TRUE	8931	10803.6	51087
	P62306	P62306;F8W0W6	P62306	Small nuclear ribonucleoprotein F	SNRPF	1.3034466462322	0.000214808240704117	2.61835304326427	1.54046454223242e-08	1.87645464117446	1.28229583846116e-05	TRUE	FALSE	FALSE	TRUE	TRUE	TRUE	FALSE	FALSE	FALSE	FALSE	FALSE	4558	9725.19	59302
	P62308	P62308;Q49AN9;F5H013;A8MWD9	c(\P62308\", \"A8MWD9\")"	Small nuclear ribonucleoprotein G;Small nuclear ribonucleoprotein G-like protein	SNRPG	2.19138207068328	4.96671142745377e-05	5.07842153771678	8.72441767934781e-10	5.05079238404914	5.33738064369426e-07	TRUE	FALSE	FALSE	TRUE	TRUE	TRUE	FALSE	FALSE	TRUE	FALSE	FALSE	8346	8496.07	56579
	P62310	P62310	P62310	U6 snRNA-associated Sm-like protein LSm3	LSM3	1.46189702397367	0.000414751780091133	2.64385183106702	2.02640524716956e-07	2.96299629044695	1.78968879201757e-06	TRUE	FALSE	TRUE	TRUE	TRUE	TRUE	FALSE	FALSE	FALSE	FALSE	FALSE	4469	11845.41	48039
	P62314	P62314;J3QLI9	P62314	Small nuclear ribonucleoprotein Sm D1	SNRPD1	1.23381893789059	0.00315741510642236	3.13315675242842	1.24744012435063e-08	2.82125488766015	1.49241436625229e-06	TRUE	FALSE	TRUE	TRUE	TRUE	TRUE	FALSE	FALSE	TRUE	FALSE	FALSE	11403	13281.57	49.58
	P62316	P62316;P62316-2;K7ERG4	P62316	Small nuclear ribonucleoprotein Sm D2	SNRPD2	1.34146112948558	0.000328748231540068	2.5928795434148	2.05900319450739e-08	2.41780118401294	2.69059362178516e-06	TRUE	FALSE	FALSE	TRUE	TRUE	TRUE	FALSE	TRUE	FALSE	FALSE	FALSE	9063	13526.87	44915
	P62318	P62318-2;P62318;H3BT13	P62318	Small nuclear ribonucleoprotein Sm D3	SNRPD3	1.22337268329289	0.000722935984621328	2.65124147864328	9.18725842172701e-09	2.41607804443318	1.34742575540756e-06	TRUE	FALSE	TRUE	TRUE	TRUE	TRUE	FALSE	FALSE	TRUE	FALSE	TRUE	9882	13916.25	53968
	P62424	P62424;Q5T8U3;Q5T8U2	P62424	60S ribosomal protein L7a	RPL7A	0.695664612171579	0.00322988641992967	2.02515990843453	2.45076690040733e-07	1.53340063575365	4.28578303732737e-05	TRUE	FALSE	TRUE	TRUE	TRUE	TRUE	FALSE	TRUE	FALSE	FALSE	TRUE	10101	29995.62	52632
	P62495	P62495;P62495-2;B7Z7P8	P62495	Eukaryotic peptide chain release factor subunit 1	ETF1	1.36958745003843	0.000144539731476043	2.65051036183825	1.14773774004722e-08	2.4712381437033	1.97868007281205e-06	TRUE	FALSE	FALSE	TRUE	TRUE	TRUE	FALSE	FALSE	TRUE	FALSE	FALSE	5359	49030.9	51487
	P62633	P62633-2;P62633-8;P62633-5;P62633;P62633-4;P62633-6;P62633-7;P62633-3	P62633	Cellular nucleic acid-binding protein	CNBP	1.64489464125225	0.000304948446243931	2.54360519286612	7.18646914367552e-07	1.75656947885897	5.81518910164655e-06	TRUE	FALSE	TRUE	TRUE	TRUE	TRUE	FALSE	FALSE	FALSE	FALSE	TRUE	6825	19462.7	49718
	P62701	P62701	P62701	40S ribosomal protein S4, X isoform	RPS4X	1.37148416085919	0.000170529246839644	2.64862159930014	1.1171019255376e-08	2.11116393191638	3.6249876670005e-06	TRUE	FALSE	TRUE	TRUE	TRUE	FALSE	TRUE	TRUE	FALSE	FALSE	TRUE	9428	29597.73	53612
	P62750	P62750;H7BY10;K7ERT8;A8MUS3;K7EJV9;K7EMA7	P62750	60S ribosomal protein L23a	RPL23A	1.27098035850211	0.000888217111205417	2.37051777271002	6.22597276644695e-08	1.94970808766015	1.97602705266566e-05	TRUE	FALSE	TRUE	TRUE	TRUE	TRUE	FALSE	TRUE	FALSE	FALSE	FALSE	9823	17695.06	49359
	P62753	P62753;A2A3R5	P62753	40S ribosomal protein S6	RPS6	1.69420686598227	6.32634065336063e-05	2.86133955238225	6.64350715417343e-09	1.54573927375912	1.61251829847753e-05	TRUE	FALSE	FALSE	TRUE	TRUE	TRUE	FALSE	TRUE	FALSE	FALSE	TRUE	10.54	28680.64	43373
	P62829	P62829;J3KT29;C9JD32	P62829	60S ribosomal protein L23	RPL23	1.3511043705481	0.000281311625720756	2.64350927716109	9.03465812836205e-09	2.17768106401344	2.57104963992272e-06	TRUE	FALSE	FALSE	TRUE	TRUE	FALSE	FALSE	TRUE	FALSE	FALSE	TRUE	10028	14865.44	59286
	P62851	P62851	P62851	40S ribosomal protein S25	RPS25	1.71441822603762	6.24722592928227e-05	2.55863498304825	1.19092797059035e-08	1.57884122615392	1.33989634048703e-05	TRUE	FALSE	TRUE	TRUE	TRUE	TRUE	FALSE	TRUE	FALSE	FALSE	FALSE	9297	13742.13	47.2
	P62854	P62854;Q5JNZ5	c(\P62854\", \"Q5JNZ5\")"	40S ribosomal protein S26;Putative 40S ribosomal protein S26-like 1	RPS26;RPS26P11	1.04321999340545	0.000826383787369407	2.36095973485369	8.13659880974379e-08	2.34282347194214	4.8229425794662e-06	TRUE	FALSE	TRUE	TRUE	TRUE	TRUE	FALSE	FALSE	TRUE	FALSE	TRUE	10891	13015.42	53913
	P62857	P62857	P62857	40S ribosomal protein S28	RPS28	1.33932683102423	0.00103978741062378	2.88635438101961	6.09354237097325e-09	2.05392777340756	2.91511409992084e-06	TRUE	FALSE	TRUE	TRUE	TRUE	TRUE	FALSE	FALSE	FALSE	FALSE	TRUE	10218	7841.03	43478
	P62888	P62888;E5RI99	P62888	60S ribosomal protein L30	RPL30	1.36595866947038	0.000153980921267512	2.54790073426411	1.23802897080107e-08	1.90639011194994	5.79429999142706e-06	TRUE	FALSE	TRUE	TRUE	TRUE	TRUE	FALSE	FALSE	FALSE	FALSE	TRUE	9004	12784.05	53913
	P62899	P62899;H7C2W9;C9JU56;B7Z4E3;P62899-3;P62899-2;B7Z4C8;B8ZZK4	P62899	60S ribosomal protein L31	RPL31	0.946176115589983	0.000949374724373288	2.32875588194153	3.7198433100359e-08	1.81387696063934	9.101395603278e-06	TRUE	FALSE	FALSE	TRUE	TRUE	TRUE	FALSE	FALSE	TRUE	FALSE	FALSE	10218	14462.86	46.4
	P62906	P62906	P62906	60S ribosomal protein L10a	RPL10A	1.24836905529276	0.00120399565858512	2.58889470591681	4.05310629716814e-08	2.0544035907357	3.03252619623912e-06	TRUE	FALSE	TRUE	TRUE	TRUE	TRUE	FALSE	TRUE	FALSE	FALSE	TRUE	9165	24831.31	49309
	P62913	P62913;P62913-2;Q5VVC8;Q5VVC9	P62913	60S ribosomal protein L11	RPL11	1.20037959142006	0.000525988752223667	2.42149735129403	2.08860658365463e-08	1.84952779889997	9.9051623245739e-06	TRUE	FALSE	TRUE	TRUE	TRUE	TRUE	FALSE	TRUE	FALSE	FALSE	FALSE	8902	20252.39	52247
	P62917	P62917;E9PKZ0;E9PKU4;G3V1A1	P62917	60S ribosomal protein L8	RPL8	1.40234903617559	0.000231689270119777	4.11756352574542	4.0376641007537e-09	4.32635567958459	6.21579595704949e-07	TRUE	FALSE	TRUE	TRUE	TRUE	TRUE	FALSE	FALSE	FALSE	FALSE	TRUE	10935	28024.66	55642
	P62937	P62937;F8WE65;C9J5S7	P62937	Peptidyl-prolyl cis-trans isomerase A;Peptidyl-prolyl cis-trans isomerase A, N-terminally processed;Peptidyl-prolyl cis-trans isomerase	PPIA	1.62005857307671	0.000108843604015159	2.58932825001113	9.96895797955462e-09	1.96238466782437	4.90590831145319e-06	FALSE	FALSE	TRUE	TRUE	TRUE	FALSE	FALSE	FALSE	TRUE	FALSE	TRUE	7088	18012.49	55152
	P62942	P62942;Q5W0X3;Q1JUQ5;A0A087WZM5	P62942	Peptidyl-prolyl cis-trans isomerase FKBP1A;Peptidyl-prolyl cis-trans isomerase	FKBP1A;FKBP12-Exip2	1.77864989899688	6.41583175899445e-05	2.60115844987422	1.47150340534118e-08	1.48869590360216	2.84704683965734e-05	FALSE	FALSE	FALSE	TRUE	FALSE	FALSE	FALSE	FALSE	FALSE	FALSE	FALSE	7746	11950.71	55556
	P62979	P62979	P62979	Ubiquitin-40S ribosomal protein S27a;Ubiquitin;40S ribosomal protein S27a	RPS27A	1.50924743330724	0.000152756856083437	2.44543186084755	1.5312750070579e-08	2.28133577669151	2.33280020592133e-06	TRUE	FALSE	TRUE	TRUE	TRUE	TRUE	TRUE	FALSE	FALSE	FALSE	FALSE	8858	17964.92	44872
	P62993	P62993;P62993-2;J3KT38	P62993	Growth factor receptor-bound protein 2	GRB2	1.72698357240781	6.91220953883182e-05	2.893586000556	6.92331945961017e-09	2.39399476915039	1.7961531470694e-06	FALSE	FALSE	FALSE	TRUE	TRUE	FALSE	FALSE	FALSE	FALSE	FALSE	FALSE	5652	25206.35	51152
	P62995	P62995;P62995-3;H7BXF3	P62995	Transformer-2 protein homolog beta	TRA2B	1.44264244714325	0.000192161634792974	3.15680394069871	6.06518475823808e-09	1.81561817859083	2.36511034270429e-05	TRUE	FALSE	TRUE	TRUE	TRUE	TRUE	FALSE	TRUE	FALSE	FALSE	TRUE	11286	33665.68	36806
	P63000	P63000;P63000-2;P15153	c(\P63000\", \"P15153\")"	Ras-related C3 botulinum toxin substrate 1;Ras-related C3 botulinum toxin substrate 2	RAC1;RAC2	1.38366638110109	0.000656080230589185	3.69711671722477	4.65890330647815e-09	2.57453719191068	2.74962279038502e-06	FALSE	FALSE	FALSE	FALSE	FALSE	FALSE	FALSE	FALSE	FALSE	FALSE	TRUE	7732	21450.11	58333
	P63010	P63010;P63010-2;A0A087X253;P63010-3;A0A087WU93;A0A087WZQ6;A0A087WYD1	P63010	AP-2 complex subunit beta	AP2B1	1.33823132323384	0.000884262306774509	2.7594428337104	8.46789233879434e-09	2.21535041522362	3.46520282258764e-06	FALSE	FALSE	FALSE	FALSE	FALSE	FALSE	FALSE	FALSE	FALSE	FALSE	FALSE	5092	104552.57	54536
	P63092	P63092;P63092-4;Q5JWF2;P63092-3;P63092-2;Q5JWF2-2	c(\P63092\", \"Q5JWF2\")"	Guanine nucleotide-binding protein G(s) subunit alpha isoforms short;Guanine nucleotide-binding protein G(s) subunit alpha isoforms XLas	GNAS	1.04480674614191	0.00231489759875164	2.63762563999727	2.2213442624561e-08	2.94415628818581	2.57316039791469e-06	FALSE	FALSE	FALSE	FALSE	FALSE	FALSE	FALSE	FALSE	FALSE	FALSE	FALSE	5423	45664.58	48477
	P63104	P63104;E7EX29;E7ESK7;B0AZS6;P63104-2	P63104	14-3-3 protein zeta/delta	YWHAZ	2.05639623714343	4.96671142745377e-05	2.89689582716509	6.09220205275616e-09	1.53350822393261	1.82909822607835e-05	FALSE	FALSE	FALSE	TRUE	TRUE	FALSE	FALSE	TRUE	FALSE	FALSE	TRUE	4647	27745.1	46939
	P63151	P63151;P63151-2	P63151	Serine/threonine-protein phosphatase 2A 55 kDa regulatory subunit B alpha isoform	PPP2R2A	1.37998171930307	0.000103887467762726	2.75086853689389	9.22803788828859e-09	2.39923384588973	1.44973974310917e-06	FALSE	FALSE	FALSE	FALSE	FALSE	FALSE	FALSE	FALSE	FALSE	FALSE	TRUE	5588	51692.08	45414
	P63167	P63167	P63167	Dynein light chain 1, cytoplasmic	DYNLL1	1.52373988130151	0.00110191042754796	2.58671210813089	1.27374139936229e-07	1.91538090504264	9.03278566767112e-05	TRUE	FALSE	FALSE	FALSE	TRUE	FALSE	FALSE	FALSE	FALSE	FALSE	FALSE	6664	10365.88	50562
	P63173	P63173;J3KT73;J3QL01	P63173	60S ribosomal protein L38	RPL38	1.29469529557445	0.000475760428149058	2.45487170368518	2.61548819630634e-08	2.1400480572934	2.26471014070711e-06	TRUE	FALSE	FALSE	TRUE	TRUE	TRUE	FALSE	FALSE	FALSE	FALSE	TRUE	9311	8217.89	44286
	P63208	P63208;E5RJR5;E7ERH2;F8W8N3;P63208-2	P63208	S-phase kinase-associated protein 1	SKP1	2.22837032189141	4.96671142745377e-05	2.72521474821081	2.96189873094452e-08	1.34230371771975	0.000170400940719333	FALSE	FALSE	FALSE	FALSE	FALSE	FALSE	FALSE	FALSE	TRUE	FALSE	FALSE	4291	18658.01	45399
	P63220	Q8WVC2;P63220;Q9BYK1	P63220	40S ribosomal protein S21	RPS21	1.46889733768585	0.000374619013486421	2.59966077888153	4.54340653858543e-08	1.64860222383723	1.59026929014735e-05	TRUE	FALSE	FALSE	TRUE	TRUE	TRUE	FALSE	FALSE	FALSE	FALSE	FALSE	7.98	9111.38	53012
	P63241	P63241;I3L397;I3L504;P63241-2;Q6IS14	c(\P63241\", \"Q6IS14\")"	Eukaryotic translation initiation factor 5A-1;Eukaryotic translation initiation factor 5A-1-like	EIF5A;EIF5AL1	1.81946811909504	5.9044054840592e-05	2.79403684458571	6.83419925457957e-09	2.58957930856268	1.21295744339269e-06	TRUE	FALSE	TRUE	TRUE	TRUE	FALSE	FALSE	TRUE	FALSE	FALSE	TRUE	4952	16832.25	53247
	P63244	P63244;J3KPE3;D6RAC2;H0YAF8;D6RHH4;H0Y8W2;D6REE5;H0YAM7;D6R9Z1;D6R9L0;D6RFX4;D6RFZ9	P63244	Guanine nucleotide-binding protein subunit beta-2-like 1	GNB2L1	1.60395139073006	7.0464008239261e-05	2.72703868752005	7.91610201020422e-09	2.0723731284862	2.56972257282531e-06	FALSE	FALSE	TRUE	FALSE	TRUE	TRUE	FALSE	FALSE	TRUE	FALSE	TRUE	6868	35076.73	50789
	P63261	P63261;I3L3I0;I3L1U9	P63261	Actin, cytoplasmic 2;Actin, cytoplasmic 2, N-terminally processed	ACTG1	1.49755453340559	0.000128876801076258	2.58044282387548	1.86835970106362e-08	2.15285229214428	2.30453248663219e-06	FALSE	FALSE	FALSE	FALSE	FALSE	FALSE	FALSE	FALSE	FALSE	FALSE	FALSE	5169	41792.84	55467
	P63279	P63279;H3BQQ9;B0QYN7;H3BPC4	P63279	SUMO-conjugating enzyme UBC9	UBE2I	1.73887359251496	6.4434885240918e-05	2.86081338986328	6.26063007439912e-09	1.9729394369613	3.42618244695378e-06	FALSE	FALSE	FALSE	TRUE	TRUE	TRUE	FALSE	FALSE	TRUE	FALSE	FALSE	7966	18006.82	56329
	P67775	P67775;P67775-2	P67775	Serine/threonine-protein phosphatase 2A catalytic subunit alpha isoform	PPP2CA	1.61648446094979	0.000160451305922628	2.93712029987427	6.09354237097325e-09	2.28886178322323	2.55192881240948e-06	FALSE	FALSE	FALSE	FALSE	FALSE	FALSE	FALSE	FALSE	TRUE	FALSE	FALSE	5.13	35594.19	53074
	P67809	P67809;A0A087X1S2;H0Y449;C9J5V9	P67809	Nuclease-sensitive element-binding protein 1	YBX1	1.87973299435452	5.63104810405246e-05	2.88293360763788	6.22257672108065e-09	2.18492668477578	1.80803311368232e-06	TRUE	FALSE	TRUE	TRUE	TRUE	TRUE	FALSE	TRUE	FALSE	FALSE	TRUE	9677	35924.19	47531
	P67870	P67870;Q5SRQ6;Q5SRQ3;N0E472	P67870	Casein kinase II subunit beta	CSNK2B;CSNK2B-LY6G5B-1181;CSNK2B-LY6G5B--991	1.61421877406602	0.000115577958568461	2.77653935166777	1.11396961315636e-08	2.06394316492423	2.16097264026406e-05	FALSE	FALSE	FALSE	FALSE	FALSE	FALSE	FALSE	FALSE	FALSE	FALSE	FALSE	5156	24942.42	56279
	P67936	P67936	P67936	Tropomyosin alpha-4 chain	TPM4	1.57405628535766	8.00045124864613e-05	2.18081927363668	1.34979405894388e-07	1.63084606285728	9.31231861787573e-06	FALSE	FALSE	FALSE	FALSE	FALSE	FALSE	FALSE	FALSE	FALSE	FALSE	TRUE	4609	28521.82	39516
	P68032	P68032;P63267;P62736;P68133;Q5T8M8;Q5T8M7;A6NL76;P63267-2;C9JFL5;F6UVQ4;F6QUT6;F8WB63;B8ZZJ2	c(\P68032\", \"P63267\", \"P62736\", \"P68133\")"	Actin, alpha cardiac muscle 1;Actin, gamma-enteric smooth muscle;Actin, aortic smooth muscle;Actin, alpha skeletal muscle	ACTC1;ACTG2;ACTA2;ACTA1	1.62289324732434	7.45983330146731e-05	2.81484611113542	6.77059440169065e-09	2.4464817721865	3.62303426242158e-06	FALSE	FALSE	FALSE	FALSE	FALSE	FALSE	FALSE	TRUE	FALSE	TRUE	FALSE	5092	42018.97	55172
	P68036	P68036-3;P68036;P68036-2	P68036	Ubiquitin-conjugating enzyme E2 L3	UBE2L3	1.5820423601381	0.000319001545946641	2.63725672499763	8.46789233879434e-09	2.43494343011736	2.32653954046763e-06	FALSE	FALSE	FALSE	TRUE	TRUE	FALSE	FALSE	FALSE	FALSE	FALSE	FALSE	7819	17861.58	50649
	P68104	P68104;Q5VTE0;A0A087WVQ9;A0A087WV01	c(\P68104\", \"Q5VTE0\")"	Elongation factor 1-alpha 1;Putative elongation factor 1-alpha-like 3	EEF1A1;EEF1A1P5	1.68191247205729	6.27675035675356e-05	2.95541367314288	6.04190960812933e-09	2.22873917675456	2.01976694447659e-06	TRUE	FALSE	TRUE	TRUE	TRUE	TRUE	FALSE	TRUE	FALSE	TRUE	TRUE	8214	50140.86	55628
	P68363	P68363;P68363-2	P68363	Tubulin alpha-1B chain	TUBA1B	2.12971525588374	4.96671142745377e-05	2.92359259495783	6.38096327221932e-09	1.68085462889175	1.08678352032407e-05	FALSE	FALSE	FALSE	FALSE	FALSE	FALSE	FALSE	FALSE	FALSE	FALSE	FALSE	4838	50151.63	55432
	P68371	P68371	P68371	Tubulin beta-4B chain	TUBB4B	2.20721732762432	4.96671142745377e-05	3.02734071914291	5.75270201368755e-09	1.72695105256833	9.65424878110389e-06	FALSE	FALSE	FALSE	FALSE	FALSE	FALSE	FALSE	FALSE	TRUE	FALSE	FALSE	4698	49831.01	53034
	P68402	P68402;P68402-3;P68402-2;P68402-4	P68402	Platelet-activating factor acetylhydrolase IB subunit beta	PAFAH1B2	2.32045489719347	0.000139559049172847	3.55093236437411	5.75270201368755e-09	2.29237425408555	1.80099601736296e-05	FALSE	FALSE	FALSE	FALSE	FALSE	FALSE	FALSE	FALSE	FALSE	FALSE	TRUE	5347	25569.27	53712
	P78312	P78312-2;P78312-5;P78312-6;P78312;P78312-4;E7EUR8;P78312-3;D6RFZ4	P78312	Protein FAM193A	FAM193A	1.59285702656378	0.000129879720585806	2.48697263384765	1.47150340534118e-08	1.65384757870826	2.41461725039964e-05	FALSE	FALSE	FALSE	FALSE	FALSE	FALSE	FALSE	FALSE	FALSE	FALSE	FALSE	5766	139987.91	44269
	P78316	P78316;E9PFK5;P78316-2	P78316	Nucleolar protein 14	NOP14	1.22565707905964	0.000171129685102205	2.50767288725396	1.27105964077201e-08	1.95852242863783	2.96394097986811e-06	TRUE	FALSE	TRUE	TRUE	TRUE	TRUE	FALSE	TRUE	FALSE	FALSE	FALSE	6766	97668.38	45391
	P78318	P78318	P78318	Immunoglobulin-binding protein 1	IGBP1	2.08551194033197	4.96671142745377e-05	2.935538473912	6.09354237097325e-09	1.6718732419913	1.18297731564776e-05	FALSE	FALSE	FALSE	FALSE	FALSE	FALSE	FALSE	FALSE	FALSE	FALSE	FALSE	5143	39221.88	44838
	P78330	P78330;C9JBI3	P78330	Phosphoserine phosphatase	PSPH	1.7811524561651	0.000177356849147749	2.9624726367166	1.30287027034408e-08	1.81105641999911	1.29576421357589e-05	FALSE	FALSE	FALSE	FALSE	FALSE	FALSE	FALSE	FALSE	FALSE	FALSE	FALSE	5372	25007.7	56
	P78332	P78332;E9PGM9;F8WCA5;B4E0G6	P78332	RNA-binding protein 6	RBM6	1.98876653631472	5.46423204635198e-05	3.33833349591811	5.75270201368755e-09	2.07513542523544	2.40301624746776e-06	TRUE	FALSE	TRUE	TRUE	TRUE	TRUE	FALSE	FALSE	TRUE	FALSE	TRUE	5.69	128643.91	42119
	P78344	P78344;D3DQV9	P78344	Eukaryotic translation initiation factor 4 gamma 2	EIF4G2	2.13576378407803	4.96671142745377e-05	3.27161430436884	6.09354237097325e-09	2.51290846989451	1.46049254418303e-06	TRUE	FALSE	TRUE	TRUE	TRUE	TRUE	FALSE	TRUE	FALSE	FALSE	TRUE	6376	102361.86	51158
	P78346	P78346;P78346-2;Q5VU11;Q5VU10	P78346	Ribonuclease P protein subunit p30	RPP30	1.53977398751016	0.000187382262082799	3.05620799484116	7.26736971502359e-09	3.18686623327345	1.10064148639177e-06	TRUE	FALSE	FALSE	TRUE	TRUE	TRUE	FALSE	FALSE	TRUE	FALSE	FALSE	8141	29321.23	55.97
	P78347	P78347-2;P78347-4;P78347-3;P78347	P78347	General transcription factor II-I	GTF2I	1.94631069289156	4.96671142745377e-05	3.09749365423064	5.75270201368755e-09	2.85477696003529	1.22026503689556e-06	FALSE	FALSE	FALSE	FALSE	FALSE	FALSE	FALSE	TRUE	FALSE	TRUE	FALSE	5893	112416.39	50601
	P78362	P78362;P78362-2	P78362	SRSF protein kinase 2;SRSF protein kinase 2 N-terminal;SRSF protein kinase 2 C-terminal	SRPK2	1.7541827182879	5.83591146498427e-05	2.69795743285874	1.19132728736958e-08	1.9368540237722	3.75554260332585e-06	TRUE	FALSE	TRUE	TRUE	TRUE	TRUE	FALSE	FALSE	FALSE	FALSE	FALSE	4774	77526.68	48401
	P78371	P78371;F5GWF6;P78371-2;F8VQ14	P78371	T-complex protein 1 subunit beta	CCT2	1.52918347210524	9.41140122647518e-05	2.66657474090156	1.24399073802176e-08	2.02269106100596	3.40607862836132e-06	FALSE	FALSE	FALSE	TRUE	FALSE	FALSE	FALSE	TRUE	FALSE	TRUE	TRUE	5753	57488.21	54953
	P78406	P78406;E9PQ57;E9PPG9	P78406	mRNA export factor	RAE1	1.93742338993318	0.000102890298113798	2.80975885931146	8.26078594540136e-08	2.48281286379756	3.54493487525277e-06	TRUE	FALSE	FALSE	FALSE	TRUE	FALSE	FALSE	FALSE	TRUE	FALSE	FALSE	6985	40968.15	51087
	P78417	P78417;Q5TA02;P78417-3;P78417-2;Q5TA01	P78417	Glutathione S-transferase omega-1	GSTO1	1.64843661594474	0.00010388296982292	2.93033057547225	7.35787795352938e-09	1.88943633982709	4.10820971421795e-06	FALSE	FALSE	FALSE	FALSE	FALSE	FALSE	FALSE	FALSE	FALSE	FALSE	FALSE	6046	27565.86	54772
	P78527	P78527;P78527-2	P78527	DNA-dependent protein kinase catalytic subunit	PRKDC	1.34908126606833	0.000256772664992204	2.80876430111022	6.57613276328412e-09	3.51041366379905	6.40945682974979e-07	TRUE	FALSE	TRUE	TRUE	TRUE	FALSE	FALSE	TRUE	FALSE	FALSE	TRUE	6326	469088.83	53077
	P82094	P82094;P82094-2;F8WF45	P82094	TATA element modulatory factor	TMF1	2.05847814696625	4.96671142745377e-05	3.00600070476987	6.04190960812933e-09	2.67677516131325	3.47051879777653e-06	FALSE	FALSE	FALSE	FALSE	FALSE	FALSE	FALSE	FALSE	FALSE	FALSE	FALSE	4813	122841.72	38.06
	P82970	P82970;Q5JSL0;Q5JSK6	P82970	High mobility group nucleosome-binding domain-containing protein 5	HMGN5	0.950632548826682	0.000977543589963508	1.77585031228327	8.69602721197568e-07	0.835869128405501	0.00103865464614713	FALSE	FALSE	TRUE	TRUE	FALSE	TRUE	FALSE	FALSE	FALSE	FALSE	FALSE	4431	31524.6	29787
	P82979	P82979;H0YHG0;F8VZQ9	P82979	SAP domain-containing ribonucleoprotein	SARNP	2.02345962818544	5.75841947798953e-05	3.36351900931979	6.75908254119364e-09	2.15566705848516	2.81747322529353e-05	TRUE	FALSE	TRUE	TRUE	TRUE	TRUE	FALSE	TRUE	FALSE	FALSE	FALSE	5944	23670.81	40476
	P83916	P83916;J3KS05;B5MD17;K7ELA4;C9JWS9	P83916	Chromobox protein homolog 1	CBX1	1.70575224010125	9.03049486945445e-05	1.84092475728168	3.50644666830104e-07	1.56683709486336	2.32629338245899e-05	FALSE	FALSE	FALSE	FALSE	FALSE	FALSE	FALSE	FALSE	FALSE	FALSE	FALSE	4774	21417.78	38919
	P84077	P84077	P84077	ADP-ribosylation factor 1	ARF1	1.54003018364813	0.000146711677827838	3.06840841705969	5.75270201368755e-09	2.02438027465555	2.49862303389748e-06	FALSE	FALSE	TRUE	TRUE	FALSE	FALSE	FALSE	FALSE	TRUE	FALSE	TRUE	6109	20696.77	53591
	P84090	P84090;G3V279	P84090	Enhancer of rudimentary homolog	ERH	1.47930749783488	0.000217219964650577	2.40011970245243	1.13327198001514e-06	2.42190262462323	7.53745112993466e-06	FALSE	FALSE	TRUE	TRUE	FALSE	FALSE	FALSE	FALSE	TRUE	FALSE	FALSE	5448	12258.94	49038
	P84103	P84103-2;P84103;A0A087X2D0	P84103	Serine/arginine-rich splicing factor 3	SRSF3	1.97319022553667	5.35571431055902e-05	3.10936559864592	6.06518475823808e-09	2.16746515278883	2.0391342747729e-06	TRUE	FALSE	TRUE	TRUE	TRUE	FALSE	FALSE	TRUE	FALSE	FALSE	TRUE	11506	19329.6	39634
	P85037	P85037;P85037-2	P85037	Forkhead box protein K1	FOXK1	1.8677096615802	4.96671142745377e-05	2.63592261128896	2.63982021452546e-08	3.06970616771208	8.79836203997629e-07	FALSE	TRUE	FALSE	FALSE	FALSE	FALSE	FALSE	FALSE	TRUE	FALSE	FALSE	8697	75457.34	59345
	P98170	P98170;B1AKU2	P98170	E3 ubiquitin-protein ligase XIAP	XIAP	1.64518575584229	0.000199265351257567	2.61504808758303	8.73390457740492e-09	2.47825534531563	4.34646555829151e-06	FALSE	FALSE	FALSE	FALSE	FALSE	FALSE	FALSE	FALSE	FALSE	FALSE	FALSE	5919	56684.87	49698
	P98175	P98175-2;P98175;P98175-4;P98175-3	P98175	RNA-binding protein 10	RBM10	1.53189787443686	9.49564312517573e-05	2.42118843990018	2.21847498996021e-08	1.6770838608187	8.73161585892488e-06	TRUE	FALSE	TRUE	TRUE	TRUE	TRUE	FALSE	TRUE	FALSE	FALSE	TRUE	5499	103532.62	44839
	P98179	P98179	P98179	Putative RNA-binding protein 3	RBM3	2.39793708819454	0.000365247700324147	4.34159032654396	6.52765858484764e-09	3.85613217394146	1.58225108424154e-05	TRUE	FALSE	TRUE	TRUE	TRUE	TRUE	FALSE	FALSE	TRUE	FALSE	TRUE	8.99	17170.37	50318
	Q00013	Q00013;Q00013-2;Q00013-3	Q00013	55 kDa erythrocyte membrane protein	MPP1	1.3740950121832	0.000194574331910935	2.51495897725763	3.35502770558091e-08	2.37158421021264	1.36775268568649e-06	FALSE	FALSE	FALSE	FALSE	FALSE	FALSE	FALSE	FALSE	FALSE	FALSE	FALSE	6605	52296.47	48927
	Q00059	Q00059;Q00059-2;H7BYN3	Q00059	Transcription factor A, mitochondrial	TFAM	1.02070632363052	0.000663165612651012	2.45046176988222	2.53091972911117e-08	3.45202425335191	7.30705444543705e-07	TRUE	FALSE	TRUE	TRUE	TRUE	FALSE	FALSE	FALSE	FALSE	FALSE	FALSE	9004	29096.63	45122
	Q00341	Q00341;Q00341-2;H0Y394	Q00341	Vigilin	HDLBP	1.3088242420585	0.00013171073448096	2.8567313513068	6.09354237097325e-09	3.09125305539736	8.86813282438073e-07	TRUE	FALSE	TRUE	TRUE	TRUE	TRUE	FALSE	FALSE	TRUE	FALSE	TRUE	6148	141455.65	49054
	Q00403	Q00403;B1APE2	Q00403	Transcription initiation factor IIB	GTF2B	1.48778044383058	0.000289905878624212	2.73205191303873	2.16441228905637e-08	2.60756723810919	3.50907091478661e-06	FALSE	FALSE	FALSE	FALSE	FALSE	FALSE	FALSE	FALSE	FALSE	FALSE	FALSE	7541	34832.92	52532
	Q00534	Q00534	Q00534	Cyclin-dependent kinase 6	CDK6	1.57539663771459	0.000188256324183681	2.97498001031356	6.06518475823808e-09	2.07552158861325	3.63950679635821e-06	FALSE	FALSE	FALSE	FALSE	FALSE	FALSE	FALSE	FALSE	FALSE	FALSE	FALSE	5766	36938.36	52761
	Q00535	Q00535;Q00535-2	Q00535	Cyclin-dependent kinase 5	CDK5	1.71333966478518	7.96395535764044e-05	2.92761542607081	1.34376395051915e-08	2.42162501372224	2.55192881240948e-06	FALSE	FALSE	FALSE	FALSE	FALSE	FALSE	FALSE	FALSE	TRUE	FALSE	FALSE	6854	33304.47	54795
	Q00577	Q00577	Q00577	Transcriptional activator protein Pur-alpha	PURA	2.06374234575084	4.96671142745377e-05	3.31517896595947	5.75270201368755e-09	3.04867817976291	1.00219767179298e-06	TRUE	FALSE	TRUE	TRUE	TRUE	TRUE	FALSE	FALSE	TRUE	FALSE	TRUE	5855	34910.76	51553
	Q00688	Q00688	Q00688	Peptidyl-prolyl cis-trans isomerase FKBP3	FKBP3	1.58699276894634	0.000105245292368181	2.83216303673756	6.92331945961017e-09	2.35305944245795	2.04434312861832e-06	FALSE	FALSE	FALSE	TRUE	TRUE	FALSE	FALSE	FALSE	FALSE	FALSE	FALSE	8448	25176.83	45536
	Q00796	Q00796;H0YLA4	Q00796	Sorbitol dehydrogenase	SORD	0.938857514687732	0.00250673212289234	2.43245931256126	3.42726233609263e-08	1.76773553941241	7.62797531188208e-06	FALSE	FALSE	FALSE	FALSE	FALSE	FALSE	FALSE	FALSE	FALSE	FALSE	FALSE	7146	38324.55	60784
	Q00839	Q00839;Q00839-2	Q00839	Heterogeneous nuclear ribonucleoprotein U	HNRNPU	1.29591815988813	0.000176432941518449	2.58272783395383	1.85476909977979e-08	1.78111913370565	5.0559153757862e-06	TRUE	FALSE	TRUE	TRUE	TRUE	FALSE	TRUE	TRUE	FALSE	FALSE	TRUE	5588	90584.43	49939
	Q01081	Q01081;Q01081-4	Q01081	Splicing factor U2AF 35 kDa subunit	U2AF1	1.74208500771131	8.04107368688772e-05	2.86110706263638	6.13918955985387e-09	1.89059609612006	4.38051745266106e-06	TRUE	FALSE	TRUE	TRUE	TRUE	TRUE	FALSE	FALSE	FALSE	FALSE	TRUE	8083	27872.05	45
	Q01082	Q01082;A0A087WUZ3;Q01082-2	Q01082	Spectrin beta chain, non-erythrocytic 1	SPTBN1	1.56714395791611	8.68499525644635e-05	2.8473566771025	6.22257672108065e-09	1.83333063108619	4.1659904183398e-06	FALSE	FALSE	TRUE	TRUE	FALSE	FALSE	TRUE	FALSE	FALSE	FALSE	TRUE	5245	274609.23	43063
	Q01085	Q01085-2	Q01085	Nucleolysin TIAR	TIAL1	3.00725404480272	4.96671142745377e-05	5.68152800551759	4.45964862585573e-10	4.65233864779508	7.55499957017202e-07	TRUE	FALSE	TRUE	TRUE	TRUE	FALSE	FALSE	TRUE	FALSE	FALSE	TRUE	6971	41590.71	54.4
	Q01105	Q01105	Q01105	Protein SET	SET	1.19986551855139	0.000192932995170554	2.04040980944211	6.68602355523858e-07	1.21082116462227	8.07922144670136e-05	FALSE	FALSE	FALSE	FALSE	FALSE	TRUE	FALSE	FALSE	TRUE	FALSE	FALSE	4126	33488.88	38966
	Q01469	Q01469;I6L8B7	Q01469	Fatty acid-binding protein, epidermal	FABP5	1.33467602398003	0.00081300249165757	2.28317012204352	4.40924721655693e-08	1.41055042943231	3.05265914389252e-05	FALSE	FALSE	FALSE	FALSE	FALSE	FALSE	TRUE	TRUE	FALSE	TRUE	FALSE	6313	15164.43	46667
	Q01518	Q01518	Q01518	Adenylyl cyclase-associated protein 1	CAP1	1.34701975888981	0.00023042059897971	2.54188154208507	2.69218857584975e-08	1.83252619599202	1.20325505856738e-05	FALSE	FALSE	FALSE	FALSE	FALSE	FALSE	FALSE	FALSE	FALSE	FALSE	TRUE	7249	51901.46	52421
	Q01581	Q01581	Q01581	Hydroxymethylglutaryl-CoA synthase, cytoplasmic	HMGCS1	1.35185454990121	0.000155212910566181	2.53260288603876	1.77419639922599e-08	1.84972213084067	7.86768739490561e-06	FALSE	FALSE	FALSE	FALSE	FALSE	FALSE	FALSE	FALSE	FALSE	FALSE	FALSE	5.08	57293.63	54231
	Q01658	Q01658	Q01658	Protein Dr1	DR1	2.34749682502524	5.09195419460782e-05	2.78963492137207	1.11396961315636e-08	1.63469843109658	1.93337921006955e-05	FALSE	TRUE	FALSE	FALSE	FALSE	FALSE	FALSE	FALSE	TRUE	FALSE	FALSE	4609	19443.66	44318
	Q01664	Q01664	Q01664	Transcription factor AP-4	TFAP4	2.08281518685183	5.46423204635198e-05	2.68039407401375	1.67586678840079e-08	2.5514848976908	4.66090859554614e-06	FALSE	TRUE	FALSE	FALSE	FALSE	FALSE	FALSE	FALSE	FALSE	FALSE	FALSE	5461	38725.61	41716
	Q01780	Q01780;Q01780-2	Q01780	Exosome component 10	EXOSC10	1.32093878912239	0.000150506072123479	2.85840077830357	6.39094657813043e-09	3.45959415263676	6.40945682974979e-07	TRUE	FALSE	TRUE	TRUE	TRUE	TRUE	FALSE	TRUE	FALSE	FALSE	FALSE	7614	100831.19	49492
	Q01804	Q01804;Q01804-3;Q01804-5	Q01804	OTU domain-containing protein 4	OTUD4	1.82965158411119	8.34069460424125e-05	3.19388039179183	1.95315042633263e-08	2.73638060002405	5.20050461442149e-06	FALSE	FALSE	TRUE	TRUE	FALSE	FALSE	FALSE	FALSE	FALSE	FALSE	FALSE	5.97	124044.5	47935
	Q01813	Q01813;Q01813-2	Q01813	6-phosphofructokinase type C	PFKP	1.49073419703842	9.13109193526844e-05	2.88694895353762	6.39094657813043e-09	2.17919770584093	2.33280020592133e-06	FALSE	FALSE	FALSE	FALSE	FALSE	FALSE	FALSE	FALSE	TRUE	FALSE	TRUE	6722	85596.06	56505
	Q01968	Q01968-2;Q01968	Q01968	Inositol polyphosphate 5-phosphatase OCRL-1	OCRL	1.41134967487667	0.000424075323051028	2.54361001137341	1.21031668027273e-08	2.52426454497177	2.61773820238922e-06	FALSE	FALSE	FALSE	FALSE	FALSE	FALSE	FALSE	FALSE	FALSE	FALSE	FALSE	5855	104204.66	51165
	Q01970	Q01970;Q01970-2	Q01970	1-phosphatidylinositol 4,5-bisphosphate phosphodiesterase beta-3	PLCB3	2.10312281897388	4.96671142745377e-05	3.30821138884939	6.39094657813043e-09	1.7696406752118	4.10377721939031e-05	FALSE	FALSE	FALSE	FALSE	FALSE	FALSE	FALSE	FALSE	TRUE	FALSE	FALSE	5512	138799	48947
	Q02040	Q02040;Q02040-2;Q02040-3;X6RAJ1	Q02040	A-kinase anchor protein 17A	AKAP17A	1.72147335275658	6.85512948977461e-05	2.74891147799566	7.91610201020422e-09	2.19124146953416	1.81490969031368e-06	TRUE	FALSE	TRUE	TRUE	TRUE	TRUE	FALSE	FALSE	FALSE	FALSE	FALSE	8887	80735.44	39568
	Q02083	Q02083-2;Q02083;D6R9S9;Q02083-3;R4GNC0;B4DVL2	Q02083	N-acylethanolamine-hydrolyzing acid amidase;N-acylethanolamine-hydrolyzing acid amidase subunit alpha;N-acylethanolamine-hydrolyzing acid amidase subunit beta	NAAA	1.76635993968848	0.000253463786720555	3.50861150429587	9.63557300806859e-09	2.57965360388229	2.49244153470583e-06	FALSE	FALSE	FALSE	FALSE	FALSE	FALSE	FALSE	FALSE	FALSE	FALSE	FALSE	8156	40066.06	59053
	Q02224	Q02224;Q02224-2;A0A087X0P0;Q02224-3;D6RBW0	Q02224	Centromere-associated protein E	CENPE	1.64258434928506	6.17301003292823e-05	2.63742606876855	8.34199024090325e-09	2.11383335294543	2.15326040849969e-06	FALSE	FALSE	FALSE	FALSE	FALSE	FALSE	FALSE	FALSE	FALSE	FALSE	FALSE	5372	316415.19	36.32
	Q02543	Q02543;M0R3D6;M0R1A7;M0R117;M0R0P7	Q02543	60S ribosomal protein L18a	RPL18A	1.36560942970933	0.00106643222644057	3.21736649311897	6.09354237097325e-09	3.13492381484241	9.27965565251309e-07	TRUE	FALSE	TRUE	TRUE	TRUE	TRUE	FALSE	FALSE	TRUE	FALSE	TRUE	10774	20762.36	50568
	Q02750	Q02750;Q02750-2	Q02750	Dual specificity mitogen-activated protein kinase kinase 1	MAP2K1	1.71329131453182	0.0012789471987124	2.95683485070288	6.68744218327415e-09	2.02569390434218	1.65560822733294e-05	FALSE	FALSE	FALSE	FALSE	FALSE	TRUE	FALSE	FALSE	TRUE	FALSE	FALSE	5919	43439.01	54962
	Q02790	Q02790	Q02790	Peptidyl-prolyl cis-trans isomerase FKBP4;Peptidyl-prolyl cis-trans isomerase FKBP4, N-terminally processed	FKBP4	2.00433562474387	4.96671142745377e-05	2.90199129987098	1.05289334413867e-08	1.50923371166602	5.41087886587249e-05	FALSE	FALSE	FALSE	TRUE	TRUE	FALSE	FALSE	TRUE	FALSE	FALSE	FALSE	5245	51804.56	49237
	Q02809	Q02809;Q02809-2	Q02809	Procollagen-lysine,2-oxoglutarate 5-dioxygenase 1	PLOD1	1.49831134296864	0.000215584406823439	3.61885798618328	4.65890330647815e-09	3.20493324956721	7.30705444543705e-07	FALSE	FALSE	FALSE	FALSE	FALSE	TRUE	FALSE	FALSE	FALSE	FALSE	FALSE	6148	83550.19	54608
	Q02878	Q02878	Q02878	60S ribosomal protein L6	RPL6	1.5494002923001	0.000123858801673624	2.55936881753045	1.58619694329669e-08	1.67716001252263	1.02777784044861e-05	TRUE	FALSE	FALSE	TRUE	TRUE	TRUE	FALSE	TRUE	FALSE	FALSE	TRUE	10131	32727.93	48264
	Q02880	Q02880-2;Q02880;E9PCY5	Q02880	DNA topoisomerase 2-beta;DNA topoisomerase 2	TOP2B	1.57773489881105	7.71588793062362e-05	2.37220519237075	2.63982021452546e-08	1.87364337198451	3.58538371088787e-06	FALSE	FALSE	FALSE	FALSE	FALSE	FALSE	TRUE	TRUE	FALSE	TRUE	FALSE	7146	183267.17	47294
	Q02952	Q02952-3;Q02952-2;Q02952	Q02952	A-kinase anchor protein 12	AKAP12	1.07696018236247	0.000371234213638944	2.20907648982463	5.72563103145198e-08	1.00262326877094	0.000319338015670936	FALSE	FALSE	FALSE	FALSE	FALSE	FALSE	FALSE	FALSE	FALSE	FALSE	FALSE	4304	191481.78	40685
	Q03001	Q03001;F8W9J4;E9PHM6;F6QMI7;E9PEB9;E7ERU0;Q03001-8	Q03001	Dystonin	DST	1.19387306540243	0.00048963763147257	2.26036340532812	4.15560389015147e-08	1.52962945732213	1.85525743389191e-05	FALSE	FALSE	FALSE	TRUE	FALSE	FALSE	FALSE	FALSE	FALSE	FALSE	FALSE	5029	860661.82	43276
	Q03164	Q03164-2;Q03164;Q03164-3	Q03164	Histone-lysine N-methyltransferase 2A;MLL cleavage product N320;MLL cleavage product C180	KMT2A	1.79206326176939	8.33584807800106e-05	2.81065250199996	6.59085591035244e-09	2.23949916554237	1.68478474271399e-06	FALSE	TRUE	FALSE	FALSE	FALSE	FALSE	FALSE	FALSE	FALSE	FALSE	FALSE	8.2	431764.4	44923
	Q03701	Q03701;A0A087X1N2	Q03701	CCAAT/enhancer-binding protein zeta	CEBPZ	0.807341805410517	0.00249662560550559	2.56840281812	1.39747630298432e-08	1.77701135285667	5.30471810732618e-06	TRUE	FALSE	TRUE	TRUE	TRUE	TRUE	FALSE	TRUE	FALSE	FALSE	TRUE	5474	120973.95	44023
	Q04323	Q04323;E9PJ81;E9PRQ7;Q04323-2;A0A087WTZ5	Q04323	UBX domain-containing protein 1	UBXN1	1.35128798806084	0.00207438464592571	2.52973449573067	3.22971156428643e-08	1.93616407499566	3.433883300116e-06	FALSE	FALSE	FALSE	FALSE	FALSE	FALSE	FALSE	FALSE	FALSE	FALSE	FALSE	5156	33325.28	47138
	Q04446	Q04446;E9PGM4	Q04446	1,4-alpha-glucan-branching enzyme	GBE1	1.43819978093702	0.000195535563324524	3.08806398648176	6.14395158420869e-09	2.64055086859983	3.07708978191687e-06	FALSE	FALSE	FALSE	FALSE	FALSE	FALSE	FALSE	TRUE	FALSE	TRUE	FALSE	5601	80473.91	56268
	Q04637	Q04637-3;Q04637;Q04637-9	Q04637	Eukaryotic translation initiation factor 4 gamma 1	EIF4G1	1.92039606402354	4.96671142745377e-05	2.86451559017519	8.35333096229896e-09	2.03698505142071	3.0271125094862e-06	TRUE	FALSE	TRUE	TRUE	TRUE	TRUE	FALSE	TRUE	FALSE	FALSE	TRUE	5156	175491.03	51157
	Q04726	Q04726-5;Q04726-2;Q04726-7;Q04726;H0YKT5;H0YL70;H0YKN8;H0YNT2;H0YNI7;H0YLI3	Q04726	Transducin-like enhancer protein 3	TLE3	2.02281418816168	4.96671142745377e-05	3.04071684640361	6.04190960812933e-09	1.59446631176286	3.23070767490157e-05	FALSE	FALSE	FALSE	FALSE	FALSE	FALSE	FALSE	FALSE	FALSE	FALSE	FALSE	6364	83416.64	51425
	Q04837	Q04837;E7EUY5;C9K0U8	Q04837	Single-stranded DNA-binding protein, mitochondrial	SSBP1	1.23148646779329	0.000177356849147749	2.75951757662841	1.24674552681152e-08	2.9308849388782	8.86813282438073e-07	FALSE	FALSE	TRUE	TRUE	TRUE	FALSE	FALSE	FALSE	TRUE	FALSE	FALSE	9121	17259.67	46622
	Q04917	Q04917;A2IDB2	Q04917	14-3-3 protein eta	YWHAH	2.05873016011232	4.96671142745377e-05	2.86212410733955	7.14326831374312e-09	1.14565885060131	0.000116089010200469	FALSE	FALSE	FALSE	FALSE	FALSE	TRUE	FALSE	FALSE	TRUE	FALSE	FALSE	4685	28218.73	47154
	Q05048	Q05048	Q05048	Cleavage stimulation factor subunit 1	CSTF1	1.64559209424148	7.26829902896333e-05	2.28764967805743	1.40558303251677e-07	2.73471328755711	1.36775268568649e-06	TRUE	FALSE	TRUE	TRUE	TRUE	TRUE	FALSE	FALSE	TRUE	FALSE	TRUE	5817	48357.66	50116
	Q05086	Q05086-2;Q05086-3;Q05086	Q05086	Ubiquitin-protein ligase E3A	UBE3A	1.94448400339368	5.39576719730545e-05	3.10164373043489	1.07746288290484e-08	1.56335695938368	1.67149135109978e-05	FALSE	FALSE	FALSE	FALSE	FALSE	FALSE	FALSE	FALSE	FALSE	FALSE	FALSE	5016	100687.61	50057
	Q05209	Q05209;Q05209-2;Q05209-3	Q05209	Tyrosine-protein phosphatase non-receptor type 12	PTPN12	2.57998721350741	6.29577198761827e-05	3.95437649077858	5.75270201368755e-09	2.51425418469511	6.47702872453849e-06	FALSE	FALSE	FALSE	TRUE	FALSE	FALSE	FALSE	FALSE	FALSE	FALSE	FALSE	5245	88106.42	45128
	Q05519	Q05519-2;Q05519;Q5T760;Q5T757	Q05519	Serine/arginine-rich splicing factor 11	SRSF11	1.11685247747143	0.000650746154935328	2.39663895962596	1.0399486313981e-07	1.36700566523437	3.45152494557053e-05	TRUE	FALSE	TRUE	TRUE	TRUE	TRUE	FALSE	TRUE	FALSE	FALSE	FALSE	9809	53542.18	38017
	Q05639	Q05639	Q05639	Elongation factor 1-alpha 2	EEF1A2	1.95597981977734	0.000336838357759532	3.52640839828959	6.41184404982732e-09	2.47910235163362	1.42047421757419e-05	TRUE	FALSE	FALSE	FALSE	TRUE	TRUE	FALSE	FALSE	FALSE	FALSE	TRUE	8229	50470.16	54428
[truncated: 1,635 more rows]
