# Supplementary material for: Purification of cross-linked RNA-protein complexes by phenol-toluol extraction
Source: Nat Commun. 2019 Mar 1;10:990. doi: 10.1038/s41467-019-08942-3 (PMC6397201; doi:10.1038/s41467-019-08942-3)
Supplement: Supplementary file 9 — Supplementary Data 6 [file 41467_2019_8942_MOESM9_ESM.txt]

annotation class simplAnnotatio
3prime_overlapping_ncrna lncRNA lncRNA
3'utr 3'utr 3'utr
3'utr-coding jxn 3'utr
3'utr-intron jxn 3'utr
5'utr 5'utr 5'utr
5'utr-coding jxn 5'utr
5'utr-intron jxn 5'utr
antisense lncRNA lncRNA
coding coding coding
coding-3'utr jxn 3'utr
coding-5'utr jxn 5'utr
coding-intron jxn intron
IG_C_pseudogene IG other
IG_J_gene IG other
IG_V_gene IG other
IG_V_pseudogene IG other
intron  intron intron
intron-3'utr jxn 3'utr
intron-5'utr jxn 5'utr
intron-coding jxn intron
lincRNA_exon lncRNA lncRNA
lincRNA_exon-lincRNA_intron lncRNA lncRNA
lincRNA_intron lncRNA lncRNA
lincRNA_intron-lincRNA_exon lncRNA lncRNA
miRNA miRNA miRNA
misc_RNA other other
Mt_rRNA rRNA rRNA
Mt_tRNA tRNA tRNA
NoAnnotation NoAnnotation NoAnnotation
nonsense_mediated_decay QC other
non_stop_decay  QC other
polymorphic_pseudogene pseudogene other
processed_pseudogene pseudogene other
processed_transcript lncRNA lncRNA
protein_coding coding coding
pseudogene pseudogene other
repeat repeat repeat
retained_intron QC other
RNA other other
rRNA rRNA rRNA
scRNA other other
Selenocysteine other other
sense_intronic lncRNA lncRNA
sense_overlapping lncRNA lncRNA
snoRNA snoRNA snoRNA
snRNA snRNA snRNA
srpRNA other other
start_codon 5'utr 5'utr
stop_codon 3'utr 3'utr
transcribed_processed_pseudogene pseudogene other
transcribed_unprocessed_pseudogene pseudogene other
translated_processed_pseudogene pseudogene other
TR_J_pseudogene other other
tRNA tRNA tRNA
TR_V_pseudogene other other
unitary_pseudogene pseudogene other
unprocessed_pseudogene pseudogene other
