# Supplementary material for: Purification of cross-linked RNA-protein complexes by phenol-toluol extraction
Source: Nat Commun. 2019 Mar 1;10:990. doi: 10.1038/s41467-019-08942-3 (PMC6397201; doi:10.1038/s41467-019-08942-3)
Supplement: Supplementary file 11 — Supplementary Data 8 [file 41467_2019_8942_MOESM11_ESM.zip]

Archive with 37 entries (32 files):
- PTex_Supplementary_HEK293_MS_analysis/
- PTex_Supplementary_HEK293_MS_analysis/PTex.Rmd
- __MACOSX/
- __MACOSX/PTex_Supplementary_HEK293_MS_analysis/
- __MACOSX/PTex_Supplementary_HEK293_MS_analysis/._PTex.Rmd
- PTex_Supplementary_HEK293_MS_analysis/inputdata/
- PTex_Supplementary_HEK293_MS_analysis/inputdata/RICK_high_conf.csv
- __MACOSX/PTex_Supplementary_HEK293_MS_analysis/inputdata/
- __MACOSX/PTex_Supplementary_HEK293_MS_analysis/inputdata/._RICK_high_conf.csv
- PTex_Supplementary_HEK293_MS_analysis/inputdata/human_proteome_reviewed_291118.list
- __MACOSX/PTex_Supplementary_HEK293_MS_analysis/inputdata/._human_proteome_reviewed_291118.list
- PTex_Supplementary_HEK293_MS_analysis/inputdata/RBP table-Table 1.csv
- __MACOSX/PTex_Supplementary_HEK293_MS_analysis/inputdata/._RBP table-Table 1.csv
- PTex_Supplementary_HEK293_MS_analysis/inputdata/UP000005640_9606_all.fasta.pI.csv
- __MACOSX/PTex_Supplementary_HEK293_MS_analysis/inputdata/._UP000005640_9606_all.fasta.pI.csv
- PTex_Supplementary_HEK293_MS_analysis/inputdata/Brannan_annotated.txt
- __MACOSX/PTex_Supplementary_HEK293_MS_analysis/inputdata/._Brannan_annotated.txt
- PTex_Supplementary_HEK293_MS_analysis/inputdata/caric.csv
- __MACOSX/PTex_Supplementary_HEK293_MS_analysis/inputdata/._caric.csv
- PTex_Supplementary_HEK293_MS_analysis/inputdata/preiss_genenames.csv
- __MACOSX/PTex_Supplementary_HEK293_MS_analysis/inputdata/._preiss_genenames.csv
- PTex_Supplementary_HEK293_MS_analysis/inputdata/hubstenberger.csv
- __MACOSX/PTex_Supplementary_HEK293_MS_analysis/inputdata/._hubstenberger.csv
- PTex_Supplementary_HEK293_MS_analysis/inputdata/Brannan_SONAR_0.79.txt
- __MACOSX/PTex_Supplementary_HEK293_MS_analysis/inputdata/._Brannan_SONAR_0.79.txt
- PTex_Supplementary_HEK293_MS_analysis/inputdata/human TFs-Table 1.csv
- __MACOSX/PTex_Supplementary_HEK293_MS_analysis/inputdata/._human TFs-Table 1.csv
- PTex_Supplementary_HEK293_MS_analysis/inputdata/RICK_unique.csv
- __MACOSX/PTex_Supplementary_HEK293_MS_analysis/inputdata/._RICK_unique.csv
- PTex_Supplementary_HEK293_MS_analysis/inputdata/RICK_low_conf.csv
- __MACOSX/PTex_Supplementary_HEK293_MS_analysis/inputdata/._RICK_low_conf.csv
- PTex_Supplementary_HEK293_MS_analysis/inputdata/proteinGroups.txt
- __MACOSX/PTex_Supplementary_HEK293_MS_analysis/inputdata/._proteinGroups.txt
- PTex_Supplementary_HEK293_MS_analysis/inputdata/2015-06-09_human_interactomes.csv
- __MACOSX/PTex_Supplementary_HEK293_MS_analysis/inputdata/._2015-06-09_human_interactomes.csv
- PTex_Supplementary_HEK293_MS_analysis/PTex.nb.html
- __MACOSX/PTex_Supplementary_HEK293_MS_analysis/._PTex.nb.html
