# Supplementary material for: Purification of cross-linked RNA-protein complexes by phenol-toluol extraction
Source: Nat Commun. 2019 Mar 1;10:990. doi: 10.1038/s41467-019-08942-3 (PMC6397201; doi:10.1038/s41467-019-08942-3)
Supplement: Supplementary file 11 — Supplementary Data 8 [file 41467_2019_8942_MOESM11_ESM.zip › PTex_Supplementary_HEK293_MS_analysis/inputdata/RICK_high_conf.csv]

Protein_ID
P78527
O75643
Q6P2Q9
Q14980
Q9NU22
Q08211
P12956
P42704
P13010
Q14690
Q09666
P52272
O75533
P33993
P19338
P53396
Q08J23
P21333
Q7Z6Z7
P46013
O75691
P49736
Q15393
O60506
P25205
Q9BQG0
P09874
Q14566
P55060
O43143
P22626
Q86VP6
Q7L014
P14618
Q9H583
Q15149
Q9Y490
P43243
P33992
P55072
Q16531
P22314
O43390
P55265
O60306
Q15029
Q12906
P35579
P29401
P04083
O94906
P23246
Q7L2E3
P61978
P07355
Q01780
P78347
Q92945
Q92841
Q9NR30
Q96I24
P07910
Q9Y2L1
Q00839
P07900
O95071
Q9UNX4
P11142
Q96PZ0
Q9UQ35
O14980
P49327
P05455
P17844
P06733
P08238
P33991
P52701
Q15233
O60287
P09651
Q12905
Q9H0A0
Q9H6R4
Q7KZ85
P14866
Q13435
Q96GQ7
P26599
Q00610
Q15717
Q8IY81
Q8N163
P28340
Q99460
O00231
Q9UKM9
Q96PK6
Q96KR1
P08133
P34932
Q14974
P00338
P00558
P46940
P46781
P42285
P51532
O43707
Q8TDD1
P26358
P13639
P10809
P55786
Q13200
Q9UKN8
P51991
Q9NTJ3
P50990
Q99459
P58107
P07195
P43246
Q29RF7
Q15269
P42224
Q9Y5B9
P78371
Q99848
Q5VYK3
Q9BZE4
Q1KMD3
O95373
P18858
P02545
Q9NYH9
P04075
Q13535
P60842
Q9NVI1
Q9Y3T9
O00567
Q9Y2X3
P09884
Q5JTH9
Q7KZF4
Q9Y2W1
P18206
Q9H0D6
P12429
Q9BZZ5
Q92499
Q9BUQ8
Q12789
P11586
O15226
P11940
O43242
Q9UHX1
Q96T37
P36578
Q14683
Q9BXP5
Q08945
Q92973
P08758
Q9UIG0
Q14692
P49368
P40227
Q92620
P26641
Q14103
O00541
Q07864
Q16401
Q15008
O00267
P42166
Q13263
O14981
Q9GZR7
O00571
Q9NY93
Q96AE4
Q9BVP2
P62805
P52292
Q8WX92
P46087
Q8IZL8
P35998
O76021
Q15459
O95347
P26639
Q12788
Q8NI36
P31939
Q9UBB4
Q14137
Q9HB07
Q8IX12
Q10570
O14979
Q8TEX9
Q13423
P06748
O75694
Q9Y263
Q99873
Q13523
Q9Y230
O43290
Q2TAY7
P18583
P17987
Q2NL82
P45974
Q93009
Q8IWA0
Q99832
Q03701
Q9H2U1
Q99729
O95239
Q15021
P78316
Q86U38
O15381
Q92878
Q9Y4C8
Q14498
P38159
Q92797
P52888
Q16881
P26368
O60701
P50991
Q86XP3
Q14562
Q5VTE0
P49915
P31943
Q9BUJ2
Q9Y4W2
Q06830
P30041
Q9NW13
Q9BWF3
Q63HN8
Q8IX01
Q13148
P49411
Q9HCS7
Q14839
Q8N8A6
O60231
Q9BQ52
Q9NZB2
P52597
Q69YN4
O43175
P30153
O00232
Q8WXF1
P23396
P62241
Q15020
Q8NI27
Q12888
Q14146
Q9UIA9
Q86V81
P61201
Q13616
Q04637
O00410
Q15397
Q9HCE1
Q86XI2
Q9H8H0
Q8N1F7
O43395
Q8WWY3
P17980
P47897
P62424
Q6IN85
Q9NXF1
Q02880
Q9BVJ6
O15213
O43592
O75534
Q6PD62
Q14152
P39748
P35637
O75367
O14929
Q92598
P09960
Q92621
O43252
Q9NTI5
P47712
Q9NTZ6
P49756
P35249
P39023
Q02878
P35237
Q9UBT2
O95155
P08670
O75717
P62258
Q7Z2W4
O60293
P48643
Q9NXV6
Q12996
Q9H8H2
Q68CQ4
Q5QJE6
P38919
Q9BXW9
P14324
Q16658
Q8TEQ6
Q9Y5Q9
O15397
Q4G0J3
Q9UKD2
P52209
Q9P258
P46063
P62753
Q14684
Q9Y3Z3
Q9H4L4
O60264
Q07955
P37837
P11387
Q7L0Y3
O15042
Q9HAV4
Q9NYF8
O43684
Q969X6
Q9NVP1
Q9H6R0
Q8IY37
Q5SSJ5
P27816
Q8WTT2
O15294
O43172
P49792
P26373
P61313
Q9Y265
P36952
P08621
P19623
Q9NXH9
P10155
Q9Y4A5
Q8TED0
P49750
P23526
Q12873
Q8WYA6
Q13617
Q9H0S4
P22087
Q13151
P31942
P36776
Q9H9A6
O94776
P42695
O15067
O95602
P30876
P98175
Q5UIP0
P62244
P15880
Q15050
Q12874
Q13242
P37802
O14776
P50995
Q9UQ88
O00299
Q9BTC0
Q9UNQ2
P63241
Q8NEZ5
Q9Y5Q8
P55795
Q16666
P49917
Q13564
Q9BPX3
Q09161
Q96FW1
Q8N7H5
Q9NQ55
P62195
P62333
Q8IY67
Q9P2N5
Q07020
Q96P16
P62277
Q15637
Q92922
P40763
Q01085
Q14669
Q14166
P54577
O75152
Q9NQW6
Q13895
Q92879
P23528
Q9BT78
P35221
Q13620
Q69YN2
Q13838
Q52LJ0
Q02790
Q12849
O00425
Q07666
O60684
Q93074
P26038
P49321
Q9BSC4
Q96P11
P07237
P00491
O00411
Q99575
Q9UMS4
Q5JSZ5
Q9UNM6
P18754
Q9Y2P8
P35250
P40938
O75150
P13489
P40429
P62750
P32969
P62249
P61247
P62701
Q9NWH9
P62316
Q96T58
Q16629
Q8N3U4
Q96HA7
Q9P275
Q7Z5K2
P24666
P09525
Q13315
P38606
Q8TDN6
Q9Y3I0
Q9Y3Y2
Q02413
Q13283
P51610
Q8WVV9
Q99714
O95757
Q96P70
Q9UNF1
P49959
Q9BVI4
Q5SY16
Q9UQ80
Q13177
O95453
Q15365
Q53EL6
P24928
O15355
P62191
O60518
P62906
P84098
P83731
P18124
P62263
O43159
Q13309
Q13501
O75494
Q05519
Q96SI9
P67809
P0DMV9
P49748
P30566
Q9ULX6
Q6PJG6
Q9Y6E2
Q16543
P06493
Q9UKF6
Q8N684
Q9BZJ0
P33240
Q96EP5
O00148
O60832
Q99615
P29692
Q9Y262
Q01844
Q13868
P07954
P04406
Q13823
Q13098
Q9NRZ9
P04792
Q9NZI8
O60341
P49916
O60244
Q9UBP6
Q9BYT8
P04150
O95478
P22234
O95340
P49005
Q9BY77
Q9H9Y6
Q96QC0
P49643
Q8NDT2
P27635
P61353
P62847
P62851
Q15424
Q14151
P82979
P09661
P63162
Q9UNS1
Q7Z2T5
P10599
P62987
Q9Y5K5
Q53GS9
Q9Y5J1
P63104
Q6PJT7
P59998
O75909
Q8IWX8
Q9UNS2
Q13618
Q13206
Q9Y2R4
P23919
P33316
P78344
Q7L775
P11413
Q04446
P57678
O76003
O94925
P09211
P51858
Q96G21
O43813
Q9Y2X0
Q86W50
Q96T76
P40261
Q86U42
O14818
P55036
O60216
P54136
P42696
P35251
P40937
P18621
P62829
Q5VT52
P46782
P06702
Q02978
P05141
P62995
Q9GZL7
P16989
Q8NE71
Q9H845
P68133
P11766
P25311
Q7L1Q6
Q13185
O75419
P24941
P11802
P13804
Q01469
P51570
Q9H0C8
O95232
P28482
P40926
P23368
Q7L2J0
Q9NVV4
P60660
Q9Y314
Q5SRE5
Q99497
Q9Y5B6
P30101
Q9H307
P32119
P30044
Q96EY7
Q9NW64
Q96EV2
Q15287
P62913
P50914
P46778
P46776
Q9NQG5
P46783
P62269
Q99590
Q15427
P84103
P53999
Q01995
P31483
Q96GM8
Q15785
Q92547
Q9H0U9
P11172
Q9Y4B6
P31946
Q8WXE1
P52907
Q86WJ1
Q99829
P56545
Q9BQ39
P30084
P15311
Q14320
P51114
Q9BQ67
Q71DI3
Q9Y383
O75448
Q9BYG3
Q9BZE1
Q9Y2R9
P22392
Q9UBD5
Q13310
P12004
P11177
Q9GZS1
Q9BUI4
P48556
P61289
P32322
P05388
P39019
P56182
Q96T23
Q9UBE0
Q8NC51
Q96P63
P37108
Q01130
Q13247
P63165
Q14241
Q13769
Q9UJA5
Q12792
P54578
Q9BV38
O43670
O43823
P09972
Q14011
Q7Z4Q2
Q9NVR2
