# Supplementary material for: Purification of cross-linked RNA-protein complexes by phenol-toluol extraction
Source: Nat Commun. 2019 Mar 1;10:990. doi: 10.1038/s41467-019-08942-3 (PMC6397201; doi:10.1038/s41467-019-08942-3)
Supplement: Supplementary file 11 — Supplementary Data 8 [file 41467_2019_8942_MOESM11_ESM.zip › PTex_Supplementary_HEK293_MS_analysis/inputdata/human_proteome_reviewed_291118.list]

P11217
Q9NR77
Q9Y3T6
P50876
P01116
Q9Y2K5
A8MTL3
P61106
P59190
Q9UL25
P29762
Q9UPQ7
P29373
P15153
O15315
Q96PU8
P51151
Q9H6Z4
Q2KHR3
Q7Z419
Q9H0T7
O60671
Q7Z5L2
Q96B01
P61224
Q15907
O60896
Q86U06
Q9NYR8
O95072
Q9H0Z9
Q6ZSC3
Q9Y5S9
Q9H082
Q5U651
Q9NW64
P25800
Q8TC12
Q9P2K3
Q9BTD8
Q7Z6P3
Q92928
O14966
O75884
P0DJD4
P06400
Q5JT25
P51149
P53805
Q14257
Q96D15
Q8TAI7
B7ZAP0
Q96S21
Q14206
Q96T37
Q6ZP01
Q16576
Q8TBY0
C9J798
Q96NR8
Q8NBN7
Q96EV2
Q5T6V5
B2RC85
Q8TDY2
Q9BWF3
P18754
Q69383
P42696
P0DJD3
P22891
Q00577
Q92626
Q7RTV5
A6NJB7
A0A1B0GVH4
O75360
P0CG20
Q9H6K5
Q7Z6L0
P17980
Q6UWB4
P27918
Q99946
A0A1B0GWB2
Q9UKY0
Q96M27
C9JH25
O43490
P35080
P0CW18
A0A1B0GWK0
Q9Y6I8
Q6UX71
Q5TGL8
P17812
Q2L4Q9
P0C7W0
P81277
P62195
P11908
A4D1T9
P54821
Q9UJV8
O75192
Q8N0Z8
P27708
P0DMW2
W6CW81
Q9NRF8
O95294
P57729
O60216
Q86SE5
Q8TD07
P11234
Q8NC74
P62834
P62826
Q9UDW1
Q6MZT1
Q8IY67
Q15283
Q08257
Q04671
O00391
P11233
P51153
P61006
Q15032
Q6ZMN7
P63000
Q969Q5
P10082
P10826
P61019
Q9HCJ3
Q15771
Q6ZS82
P63244
Q09MP3
Q9UL26
Q9UKM9
P07919
P61020
Q13636
Q7Z444
Q9BUV8
P24386
P55895
Q15276
P78406
Q8IZ41
P51159
Q9BZE2
Q15109
Q53S08
Q9H0U4
Q9Y580
P01112
Q15434
P13631
P49792
A6NK89
O75943
Q9Y5P3
P01111
Q86YS6
Q8IUH3
O75901
Q86YV0
Q6ZTQ3
Q9NXS2
Q96IS3
P52756
P98179
Q96P65
P61578
P46063
Q9H0H5
O76081
Q9H4X1
P57771
Q9NX52
Q02161
Q15382
Q96QB1
Q96CC6
Q9HBH0
P27635
P61587
P62913
Q9UBS8
Q5M7Z0
P50914
Q5VYX0
Q9NRW1
Q6ZRY4
Q7Z3Z2
P61575
O95980
O14593
P48378
A5PLK6
Q6NTF9
Q7Z5H3
Q96D21
P18577
Q9NRY4
Q9NV58
Q495C1
Q63HN8
Q8ND24
Q9Y6U7
Q9NWF9
Q8TC41
Q5W0B1
Q5VTB9
A6NCQ9
E7ERA6
P0DH78
M0QZC1
A6NIN4
Q2M238
A6NIE6
Q05823
P07998
P10153
Q8TDE3
Q96L21
P40429
P30050
P61313
Q6P5S7
P18621
Q9H5N1
Q86WH2
P10276
Q5JQD4
P14927
Q5R372
Q96S59
Q09028
Q9H0N0
P20337
P26374
Q99638
Q99969
Q9NP90
Q9Y272
A4D1S5
O14807
P60763
Q6WBX8
P78332
Q15042
Q9P258
Q9Y4C8
O60894
Q9Y3L5
Q14498
P61026
Q6IQ22
Q8NHQ8
Q8IZP6
P38159
P49756
P0C881
Q96DA2
Q6VN20
Q9HBH5
P35241
Q15291
Q15311
A6NED2
Q8WWW0
P62491
Q92804
Q6XE24
Q9UBG7
Q8WXH6
Q9UKA8
Q32P51
P57052
P46060
Q9Y388
Q7Z6M1
Q9H2T7
P85298
Q9BRR9
Q7Z7H8
Q96A35
Q6ZS11
Q13671
Q13084
Q06587
Q6ZS17
Q9Y4F9
Q96EL3
P31350
Q96DM3
Q96DB5
Q96LZ7
Q9H9A7
Q8N7X1
Q9Y4L5
Q9H920
Q9H9V4
Q5XPI4
Q96EQ8
Q9BV68
Q8WU17
Q8WVD5
Q96MT1
Q9NTX7
Q9HB40
Q92963
Q99578
Q9ULK6
Q2KHN1
Q96K30
Q96A37
Q8NCN4
Q96K19
Q8N4F7
Q9P0P0
Q8N6D2
Q96GF1
Q6ZMZ0
Q92730
Q8N5U6
Q96EP0
Q9H0A6
Q96EX2
Q15286
Q9ULW5
P20339
P15918
Q3YEC7
Q8IXT5
Q14644
Q8TBN0
Q9BZG1
O43502
Q9NRI6
O75771
Q9ULC3
A0A096LP55
Q9BTL3
O60895
Q9NYN1
Q9NTZ6
P20338
P10114
A6NC62
Q9BX46
O95825
P43487
Q8NFJ5
Q9BQ04
Q9NS23
P43351
O00194
Q14088
P61018
Q8N3Y7
Q96JH8
P51148
Q02833
P98175
Q9P1G2
Q92698
Q9NS91
Q9NP72
Q9UJ41
Q9UBK7
Q96H35
O15541
Q7Z6E9
P28749
P20936
O75452
Q9HBD1
P48382
O14827
Q9UNA1
O43182
O14559
Q15669
Q9H4E5
Q96L33
Q9ULI2
Q9NRR4
O43567
Q96BH1
Q9BY78
P26373
P84098
O76021
Q2M1Z3
O00212
Q53QZ3
Q5UIP0
A6NNM3
Q9NWU5
Q99496
Q9UJD0
Q9H426
Q9P0M9
Q6NUQ1
Q9BRS2
O75394
Q9BQ48
Q9H6W3
Q8IUF8
Q9BZE1
Q9BRJ2
Q9H2W6
Q9HD33
Q96GC5
Q13405
Q8N5N7
Q4U2R6
Q86TS9
Q86UA6
Q7Z7F7
Q5EBL4
Q0D2K3
Q5TAB7
Q7LG56
P23921
Q9H1E1
Q15835
P62906
P52198
Q9Y3C5
Q9NVW2
Q9BXT8
Q9Y225
Q9BXB4
P39656
Q5VV17
Q9H4L5
Q96BN8
Q99572
O95747
Q8IVL5
P68402
Q15102
Q9BY11
Q8NDF8
Q5XG87
P51003
Q9BWT3
Q5QFB9
Q9BYG5
Q53GL7
Q9H0J9
Q460N3
Q8N5Y8
Q9NWS1
P55085
Q6UY27
Q6UWI2
Q8IV76
C9JE40
Q9Y5B6
Q6ZW49
P23759
Q86U86
Q96AQ6
Q7L5N7
P05166
Q15365
Q9Y5I2
Q9Y5I1
Q9Y5F3
P57723
Q9Y5E6
Q9Y5E3
Q9UN67
P40426
Q9Y5H9
Q9H158
Q9Y5I4
Q9Y5H0
Q9Y5G7
Q9Y5G6
Q9Y5G5
O60330
Q9Y5G3
Q8NF37
Q9Y5F8
Q9UN70
O95206
Q9HC56
P35227
Q9H4Z3
Q8WW12
P48539
Q9UHG3
Q9BQI7
Q8NBM8
Q9NYI0
Q9Y5Y4
Q9BRP1
Q9Y233
Q8WUM4
Q6L8Q7
O43924
Q13946
Q15084
P07237
P30101
Q15120
O00151
Q96JY6
Q8NCN5
Q9NR12
Q9P0J1
Q9BRX5
Q9UQ72
Q00887
Q6P996
Q16401
Q86UW1
Q86UW2
P04637
P28070
P0C869
P39877
P14555
Q9NZK7
O15496
Q9NZ20
Q13093
P0DN26
Q86YC2
Q8WX93
P05121
Q9NP74
Q9H074
Q9Y536
P40424
P40425
Q15366
P57721
Q9Y5E7
O14917
Q9Y5E1
Q9Y5F2
P16499
O95263
Q15116
Q9BY77
Q14691
P11464
P11465
Q00888
Q15238
Q00889
Q13046
Q9UQ74
Q8TAA3
Q15008
P48556
Q8WXF1
P11686
O15018
Q6ZS72
P30086
Q96S96
Q13951
Q9BY49
Q9H1Q7
Q96HM7
Q9UBV8
P34995
P43116
P43115
Q8N2H9
P0DJD8
P0DJD7
Q6ISU1
O15534
P22079
Q5SV97
P05164
O15055
P41222
P56645
Q8N4Q0
P12272
O00628
Q9NQP4
O76083
Q8N807
Q53EL6
Q8N165
Q9GZP0
Q8N8D1
O75475
Q99460
O43242
P55036
Q13113
A8MUH7
Q76G19
Q9H5P4
Q5VY43
Q9GZU2
P35408
O60437
P06454
Q06124
Q99952
P17706
P54829
P21246
Q86YD1
Q9UHJ9
Q96FM1
Q96JS3
P98160
Q96GW7
Q15257
P09619
Q32M88
P18433
P23469
P10586
P23470
Q15262
Q16849
Q16827
Q9UMZ3
Q03393
Q96G03
Q96P68
O14753
O00110
A8CG34
Q96DU9
P0CB38
Q7Z2X7
Q86VP3
Q9ULE6
Q8NC51
Q96RD6
Q8TE04
Q6QHF9
Q5JQF8
Q9NRJ5
Q13219
Q9BXP8
O43252
Q9HBI0
O95453
Q9HBE1
Q9Y6F1
P49023
Q06710
O00408
Q9NP56
P35913
P51160
P01127
Q16342
O75340
Q13087
Q29RF7
P52945
Q9Y248
Q16557
Q13200
O15172
O60542
Q9NZ53
P01213
Q9NZ42
Q5VVQ6
Q6IE37
Q6IE36
Q9H0X9
Q96HA1
Q5VU65
Q15072
Q8N7R1
Q3MJ16
O60829
P11940
Q6VY07
F5H284
Q8N7H5
Q9ULR5
P05120
A0A0B4J2A2
Q7Z2X4
Q9Y6V0
Q15154
Q9NV79
Q8IVA1
Q15113
P42785
Q9UHG2
Q6UW60
P29122
Q8NBP7
O00231
Q9Y5K3
A5PKW4
Q8NDX1
Q9BUL8
Q8N4E4
Q9H2J4
Q14432
Q13370
Q9HCR9
Q07343
Q08493
P54750
Q08499
Q14123
O76074
O60658
P13667
Q14554
Q9NRA1
Q15118
Q15119
Q16654
Q9NUG6
Q53GG5
Q6A1A2
Q86YL7
Q9NTI5
Q6P474
P51665
O00233
P07988
O00764
Q6PGN9
Q5EBL8
Q15121
Q8NEN9
Q8IXQ8
Q9H792
P16284
P36955
Q86TG7
P25105
P12955
Q8NDH3
P25208
P22392
Q16617
Q9NPP4
Q86WI3
Q9UBE8
Q86U38
A1L443
Q13253
Q9H649
Q96AB6
P60510
Q8N4L2
Q6NUP7
O75170
P29371
Q8N2Q7
Q96D46
P57740
Q03181
Q9NZJ9
Q92621
O95989
Q8NFH4
Q8NG94
Q8NH07
Q9UKX7
Q8NH74
Q8NGC8
Q149M9
Q9Y5P0
Q8NH81
P0C628
Q8NGS9
Q8NGS6
Q8NGS5
Q8NGC0
Q8NGX2
Q8NGX5
Q9GZY0
Q9P2P1
Q8NGY1
Q8NGH9
P50897
Q8NGI0
Q9Y6R0
Q8NGC1
P0DN82
Q9H205
Q8NGN3
Q8NH76
Q8NGE2
Q7Z3B4
P0DN81
Q8NGV5
Q9H341
Q9Y530
Q9H1B4
Q8NGA8
O60356
O95156
Q8NGC9
O95158
Q9H255
Q8NGA6
Q8NGX1
Q8NGT0
A6NJZ3
P37198
Q969Y0
Q86Y26
P58181
Q9UGF7
Q8NGZ0
Q9ULI1
Q9H340
Q9BZD4
P58417
Q8NGC7
Q8NGE5
B2RN74
Q9BXS6
Q8NFH3
Q8N1F7
Q6ZNB6
Q8WUJ1
Q8WWR8
Q9NQS3
Q92982
Q5JS37
Q8IVV8
Q6ZUT1
Q5C9Z4
Q99784
Q8N0W4
Q9UI40
Q8TD19
Q9Y221
Q5JPE7
P46087
Q9C002
A8MVU1
Q9Y2I6
P07197
O94818
Q9Y3C1
Q8NC60
Q8NCF5
P21452
P08651
Q86WB0
P18615
Q9BPW8
Q5H8A3
P26718
Q14957
P48681
P01138
Q9NPE2
Q5VXU1
O15226
Q9HBL8
O60391
Q9NP64
P26717
Q13823
O15399
P08473
P56556
P15531
Q9H9Q4
Q9HAS0
P25103
Q8TAT5
Q8NFF2
Q9UMX5
Q0D2K0
Q5SYE7
Q9NVX2
Q9BR09
O14745
Q8NC67
Q9C056
Q4KMZ8
Q8NCW5
P26715
O75376
O95631
O75306
Q8NHV4
Q8N323
Q5VV67
Q8NGT7
Q8NH08
A6NM03
Q8TCB6
A6NHG9
Q15070
Q96DC9
A6NF01
Q9BRP4
Q9UM07
Q96GU1
Q8IZE3
Q9BTK6
Q9Y2J8
A6NDB9
Q9BPZ3
Q13177
Q9GZY1
E2RYF7
Q9P2E7
Q9NPG4
Q9Y5I0
Q96QU1
Q9Y5E5
Q9Y5E4
Q96JQ0
Q9UN66
Q9HCL0
P05165
Q8N6Y1
Q6V1P9
Q9Y5I3
Q9NRJ7
Q9BZA8
Q9Y5H4
Q9Y5H1
Q9Y5G9
Q9Y5H6
Q9Y5H5
Q9BSM1
Q96MG8
O95613
Q16549
O43653
A6NKB5
Q9H6A9
Q63HM2
P49585
Q99447
Q9NZQ7
Q9BQ51
Q13258
O00487
P27815
Q01064
P04085
Q9Y2S7
O14737
Q8WWR9
O15530
P50479
Q96HC4
Q9P2J9
Q6PK18
O15527
Q9H488
Q5TC84
P10515
O60809
O95522
Q5VWM6
O60811
Q5VXH4
Q14982
Q86WS3
Q9Y236
Q96G91
P09131
Q6IN85
Q92569
Q9Y5P8
Q969Q6
Q53H96
Q86YP4
P53816
O15350
P0DN37
Q8IXS6
P09874
P55771
Q9Y5F0
Q9Y5E9
Q9Y5E8
Q96TA0
A6NKN8
Q9Y5G4
Q9Y5G0
Q9Y5F9
Q9Y5F7
O94913
Q4G0U5
Q15645
Q5JVF3
Q3KNV8
Q9BYE7
Q9UKZ9
Q58A44
P12004
Q92824
O75832
O00232
Q9UNM6
Q96RV3
Q92882
Q86XP0
Q9H361
Q5JUK9
Q96QZ0
Q9H999
Q9NVE7
Q96RD7
Q8TEW8
Q6TCH7
Q96RI0
Q9NPB6
Q9BYG4
Q8IY49
Q9NR21
Q99497
Q9UKK3
Q8N3A8
Q8IXQ6
Q7Z3E1
Q96RG2
P15863
Q9UGN5
Q02962
P23760
O43316
Q02548
P30039
Q9UN75
Q9Y5E2
Q8TAB3
Q9Y5F1
Q9BYU1
Q9BZA7
Q9Y5H8
Q9UN74
Q9Y5H7
Q9UN73
Q9UN72
Q9Y5G8
Q9Y5H3
Q9Y5H2
A6NGG8
Q9Y5G2
Q9Y5G1
Q9UN71
Q9Y5F6
Q08174
O60245
Q96NT5
Q86SE9
P35558
Q16822
P49736
Q4G0Z9
P0C7V9
A6NDR6
A8K0S8
Q16626
Q03112
P51608
O15146
P22033
Q9BTT4
Q96RN5
Q9Y2X0
A0JLT2
Q6P2C8
Q9H204
Q9Y3C7
O75586
Q96G25
P20591
Q9BRK3
Q92614
Q99707
P31153
P10242
A0A1B0GUC4
Q7Z401
Q9P2K5
P13349
Q8N3J2
Q641Q3
Q9Y2K3
Q9H6N6
P13533
P12883
Q86YR7
Q8N468
Q9Y4C4
O00587
Q8IWA4
Q6ZSS7
Q8NHS3
Q96ES6
Q6N075
Q10469
P35579
Q9BUA6
P14649
P61326
P16455
Q32MK0
A0A1B0GTQ4
O60291
Q9HD67
Q3V5L5
Q9UQ53
Q9ULV0
Q9NQX4
Q6PIF6
B2RTY4
Q99972
P15172
P15173
P54296
Q5VTT5
O14974
O00255
Q14680
Q9BQA1
Q12866
Q9BRJ9
Q0VG99
Q86W50
Q14764
Q9NR99
P84157
Q96S97
A1L020
Q5U5Q3
P55081
P55001
Q14CX5
P55083
Q08431
O95140
Q9H019
Q5TF39
Q8NBP5
Q9NYZ2
Q96A46
Q9H2D1
O43451
P08493
Q86YV6
Q9NPC7
Q9UKN7
Q96H55
Q9UBC5
O94832
Q8N1T3
P10620
Q99735
Q9UM21
Q09328
Q9UBM8
Q9UM54
Q13402
Q8N4Q1
Q9H1L0
P52179
P02689
Q86TC9
P60201
O60237
Q9UL68
Q08AG7
Q6P582
Q5TBK1
O15049
Q9Y5N5
Q9BXJ9
Q96RE7
Q9NX63
Q9BZK3
Q16891
Q6UXV4
Q7RTP6
Q9BRT3
Q8IY33
Q8N108
Q8NAN2
P20774
Q5JXC2
Q96C03
Q8IXI1
Q8WV92
O75030
Q9H2W2
Q8NDC0
P27361
Q9NPJ1
P45983
O14950
Q14165
Q15049
Q15773
P40692
P10916
P33991
Q9BUT9
Q9ULC4
Q15013
Q96AQ8
Q9UI95
Q86YW9
P40925
Q99750
O43513
A8MW99
Q5JSS6
Q9BV36
Q8N635
Q14D04
Q9NWA0
Q16819
Q9H9K5
Q14696
Q9BUU2
Q8N6R0
Q8N6Q8
Q8N6F8
Q6P1Q9
Q6UX53
O95568
P20592
P50539
Q96JP2
Q8IUG5
Q00266
O75592
Q96EZ4
Q9NRN9
Q9H825
P35749
Q9UKX3
Q7Z406
Q9UJH8
P12882
Q9UKX2
P11055
Q9Y623
A7E2Y1
Q86XN8
Q96MC6
Q13361
Q14728
O43934
Q8IWD5
Q8IWI9
Q86V88
Q02045
P60660
P24844
Q9BQP7
Q8WY64
Q9H1R3
Q96A72
Q15746
A6NI61
Q9Y6X6
O43795
O00159
Q12965
O00160
B0I1T2
Q8NEV4
O14880
Q8WXR4
Q9Y4I1
A6NG13
Q96NR2
Q13459
Q9NQG6
P10244
Q13203
Q8TBZ2
Q8IZQ8
P12524
P04198
P12525
P01106
Q99836
Q969H8
Q9HB07
P02144
P35580
Q5SR56
Q5VZR4
O75121
Q6ZN04
P08581
P55082
Q9BY79
Q9GZY8
Q6NUT3
A6NFX1
Q9H3U5
P26572
Q09327
P13535
Q2M2H8
P05976
P08590
Q99685
P12829
A9UHW6
Q9UBF9
Q9NP98
Q9NPC6
Q8TDC0
Q14896
Q01538
P0CAP1
Q8WU39
P28698
Q6NZ67
Q92802
O75113
Q86UW6
Q9H1M0
Q5TGZ0
Q5XKP0
Q96BF6
Q9BRQ6
Q8TC71
Q29983
Q8N344
Q9BPX6
Q9UNW1
Q9NXC5
Q8NBR6
Q15274
Q8TDR0
P30301
Q15759
Q8IVT2
O15264
Q9HBH9
P31152
Q16659
Q13064
Q13164
Q8IYA7
P53779
P58340
Q01449
P0DMT0
Q96A32
Q9BXW4
Q9H3L0
Q9UH92
Q9Y4U1
Q6IA69
Q9ULZ9
Q5TA79
P60371
Q8IV03
Q96LR2
Q8N653
Q9Y5Y7
Q8WZA0
Q9NXJ0
Q5J8X5
Q12852
Q9Y6R4
Q99683
Q6ZN28
Q9ULX9
Q8WZ33
O43318
P43360
P43361
Q14582
O15481
A2A368
A8MXT2
Q96M61
P43356
Q8IW41
Q15691
Q15555
Q6P0Q8
Q9NZL9
P04201
Q9Y4F3
P42679
P21941
O15232
Q96DN6
P11226
Q6ZWT7
Q96T53
Q96N66
Q8N8X9
P02686
A6NJ08
Q4ZIN3
P32245
Q6VMQ6
P10911
Q07820
P15529
P08235
Q14676
Q8NE86
P40926
Q9BRS8
P16150
O95970
Q2TAK8
Q9BYS8
Q9BY71
Q13449
Q6ZRR7
O75325
Q9H3W5
O43300
Q9H089
Q86VH4
Q969L4
P83369
Q9UFC0
O15116
Q9Y4Z0
Q8IYB1
Q02978
Q02779
Q56UN5
Q9NR34
O43283
O60476
Q99558
Q3KQU3
Q8IWC1
O60336
O95382
O15525
P43362
P43365
Q8NHW3
O15479
Q969L2
P20794
Q86UL8
Q5VYJ5
Q9H8J5
A6NHS7
P23368
A6NNE9
P51948
Q86UD3
O00339
P56270
Q9UIS9
Q9UBB5
O95983
O95243
Q9P267
Q68D91
Q9H7P6
Q9NUK0
Q9Y586
Q8NHZ7
A6NE82
Q14703
O43324
O43462
P59942
Q96RQ3
O43772
O43148
Q16048
Q969V1
Q9BYR6
O94806
Q8N112
Q86X29
O00453
Q14767
Q15722
Q9NPC1
Q8WV07
Q9Y2Q5
O94822
Q9UHA4
Q0VGL1
O43504
P51884
Q9NQ29
A0A075B6K4
A0A075B6K0
Q538Z0
P80748
A0A075B6J6
P01699
P01718
P01701
A0A0A0MRZ9
P01709
O95868
O60449
O15296
Q9BS40
P16581
Q9HBG7
P10253
P0DP58
Q9HD34
Q8N2G4
Q6UXB3
O95274
Q6UWN0
Q86Y78
Q6UX82
Q5VWZ2
P61626
Q9NQ48
Q567V2
A6NDP7
P43359
P41279
Q7L5Y9
Q9BZ81
Q8N7X4
Q96JG8
Q8TD90
Q9HAY2
Q9H213
Q9BSK0
P50579
O60337
O15021
P43243
O95460
P61244
Q9BQG0
Q96PC5
Q9BSU3
Q147X3
Q9H7X0
Q93015
Q02083
Q15742
P57103
E9PAV3
Q16674
Q86YT6
Q9BWU0
L0R8F8
Q8N3F8
Q8IYU8
Q96T58
Q99797
Q8TD10
Q4G0A6
Q9UGB7
Q75NE6
Q8IXI2
P53778
A8MYZ0
Q96FF7
P28482
Q16539
Q9UHC7
Q9BYG3
Q5HYA8
Q9BUB5
Q8NB16
Q9GZQ8
Q9NP71
Q8N4V1
Q8IVH4
P08253
A0A0U1RRL7
P03956
Q9Y5R2
Q9NRE1
Q9NZM1
Q5VU43
Q6NSJ0
P25189
Q00872
Q14324
Q86VE0
P41227
Q6N069
P61599
Q14CX7
Q5VZE5
Q86UY6
Q9GZZ1
Q13506
P32418
Q9UPR5
Q9H009
O15069
Q13765
Q96AX9
Q9BUR5
Q8TDZ2
O94851
Q504T8
Q7Z3K6
Q86XE3
Q8N4C8
Q8N5J2
Q9H8M7
Q9H081
P03971
Q13434
Q6NVV0
H3BPM6
Q9UL63
P21741
Q9HAP2
Q495T6
Q96EY8
P50281
Q29980
Q6ZW33
Q7Z6M3
Q7L4E1
P14174
Q8TD08
Q9H000
Q9NXB0
P19105
P45984
Q5VWP3
Q9UHC1
Q9H492
P45452
P51511
P51512
Q99542
Q9UPX6
Q96RR1
Q8IZL8
P0DJD9
P01210
P40855
Q92968
O43933
Q9Y5Y5
P28328
Q8IYB4
Q96BD5
Q96EK2
P10720
Q99471
O15212
Q9UHV9
P61758
P08237
P48651
P36871
Q6PCE3
Q9UHX1
O15173
Q32NB8
P21810
P07585
Q15397
P00439
Q9H814
O75167
Q96QT6
Q9BUL5
Q16816
Q92576
Q9UPP1
O60346
Q6ZVD8
Q9Y3A3
P20941
Q9P1Y6
P61457
Q99453
Q5T9C9
Q15735
Q9UBF8
O75928
Q9H611
Q07326
Q9H490
Q86VD9
Q8WWB5
Q86V86
Q9BSJ6
A0A0B4J2F0
Q00169
P48739
P28069
Q9UKF7
Q9BZ71
Q9NZM6
Q9HB20
Q9H4M7
P42336
Q5SXH7
Q8TC59
Q7Z3Z3
O43164
Q9H875
P16885
Q15147
Q15111
Q63HM9
Q8IUK5
Q9HAT8
Q96BW5
Q7RTS3
Q96FX8
P07202
O14684
Q16647
Q03431
O00623
O75381
Q7Z412
P56589
P20962
Q05209
Q16825
Q9Y2R2
Q9H720
P26045
P29350
P35236
P43378
P18669
Q96HS1
P15259
Q75T13
Q6P3X8
Q8N328
P15428
Q9H7Z7
P16234
P23219
Q92932
P35354
P08575
P23468
P00558
Q12913
Q15256
Q13332
O14522
Q92729
P23471
Q8NBL1
A6NDG6
A6NFU8
Q9NXJ5
O75594
Q8TB72
Q92696
Q9NWQ8
Q96KR7
Q8IZ21
Q99623
P78364
Q86YI8
O94880
Q5T6S3
Q8WUB8
Q96FC7
Q9BVI0
Q8WWQ0
Q9UPV7
P15735
Q8IWS0
Q53GA4
Q86UU1
Q6NSJ2
Q8TCT1
Q9NRX4
Q96FA3
Q7Z6K3
Q9BRX2
P60484
P11678
P14222
P41219
E9PB15
Q14914
Q8N8N7
O00541
P49190
P01270
O60683
P50542
P43088
Q13608
Q13882
Q13308
Q15678
P18031
Q6GMV3
O95997
Q15124
O00264
P53609
P53611
Q8IXK0
O43189
O75151
Q86SQ0
C9JFL3
Q13371
Q8N3S3
Q92561
O43692
O60331
P43119
P48426
Q9NRD5
Q9HB75
Q8N8J0
Q99755
Q9Y6X2
Q8N2W9
Q13492
Q8TCI5
Q9H3S5
Q8TBF5
P57054
Q9UKJ1
P01833
Q9NQM4
Q969N2
Q9UBM1
P20142
O60925
P17858
Q01813
Q12923
Q4JDL3
Q9H3S7
Q9BZM1
Q9BX93
P29074
Q8N0Y7
P16112
Q96DM1
Q8N414
Q15198
A2A3K4
Q8WUK0
P23467
Q9HD43
P28827
P07205
Q9NZH5
Q9NZH4
P53801
Q9H0N5
Q9UMS5
O14813
Q99570
Q8WYR1
Q8IYJ0
O75925
A4QPH2
Q9H5I5
Q14442
Q9Y2B2
Q9NUD9
Q8TEQ8
P11309
P22061
Q13526
A2A3N6
A6NC86
O15428
O00625
O75364
O00562
P78337
Q8TDX9
O00329
P48736
Q9HB21
Q9NW61
Q96JA3
O95397
Q9UF11
Q96CS7
Q494U1
Q16513
Q9H8W4
A1L390
Q13393
Q15149
P08567
P53350
Q9NYY3
Q9H4B4
O00168
O15162
Q9BVG9
P26022
Q96A99
Q96PD5
Q96LB9
Q96LB8
Q14671
Q8N6C7
Q9C0D0
P35232
Q8NDX5
P78562
Q9UIL8
Q06203
Q7RTV0
Q8WV24
Q9Y5J5
Q9BWX1
P80108
Q8TCD6
Q5SRE7
Q6UXB8
Q5UE93
P78356
Q8TBX8
P42356
Q92508
P22234
O14986
Q8WXW3
Q5H8A4
P37287
Q92535
Q9BRB3
Q9H307
P12273
Q96BK5
Q99697
Q7Z443
P42338
Q8NEB9
Q9HB19
P98161
Q6IQ23
Q86WI1
Q13563
Q6P5Z2
Q9H7P9
Q16512
O14939
Q99943
Q9NUQ2
Q9Y3B1
Q8NHP8
Q8N2A8
O75038
Q9NUJ7
Q0VAA5
Q8TBJ4
Q96GM1
Q6T4P5
Q7Z2D5
O60568
O43660
P41247
Q14651
Q8IY17
Q7Z7B1
Q92521
Q3MUY2
O95427
Q9NWS0
Q9UKJ0
Q96S52
Q9P1W9
Q9Y237
Q9BXM7
Q9GZU8
P0C851
Q9GZP4
Q9BZ72
Q9UG56
Q96J94
Q7Z442
Q9P0L9
Q96PX9
Q9ULU4
Q3KR16
Q6ZR37
Q9ULM0
Q9HAU0
Q9Y2H5
Q9Y4G2
Q6ZWE6
P08F94
Q96S99
Q504Y2
Q8TD55
Q9NTG1
O94827
Q7Z3Z4
P55347
Q96KN3
Q0ZLH3
Q53H76
Q9Y263
Q6DJT9
P14923
P19174
Q00722
Q01970
Q4KWH8
Q9UPR0
O00444
Q96AD5
Q5VZY2
P13796
Q8N142
Q8IVE3
Q7Z736
Q8IWE5
Q53GL0
Q9ULL1
Q58EX7
Q8NG27
Q99959
Q9NWT1
Q99569
Q8TCW9
Q8NFJ6
Q9HBJ0
Q6P1J6
Q9P212
Q96N28
Q8IV08
Q96BZ4
Q6P4A8
Q8N7P1
O15120
Q9BRC7
P02776
Q9NYT0
Q15195
Q02325
O60240
Q99541
O60664
Q00G26
Q32ZL2
Q496M5
Q13835
Q9Y446
A1L4L8
Q13018
Q8WY50
Q9NZF1
Q5JTB6
Q9UM63
Q9UPG8
Q9NQ66
Q9NRZ7
P51178
Q86YW0
Q8N3E9
Q6UQ28
P49763
A6NEE1
Q96Q06
Q02809
Q9NRZ5
Q9Y342
O14495
Q8NBV4
Q96GD0
P30520
P29590
Q15126
Q8TCS8
Q8N490
P63128
O60733
Q9HBL7
Q7Z6Z6
Q8NEB5
Q9NRY7
P13797
A0PG75
P54277
P0CW24
Q96PV4
Q9NP80
Q68D20
P54278
Q01860
P10266
Q9UQG0
Q8N443
P08134
Q6R327
Q8N392
Q9NVN3
Q96NA2
O95153
Q07020
Q15287
Q5GAN4
Q9H777
Q9BQ52
P10155
Q13151
P62750
P09651
Q9Y6N7
Q03395
Q04912
P83731
Q01974
P51449
P56715
Q9Y2J0
Q9P1U0
O95602
Q3B726
P19388
P61254
P0DPB6
Q8IXW5
Q9H2M9
Q93062
Q15415
Q6WKZ4
P27694
Q8NE09
O14715
Q17R89
Q6P4F7
Q02543
Q01973
Q92753
A6NIZ1
Q8IWN7
P53803
P62875
Q9BWH6
Q9Y535
Q9H9Y2
Q8N9B8
Q8N431
Q8TEB9
Q3KRB8
Q6ZWK4
Q6ZUM4
O75783
Q52LW3
Q7Z6I6
Q8NHV9
P84095
Q13278
Q96LT9
Q9HAU8
Q5GAN3
O00584
P51991
Q5GAN6
P46778
Q6P5R6
P19474
P22626
Q99729
O75116
Q9GZN7
Q96C74
P08922
Q9H6T3
Q9H1A7
P24928
P61353
P30876
P19387
O15514
P62487
Q9NW08
Q9BUI4
Q9H9Y6
O15446
Q9GZS1
P61218
P52434
Q9UNX3
O15160
P46776
P52435
Q9GZM3
P36954
Q9Y2Y1
O14802
P0DPB5
Q9H1D9
Q9BT43
O15318
O75575
Q16518
Q96AT9
Q9Y4G8
O95398
Q8WZA2
Q92565
Q8TEU7
Q9UHV5
P47736
Q684P5
Q96KN7
Q9UNE2
Q8TAA1
P35268
P62829
Q13464
P60602
Q9HAT0
Q9BZX4
P35398
Q8N5L8
Q8TA86
P05423
Q9NVU0
P46779
Q9H7B2
Q13905
Q92878
Q8IZV5
Q96I51
Q5TC82
Q9Y3P4
A7KAX9
Q9H4K1
Q969X0
Q96TC7
Q96G75
Q96E14
Q9NWS8
O94763
Q96E39
O75526
O00237
Q6ZNA4
Q9ULX5
Q9Y508
Q8WVZ7
Q8WVD3
Q8N7C7
Q8NC42
Q8N8N0
Q96PX1
Q6ZSG1
Q9H6Y7
Q8IYW5
Q86T96
Q96D59
Q9NXI6
Q5TA31
Q6ZRF8
Q9H0X6
P34096
Q93091
P60153
Q86VV4
O60518
Q92834
P49247
P61513
Q2QD12
P47914
Q8TDU9
P62888
Q92901
A6NKH3
P39023
P49207
Q9NSD7
P62891
P63173
P62070
P78346
Q9HB90
O95059
Q96P16
P56182
P32969
Q8N4K4
Q9NQ39
P05386
Q9NS64
Q6P1L8
Q15050
Q9BYD1
O60930
Q9NX20
O75818
P62249
P05388
Q9Y3B7
P05387
Q9H2S5
P04843
Q8TDP1
P83881
P42766
Q13129
O76064
P52815
P78317
P62945
O75792
Q9H0F5
O94941
P62899
P62910
P36578
P61927
Q6DKI1
Q9Y3U8
P18077
Q969Q0
P46777
P62987
Q9P015
Q7L0R7
Q8NHW5
Q5VT52
P62917
Q8N122
Q9H633
Q86X10
Q8NEF9
P0DJJ0
O00411
Q9Y3A4
Q96EU6
Q15269
Q9Y3Y4
O14957
Q6NUJ5
P11498
Q9BRQ0
Q9NX57
Q96HA9
Q5HYI8
Q8TBF2
Q9H0J4
Q8NFP0
Q7Z7A4
Q9H974
Q8TE99
Q9H1K0
Q9Y2P8
A6NDE4
Q0VAM2
P40937
Q9BXF6
O75916
Q2M5E4
P41220
P49796
Q96B86
Q13972
P49758
O94810
O14921
Q9NS28
Q9BSD3
Q9P2N2
Q9UHA3
Q9BYD3
Q9BYD2
Q9NRX2
Q9H0U6
P49406
Q9BYC9
Q7Z2W9
Q86UR5
Q16540
Q9UQ26
P13489
Q8WYP3
Q8TB24
Q8TCC3
Q9BYC8
Q9BVS4
O14730
Q9NZE8
Q9P0J6
Q96DV4
Q9NYK5
Q9NQ50
Q8IXM3
Q9Y6G3
Q8N983
Q9H9J2
Q13546
O43353
Q96MK2
Q9Y572
Q6P161
P57078
P49802
O43665
O15492
A6NI28
O94844
Q07960
Q8IWW6
Q5TG30
Q68EM7
P17081
Q969G6
Q9NPQ8
A6NJZ7
Q9BYD6
Q5T653
P09001
Q9H871
Q8TEB7
Q8IUD6
Q8WXC3
Q9BRP8
P20742
Q2TAL8
Q59GN2
O96011
Q8N2H3
P15151
Q96D70
Q9BRX8
Q13610
Q53FA7
P31930
P06737
P55042
Q6NVV1
Q92930
Q6ZRP7
Q15293
P62877
Q14699
O75678
P35251
P35250
Q99666
P49798
Q6GYQ0
P47804
O14924
O43566
Q6PJF5
Q8TCX5
P42331
Q9H310
Q13017
A1A4S6
Q6ZRI8
Q9C0H5
Q7L0Q8
Q56P42
Q6DKI7
Q9UNT1
P04049
Q06609
P20340
Q13637
Q13702
P51157
O95716
O43374
Q8WUD1
P22695
P50749
P62820
P61574
Q7Z4M0
Q2KHR2
A6NFN3
P22670
Q7L804
Q96AA3
P0DJD1
Q7Z3J3
Q5JS13
Q6ZVN8
Q14CB8
P49795
P0C7M4
Q9UBD6
P98171
Q9BQY4
Q4ADV7
P52758
Q8IXN7
Q9UFD9
O15034
Q96QF0
Q5T481
Q5RL73
P61225
Q12829
P61573
Q6ZV50
Q8WZ73
O15211
Q8N5W9
Q15493
Q5T5U3
P62745
A6NNX1
Q7Z5B4
Q8NG50
Q9P2N5
P0DJH9
P07949
Q9GZR2
Q9BQ08
P15927
Q9NWB1
P35249
F8VTS6
Q2PPJ7
Q33E94
Q92546
Q86X27
O15539
Q02094
Q9P2F6
Q9BYZ6
Q9P227
P61586
Q96E17
Q16769
Q8N4Z0
Q7Z5J4
Q9Y3P9
Q8IZ40
Q8NFH8
Q9BWE0
P02753
O43251
P35244
O75679
Q86YS3
Q08116
A6NKT7
Q3MIN7
Q8HWS3
Q9UGC6
Q9BWJ2
O94955
Q8N264
A8MT19
Q9NVZ3
Q15270
Q9UD57
Q12968
Q8IXH7
O94856
O95644
Q7RTR2
Q9NV92
Q9UQ49
O95182
P0CG21
A6NJ46
Q9NQR4
Q13952
P07196
Q8NC96
Q6ZWH5
Q9NPG2
Q6NVV3
Q00653
Q8NBF2
P46934
O75414
P28331
Q92692
Q96NY8
Q71RS6
Q8WTR8
Q9NZG7
O95298
Q96PY6
Q9BW91
Q96DL1
Q9H207
Q8N6M0
Q7RTS6
Q9NPF4
Q9UJX0
Q12889
Q9BRP0
Q5T2D3
Q9BZF1
Q96A73
O00750
Q8IVL6
Q9UQ80
Q6TGC4
I0J062
O95340
Q96A54
Q8N4S7
Q9NXK6
Q6TCH4
Q6ZVX9
Q8WXA2
P0C8F1
Q9H300
Q9HBI1
Q86TB9
Q96IZ0
Q9BUH6
P26367
Q9BVG4
P23511
Q9Y2I1
P30419
P69849
Q5SRE5
P04629
P03923
Q9H1E3
P53384
P19338
Q8TB37
A0A024RBG1
Q96RS6
Q8WVJ2
Q8IVD9
Q07869
Q6ZVK8
A8MXV4
Q9BRQ3
Q9Y266
P37231
Q9BZG2
P05187
P09923
P10696
P05186
Q4J6C6
P48147
Q9HAB8
Q9UKL6
Q8TAP8
Q96LQ0
O75864
Q16821
Q86XI6
Q9UQK1
O95685
Q9H7J1
Q6ZSY5
Q7Z4L9
Q9H208
Q96KK4
Q8NGC4
Q8NH90
Q8NGI8
Q8N127
Q5JRS4
Q8NH63
Q9H342
Q8NH70
O43614
Q01804
Q96KW2
Q96RQ9
E9PI22
P0DMB1
Q5R387
Q15004
Q9ULW8
Q504Q3
Q86V24
O00254
Q86WK9
Q8TEZ7
Q15546
Q460N5
Q8TEW0
P25116
Q86W56
Q2NL67
B3GLJ2
Q9NVD7
Q14980
P41217
Q96G74
O43613
Q96HP4
Q6ZRI0
Q9UNK4
O14832
Q9P286
O75781
O75914
Q9BZ23
Q4VXU2
Q7Z3H0
Q9NVV4
Q14494
Q15599
Q7RTP0
Q6J4K2
Q8IY84
Q86UT5
Q8N8D7
Q9C000
Q9UNW9
P61916
A6NFF2
O43157
Q8IXF0
Q9Y314
Q9ULL4
O60486
P48146
Q9Y5X5
A8MTQ0
A0A0J9YXQ4
A0A0J9YX94
P40967
Q969W9
Q6P1K2
Q8TBY8
P07738
Q8WZA1
Q8NAT1
Q9UH64
Q8TE49
Q5BKU9
P41231
Q9BPV8
Q5MIZ7
Q6ZMV5
P51575
O15460
Q7Z4N8
Q9NXG6
Q93086
O00459
Q68DD2
P18509
Q9BZM2
Q8N7B6
Q8NEJ9
Q8WX92
Q92542
Q9Y239
Q9HC29
Q9NXX6
Q9UNZ2
Q9P121
Q9NY27
Q9P1A2
Q02818
O60285
Q8NFP7
Q96G61
O95848
P11117
Q96DE0
P0C025
Q96R84
Q8NGR8
Q8NGS0
Q96R48
Q9GZK3
Q8NGA0
Q8NG99
Q8NGU2
Q9H210
P0DMU2
Q8NGQ1
O95006
O95222
Q96R09
Q96RD1
Q8NGF7
Q8NGG8
Q9BRQ5
Q8NGZ6
Q8NGY2
Q8NGY3
Q9P0S3
A6NHN0
Q8TAX0
Q9HC10
P22059
P47900
O00443
Q86VZ1
Q06416
Q8TCG2
O15547
Q9H3D4
Q8WXI9
P04054
Q8NFH5
Q6UWF7
Q9NZP5
Q8NG77
O60404
Q8NH95
Q8NH61
Q9BVL2
Q8NGJ5
Q6IF36
Q6IF82
Q8NGF0
A0A2R8Y4Y8
Q9BXW6
P14920
Q9NUU6
Q3SYA9
P83859
Q86U42
P28072
P41586
Q8NCC3
A0A075B759
Q9NQU5
P01298
Q9BSG0
Q9ULC6
Q99487
Q6UXH9
Q58A45
Q13153
O96013
Q9H0K6
Q96PZ0
O14949
O95755
Q96AX2
P20336
Q8IUD2
Q86UN2
Q08999
Q86UN3
Q70E73
Q6NUR6
Q8NDT2
P57735
Q9Y620
P54727
P0C7P1
P51606
Q92900
Q96D71
Q13127
P09455
P18124
Q96A58
Q9HD89
Q8IZJ4
Q9H477
Q96R05
Q9UBZ9
O75570
O00287
O75677
Q9NZL6
P58872
Q8IUC4
P35243
Q06141
Q8IUW5
P50120
Q8NC44
Q6NUM9
P82980
Q9Y644
P40938
Q8TAC1
A6NLU0
Q6ZWI9
Q9BRK0
P04090
Q8WXF3
P78509
P05451
O75628
Q9P260
P00797
Q8IYK8
O75787
Q02878
Q5W5W9
Q86VR2
Q8N1G1
O60673
Q9UGC7
O00559
P61572
Q92781
P10745
Q96IC2
Q52LD8
Q6PCD5
Q13156
O75154
P48380
P0C7P2
Q6ZTI6
P0DJD0
Q6NW40
Q6NSI4
P25791
Q9H4I0
O94762
P78563
Q9H902
Q6NUK4
P04808
Q6UW15
O15258
Q9P2R6
Q96EN9
Q96AH8
P61576
P61571
Q8NDN9
O95199
Q9UBF6
A6NEQ0
Q9H6H4
Q9BYZ8
Q9H1J1
Q01201
A0A1B0GV85
Q6BDI9
Q9HAU5
Q9H628
Q9H6L5
Q92785
Q9NYW8
Q96PK6
Q9P0K7
P29558
A0AV96
Q96HR9
P48304
Q04864
Q9BZI7
Q8N0V3
Q9H2L5
Q96IZ5
Q14964
P0C0E4
Q9UKL0
Q5T8P6
Q9NW13
P54725
O94761
Q9NS39
Q13123
Q00765
Q8NC24
O95707
Q96FB5
O75044
Q9NYV6
Q6XPR3
Q14690
P62841
P11831
P62244
Q7Z6B7
Q9NQG5
P10301
P0DMP2
Q9NSQ0
P39019
P10124
P62266
Q92766
Q9BUL9
P78345
Q969S9
Q9Y3B9
Q9NQL2
Q96E11
Q9P2E9
Q7L523
Q5VZM2
Q5JTH9
Q14684
P25398
Q9UGK8
P62263
P22090
Q13315
P18847
Q6UY09
Q9P209
Q96ST8
Q96GE4
Q49MI3
Q9UKY3
P41208
Q5SQH8
Q9H8X3
P0C7V0
Q8N0U6
O43822
Q8NDM7
Q9UL16
Q8IYW2
Q6ZTR5
Q8NHU2
Q6ZQR2
P08603
P05156
P0CG37
Q8N865
Q6ZP68
A4D0T2
Q9H7B7
A4D174
O75882
Q9H324
Q9UBB4
Q9UNA0
Q13825
P54252
Q9UQB9
Q5T686
Q58HT5
Q6E213
A6NMY6
Q5VT79
Q9H6S1
O14977
O14867
Q9BYV9
Q6ZUV0
O94812
Q6ZNE5
Q70JA7
O43916
Q8N9N5
Q8NCG5
Q9GZS9
Q92560
Q9H2A9
Q8NET6
Q8NCH0
Q7LFX5
Q9HBU1
Q9UMQ3
P82251
P0C843
Q9P2X8
Q8IXQ3
Q6ZRZ4
Q5SZB4
Q5W0N0
Q8N4C0
Q5T8R8
Q96PG8
A6NHY6
Q5T035
Q8WZB0
Q5VYM1
Q9H5X1
Q6ZW61
Q9BXC9
Q8N3I7
Q9H6Q4
Q8N365
Q99828
Q8WY36
O75838
Q9H6U6
P50895
O15382
O75363
O60543
Q9P287
O43734
Q9P2M7
O95999
Q9UBD9
P51800
Q8IZS7
P51790
P51793
P51797
P51798
P78369
O75508
P56749
P56746
Q9Y5I7
O14967
P53675
Q8NHS4
Q7RTS1
O95833
Q8NFJ8
Q8NDY6
Q9NZA1
Q9C0J9
Q93088
Q9UDT6
Q96DZ5
Q8N3C7
P49760
P49761
Q9HAZ1
Q9UHR4
Q5K131
Q6UXY1
Q9H694
Q96G01
Q8TD16
Q08708
A8K4G0
Q6ZP65
A1A5D9
Q9NZM4
Q6AI39
P55957
P53004
O75503
Q9UBY8
Q9Y6D5
Q9UBW5
Q9NQY0
Q96KA5
Q92989
P78537
Q9NR09
Q96CA5
Q5SYC1
A4D250
Q13867
P30043
Q5H9B9
P56277
Q7Z5W3
Q01954
Q6QNY1
P51813
Q53S33
Q86WA6
Q53HL2
Q5U4P2
Q9H305
Q07002
O75129
L0R819
Q8IUZ5
O60423
Q8TF62
Q92858
Q86TH1
Q96T59
P06576
Q96MT8
Q76N32
Q5JTW2
Q9Y6K0
P00450
O15182
P36542
Q4VX62
Q5T0Z8
Q6ZTY9
Q8WXE1
Q5VV63
Q9UKP5
Q9UKP4
Q9P2N4
Q8TE60
Q8TE59
Q9UHI8
Q9UFW8
O95450
P32929
Q0VF96
Q9H1Z8
Q9H7T9
O15265
Q8ND07
Q6ZUJ8
O75815
Q9UHD4
Q9NWK9
O75339
O14874
Q9BW66
Q9NPC3
Q8TCG1
Q15642
Q9C0C6
Q4VC05
Q86UU0
O00512
Q9NYF8
Q6W2J9
Q86X95
Q9Y276
Q9NZ45
Q8N5K1
P0C7P0
Q8NFC6
Q8IYS8
O75390
Q9BUT1
Q02338
Q9ULV3
A8MW95
Q8IYJ2
Q8WW14
Q8N1V8
Q9H8K7
Q96M02
Q9BUH8
Q8NDZ0
Q5T5X7
Q6ZU67
Q7L4P6
Q5SZJ8
Q8N7W2
O76090
Q8NFU1
Q8N1M1
Q8NFU0
Q9NYM9
O15155
Q9H5F2
Q96F05
Q96N53
Q8WZ69
Q8N5U0
Q8N8P7
Q96A22
Q9H0W9
Q8NCR3
Q6IPW1
A6NJI1
Q6NUJ2
Q6PI97
C9JXX5
Q7Z7L8
E9PRG8
Q7Z7J9
Q96SN8
Q96JB5
Q07065
Q8IZ96
Q96DZ9
Q96FZ5
Q9UBR5
Q00994
P61024
Q5H9J7
P33552
Q8N6U2
Q495D7
Q96LP6
Q9H741
Q8N7H1
Q9H3J6
Q96MD2
Q96M19
Q13515
Q69YU5
Q8N812
P0DPE3
C9JDV5
Q2KHT3
A5D8T8
Q8NCF0
P16619
Q86T13
Q8NC01
Q9P126
Q6UVW9
Q9UHP7
P16278
Q8WXI8
Q8N1N0
Q6UXB4
Q9UJ71
Q9H2X3
P16442
Q9BXN2
Q6ZT62
Q96S66
P56856
Q8N6F1
O95832
A6NM45
C9JDP6
P57739
O14493
P08236
P56748
Q8NHS1
P30622
Q496F6
Q6UXZ3
Q7Z7G1
Q6PL18
Q6UY14
Q5T6C5
Q5TC04
Q6ZMM2
Q6ZMG9
Q6UWU4
Q9H6K1
Q5TEZ5
P00746
O15519
Q13705
O75366
O96017
P35790
Q96A70
Q9Y259
Q9Y2T1
Q9HD36
O43521
Q5TBC7
Q16548
P04920
Q9HD42
Q7LBR1
Q9UQN3
Q9P2W7
Q9NPZ5
O94766
Q8NCR0
Q6Y288
Q9NY97
Q9Y2A9
Q9C0J1
O43825
P15291
O60513
O43286
Q9UBV7
Q9BPU9
Q9H9P2
Q8WXS3
Q9NXR7
Q9UHD1
Q9H2X0
O75531
Q9H3F6
O95816
Q9UQB8
Q16611
Q13145
Q9Y2V2
Q9Y3Y2
Q9BZE3
Q9NY43
P35613
P80723
Q9NR55
Q16520
Q07812
Q9BUW7
Q9H2J1
Q9UIG0
Q96LT7
Q9UIF8
A6NGG3
Q8NAJ2
B1AMM8
A8MTZ0
Q5BN46
Q5VTT2
Q6ZV77
Q5JTZ5
Q5TBE3
Q8N9P6
A2RU37
Q9Y3D0
Q8TAM1
Q9Y375
Q8NFJ9
Q96RK4
O76071
Q8IWZ6
Q9H165
Q96Q77
A0PJX0
Q9C0K0
Q96RK0
Q8TDM0
P54687
P56945
Q96AQ7
Q9HAY6
Q9BYV7
O60756
Q8IUL8
P10415
P20749
Q8N143
P41182
Q9BQE9
Q8WUZ0
P0C6P0
A2AJT9
Q8N888
Q5H9F3
Q14011
P11274
Q9NSE2
P23560
A6H8Y1
Q3B7T3
Q14457
Q5T742
A4QN01
P0C842
Q8N6V4
Q5SWW7
Q5T681
Q5T1B1
Q9H7T3
Q8TEF2
Q8N326
Q5VZT2
Q00535
P18848
Q9NYQ7
Q5TC12
Q53EZ4
Q8NHQ1
Q8TAP6
P27544
Q96G23
Q8IU89
Q9HA82
Q8N5B7
Q12798
Q5T4I8
Q5T5N4
Q5JU67
Q6P656
Q7Z4U5
Q9P0P8
Q96N23
Q96MR6
Q92843
Q9BXK5
Q9BZR8
P61769
P48751
Q96Q91
P59052
P02730
O43633
Q9BY43
Q9H444
Q96CF2
P59074
O75752
O96024
Q9Y3E7
Q96L58
Q9BYG0
O43505
Q00973
Q9Y5Z6
P0C853
Q9NWV8
O43745
O00154
Q92934
Q13829
Q99933
P56817
O95429
Q13072
Q86Y30
Q86Y29
Q86Y28
Q86Y27
Q9P281
Q8TBE0
Q86X52
Q8IZ52
Q8NDB2
Q9Y4C5
Q7LGC8
Q8IXM2
Q9GZX3
Q9NS84
Q7L1S5
O43529
Q9NPF2
Q9UHQ4
Q9NRB3
P51572
Q99728
Q8WUH1
Q8N1L9
Q9BXH1
Q9NRL2
Q8TAL5
Q9UIF9
Q96MD7
Q5T280
Q92667
P20292
O95626
Q6ZTN6
Q9UJX6
O60678
Q6ZW76
P47755
Q8WU43
A6NJV1
A6NCS6
Q3KRA6
A6NCI8
Q0P641
Q6ZV80
Q9NWB6
Q92974
Q9NR80
Q15052
O15085
Q9NZN5
Q96PE2
Q8IW93
O95376
Q68CP9
A6NKF2
O95154
Q8N8L6
Q969Q4
Q9NXU5
Q9NVJ2
P49703
Q9Y689
Q9H0F7
Q9NVT9
Q13191
Q9ULV8
P22681
P15085
P15088
Q8N4T0
Q9UPW5
Q5U5Z8
P14384
P15169
Q8IVL8
Q9Y646
Q9BRT8
Q8IUF1
Q5JTY5
Q5RIA9
Q4V339
Q14781
P45973
O95931
A6NI87
Q9HBI5
Q8ND61
Q6P1S2
Q96BT1
A1A4F0
H3BNL1
A0A1B0GTC6
P0DN24
Q8IYK2
Q9BWC9
Q8WV48
Q8TBZ0
Q8NEF3
Q96M63
Q8IWD4
Q96HB5
Q86Z20
Q9H6E4
Q8IYE0
Q8NFR7
Q8NCX0
Q4G0S7
A6NI56
A0A0D9SF12
Q8NDH2
P0C7W6
Q0VFZ6
Q9UFE4
Q96ER9
Q2TAC2
Q9Y6R9
Q6P9F0
Q8NA47
A2RUB6
Q9H2F9
Q6NSX1
Q6ZRK6
Q6ZN84
Q8N4S0
Q8IWF9
Q9NVE4
Q9Y3X0
Q8TC90
I3L3R5
Q06432
P53701
P32238
Q99616
Q16627
O00175
Q9NRJ3
P13500
Q9NUG4
P20648
Q00532
P55273
O95674
Q8TCT0
P11597
O95873
Q9GZU0
Q8IYR0
O14965
Q99700
Q9Y679
Q96GD4
Q8WXX7
Q8NBF6
Q3ZCQ2
Q5T1B0
O14757
O15169
P06276
Q07817
Q9HB09
Q9Y2C3
Q9NZZ3
Q96FZ7
Q8WUX9
Q6ZMB0
Q8NFL0
Q7Z7M8
Q6UX72
Q67FW5
Q8NHY0
Q6L9W6
Q76KP1
O60909
O60512
Q9UBX8
Q14032
Q99653
Q9UPM9
Q8WZ19
Q8NB49
P48201
Q96GV9
P13688
P49715
P09093
Q92879
Q8N6W0
B2RD01
P49450
Q9BYV8
Q86XR8
P0C671
Q8N319
Q5I0X4
Q9Y6A4
Q96G28
Q96MT7
Q9UEE9
P48047
Q96N11
Q8N884
Q9UP79
Q8WXS8
Q8TE58
Q8TE57
Q8TE56
A6NKQ9
P59510
O15072
P17735
P0C7T5
P54253
Q8WWM7
Q9H3M9
Q156A1
O75061
P27037
Q9NQS1
Q4VNC0
P54259
O75947
O00244
Q9Y6F7
Q8N8U2
Q49AR2
Q8IYX8
Q5SZL2
Q8N7Q2
A8MTT3
P53567
Q711Q0
Q16739
P08861
Q5SZQ8
Q96LK0
Q9Y592
Q8IW35
A8K010
Q5T699
Q96MT4
Q8TBY9
P57076
Q9BRQ4
B2RV13
Q8N1V2
Q96M91
Q6ZU64
Q5T0N1
D6REC4
P00751
P13569
Q8NI28
Q9BPX7
Q8WU49
Q8WVR3
Q9BRJ6
Q8NEG2
Q8IZ16
A4D0Y5
Q6RW13
Q13535
P46100
P58397
Q76LX8
Q8TDX6
Q8N6G5
Q6NT52
P0DN86
P0DN87
O75173
Q86TL0
P05496
Q5T2N8
Q00526
P51164
Q9BSB4
P56385
Q6NVV7
O95319
Q96J87
Q9NYQ6
Q6PRD7
A0A0U1RR11
Q6P2H3
Q9HD87
Q5JQF7
Q7Z4R8
Q5T6M2
Q9Y6Z2
Q5T655
A6NFT4
Q9C0B2
P56134
P0CG36
O75143
Q96BY7
P11802
P13637
O43313
P56381
P03928
Q9C0D2
Q9UHN6
Q8N111
Q6UXA7
Q5SZD1
Q9H8W2
Q5TEZ4
Q9NUT2
P28330
P42684
O14734
P29274
Q8TDN7
P20309
Q562R1
P31941
P22303
P30484
Q9NR19
Q9NRK6
P36544
Q9NUZ1
Q9NP78
P32297
Q99798
P43681
O75027
P33121
Q8N9L9
Q8IUX4
Q9Y6U3
Q6IQ32
P49753
Q8N7X0
P78536
P11229
Q6ZNF0
Q9BXI3
O75078
Q8NE71
Q0VDE8
Q9UKV8
Q15848
P63267
Q9ULC5
Q8NFM4
O60266
P51816
P00326
P11766
P78363
P35612
O15254
Q9NUQ8
O94805
Q13443
Q99424
P68133
Q5FVE4
P16219
P00325
Q8WXI4
P36896
Q08043
Q8NER5
Q9H2U9
P51826
O95394
Q9BYX7
Q8N2K0
P18089
Q5T601
O96019
P14621
Q8TDY3
Q07912
P10109
P12235
P37023
P07311
Q01718
P35318
Q8TC94
Q9NPF8
P49748
P28332
Q9NZK5
P55197
P02708
Q8TDG2
Q6ZN18
Q9H6R3
Q3I5F7
Q99965
O43707
Q7Z695
Q68CK6
Q8TED9
P63261
P60709
P54922
Q8NEB7
Q8IZF5
P78325
P51825
Q9H2P0
Q9UKF2
Q5I7T1
Q9Y3Q7
P55196
Q5T7M4
P62736
P05141
Q53FZ2
P0C7M7
Q8WV93
P40145
Q96P64
Q99996
O95622
A8MUL3
O75077
O75689
Q8IZF2
Q9Y2D8
Q5BKT4
Q5VTM2
Q5T2L2
Q9BYD9
Q8IUX7
Q8TC27
Q9BRR6
Q9HCK5
Q9Y4W6
Q86UQ4
Q9UGJ0
Q9UDR5
P30466
P30939
Q15018
P30485
Q9H845
P12814
P07510
Q9NY61
P33897
P30685
Q04826
Q95365
P25106
Q8WXA8
Q29974
Q9BUJ0
Q5JWF8
P01911
Q96P26
O95477
P08173
Q9Y614
Q86TW2
O95081
P25100
Q8WTP8
Q9H9L7
Q8IVF2
P35368
Q96JD6
Q9UKJ8
P45381
O95831
P50052
Q9P2G1
Q9UKF5
Q5VUY0
O95994
P42568
Q5VW22
P15121
Q8N556
O43823
Q03154
Q7Z4H4
Q7Z591
Q6P461
Q6P093
Q9Y653
Q9H0P7
P08172
Q04771
Q7Z6V5
Q86Y34
Q5VUJ5
P13798
Q9BYV1
O14561
P00813
Q08117
O43306
Q08AH3
Q9H8T0
Q6NUN0
Q9BRQ8
Q96M93
Q9P0K1
P13945
Q5TGY3
Q9H0C2
Q9NUB1
O00170
Q09666
P43652
P51857
Q9H568
O60241
P52594
Q9NZN9
Q8NCV1
Q3LIE5
Q9NPJ3
P07550
Q96IF1
Q9NWT8
Q53H64
O95490
Q14246
Q9H2A2
P49189
P05091
Q9ULX6
Q96F25
O75969
Q5JQC9
P24588
Q16671
A9YTQ3
Q12904
Q8IZP9
Q6UXC1
Q9NQ31
P22570
Q8TF27
O60503
Q9UHX3
Q99490
P35869
Q53H80
Q9BQI0
Q7Z7M1
O43572
P00352
P0CW23
P17516
Q86WK6
Q9UHK6
Q15699
Q6IWH7
Q8N8V4
Q9NXR5
P01008
Q8N6D5
O94973
P61966
Q9H0R1
O60641
P63010
Q96N21
Q92624
Q9UM13
Q9BS18
Q96DE5
P60006
Q9UJX5
O95996
P27695
Q9UBZ4
Q6NS38
Q96BT7
O95076
P01160
Q9Y2G4
Q8NI99
Q9BYT9
Q9ULJ7
Q6NXT1
A6NC57
E5RJM6
P21397
Q63HQ0
P50995
P28039
P19801
Q9Y6Q5
P07355
P50583
Q9Y587
P13928
Q2VPB7
Q96Q42
P23109
Q92688
P04746
P03950
Q01484
Q9NQ90
Q9HCJ1
Q53RE8
Q8NB46
Q3KP44
A6NF34
Q6UB98
Q9UJ72
P27338
O15084
Q9BXS5
O43299
Q92481
Q6ZNB7
P30837
Q01432
Q8IVF6
Q8NAG6
Q9NVM4
P20594
Q9HCE9
Q7Z6G8
Q8WVL7
P58335
Q96NW4
Q9HBW9
P05062
P19021
Q9BXL6
Q07075
P39687
P16157
Q9BY76
Q6UXH0
Q8N7Z5
Q8N283
Q8N9V6
B4E2M5
P04075
Q6GMV1
Q8N7J2
Q9P2R3
Q96K21
E9PGG2
Q86XS5
Q9NU02
O14744
Q9NQW6
Q02040
P55789
P47895
Q9Y673
Q8N6S4
P01019
Q9UKU9
Q9NR22
Q9GZV1
P16860
O60218
Q6UX46
Q69YU3
P54802
Q8N6M6
Q15327
P12236
Q16352
Q96K78
Q9BV10
P43353
P35858
Q9BT22
Q3KRA9
Q96QP1
Q86TB3
C9J202
Q8NB90
Q96PN6
Q8TD30
O43918
Q12802
P84996
Q99217
P57730
Q16853
Q92482
Q92747
P51636
Q96LS8
Q08AI8
Q6UXQ4
Q2NKX9
A6NN90
P0DPF5
P0DPF6
Q9H9S4
Q8N350
Q92888
Q8TER5
Q9NX46
Q7Z628
P08185
O94989
Q5VV41
Q6ZSZ5
Q86VW2
Q8NDY3
Q8N7S6
Q99856
Q9Y4B4
Q4LE39
O43488
Q0P5N6
Q8IVW1
Q8N4G2
P56559
Q6T311
A6NH57
Q5W041
Q96C12
Q6NXE6
Q9H6L4
Q8IUR7
Q7Z3E5
Q9H993
Q86TY3
Q9UH62
Q7L4S7
Q8N7E2
P23435
P48052
Q96IY4
Q8NEM8
Q8NDL9
Q13185
O95503
Q9HC52
Q9Y3M2
Q5JPI3
Q6ZVT6
P0CE67
F5H4A9
Q96NT0
Q96CT7
Q96EE4
Q96BQ5
P13994
Q96JN2
Q6PK04
Q96MF4
Q6ZP82
Q17RM4
Q6ZUS6
A4D256
A5D8V7
Q494R4
A6NGH7
P0CW27
Q9P0B6
A6NNP5
Q8IYT3
Q6TFL3
Q96M95
Q8IVM0
Q8NEL0
Q4VC31
Q8IWA6
A6NI79
Q8IV32
Q96P47
Q13155
C9JUS6
Q13686
Q9Y2D5
Q9HAR2
Q5CZ79
Q9HDC9
Q86X55
Q8N187
Q14511
Q7LC44
P55211
Q8N6T3
Q8N6H7
Q9NQ75
Q86V15
P08311
P09668
P07711
P78540
P05089
Q9BXY5
Q8N5S3
Q6P9G0
A1IGU5
Q9NXL2
Q8IVU9
Q9NR81
Q12774
Q14155
Q5SW96
O43307
O15013
O14497
Q8NFD5
Q96DR7
Q9Y4X5
Q14865
Q8IVW6
P29374
Q03989
Q8NHP1
P40616
P36404
P36405
Q96BM9
P40617
Q96KC2
P04424
Q8N6M5
Q8IY63
Q9Y672
Q86YJ7
Q8NFD2
Q9BXX2
F7VJQ1
O14791
Q9BX69
Q9H257
Q9NXV6
Q5VZK9
P29972
A6NL99
P10398
Q96P48
P51878
P55212
P55210
Q14790
O15033
Q92851
P53365
Q13948
Q9NP61
A5YM69
A6NHX0
P07339
P14091
Q9UBX1
Q8WUQ7
Q7Z7H3
P43235
O60911
Q5NE16
P43234
Q13166
Q03135
A6NJG6
Q13938
P52907
Q96KX2
Q68DN1
Q9NWW7
Q6ZSB3
Q96LR7
Q8N535
Q9NXW9
Q6P6C2
Q86WK7
P23582
A2A2Z9
Q400G9
A6NFN9
Q15389
Q9H8Y5
O15123
Q9H560
Q10567
O75843
O95782
Q9NUS5
Q8IXF9
A6NM10
O15234
P42575
P25098
Q8WZ64
P42574
P49662
P61204
P84085
P62330
P41180
P04040
P07858
P53634
P49418
Q9C0C7
P28838
P08758
Q9Y6B7
Q9UPM8
Q96CW1
Q9NYG5
Q9UJX4
Q8NCL9
Q9UJX3
P25054
Q9ULZ1
Q96BI3
Q6Q788
Q0VD83
P04114
P02654
P55056
P05090
Q9Y2G2
Q9NP73
O75891
Q8N944
Q9H4A4
Q5VTE6
P0C6C1
Q86XL3
Q12955
Q8IWZ3
P16066
C9JTQ0
P53677
Q96PC3
O00203
O14727
P07741
Q8IU53
Q5H913
Q3SXY8
Q6NSI1
O15143
Q96IT6
P15514
P18085
P84077
O14958
Q8N726
A8MVX0
Q8WTX7
Q8NAP1
Q9BVK2
Q9BT30
Q9BWT7
Q9UKV5
P35414
Q06481
P02647
P02652
P02655
P02656
Q13790
Q8IVJ8
Q53RT3
Q13794
O95236
Q9BPW4
Q9BWW9
Q7Z2E3
Q8ND23
P47710
Q15041
O94778
Q9Y2Y0
A6NH13
Q9UJU6
Q9Y485
P28068
Q9C0D9
Q99645
Q5T890
P04626
P24855
Q4LDG9
O96015
Q9UF47
Q7Z6W7
Q8NFT8
Q9UBS3
O14944
Q8WW22
Q99615
P49917
P15170
Q8IYD1
Q4G0M1
Q14534
O43414
Q86X53
Q6P6B1
Q7L0X2
P61579
Q96DZ1
O75477
O94905
Q9UJW3
Q13609
Q14183
Q14185
Q8IZD9
Q6PKX4
Q9BU89
P30040
Q9NYP3
Q9BS26
Q99704
O60496
P30046
Q8TEK3
Q9BZG8
Q9BQC3
O60762
Q9UJM3
Q9P2X0
B6SEH8
P49005
Q9HCU8
Q9UHN1
Q9BWP8
Q7Z5Q1
Q96MC5
Q16696
Q9Y6N1
Q9UBF2
Q14CZ0
Q6ZWL3
Q96P44
Q9Y215
Q8WTQ4
Q8N9R0
Q6PH81
Q53SF7
Q17RW2
Q9Y2Z9
P05093
P31327
Q8N436
Q16555
P24468
Q9P218
Q14019
Q5SY13
Q2UY09
P83436
Q7Z4G1
P35606
Q9NQ92
Q96KJ9
P33260
P11509
Q8NHY2
Q9H0A8
P13073
P20674
P11511
Q9BRF8
Q9UNU6
P10589
Q5HYK3
P12107
Q8N668
P01037
A0PJW8
Q30KR1
Q8N8Z6
Q9NXF7
A2VCK2
A8MYV0
P59894
Q9H295
Q6PJP8
Q14677
Q5HYR2
Q6PK57
Q96GE9
P51530
Q6E0U4
Q96RT1
O60884
Q9NNZ3
Q8WWF6
O75937
P49916
O75190
P48449
P11308
P84090
A1L162
Q7L8W6
Q86SG4
P54098
P09884
Q9UGP5
Q9NP87
Q7Z5Q5
O75417
Q14674
P42658
Q8N682
Q9UH73
Q9H693
O14810
Q494W8
Q96D31
P01906
Q9NTM9
P08034
P36383
P14406
P19876
P36382
Q9H8M1
Q16850
P05177
H7BZ55
Q96B23
P23786
O14936
Q7Z407
P08574
P35212
P13498
P04839
Q6IAN0
P49447
Q9BQA9
P13584
Q68CJ9
Q9UNS2
Q96LI9
A0A1B0GTR3
P0DPH9
Q8N2A0
A6NEN9
Q8NBI2
P01036
Q30KQ7
Q9NYF0
P35663
Q99418
Q69YQ0
Q9UHY7
Q6NUT2
Q6ZPD9
Q14118
Q96NX9
P0DO92
P09228
Q7L576
Q8WUS8
A0A096LNP1
Q58WW2
P61962
Q8TF09
Q9Y222
Q09013
Q09019
Q9Y5R5
Q03468
Q13216
Q96M86
P18858
P25686
O75953
O76062
Q9UKR5
Q96RQ1
Q9Y282
A8K979
Q9Y6K1
Q5SXM8
Q9UBC3
P49184
P13765
Q5JSL3
Q14184
Q8TAM6
Q7Z2K6
Q8N1I0
Q9H7D0
Q9ULA0
Q96N67
Q8NF50
Q9BZ29
Q7L591
Q8NEU8
Q86YN1
A0A0U1RQF7
Q9H4B8
Q9H4G8
P11474
P62508
O94777
P56282
Q9NRF9
P03372
Q8N608
A6NC42
Q6NXG1
Q7L190
Q8IXS2
P14416
P35462
P14921
Q9H095
P08174
Q30KQ8
Q30KP8
O43293
Q7Z7B8
Q92988
P56178
Q8IXT2
P19235
Q9NW81
Q9NQL9
P60509
P07992
P18074
Q1HG43
Q92782
Q96FX2
O95718
Q9H2P9
Q9BVM2
B6SEH9
Q8TE68
Q9H6S3
Q8TE67
Q5FWF5
Q9H501
Q14181
P28340
Q96BH3
Q9NR33
P06746
Q6ZVH7
B1AK53
P27487
A6NFQ7
Q8TB45
Q9H6T0
Q96DF8
Q86US8
P23141
O00748
Q6UWW8
Q5XG92
Q6NT32
Q8IXQ9
P01903
P21917
Q13474
P21728
P53355
Q96LJ7
Q8IY37
Q9Y394
Q08211
O60231
Q9H5Z1
Q9P265
Q9NRI5
Q9UKB3
Q9Y2G8
Q9H819
Q9UBS4
Q8N4W6
Q8TBM8
Q8IXB1
O95886
P78352
P80370
Q9H201
P56179
Q96SC8
Q8NHS0
P31689
Q99543
Q96EY1
Q13217
P25685
Q9H3Z4
Q9UDY4
Q8WXX5
P62495
Q969X5
Q8IV48
Q5W0A0
O76042
O00429
O00115
Q8WZ79
P06340
Q6XZF7
P26358
Q96HP0
O43598
Q76MJ5
Q9UPQ8
Q5JWR5
Q9Y3R5
Q9P104
Q1HG44
Q9UKG1
Q15828
Q9UN19
Q30KP9
Q8N688
O43768
Q9Y5L3
O75356
Q9BPX1
P14061
Q53GQ0
Q9UBM7
P49448
Q6UX07
O14521
Q8IX18
Q8NDZ4
Q7L2E3
Q9NSV4
Q14689
Q96SL1
Q9UNQ2
Q96F81
O95936
O75165
Q6Y2X3
Q96LL9
Q9Y5T4
Q9NXW2
P59910
Q14507
Q96L91
Q99814
Q9H2F5
Q9UK85
Q12959
O14490
Q15700
Q9Y2H0
P16422
Q9UNN8
Q8TDM6
O95278
Q9NYJ7
Q9UI46
Q9GZS0
Q30KQ6
Q8N690
Q9NR90
P09622
Q9P1A6
Q15398
Q9NP97
Q9NPF5
Q5VZB9
Q13316
A6NHQ4
P11532
P01588
Q8NFW5
Q9Y5R6
Q14565
Q12929
O75616
P21860
Q15303
O15083
Q2NKX8
P19447
P28715
P24390
P33947
O43731
Q8IYX4
Q8N7S2
Q96KC8
P50548
P31146
Q99807
Q96FN4
Q96SM3
Q8NE35
Q6PUV4
A6NMK7
Q7Z7G2
Q96L46
P00156
O43174
P80162
Q9HAI6
Q8N144
Q8N9T2
Q8TE69
Q96DE9
Q9NTQ9
Q5JRM2
P61073
P01034
P01040
P0C864
Q8WTQ1
Q5D0E6
P59103
P51397
Q6ZN68
Q8N907
Q9Y4D1
P04080
O96002
P02775
Q07325
P25025
Q6YFQ2
A6NNA5
O95452
O14531
Q96FQ7
Q9NR63
P06850
Q9BU40
Q969M2
Q9H0B8
A8MYA2
Q5T442
P49238
P48165
Q07092
Q9ULV4
Q5RI15
Q86W10
Q6P387
P53672
P01920
P24387
P41240
Q92905
P46108
P10635
Q10570
A2RUQ5
Q6ZR85
Q13324
P52943
Q8WXE0
P05538
Q8TB33
Q5VT33
Q86X51
P19875
P53621
Q96LL3
O95741
P53674
Q17RY0
Q07973
Q8TCG5
Q03060
Q6Q6R5
A5YM72
Q96PZ7
Q9P013
Q9H336
Q02221
Q9Y5Q5
Q9Y6G5
Q7Z3J2
Q8N684
Q8N123
P53673
A4D0V7
P34998
Q8IUR6
O75629
Q6UX04
P12074
Q9UBI1
F2Z3M2
J3KSC0
Q8WXD9
Q9GZQ3
Q9Y281
Q9UPN4
Q96RY5
P07320
Q9H3G5
P19784
O75177
A8K830
Q86X83
Q86Y22
O15528
Q9H799
P08686
P50416
O75462
Q14117
P49747
Q96I36
Q9UQ03
Q9BU20
Q494V2
Q9BV73
Q8IZJ3
Q9NZV1
Q16630
Q9UP83
Q12882
Q14194
Q8N118
P78560
O60519
Q9HCG8
P00167
P57773
Q96J86
Q32NC0
O43809
Q9P021
Q6PKH6
P78310
A6NNS2
Q9Y4K1
Q8TF08
Q9UKL4
A6NGU7
Q8TB03
P32302
P20853
Q9P2I0
Q02928
P43320
P07316
Q02930
Q8WXF5
Q8TE96
P67870
Q16643
A6NN92
O95377
Q9Y6H8
Q70SY1
Q9HC73
P05813
O43889
Q6PEY0
Q6UWD8
P98187
A8MZG2
Q6FI81
P20023
Q86YQ8
Q96HD1
Q8N465
Q05707
O75131
O95639
Q2VPA4
Q66GS9
P68400
P23508
Q9UGL9
O00622
Q8IUI8
Q68DL7
Q5TA50
Q9UII6
C9JQL5
O00574
Q6UXH1
P29033
Q53TN4
P0CZ25
Q96PT3
Q16829
Q8WWB3
Q96G46
P54792
Q68J44
O14640
Q96IM9
Q9UBX2
Q86Y01
O60469
Q8IZU8
O14641
Q9HAF1
A0AVK6
Q8WTR2
Q8TDB6
Q7L9B9
P0CJ86
Q16690
Q86YF9
Q86Y13
Q9Y463
Q9BSW2
Q9NVP4
O75319
P0DPQ6
Q05923
P51808
Q86UW9
Q9HCS5
Q9BY08
P0CF75
P0DN84
Q66K89
Q96T75
P0CJ88
P0CJ90
Q9NX74
Q9UL01
Q9P2K8
Q9NZJ0
P0CJ85
Q9H596
Q9NRR1
P56937
Q8NBQ5
O43323
P28845
Q96C10
Q8TF46
Q9BTC0
P49366
O00548
Q86YH6
Q9NR61
P42566
Q5RHP9
A6NGS2
Q92874
Q96PL5
Q96BY6
Q92608
O75460
Q96HE7
Q86YB8
Q18PE1
Q96DN0
Q8TEW6
P09172
P20036
P16444
Q9H4A9
P0DP91
Q92784
Q9BTV6
P04440
Q96AP7
Q56NI9
Q96J88
Q9NQ30
Q15054
Q07864
Q9UHL4
Q9NY33
Q92731
Q6V1X1
Q5T2R2
Q86TI2
Q1W209
Q6W0C5
Q9H069
Q8NEE6
P21918
Q9H410
Q30KQ9
Q9UK59
Q6ZNG2
A8MXU0
Q05329
Q9C098
Q6PH85
Q92564
Q99259
Q8IU60
Q8N568
Q5T197
Q96C86
Q92997
Q9Y4J8
O60941
Q9H1R2
Q13202
Q02487
Q8N9I9
Q9BY84
Q14574
Q9Y2E6
P59022
Q8TEA8
Q9HCM4
Q8TE73
P43005
Q96FN9
P28562
Q9NZJ5
Q13838
P51452
P63167
Q8TD84
Q6P2I7
Q6P1R4
Q15125
Q9NRW4
Q03001
Q9P225
Q86XF0
Q9BQI3
Q56P03
Q14126
O43491
Q16254
Q9UNE0
Q0VDD8
Q96JB1
O94769
Q8N7U6
O75923
Q9UQ16
P00374
Q5VZP5
A8K855
A8MZ26
P19525
P32926
O95672
Q13627
P55084
O43854
P57055
Q99848
Q9HAE3
Q05193
O43781
P43004
Q14204
Q5VTE0
Q9BZQ6
Q5VYK3
Q008S8
Q9NRD8
Q6ZN92
Q8TD57
Q16610
O00716
Q9Y6W6
Q6ZMT9
Q96FJ2
Q96EV8
P40939
O95905
P42892
Q16828
Q9C0G6
Q8WXX0
P63172
Q86YB7
P20827
P43897
P07332
P49411
O76093
Q99944
Q9UHF1
P11161
Q9NZN4
Q9BYJ0
P11362
Q96KQ7
Q14232
Q8N6I1
O60258
Q9NSA1
P09038
P11487
P08620
P10767
P21781
Q0D2K5
P55075
Q06889
Q9UI10
Q9H6Z9
A6NFE3
Q92915
O43320
P05230
Q9NP95
O43812
P52799
O15520
Q92914
Q86SJ2
Q9Y2J4
Q8IY45
Q96LW7
P30533
O43423
Q6Q4G3
O95841
P55345
Q6P2P2
Q9NW15
O43827
Q7Z5J8
Q9UNK9
Q8NEN0
Q5T2S8
Q8N2F6
Q5T9G4
P0C7Q2
Q6PIY5
H3BNL8
Q5T2E6
Q9P291
Q7L311
Q5H9R4
Q6P1M9
Q8IUK8
Q9UI42
Q8WXQ8
P15086
Q96MI9
Q5VU57
O75976
Q9HBZ2
P16870
P83916
P27540
O00257
Q9UK00
Q8N5N4
Q96M34
Q3SXR2
Q8N813
Q6ZUJ4
A6NLC5
Q6ZRV3
Q8IW40
Q9H0I3
Q8IYX3
Q6ZUS5
Q5T0U0
Q96M89
Q9UNH5
O60729
Q569K6
P0C7I6
Q4G0X9
Q96MW1
Q96A33
Q76M96
Q86UT8
Q8N998
Q53HC0
Q567U6
Q2M329
Q96F63
Q9BQI4
Q9H0W5
O60359
Q9BXT2
Q8WXS5
Q8WXS4
Q8TD31
P51671
Q92583
P55774
P10147
P24863
P30281
P24864
P41002
P51959
O75909
O60583
P46092
Q9BPX5
Q9H981
Q9H9F9
O15511
P51681
P51684
P09972
Q01433
P04745
Q6UX39
A6QL64
P05814
Q96PS8
Q6P4E1
O60306
O43315
Q8N6S5
P55087
Q6UW56
Q8WWN8
Q8IWT0
P53367
P31944
Q13795
Q8N8R5
A8MZ97
Q53S99
A0A1B0GVN3
P80098
Q9BSQ5
O96020
Q16589
P51946
Q8ND76
Q86WX3
O15144
P61158
O00421
Q6IQ19
P51690
P54793
Q96EG1
Q5FYB1
Q5T4W7
Q9C0I3
P10523
Q9H1I8
Q8WXH4
Q9UHC3
P86790
Q96L96
Q9BXJ7
P19961
Q9Y264
Q99873
Q6UW01
Q9NTU7
Q9BR77
A2IDD5
Q9H6F5
Q7Z6B0
Q6ZUT6
O95273
Q16204
Q96M83
Q9Y698
Q9UBN1
P62955
P06307
P55773
Q9Y258
Q9Y4X3
P13236
P13501
P30279
Q14094
Q9UK58
Q8N1B3
P32246
Q5FYA8
P11245
Q13510
Q9NR71
Q8WXK1
Q9ULH1
A6NEK1
Q9Y574
Q9NY37
Q9Y294
P42127
P0C7X3
P86791
P78348
A6H8M9
Q6ICH7
Q14004
Q9C0F0
Q2TB18
Q9NQ11
P42330
P47756
Q9Y5C1
Q92527
Q8N957
P55064
P41181
Q66PJ3
P29466
P35626
Q6UXS9
P31415
Q8N1W1
Q8N4T4
Q9HCE6
Q8IV13
Q5T5M9
Q96S94
P22674
O60563
P51677
P56211
Q9P1U1
Q9GZN1
Q7Z6K5
P32248
P15289
P51685
P51686
P15848
P51689
Q6UWY0
Q5FYB0
Q9H2C2
P18440
Q96QS3
P0C7U1
Q8TBH0
Q96NS5
Q8WXJ9
O43150
Q8TDY4
Q8WXI3
Q8WXK4
Q9NWX5
Q9NQ33
P46597
A6ND91
Q9P0M2
Q9UM73
Q96BM1
Q68DC2
Q9P2S6
Q8IV38
Q32M45
Q7Z713
Q4KMQ2
Q8N8A2
Q92625
Q86W74
A1A5B4
Q96LA8
Q9H6X2
P17342
Q9BZ19
A6NGH8
Q6UB99
Q6P6B7
O75179
Q86SG2
P27216
Q6TDU7
Q96PB1
Q13520
O14520
P07498
Q9UF02
Q16663
O15467
Q99731
P22362
P78556
O00585
O00626
O15444
P80075
Q8WWL7
P24385
Q9UBL0
P61160
P49407
O00192
P32121
P36575
Q8N5I2
Q9H7U1
Q9HBK9
Q8N9N2
P07307
Q5T2Q4
Q7L266
Q92484
P17405
Q96KQ4
O94817
O14983
O43520
Q5VTU8
P24539
P15336
Q8TCU4
O00253
Q9Y4X0
Q6DCA0
A5PLL1
Q9BXX3
P15144
Q6ZMN8
Q9ULG6
P41597
Q9NZ32
P51679
Q9C0K3
O15145
P59998
A6NK59
Q96B67
Q8NCT1
Q9Y576
O14618
Q8N3C0
Q9Y575
P50553
Q9H765
Q96DX5
Q7RTU5
Q9ULZ3
Q9NR48
Q8N7R7
Q9UBL3
P07306
Q96JP9
Q9BYE9
Q9HBB8
P20933
Q13625
O14735
Q9Y284
Q8WWH4
Q14CW9
Q9HD20
O60312
O95260
Q9H7F0
Q9NP70
Q9BXL7
Q9Y243
Q5VYY1
Q9UPS8
Q06278
P04083
P53680
P05549
Q92572
P59780
Q13367
P12429
O14617
P09525
Q9Y2T2
P08133
O00189
Q92754
Q6VUC0
O76027
Q02410
Q99767
O96018
O00213
Q92870
O95704
Q9H1A4
Q8J025
Q9BZZ5
Q8WW43
Q96LR9
P51693
P02649
P02749
P49419
Q4VCS5
Q5XXA6
Q75V66
Q6AI12
Q8N9B4
Q5TZF3
Q9H9E1
Q8TF21
O43747
O75106
P56377
P20073
Q7Z6R9
Q8IW19
P06727
P08519
Q9BQE5
Q9BWW8
O95445
Q96IL0
Q6F5E8
Q16568
Q8NBQ7
Q9H0Y0
Q06055
Q6DD88
Q9ULK2
Q8N6G6
Q9Y2D1
P18850
O43861
Q4KMG0
P25705
Q9BVC5
O43681
P08243
Q6ZTQ4
P00966
P26436
Q9NYV4
Q00536
Q5SQI0
P18846
P0DMR3
Q96QE3
Q9Y4P1
Q5J5C9
Q9NR28
Q9Y4B6
Q13409
Q96JK2
P19113
O75935
Q7Z4W1
O43602
Q9UMR2
Q8IXT1
Q8WTU0
Q9NUL7
Q96HY6
Q9Y2R4
Q86TM3
Q9GZR7
Q9UHL0
O75398
O60759
A6NKP2
Q9NUU7
P20711
Q16531
Q08345
Q92771
Q8N8A6
Q9BUQ8
Q8NHQ9
Q5TB30
O75140
Q07507
P17661
O15263
Q15392
Q8NET1
P0DP74
A6NHG4
Q13206
Q96GQ7
Q92499
O15523
Q9NR30
Q9UJV9
Q9NY93
Q8WXF8
Q9P2X7
O15121
Q08495
Q8TEH3
Q14154
Q9Y315
Q96Q80
Q9BTE1
Q9H773
Q16832
Q96FC9
Q92841
Q9NVP1
Q9H8H2
O00571
Q9UHI6
Q8TDD1
Q86XP3
Q9NXZ2
O95786
Q5T1V6
Q9NQI0
P17844
Q8IY21
Q16698
P60022
Q9HBH1
Q9ULE3
O43583
Q86T65
Q30KQ4
Q7L5Y6
Q13822
P23743
Q9Y6X5
P52429
P49619
Q6UWR7
Q9Y4D2
Q8IYW4
P98073
P37059
Q9P1J3
Q9UQ10
Q6UWP2
Q9BTZ2
Q6P158
Q9BPW9
P98082
Q13561
P32321
O95865
Q5TDH0
Q8NEL9
Q9NX09
Q96D03
Q5H9U9
O75618
Q01524
Q8NFT6
Q9H9R9
Q92904
Q9BVC3
Q3SXM0
Q5TAQ9
P81605
Q9UHG0
Q8TF63
Q8IZD4
Q9H816
Q96SD1
Q9BW61
O94760
O94830
Q92466
P35638
P22680
Q9BZP3
A6NIL9
P11712
Q6ZTR6
P11844
O43739
Q9UIA0
Q5VWQ8
P09104
A8MPP1
Q6ZMK1
O76096
O75553
Q717R9
Q5SW24
Q8WWM9
Q5M775
P59861
Q8TEY5
P81534
Q8N1P7
Q8TCD1
P01909
P42830
Q8N9W5
Q9UBL6
Q8N1L4
Q96N68
Q7Z4B0
P10632
P17927
Q9BPU6
P07315
Q9UJA2
Q86Y56
P0DP73
Q9NRG7
Q8N104
Q9BWK5
Q96B18
P28325
Q9NQC7
Q15438
Q8IZN7
Q8WXU2
Q96F07
Q7Z388
Q9H1M4
Q9P219
Q66K64
O43237
P17707
Q8TCX1
Q8NA75
A6NGE4
P0C7V8
Q6ZRR9
P27707
O95822
Q9UJW0
O00399
P06132
Q14203
Q14093
Q8TC92
Q16206
Q7L014
Q9H0S4
Q9Y6V7
Q9BQ39
P26196
P59665
Q9NUI1
P59666
P12838
Q01523
Q9H4E7
Q6ZN54
Q6IQ26
Q6ZUT9
O94850
Q9GZP9
P15924
P60981
Q05D60
O95424
Q6ICB0
O76075
Q58FF3
P14625
Q8WYQ5
Q9BY27
Q9Y6T7
Q86XP1
O75912
Q5KSL6
Q9UJA9
Q13574
Q6UWV6
Q14264
Q6NXN4
Q9UI36
O15075
P11926
Q5T1A1
Q9NPI6
Q96GG9
Q9BSY9
O00273
Q6ZPD8
Q14129
Q96PD7
O14638
Q16760
P52824
Q8NCG7
P49961
O75355
Q9Y227
O75354
Q9NQZ7
Q5MY95
Q96C92
Q01459
Q7Z478
Q9H7Y0
O60879
Q7L7V1
Q14147
Q9H2U1
Q9NPA8
A7MBM2
Q9P2K9
Q5NDL2
Q9NVM6
Q5F1R6
Q6P3W2
Q9H1X3
P56851
Q9NZQ0
Q14236
P16452
Q9UBT3
Q52LR7
Q92796
Q9Y238
Q6ZS02
P28067
Q8NG35
Q6IED9
O75907
P22413
Q16854
P37058
P51659
P61550
Q92506
Q7Z5J1
O75911
Q8N5I4
Q96HY7
Q00796
O43143
O60610
Q9UPY3
Q9Y2E4
O95057
Q96HU8
O95661
Q969H9
Q6UY11
P56177
Q07687
O60479
Q96MA1
Q9UGM3
Q8TDJ6
O95925
Q9NQ60
Q9NZ08
Q6P179
Q2PZI1
Q8NEP3
Q6QHC5
P35659
Q6P3S1
Q8IV53
Q68D51
Q9H6A0
O75064
Q5VZ89
Q8IWF6
Q8NEG7
A2RUS2
Q8WUY9
Q8N2C3
Q96QD5
Q9NTK1
Q9BUN8
Q7Z5P4
Q86SQ9
P00367
P80365
P09417
A0PJE2
Q13268
Q14562
Q8IYB7
Q68CQ4
Q9H6R0
Q9UBX3
Q155Q3
Q9UBC2
B3EWF7
Q09472
O60832
Q9NX36
A6NDY0
Q9NVH1
O94907
Q9UBU2
Q9UBP4
Q7Z7J5
Q9C005
Q8NEX9
Q6PGQ1
O95995
Q96DY2
Q86XH1
Q96MC2
Q8N5C7
Q6UX65
P79483
P13762
Q8NBI3
Q8IY82
Q99956
Q5JU00
Q5VUJ9
Q30154
Q9UNI6
Q9P2D7
Q08554
Q8NEJ0
Q7RTS9
P59020
O95147
Q9NRD9
O77932
A6NLW8
P50570
Q9H8V3
Q96AV8
Q8NBA8
Q05639
Q9Y2J2
Q13115
Q92611
Q9UFH2
Q9NR20
O95620
Q9BV47
Q4G0W2
Q01094
P25101
Q8WWZ3
Q96JC9
P0CJ89
P60507
Q8IYY4
Q9BQL6
Q9NYC9
Q9BV94
Q8N7B9
Q9BUP0
Q9UKW6
O00472
Q9NXB9
Q8N336
Q9NYP7
Q00013
Q96AY2
O43402
Q96A84
P54849
Q8N8S7
O14682
Q6PIW4
P21128
P68106
Q902F8
P29322
P54762
Q7L775
Q9Y6I3
P54756
Q9UF33
Q13045
Q7Z7B0
P21333
O75369
Q14315
O75955
Q14254
Q9UGQ2
Q9NZU1
O43155
Q9NZU0
P49771
P36888
Q5VTH2
Q9UPI3
P10768
P31513
Q9NRY5
P12104
Q01844
A1XBS5
Q13158
Q8IZT9
Q9BX63
O94887
Q53R41
Q969Z0
Q9UBX5
Q8NI29
Q9UK22
Q5XUX0
Q96P31
Q96PJ5
Q9Y3I1
P98095
P0C2W1
Q9UKB1
O95967
Q8N531
Q14192
Q96A26
Q9NSI2
F5H4B4
Q96KR6
Q32MH5
A1KXE4
A6NDY2
Q8IYT1
O94988
Q9UI08
Q9NUQ9
P0C7U9
Q9Y2M0
Q6P2I3
Q9NW38
Q8TC84
Q9HBA9
Q5FWF7
Q9UKT8
Q9UKT4
Q05932
Q13630
P31995
Q9Y6R7
Q9UKA1
Q8WWV6
Q9BPY3
Q17RC7
A4D161
Q9NPD3
Q9Y421
Q86YD7
O60447
Q8N9W8
Q01780
O95677
Q96GI7
Q8WVX9
Q9NVQ4
Q9UNN5
Q96CS3
Q6NZ36
Q92520
Q96BQ1
Q5TZK3
P57775
Q7L513
Q9NRD0
O94868
Q9HAH7
O75426
P12319
Q6P4F2
Q9BSK4
A6NFA0
Q8TAG9
A5PLN7
A6NNH2
P43268
A8MVW0
A6NEL3
A6NJQ4
Q9UBU6
Q14153
Q8N3Y1
P08637
O75015
O75636
Q4G163
Q6PJ61
Q92637
O14526
Q96JP0
P39748
Q5NUL3
Q02985
P50502
Q6PEV8
Q6ZN32
A6NEQ2
Q9Y2C4
Q96CN4
P0C7W8
P0C7W9
A6NEW6
Q6NSI3
O15540
O60427
Q05397
Q9HB96
Q6ZVX7
Q5T0N5
Q6DN72
O00602
Q9UK96
Q5XUX1
Q9H4M3
Q96EF6
O94952
Q9BRP7
Q9NQT5
Q5JX69
Q8IYI6
H3BQW9
Q6SJ93
A8MX19
Q6NSW5
Q96MK3
Q5TGI0
Q6V0I7
Q8WW38
Q8NFZ0
Q01362
Q969U6
Q9NRD1
Q9NWN3
Q9UH90
P37268
Q8NEZ5
P24071
Q0JRZ9
A5D6W6
Q14318
Q15007
Q7Z6J4
A6NFU0
A0A1B0GUQ0
Q93063
A6NFZ4
P0DMU4
Q6P1L5
Q9Y256
O95864
Q5VT28
P58499
Q9NVI1
Q8IYD8
Q969F0
Q9NYY8
P49327
Q14CZ7
P35555
Q2M3D2
Q9NYK6
Q9NYF3
B1AL88
Q9BTA0
Q9H8W3
Q8N2R8
Q6L9T8
P49640
Q8IZU1
Q7L8L6
Q8TDW7
Q96DP5
Q5VW36
Q8IX07
Q8N539
Q9UJT9
Q5XX13
Q8TB52
Q8WUP2
Q969P5
Q6PIJ6
Q5T8I3
Q63HN1
P0C7V4
Q6P4D5
Q9H5Z6
Q7Z5A7
Q8TCP9
Q5T7M9
Q08E93
Q9UKT5
Q6X9E4
P30273
Q96LA5
P23142
Q8NEA4
Q6BAA4
Q15485
Q8TF61
Q9UKT7
Q8IX29
P55899
Q96M78
Q9UHY8
Q13642
Q99581
A8MWK0
O95302
A4FU69
Q9NTX5
A0A1B0GTR0
P19419
P41970
P0DMC3
Q9BW60
P55199
Q9GZR5
Q8WYP5
O00423
Q9P0I2
Q0PNE2
Q5J8M3
Q9H5J4
Q9Y3B6
O95163
Q9Y6C2
Q9NT22
Q8NFI3
Q6QHK4
Q5HY92
Q4L180
P20930
O94919
Q75LS8
Q9N2K0
O71037
P61565
Q00688
Q03111
P06733
Q9UM22
Q6UW88
P29320
P54764
P54760
Q15375
Q9H6B9
Q8IUS5
P58107
Q9Y5Y0
Q16134
Q9NY74
Q9NVM1
Q6ZTU2
Q9H4G0
P56555
Q96G04
Q5JPI9
O43281
A1L3X0
A4GXA9
Q5UCC4
Q04743
Q9NRM1
Q6PJG2
Q92562
A6NMB9
Q6UWT2
P61568
A6NNW6
Q7L5Y1
Q5JZY3
P29323
Q9BSJ8
P13804
A0FGR9
O95571
Q6P2E9
Q7Z2Z2
P41214
O00303
Q13347
Q92556
Q6IA86
Q8IYF1
Q8NG57
Q05BV3
Q15369
Q8TE02
O95834
Q9BV81
Q9NPA0
P54851
Q6UN15
Q8N8Q3
Q9UKH3
P26885
Q9HCE0
P54753
Q96PY5
Q01740
Q5VT40
Q8WW52
Q96LR4
Q9NVH0
Q9BZE7
Q1W6H9
P0C5J1
Q9Y5M1
Q8WUB2
Q8N7L0
Q9NYF5
Q5HY64
A6NHR8
Q8TAV0
Q9Y5Q0
O15287
Q9Y4F1
Q92636
Q14517
Q9NYQ8
Q5XKK7
Q8N612
Q9H790
A6NNJ1
Q9NTX9
O00519
Q8N0W7
O60667
Q9BTP7
Q00597
Q6P587
Q9NPI8
Q8IZU0
Q14296
Q8N2X6
Q9NX05
A0A1B0GW35
A8MTA8
A1A519
Q5T1J6
Q5VUB5
Q05BU3
O60774
A8MZ36
Q5JUQ0
Q96GK7
Q8NB91
Q14289
P0DP71
Q8N9Y4
Q52LJ0
Q9ULE4
P34910
Q16875
Q86X60
H0Y354
Q96KN4
Q96PS1
A8MXZ1
Q17RN3
Q6UXB0
Q8TAY7
Q0P6D2
Q8NEG4
Q8NA70
Q96KN1
P16930
Q6ZU69
Q9Y603
Q5T036
A6NIJ5
Q6IPT2
B9A014
P00742
Q86XD5
Q9Y6X4
A8MXJ8
A6NKC0
Q8IVS2
Q5T7N8
Q06787
O75844
Q86W67
Q9UHL3
A6NCW3
Q96KP1
Q8NE31
P15090
Q6GMR7
Q96K12
P0DPD6
Q13011
Q14209
A8MWE9
P24534
Q8N3D4
P21802
P49770
O60739
Q14314
Q99613
Q96FG2
Q15723
Q96JJ3
Q99607
P08246
P15502
Q9HB65
Q15370
Q96EB1
Q6ZMW3
Q15006
Q32P44
Q9HC35
P02751
P62942
Q9H0I2
Q8TC29
Q9N2J8
O75521
Q5JST6
P05305
Q63HQ2
Q9GZT9
Q05215
Q9NZN3
Q13144
Q9NZC4
Q9NR50
P22455
Q14152
Q8N441
O75821
B5ME19
Q15717
Q5T6L9
P50402
Q6PCB8
Q9BVA6
Q8N766
Q9BXX0
Q04741
Q902F9
Q9H4I9
P54852
Q7Z589
Q5D862
O14972
P42126
Q92838
Q6ZNL6
Q6ZV73
P61328
Q92913
Q8TAT2
P01133
Q9Y6B2
P22607
P55884
O15371
Q9NVK5
Q9Y262
Q53HC9
P19957
P32519
P02675
Q9NVF9
Q96BJ8
P26378
P28324
Q3SY89
A0A087WX78
A6NLF2
Q9HB03
Q9H9T3
Q14241
O43427
Q6ZR08
Q6XUX3
Q86SJ6
O60869
Q8IY85
Q14156
Q7Z4H9
Q96CJ1
Q9BVJ7
O00341
Q8N4Y2
Q9HA90
P98172
A0A1B0GV22
Q8N1N2
Q9BQ95
Q15329
P24530
Q3B7T1
P20800
Q9NWS6
Q9BQD7
Q969W3
P09467
Q9H329
P48664
Q8N8J7
Q5THR3
O75071
P52797
P41212
Q7Z5A9
Q19T08
Q96F86
P52798
Q96PV7
Q9UPT5
P12724
P26641
P68104
Q8WVE0
P0DPD8
Q15075
Q96RP9
O75530
P52803
O60645
Q96MZ4
Q5XKR9
A0A1B0GTK4
Q6UWH4
A8MWA6
P00749
Q5DID0
Q5W0Q7
Q9NRH1
Q9BRU9
Q9UBK9
P37288
P47901
Q6UY13
Q8N8Y2
Q8NHE4
Q08AM6
Q16572
P63027
Q15904
P58557
Q9UI12
P15498
Q5SQQ9
Q9H321
Q9NNX9
O14599
P45880
Q14119
O43657
Q5R3I4
Q6SA08
O95858
Q5SRH9
Q8N0Z6
Q9BZW7
Q9H2G4
Q8N6N2
Q9UNY4
O43156
O60294
Q9NV66
Q01081
H0YL09
O43818
A6NN06
A6NCW0
P0C7H9
P0C7I0
Q86TS7
D6RCP7
D6RJB6
Q9BZF9
Q8WVN8
Q3KQV9
P51965
Q15819
P62253
Q9NZ09
P49459
Q8WVY7
Q5VVX9
Q96B02
P0CB47
Q9H832
P61086
Q9H0E7
A6NNY8
Q70EK8
Q9HAC8
O00124
Q9Y5K5
P54855
P30530
Q6H3X3
Q8IWX7
O95185
Q9UPW8
Q8N2C7
Q96BW1
Q9NVA1
Q9BY64
P61960
Q16851
Q8TAS1
Q96QD9
Q13564
O14795
Q8NB66
Q9C0B0
O00526
O75631
B0FP48
Q495M9
Q9BQ65
P22415
Q9BVJ6
Q2YD98
Q8NBZ7
P46937
Q9P0L0
Q7L8A9
P50552
Q9HCJ6
P38606
P21281
A6NGE7
Q96HZ7
Q14146
Q9BTM9
P07911
Q92738
Q9Y6N9
O75445
Q8N6Y0
O75691
Q765I0
Q8N2B8
Q9ULK5
O95183
Q9BV40
Q99536
P15313
Q8NEY4
Q99437
Q9H322
Q9UIW0
Q9Y2T7
O95847
Q9HAW8
P16662
Q3SY77
P35503
P36537
O75795
Q9NUQ7
Q96RL1
Q96T88
Q9BZM6
Q8IV45
Q86WB7
Q9P2D8
Q9BRT2
Q9UKP6
Q8TCY9
O00507
Q5TAP6
Q13336
O60763
Q969X6
Q5T230
O14607
Q9BY14
Q6PKC3
O95881
Q96J42
Q2TAA8
P83876
Q6A555
O14530
O14604
P62328
Q9NUW8
O43914
Q2T9J0
Q6IPR3
Q16560
P26368
A1L167
Q8WU68
Q6R6M4
D6R901
O14933
P62837
Q86T82
Q93009
Q9H9J4
Q9BXU7
Q9HBJ7
Q8WUN7
Q5T124
Q04323
Q9UHD9
Q70CQ3
O94888
Q969E3
P19224
Q9HAW9
O60656
Q9Y4X1
O95258
Q6NUS8
O75310
Q5JXB2
Q6NVU6
Q9NWZ5
Q9NYU1
Q9H9P5
Q16831
O95045
Q9NU19
P0C7X1
Q9UBB9
P48307
P10599
Q9BZK7
O15119
P0DPH8
Q96DN5
Q7RTU0
Q9BQ70
P0C1Z6
A0PJX2
Q8IZS6
O60907
P0DPH7
A0A087WXS9
Q12870
Q96BZ9
Q9UGU0
Q13888
Q86TI0
Q9UL49
Q9H0W7
Q6ZMP0
A6NER0
Q9BQE3
Q15813
Q9UFV1
Q16762
Q9NS62
Q6DHY5
Q8TBP0
Q9BVA1
Q8IUC6
A6NNZ2
P02786
Q96SF2
Q9Y458
Q6P9B6
Q96N35
A6NDS4
Q96S53
Q92664
P20366
Q5SRD1
P0CG34
Q9C0C2
P10636
A0A087X179
Q9P2Z0
Q96AQ2
Q6UWW9
Q8N7M0
Q12799
O95988
O75764
Q99832
A6NFQ2
O43151
Q15814
Q8IV04
Q9GZM7
P61165
Q9Y4G6
Q9NR00
Q9BUF5
Q9ULP9
Q9NZI6
Q07654
Q9BRJ7
Q5VY80
O75385
P11172
Q6PHR2
Q9H1C4
Q8N2C9
Q03405
O00322
O75841
Q9BT76
E5RIL1
Q6UW78
Q6BDS2
H0YL14
Q53S58
Q9NUR3
O14787
Q9H0C3
A0PK05
O43763
O95407
O00206
Q8N8V8
O60704
A6NCK2
Q9Y3C4
P07204
P0DMS9
Q5VZI3
Q9GZU3
Q8WY98
P17752
Q92547
Q9Y2W1
Q13595
P56180
Q5T0D9
A6NLI5
O14836
Q9NSU2
P31314
P17152
Q96HA7
P0DI81
Q13472
Q9Y296
P67936
Q8IUR0
O43280
B7Z8K6
Q9Y584
Q12893
C9JI98
P40238
P00750
Q86W33
Q96A98
Q6P2H8
P06753
Q969Z4
Q6ZUI0
A6NMA1
Q9NQ34
Q7Z410
Q6ZRR5
Q6ZTW0
O14657
O75365
O94811
Q6XPS3
Q96J77
Q9Y5M6
Q9NPI0
Q86X19
Q9UL52
Q969M1
Q06643
O14656
P28289
Q6ZWK6
Q9HCJ0
Q8WZ04
Q15785
Q16890
Q9BWF2
P51854
Q71RG4
Q9Y5J7
Q13263
P25445
Q9NXH8
Q56UQ5
P47974
Q7Z402
P36941
Q6P5X7
Q9BX73
Q5T7P6
P12270
Q96PN8
P53804
Q9BXA6
Q9NQE7
Q8N584
B1AH88
Q86VY4
Q53H54
Q8IWF7
Q15029
D6RBQ6
Q0WX57
P49427
Q13404
P0CG47
Q8N2K1
Q16763
Q9NPD8
P0CB48
Q9UHP3
Q13107
Q70EL2
Q8N806
Q70EL3
Q9UMX0
P45974
P35125
Q14CS0
Q96RP3
P35504
Q6UWM9
P22310
Q92890
Q9Y3C8
O94874
P47985
Q6ZN44
Q96C45
Q6UXZ4
P13051
Q6XCG6
Q8N9X3
A8MUI8
Q0P140
Q7L0L9
Q86UX7
Q93008
Q96IX5
Q68DE3
Q8TD47
P48067
Q6AZY7
O15126
Q96NL6
P57086
Q9BWG6
P51172
O75880
O43819
Q9BYC2
P18827
P34741
O00560
Q9H190
Q99470
P31040
Q9NX18
Q9H7L9
Q96GA7
Q9UBV2
Q9H3T2
O75326
Q96GW9
A8MV23
Q86VW0
Q9UPS6
Q8WTS6
P0DME0
Q9BYW2
A6NDD5
Q9H7C4
Q8NF91
Q8WXH0
O75533
Q8N205
Q15393
Q9Y3B4
Q8IWL1
O95104
Q13296
Q96LW2
A6NJ88
O00141
Q96BR1
Q5FBB7
Q9P0V3
Q6S5L8
Q99961
Q6UW10
Q96IW2
Q8IWX5
Q9NRF2
Q9BZQ2
Q6ZV89
Q7Z4S9
P78324
A0MZ66
Q8TCY0
Q8TF72
Q92185
Q92186
P15907
Q6ZMC9
Q9UJ37
Q8IYI0
O43255
Q86V20
P21815
P0DJ93
O43699
A6NCI5
O75182
Q14190
Q96EE3
Q9H4I8
Q9NZV5
P59797
Q14563
Q9NTN9
O95025
O15041
Q9NS98
Q8IYM1
Q6ZU15
Q9HC62
Q8WW01
Q8NCE0
Q92599
Q9UHD8
Q8WYJ6
Q96SA4
Q9UH03
P50454
O75920
Q9Y6P5
Q8N6R1
Q15047
Q9C0A6
Q8TBK2
Q15459
Q15428
Q12874
Q6ZMZ3
Q9H7V2
Q15427
Q9BWJ5
Q96I59
Q12872
Q8TD33
Q6XE38
Q96PL1
Q9H9B4
Q13326
Q96NB2
Q96ES7
Q9Y566
O14796
Q8N114
Q5HYK7
A4FU49
B4DS77
Q6UWV7
Q9BVH7
O15389
Q9Y2K2
Q9BRV8
P81133
K7EJ46
A0A096LP01
O15304
A0A1B0GW64
Q8NDZ2
P0DMW3
P12757
Q9Y448
Q5T5P2
P48764
Q6AI14
Q14940
Q92581
Q96T83
Q13239
Q08AF3
Q9BQI6
O94933
O94991
Q9H5Y7
O75093
Q9Y3I0
Q9NZ71
Q9Y224
P59025
P08621
P08579
Q66K80
Q8WXA3
Q7L099
Q6ZNE9
Q96C34
Q6P087
Q13950
O43236
Q8TD22
O43556
Q9HBY8
Q99720
Q5BJF2
Q96EQ0
Q99963
P0C7M3
O43147
Q96HU1
Q5VZ18
Q15464
Q9UHJ6
A6NKC9
Q92529
Q8TBC3
Q9Y274
O43173
Q11201
Q9NR45
Q11206
Q9HAT2
Q8NDV1
Q9H0K1
Q96QK8
Q7Z3B0
Q9Y336
P0DL12
Q96FS4
Q96EX1
A0A0B4J2F2
Q8IXJ6
Q9NPC8
Q9NTG7
A0A1B0GVT2
Q96BD8
Q9Y6E7
O75563
P19634
Q9Y2E8
Q14493
Q8IVB4
Q4ZJI4
Q4G0N8
P01286
Q9H156
Q14BN4
Q68CJ6
Q9GZT3
Q7Z7L1
O95391
Q5VYV7
P0DPE8
Q15797
P84022
Q14683
O43541
Q8NDV3
O15105
O15198
Q147U7
Q8TEV8
Q16637
Q6STE5
Q86VZ5
Q7L8C5
P21579
Q2NKQ1
O75368
Q9Y2Z0
O15266
P98077
O15357
Q2M3G4
Q13796
O43166
Q9ULL8
O15466
Q08ET2
A6NMB1
Q96JF0
Q8IUQ4
O75094
P0C7P3
Q9NWH9
Q9BQ83
O95347
Q9BSF0
A6NFE2
Q9NZC9
O60264
Q6P435
Q8ND04
A6NHR9
Q96E16
B2RUZ4
Q9BVW6
Q71RC9
Q9BQ49
Q96KF7
A6NGZ8
H3BMG3
Q9H3U7
H3BR10
P02814
Q9H4F8
Q6XYQ8
Q9H4L7
Q96GM5
Q92925
Q9BQS2
Q17RD7
Q2TAL5
P61278
P54920
Q9H7B4
Q8IYR2
Q6GMV2
Q5T7P8
O43581
Q8NBV8
Q86SS6
A2RTX5
Q9Y6H5
Q9HCH5
Q96H20
Q9BW92
Q9HAU4
O43761
P0DPA3
O15079
P60880
Q8WVK2
Q5SQN1
O43290
A6NMZ2
Q13425
Q9NSN8
Q9NY99
Q9NRS6
Q9Y5W9
Q15036
Q86XE0
O60493
Q969T3
Q9H3E2
Q8TEQ0
Q9Y5X3
Q9Y5X2
Q9H2Y9
Q9BZZ2
O75908
A7XYQ1
O94956
O14512
P01242
Q9NX45
Q07889
Q07890
Q9BQ15
Q96AH0
Q92673
Q9BQB4
Q9UN79
P23497
P23381
Q9HAJ7
Q3SY56
Q9NP50
Q8TEJ3
Q96HL8
Q9BYB0
Q15465
Q8N5H7
Q149N8
Q5VXU9
B8ZZ34
Q9NSC7
Q9NR46
Q9UNP4
Q8NBJ9
Q9BPZ7
A6NLE4
Q9H173
Q86T20
P0DMW5
Q9P1W8
Q9NRC8
O00241
Q5JXA9
Q86WV1
P12755
Q13309
P84550
Q8ND83
Q96DU3
A6NJY1
Q9NQ25
Q8IX21
Q15796
Q8IYB5
Q8WU79
Q13485
Q5VUG0
Q9UPU9
Q9UQE7
Q5PRF9
Q0VAQ4
Q9NTJ3
A2RU48
Q9NRQ5
Q8TEV9
P62314
Q96SB8
P28370
P51531
P62318
Q969G3
Q9UPR3
Q3B7S5
Q9BZL3
Q8WVI0
P0DI80
Q9NWM0
Q99835
Q9UHP9
Q8TAQ2
Q8NCR6
Q9BT88
Q8IV01
Q8NHU3
A8MU46
Q9BSW7
Q2TAY7
Q8NB12
Q9NRG4
Q8N9I0
Q99747
O95863
O00445
Q3KNW1
Q16613
P26639
Q7KZF4
Q8IYJ3
Q4VX76
Q8TDW5
Q9BXW3
O00161
Q96DI7
O95721
Q9NRH2
P09012
Q92966
Q13884
Q13573
Q9Y5W7
P57768
Q8N9S9
Q8WV41
Q13596
Q7Z614
Q9Y343
O95219
Q9UNH7
Q96BD0
Q9Y5X1
Q86UG4
P35610
Q3KNW5
P46721
Q9Y6L6
Q9NPD5
G3V0H7
O15524
Q8WXH5
O14508
O14544
P08294
Q99962
Q8IWL2
Q9BX95
O14492
Q9UQQ2
Q6ZNX1
Q96LC7
Q96RL6
Q96PQ1
Q8N7X8
Q9Y286
Q9NYZ4
P0DKX4
O75264
A0A1B0GUW7
P0DMW4
Q96HG1
P57059
Q9NXA8
P49591
Q8N6T7
Q5TFQ8
A0A1B0GVY4
A0A1B0GUA5
Q8WVK7
Q8IX90
Q9UBY0
Q96A28
Q9H6Q3
Q86UD5
Q9BRT9
Q96PX8
Q9H2G2
Q8IW52
O94813
Q8IYM2
Q68D06
Q499Z3
P55000
P0DP57
P03973
Q8IY92
A8MWV9
Q9Y6J3
O00193
P38935
Q9UHJ3
Q99717
Q8IY18
P62316
P51532
Q9NPB0
Q96Q15
Q92540
Q9H0W8
Q99954
Q92922
Q8NB59
P53814
Q8TAD8
Q9HBX3
Q9HCE7
O43760
Q6UX34
Q02446
Q3ZLR7
P0C7V6
Q8NEM7
Q02447
Q9Y5J6
Q8TDD2
Q96KW9
Q9BXJ8
O75602
Q6RVD6
Q99932
Q9H9C1
P48594
Q8N3T6
A6NC51
Q8N4L1
A6NHP3
Q8NDZ6
Q86W54
Q8TEC5
P55822
Q562F6
Q8NEM2
A6NKW6
Q9BRG2
Q9H788
Q9H299
Q5SQS7
O60902
A0PJX4
Q96DD7
Q92835
Q6ZSJ9
Q9UQ13
Q11203
Q9H4F1
Q9NXL6
Q9H115
Q9BQG1
Q9H2B2
Q6IEE8
O43623
O95295
Q12824
Q8TER0
Q96C24
O43759
O95473
Q53HV7
O75324
Q9BV90
B1AK76
Q53GS9
Q5SXM2
O75971
Q9Y5X0
Q9UMY4
Q9Y5W8
Q5VWJ9
Q96RF0
Q92543
Q96L94
Q96L92
O60749
Q9UIG8
Q9UNH6
Q6ZQN7
Q9NYB5
Q92959
P00441
P18583
Q8WY21
Q96PQ0
Q9NRY2
Q99523
O95416
P35716
O15370
O00570
P41225
Q06945
P35711
Q9BT81
P57073
O76070
P26640
Q9HB58
Q13342
Q9H930
Q9UGM6
Q6BEB4
Q3SY00
Q9NUJ3
Q8N4U5
Q07617
Q9NPE6
Q96R06
A0PK00
Q9BXQ6
Q8N0X7
A6NKU9
O95238
Q9UIV8
Q6IEE7
Q9BQI5
Q96LD1
Q6P4A7
Q16585
Q6PDA7
Q92629
O43765
Q7M4L6
Q9UPX8
Q9Y371
Q9BTD1
P04278
Q7Z6J0
Q6UWI4
P29353
A6NL88
Q6PI26
Q3SXP7
P58511
Q969X2
Q9P2F8
O60292
Q9H0F6
Q92187
Q16842
P61647
Q8IW03
Q6IA17
Q8N5G0
Q96ST3
A0A1B0GU29
A0A1B0GVV1
Q1XH10
P63208
Q15477
Q2VWA4
Q9P0V8
Q9P270
Q13291
Q5TAH2
A8MWL6
Q6IEG0
Q9Y675
Q16533
Q13487
Q13424
O75159
O14543
Q5TF21
Q15506
Q02086
P08047
Q86XZ4
B4DZS4
Q5H9J9
Q8NBT2
A2VDJ0
Q15005
Q14C87
A6NJR5
Q96EA4
Q86TG1
Q5MJ70
P0CG40
Q8WVE7
Q9BUD6
Q9NRA0
P51688
O60880
Q96B97
Q9NP31
Q9UJC5
Q8N2H4
Q96EB6
Q9H106
Q9NP81
Q9Y3P8
Q15475
O95343
Q9UIU6
Q8N196
A4D0T7
O95475
Q07837
Q9UIB8
P04179
O94964
Q5JUK2
P01241
Q9UPU3
P30626
Q6X4U4
P56693
O60248
Q9H6I2
P35713
Q9Y651
P48431
O94993
P37840
P35712
Q16143
P48436
Q5ST30
Q86TM6
Q9P0Z9
Q9H0E3
Q9Y5B9
Q496A3
Q9BWV2
Q9H061
Q495Y8
Q96P15
P61009
P50453
Q9NWH7
Q14159
Q9NY87
O75528
O43791
Q9NZQ3
Q9NYA1
Q9Y657
P52788
Q9H714
Q9BVN2
Q8N2Y8
Q8IZ73
Q9Y265
P62304
P62306
P06702
Q9UP95
P06703
Q16348
Q13621
Q8WXG1
O95363
Q52WX2
Q9UPW6
Q13228
O75396
Q15437
P13866
O94855
Q9Y289
Q1EHB4
Q8WWX8
Q92791
P23975
Q01959
P31645
Q99590
Q9BVL4
Q9BQE4
P62341
P63302
Q13214
Q99985
Q9P283
Q9H3S1
Q9NPR2
Q9C0C4
P56192
P04279
Q6ZVN7
Q96HI0
Q92797
P49908
Q9Y617
P58004
P58005
Q8N4B1
Q9Y6X1
O15047
Q96T68
Q8NE22
Q53H47
Q7Z333
Q01105
Q92777
O14994
Q15637
O43776
O15056
Q96HF1
Q8TBG9
Q9UMZ2
Q86XK3
Q8N474
O95968
P35247
O75556
Q96QR1
Q9BWM7
Q16586
Q08648
Q9H5K3
O95470
P62241
Q6T310
Q8WTV0
Q14108
O75711
Q14160
Q9BWW7
Q12765
Q8WVN6
P47872
Q9NQ36
Q7RTU7
Q96KG9
Q6P3W7
Q9NVU7
O75056
P31431
Q9NSE4
A6NFY7
Q6ZPB5
P20132
P55735
Q12981
Q6UXD5
Q9HB31
Q96T21
P57105
Q15046
Q15031
P57772
Q9H2E6
Q13275
Q9H3T3
Q7Z6J9
Q8NFY4
O60613
Q02383
Q9H4L4
Q9GZR1
Q16181
Q6SPF0
Q8N6K7
Q7Z3H4
Q96LT4
Q8TEE9
P17900
Q9NSI8
P02743
Q5SSQ6
Q86UD0
O94885
P21673
Q8IYX7
Q658L1
Q01826
P0C264
Q86VE3
Q8IVN8
P67812
Q9BY50
Q15436
O95486
P31639
P53794
Q4G0G5
Q92911
Q9GZV3
Q8N695
O75845
Q2M3M2
P30531
P60059
P31641
Q8N9R8
P48029
Q86SK9
A0A286YF46
A0A286YEX9
P21583
Q6UWF3
P05060
A0A286YEY9
A0A286YFB4
Q969E2
Q8TAC9
Q07699
Q15858
Q6KCM7
Q9UI33
P35499
P37088
Q9UQD0
Q96PV0
Q9UJQ7
P12081
P49590
Q9NQ03
Q96FV2
Q0VDG4
Q8IWY4
Q8IX30
Q6IQ49
P48061
Q86SQ7
P21912
Q7Z5N4
Q68CR1
Q9BYH1
Q8IZD0
Q5TGI4
Q9UL12
Q6SZW1
Q9NQZ2
O00631
O75995
Q96F10
A3KN83
P0C263
Q93073
P0C7V7
O15027
Q9BRL7
O95487
P53992
Q9NY91
O94979
Q9NQW1
Q9Y345
Q9BY12
Q12770
Q8WVM8
Q8WU76
A0A286YF60
A0A286YEV6
A0A286YF77
A0A286YFG1
P0DPB3
P13521
Q8WXD2
Q8N228
O14828
P35498
Q99250
O60939
Q9NY46
Q9BV35
Q9NY72
Q6R2W3
P51170
Q01118
P51168
P55809
Q9HCN8
P41252
Q9NRP4
Q5VUM1
Q58EX2
Q99442
Q5TG53
P46781
Q5TD94
Q5TEA6
Q9UGP8
Q9P2J5
P09683
O76038
Q8IZQ5
Q9Y6D0
Q8WWX9
Q14242
P60896
Q13591
Q9BSV6
Q9NVA2
Q9P0U3
Q92854
O95754
Q9BQF6
Q96LD8
Q9P0V9
Q14141
Q12884
Q15019
O43175
P78330
Q9NRX5
Q13530
A6NH21
Q86VE9
Q99719
P84101
Q9NQF3
Q6ICB4
Q9Y6X0
Q86TU7
Q9NVD3
P17600
Q53EL9
O15061
Q13435
O43426
A8K8P3
Q9UMS6
Q8N3V7
P23246
Q92765
Q6FHJ7
Q9H7N4
Q5T4F7
Q8WV19
P0DMR2
O95969
O95562
Q587I9
P28702
P21817
P33764
Q92736
P46059
Q96FQ6
Q9BXP2
Q8N697
Q9BZW2
Q96BU1
Q9NRA2
Q9UKG4
Q86YT5
O76054
Q99500
Q8WUM9
Q4U2R8
Q9Y694
A1A5C7
Q9NSA0
Q96S37
Q9UHI7
Q9UGH3
Q6PIS1
Q9Y6Y8
Q9BSK2
Q9H1U9
Q5H9E4
Q5VYP0
Q5VVP1
Q8IWB4
P0DKV0
Q6ZQQ2
Q9Y2D2
Q9BS91
Q9Y2P5
P78383
Q2M3R5
Q7Z2H8
Q8IUI4
Q495M3
P0CK97
Q7Z769
Q99624
Q08AI6
Q9NY26
Q6P5W5
Q8IXU6
Q96GZ6
Q8NBI5
Q8WV83
Q96JT2
Q6UXD7
Q2Y0W8
Q9HAB3
Q9H1V8
Q695T7
Q8TBB6
P0DJI8
P0DJI9
Q9Y2H2
A6NKF1
W5XKT8
Q9UBT2
Q9NXZ1
O43865
P23526
Q9NSC2
Q9BXA9
Q96NU1
Q9NSD9
Q1RMZ1
Q5K651
Q9Y512
O00422
Q9Y3Z3
Q96BY9
P43007
Q9NV23
Q9H4B6
Q9Y3A5
Q9Y2G9
Q6UWP8
Q96JE7
Q96IW7
A0PJK1
P60468
Q9UPN6
Q99884
Q9HA92
Q92737
Q92681
A6NIM6
Q13183
Q6NT16
Q9H228
O75751
P41440
O60779
Q9BZV2
Q8WUG5
O15245
A6NK97
Q96CQ1
Q63ZE4
Q96DW6
Q8IZD6
Q96H78
Q8N413
Q8N5S1
Q6Q0C1
Q8TE54
Q8NG04
B4DYI2
P0C874
Q6ZUB0
Q6PCB7
O14975
O43511
Q96G79
P58743
O00337
O43868
Q9H1N7
Q9HAS3
Q99808
Q8TBE7
Q8N808
Q9NTN3
Q9BZD2
Q5M8T2
Q96K37
Q495N2
Q9NVC3
Q8NBW4
Q92504
Q8WUX1
Q9NP94
Q9NP59
Q96H72
Q96JW4
Q6U841
Q5BKX6
Q86VL8
Q8TDM5
Q96E40
Q96HN2
Q8N8I0
Q9P1V8
Q8IVG5
Q6NUJ1
P07602
Q9NR31
Q9BW04
Q9Y6X3
Q6ZMJ2
O95171
A0A286YF01
O15127
Q9UQR0
Q96I15
Q6NUK1
Q9Y5Y9
Q96GD3
Q9UN30
Q9GZW5
Q8IWT1
Q14524
Q9UIL1
Q8NBX0
P62308
Q9HBX9
Q8WXD0
P48443
P19793
P31151
P05109
P29377
P25815
P23297
P55017
P29034
Q9H2X9
P33763
Q9UHW9
Q9HCY8
Q8IY34
Q9Y2C5
Q8WWT9
P21453
Q9BYT1
O95136
Q9UDX4
O15244
O95977
Q9UHA2
Q9H015
O76082
Q08357
Q86SG5
Q5SY68
Q96BI1
Q6T423
Q9BZJ4
Q8TBP6
Q3KQZ1
Q9BXS9
Q6ZT89
Q9UHR5
Q96RN1
Q86WA9
Q7LBE3
Q6ZUB1
P0CK96
P78382
Q6P1M0
Q8TB61
Q9Y2P4
Q8N357
Q969S0
Q9NQQ7
P0C7Q6
Q76EJ3
Q7RTT9
Q9H2H9
A6NNN8
Q9ULF5
Q504Y0
Q6ZMH5
Q13433
Q5T1Q4
Q8TE82
Q8TF17
Q9UMX9
Q8NBS3
Q7Z3Q1
P48066
P48065
Q9NWF4
Q9NQ40
Q96N87
P18405
Q9NP91
P31213
Q8TCU3
P61619
Q96CW6
P35542
Q96ER3
Q14151
Q9Y467
Q9UJQ4
Q9BYL1
Q70HW3
Q5VXD3
O75446
Q9Y6B6
P82979
Q6UVJ0
Q15020
Q9NX95
Q9Y3V2
Q6NW29
P57060
Q9H446
Q9Y2B1
Q15413
Q9Y2V3
Q8N488
Q9NUL5
P04271
P34925
Q8WXG8
P60903
P31949
P26447
P80511
A0AV02
Q8N1F8
P55011
Q92503
Q9UDX3
O43304
B5MCN3
Q8TCC7
Q8N4F4
Q8IVM8
A6NKX4
Q9Y226
Q9Y267
Q86VW1
Q86VD7
Q8WUT9
Q6PIV7
Q96AG3
Q9Y285
Q3SY17
Q5TZJ5
Q5VU36
Q9H2B4
P50443
P78381
P40879
Q5K4L6
Q14542
P0C7Q5
Q96KT7
L0R6Q1
Q9NR83
Q6ICL7
Q8IZM9
Q6YBV0
Q96QD8
Q9HBR0
Q9C0K1
Q969I6
Q9NUM3
Q9BRY0
Q8N1S5
Q8IVJ1
Q15043
Q8IY50
A4IF30
Q9Y2W3
Q9H9S3
Q9Y6R1
Q96FL8
Q9BY07
Q9Y6M7
Q9NSD5
Q9UN76
Q9H2J7
Q9GZN6
Q8N1H7
Q9NTJ5
Q9NZJ4
Q9HBV2
Q8IXA5
Q9UBE0
Q15424
P63162
Q2I0M5
P08865
Q9H1X1
Q01196
Q96CM3
Q13761
Q9Y230
Q8NG11
Q9UKR8
Q96PP4
Q86TV6
Q8TAM2
Q96AE7
P02766
P68036
P63146
F5GYI3
O14562
Q9Y5Z9
Q9C0C9
P17480
P35544
Q8N7F7
Q9NPG3
Q6ZU65
Q9Y2K6
Q96K76
Q3LFD5
Q5T4S7
P68543
Q9NRR5
Q8IWV7
P09936
P55089
P0C7P4
P55916
Q9BZX2
Q96PU4
A0JNW5
Q9BZM5
Q9BZM4
Q8IYT8
Q8IZJ1
A6NJT0
C9J7I0
Q53HI1
Q70J99
Q9H3U1
Q9H0V1
P16035
Q3ZCQ8
Q969K7
P21580
Q5U3C3
Q9Y6G1
O75509
Q4W5G0
Q5BJD5
Q96JJ7
Q99805
Q8NBN3
A6NML5
Q6UX40
Q8WW62
Q6ZNK6
Q96HH4
Q96B21
Q5BJH2
Q9BU02
Q9BTF0
Q8WZ59
Q9ULS5
Q9NUH8
P49788
Q9BZD7
Q04725
Q8NBT3
Q9Y2C9
P31483
Q96HH6
Q96CP7
A0A1W2PP97
A6NGC4
Q8N0U2
O15040
Q8TDR4
P05452
P10646
Q8IUE1
Q8IUE0
Q9Y6L7
P29401
Q8N661
Q9BRN9
Q9NXG2
A0PJX8
Q14656
Q6PL24
A6NKF7
Q8TBZ6
P82094
Q9Y5J9
Q6QAJ8
Q9Y490
Q8TDI8
Q8IY95
O60220
Q96K49
Q6GV28
Q8WUH6
P56557
Q96MH6
Q9BSN7
Q86WS5
Q5JTV8
Q9BVV7
Q6ZNR0
Q01085
Q9NVV0
Q9P016
Q8WZ71
O14788
Q68D42
Q96NL1
Q8N9X5
O14668
Q7L0Y3
O43508
Q9BQJ4
Q9UM00
P50616
Q8IU68
Q6ZP80
Q9UKE5
Q12767
Q7Z2Z1
Q96BF3
Q53EQ6
Q9HAV5
Q8N6L7
Q9Y5L4
A6NEH6
Q6B0B8
Q9NPL8
P57088
Q9NVH6
Q96A57
Q6ICI0
P49755
Q7RTY8
P35590
Q8WUU8
A8MWL7
P57727
P13805
Q9BYE2
P59090
Q8WUA8
P07996
Q5VTQ0
Q96SJ8
P0C672
Q5T7W7
O60636
Q8N5M4
P63313
P29597
P04818
A2RUC4
P25490
O15391
P10074
P0DN76
A6NCW7
C9JJH3
C9JVI0
Q8TBC4
P41226
Q8TB05
Q9Y385
P63279
P22314
O15205
P61088
Q9NZI7
Q96S82
P11441
P54578
P51784
O75317
Q9UPU5
Q70CQ4
Q8NFA0
Q70CQ2
Q9P2H5
Q9UMW8
O94966
Q9Y6I4
Q6ZT12
Q96RU2
Q70EK9
Q14157
Q70EL1
O75604
Q9H347
Q92575
Q8IYU4
Q9BZV1
Q8WVF2
P15374
Q9HA47
P06133
P22309
Q8IX04
O60701
Q9NYU2
C9JPN9
Q9H0I9
Q8TEL6
Q96IK0
O94900
Q9P0U1
Q9ULQ1
Q96NM4
Q9NRR2
Q9NRE2
P0CV98
O60637
Q9H1Z9
Q99614
Q6PF05
O95857
P19075
Q86WT1
O75954
Q86TZ1
Q9UI38
Q9UJ04
Q6DKK2
P49638
Q15361
O95922
A6NNM8
O75896
Q9Y4R7
Q2TAM9
Q5VYS8
A0A075B6T7
A0A0K0K1G8
A0A0K0K1G6
A0A0K0K1C0
A0A0B4J262
A0A087WT02
A0A075B6T6
A0A0B4J271
A0A0B4J241
A0A0B4J235
A0A075B6X5
A0A0K0K1C4
A0A5B7
A0A0B4J277
A0A576
A0A577
A0A578
A0A0B4J273
A0A0B4J244
A0A0B4J280
A0A1B0GX49
A0A1B0GX31
A0A1B0GX51
P04435
Q9BXU2
A0A0J9YWL9
Q6UWH6
Q9GZX9
Q9P2K2
Q9BRA2
P42681
Q8N3L3
Q9NUQ3
Q8NBS9
Q86XW9
Q8N427
P53007
Q8TAI1
P40126
Q8NFQ8
O60784
P02585
Q9H3S4
P20396
Q9BQ50
Q9UDY6
Q96BQ3
Q8IYL2
Q96F44
Q96LD4
Q14142
Q9P272
Q32P41
Q9BZY9
Q9UPN9
O00635
Q86VQ6
Q16881
Q99816
Q8NHM4
Q96QS1
O14817
Q9BXA7
Q9BY10
O95801
Q9H892
Q8N831
Q49AM3
A8MYJ7
A6NLP5
P33981
Q6ZVT0
Q9BWV7
Q13454
Q14679
Q8N841
Q9BTX7
A0A0A6YYC5
A0A0A6YYK6
A0A0B4J275
A0A0A6YYK7
A0A075B6W5
A0A539
A0A589
A0A597
A0A075B6V5
Q12792
A0A0J9YX75
A0A1B0GXF2
Q9BXU3
O14907
Q9Y6I9
P07101
P19971
O75643
C9J2P7
P61077
Q16222
Q96Q05
Q5GJ75
P07951
Q9UI30
Q5T6R2
Q13077
Q15629
Q9UBP6
Q9BYJ4
Q7RTX1
Q15631
Q5TAA0
A2A3L6
Q8N4P2
Q9ULT0
Q5TCY1
Q01534
Q8NA56
Q6PID6
Q13432
A6NIH7
O95164
Q9Y5T5
Q8TEY7
Q9P275
O94782
P62068
Q8NB14
Q9NVE5
Q86UV5
P40818
Q70CQ1
Q70EL4
O95071
P57075
Q8TF42
Q96LJ8
Q8IWV8
P25874
P55851
Q9HAW7
P98066
P49815
Q6PGP7
Q5W5X9
Q969E8
Q6P2S7
Q8WU66
Q5I0X7
Q9BSA4
Q6NXR4
Q14166
Q6NUM6
Q15695
Q15696
Q5VV11
Q5XG85
A8MUK1
Q6QN14
D6RA61
A0A1B0GUS4
Q7Z7E8
Q9GZZ9
A0AVT1
Q9BSL1
Q96LR5
Q8NBM4
Q8IYN6
P60604
O00762
Q969M7
P62256
Q05086
Q7Z3V4
Q7Z6J8
O95155
A6NDN8
Q9BZL1
Q92995
Q14694
Q9UK80
Q9Y4E8
Q9UPT9
Q5SRN2
Q92574
P0CV99
A1L157
P62079
Q7Z4L5
Q9UJK0
P49746
P30536
Q6P3X3
Q9NRJ4
P01858
Q6EMB2
Q6ZT98
A6PVC2
Q3SXZ7
Q8NG68
A0A0B4J249
A0A075B6U4
A0A0A6YYK1
A0A0B4J237
P01737
A0A5A6
Q9NYZ1
A0A0B4J2E0
A0A075B6N4
A0A0B4J240
A0A0B4J248
A0A0A6YYD4
A0A087X0M5
A0A075B6N1
A0A0B4J279
A0A087WT01
A0A0B4J234
A0A599
A0A5A2
A0A0K0K1D8
A0A0J9YXY3
P0DPF7
A0A0B4J268
Q15672
O95551
P14679
P17643
Q06418
Q7RTZ2
C9JLJ4
D6R9N7
D6RBM5
P51668
Q712K3
Q9Y2X8
Q969T4
Q5T6F2
P61081
P0CG48
Q15386
Q14139
Q96I45
P01375
Q9NZC2
Q9UJV3
P03986
Q14669
Q8TE23
P20231
Q63HK5
P01222
Q96PF2
P16473
P35442
Q96FV3
P35443
H0UI37
Q6IQ55
Q96N46
P26651
P50607
Q9NNX1
O00295
O75386
Q9BZA0
Q9BZ98
Q9BZ97
Q5BVD1
A0A0B4J1U6
A0A0A6YYJ7
A6NH52
A0A075B6T8
A0A0B4J245
Q96ET8
A0A075B6N3
A0JD32
A0A0B4J265
A0A5B0
A0A0B4J274
A0A0K0K1B3
A0A0B4J272
P04437
A0A087WSZ9
P0DPF4
Q6IBS0
A0A0A6YYG2
A0A0K0K1E9
A0A0J9YY54
Q8WVJ9
P40222
Q9NX01
Q86VQ3
Q9BZA5
Q9H3M7
O43396
O60830
Q96Q45
Q8N6T0
Q9NZR1
Q9Y5U5
Q9Y2L5
Q9HC21
P55327
O00220
Q6PIZ9
Q96RJ3
Q8IWZ5
Q9BUZ4
O00463
Q6ZMU5
Q8NG06
Q8IWR1
Q13049
P07477
P07478
P35030
Q6ZSZ6
Q86UF1
P0CW01
Q2NL82
P41732
Q96NA8
Q8NFU3
Q5TGU0
Q9H0U9
Q92623
Q96AY4
Q9H313
Q9C0H2
Q8NHH1
O00294
Q5TAX3
Q9P2J2
Q9UPX0
A0A0K0K1A3
A0A584
P01733
A0A1B0GX78
A0A075B6N2
A0A0B4J264
A0A087WT03
A0A0B4J238
A0A087WV62
A0A5B6
A0A1B0GX68
A0A0B4J276
A0A0C4DH59
A0A0B4J263
A0A0B4J266
A0A0K0K1A5
A0A0A6YYG3
A0A1B0GX95
Q5T292
P23510
Q8N2U0
Q9NW97
Q6P589
P32971
O43399
Q8WVT3
O95361
Q6Q0C0
Q9NQ86
Q7Z4N2
Q9HCF6
Q8TD43
Q9BX84
Q96QT4
Q7Z2W7
Q9Y5S1
Q9Y606
Q2T9K0
Q68CL5
P0DI82
Q8N609
Q9ULW0
O15016
Q8N7C3
P34981
Q86UV6
Q6UXN2
O15050
P48995
Q13507
Q86UB9
Q6ZMR5
Q8NDV7
P60174
Q96KB5
Q17RH7
P62995
Q6F5E7
Q9UPV9
O15533
Q9Y4K3
Q9BQ61
Q6NT89
Q86TN4
Q9H1K6
Q8N4H5
P48553
A6NDI0
Q6ZNB5
Q6P9F5
Q9Y577
Q9BVG3
Q9BZR9
Q13061
Q8IYM9
Q8IWZ4
I1YAP6
Q9C035
Q96FX7
Q9UJA5
Q9NZQ8
Q9H1D0
Q8WWH5
O95900
Q7RTX0
Q96A04
Q15661
Q12999
Q8NDW8
O95859
Q99598
Q9UJT2
O60635
Q9H489
Q8NBP0
Q8NEE8
Q5JU69
Q93096
Q9NS56
P20333
Q9BW30
Q9UL33
Q9BX59
Q15633
P01848
Q495X7
Q7Z4G4
Q9C040
Q86XT4
Q86UV7
Q9C019
O94759
Q9UHF7
Q8NER1
Q8NET8
Q9HBA0
Q9NQA5
Q9Y4A5
Q9BZJ3
Q9NNW7
Q8NCL8
Q9NV29
Q02880
Q8N2E6
Q12974
O14798
Q9UBN6
P08582
Q7Z2T5
P03979
Q15643
Q9UBN4
Q9UL62
Q9Y210
Q9HCX4
Q969D9
A6NKD2
P0CW00
Q9Y5U2
Q9NX07
Q96NG3
Q2M3C6
Q9NS93
A5PLN9
Q6P7N7
Q9NS68
O15405
B3SHH9
Q969S6
Q5TGY1
Q15363
Q8IV31
Q7Z7H5
Q9Y5R8
Q07011
Q6NT04
A0A1B0GTI8
O75888
Q9BTV4
Q9H497
Q8NE00
P41273
Q9H330
A2RRL7
Q13470
Q8TBM7
Q96HE8
Q9Y3A6
Q96HV5
Q69YG0
O43557
P45378
Q9BSE2
P09493
Q99595
Q5JXX7
Q9NZ63
O95150
Q8NHX9
Q3LXA3
Q969P6
Q02223
Q6PF06
Q7Z2V1
Q9P2C4
A0A286YF58
O43711
Q5T215
Q9Y3Q3
Q15388
Q8N9M5
A6NLX4
Q8NEW7
Q6NUQ4
Q6UE05
Q6UW68
P43489
O94842
Q8WZ42
A0A075B6Y3
Q5JTD0
O43897
Q8WVP5
Q9BVK6
Q9H6F2
Q96AN5
Q7Z5S9
A0PJW6
E9PQX1
A6NDV4
A6NFA1
P01033
Q86XT9
Q9NYK1
O14925
Q8WW34
Q9BXS4
Q15399
Q96B77
A0AVI4
Q24JQ0
O15321
Q9BQ16
Q96SK2
Q8TDI7
Q9BSF4
Q9BSI4
Q03169
Q9NR97
Q5SV17
Q8NCS4
Q9BVW5
Q9NX78
Q8WVE6
Q99727
Q5T4D3
Q9H2K2
Q6PEY1
O75204
Q5VVB8
Q6ZT21
O75663
Q6UXY8
Q9BRR3
Q6YI46
Q6ZVM7
Q9BXR5
Q8IUR5
Q9H808
Q9HBJ8
Q5SWH9
A2RU14
Q15025
Q8NFZ5
P01374
O95807
Q5SNT2
Q9UNS1
O96008
Q5HYL7
Q0P6H9
Q93038
Q14106
O95411
Q9BZD6
Q04726
P45379
O15455
P48023
Q4KMQ1
Q9C0B7
P28908
P0DKB5
Q12933
Q6PJ69
Q96DX7
P36406
Q9BYV2
O43715
Q9UPQ4
Q8N6I4
Q8N9V7
O95985
Q9H0E2
Q8IWU9
Q9NS69
Q309B1
Q07283
Q13114
Q7L0X0
Q9NUP7
Q6ZTA4
Q6AZZ1
Q86WT6
Q15650
Q96A61
Q9BYV6
Q9BU70
Q5T2D2
Q12815
Q9NZ43
Q9Y3A2
Q9Y2C2
Q9Y5J1
P46939
O95399
Q8IY57
P30518
A8MTW9
Q86TA4
A8MUA0
P61421
O15342
Q8TAA9
P23763
O95292
P51809
Q96A05
Q9UKW4
P67809
P52735
P21796
P11473
P15692
P16989
Q99990
Q14135
Q6RSH7
Q9BQB6
Q709C8
P63124
P63119
P63129
Q9UN37
Q15849
Q9NYH9
P21283
Q16864
Q96LB4
P27449
O43915
Q6ZUG5
Q0VG73
P17948
P35968
P35916
O15240
Q8N8G2
A8MV65
Q9P2U7
Q9P2U8
Q8NDX2
Q9H598
Q00341
P09327
Q6PFW1
P32241
Q6UXI7
Q9P2Y5
Q9Y5K8
O75348
Q96JH7
Q9HBM0
Q1RN00
P40337
O43314
P41587
P01282
Q5THJ4
O75436
Q4G0F5
P63120
Q9UKI3
P11684
Q15853
Q8TED0
A0A1B0GUX0
Q15836
O75379
Q52LC2
Q86V25
Q6EMK4
P36543
P19320
O14598
P49765
P08670
Q69YN4
Q05940
Q9GZP7
Q7Z7G8
Q9H267
Q86XT2
Q8N0Z9
Q9H8Y1
Q96QK1
Q9H269
Q9NZR4
Q5VTH9
Q96S55
Q86XK7
Q9UK41
P58304
Q9Y4E1
Q5GH72
Q9P2S5
Q8IUB2
O75351
Q96JG6
Q9NQH7
Q9Y6I0
Q8NEZ2
Q86Y07
Q9UID3
Q9H270
O14904
Q8N398
P56704
Q6UXN9
Q9H9H4
Q96IQ7
Q15906
P63125
Q9UBQ0
Q7Z5K2
Q9Y6I7
Q86VZ2
Q8TAF3
Q9H6R7
Q14508
Q96EX3
Q8WWY7
O43516
Q9BTA9
O43895
Q5SRD0
A2RRH5
Q6AWC2
Q9ULE0
P51811
O14609
Q7Z5U6
Q9UNX4
Q92889
Q96DN2
Q8IV35
O75083
A8MWX3
Q9Y2W2
Q6PCB0
Q9P2L0
Q7Z7D3
Q93097
Q6ZW31
Q5VT97
Q6PI48
Q2MKA7
P82675
O60783
Q9Y2R5
P82663
Q9Y3D9
P82673
P82909
Q6ICC9
Q9BWD3
Q92541
Q9BY42
Q9BZR6
Q9BST9
Q5QGT7
Q9BQQ7
Q9NQC3
Q92752
Q9HBL0
Q68CZ2
Q8IZW8
Q16473
Q99973
P55072
Q9H5Q4
Q12800
Q14186
Q14188
Q5H9I0
P15923
P19532
P19484
O14948
Q03167
P37173
Q15583
O95932
O43548
Q5JRA6
O43493
Q9Y4F4
Q6ZUX3
Q9H987
Q16563
Q5VXT5
P14410
Q9H5I1
P68371
Q9GZN2
P22735
P21980
Q08188
P49221
Q96PF1
H3BV60
Q7L3T8
P08247
Q9BXR0
Q8WTV1
Q8WY91
Q7Z6K1
Q8TBB0
Q9BT49
Q8NA92
Q9H5L6
P24557
P10827
P05543
P82932
P82933
O15235
Q9Y3D3
P82921
Q9Y291
Q96EL2
Q9Y2Q9
P51398
Q9BSG5
A6ZKI3
O75298
O95197
Q8IZC4
A6NKG5
Q9UMX1
Q13277
O95425
Q9BRV3
Q8IXB3
Q8N4V2
Q58G82
Q5JTZ9
Q7Z7G0
P22105
Q6URK8
Q8NA31
Q8NHR7
Q9Y6M0
Q9UGI8
Q8NFU7
Q9NXF1
Q8IYF3
Q9BXU0
Q8IWB6
Q9BXT5
Q8NA77
C9J3V5
Q8N6G2
O15482
Q8N6K0
Q8IWB9
Q5JUR7
O43247
Q5T0J7
Q5VZQ5
Q96LM6
Q6PEX7
Q6ZNM6
Q53QW1
Q8NA69
H3BTG2
Q8TBZ9
A0A1B0GUV7
A0A1B0GTD5
A0A1B0GTY4
A0A1B0GUA7
A6NCN8
A0A1B0GU33
A0A1B0GVG6
Q8N6V9
P52655
Q9UNN4
Q12789
Q8WUA4
Q9Y5Q9
Q9UKN8
Q9Y5Q8
Q969F1
Q04206
Q9HCS4
Q9NQB0
Q00059
Q01664
Q8WVM0
Q06330
Q15526
Q5T5J6
P04350
Q5T160
P59538
P59544
P59533
P59534
P59535
O75478
Q86TJ2
Q6P1K8
P09758
Q6P1X5
Q5VWG9
Q53LP3
Q6NVH7
O43463
Q13509
Q8IZU3
Q7Z422
Q5T011
A6NGB0
Q3YBM2
Q8IX01
Q9NYB0
P28347
Q15562
Q99594
Q15561
Q96MN5
Q8N8B7
Q15185
Q5HYJ1
Q9NZ01
Q2MV58
Q96GX1
Q6NUS6
O75443
Q96PL2
P42680
Q86SX3
Q7L2K0
Q5T9Z0
Q8IYR6
Q9UIK5
Q96QE5
Q10587
Q969V4
Q9UIF3
Q9BXF9
Q8WW24
Q96M29
Q9Y4R8
O15273
Q86WV5
Q9UKZ4
Q9NT68
Q9P273
Q6N022
P24821
Q9UQP3
Q05066
P30874
P43307
P52823
Q96SI9
Q9UJZ1
Q9HAC7
O00186
Q96HP8
P0DP42
Q8NBL3
Q8WV15
Q9Y519
Q9NYW1
Q53R12
Q9UQF0
Q8IZJ6
Q9H147
Q5QJE6
Q5VZ19
Q587J7
B5MCY1
Q9BXT4
Q9H7E2
Q8NAT2
O60522
Q8NHU6
Q8NDG6
Q3Y452
Q9Y2W6
Q86YL5
P04053
Q96NR7
Q92558
Q8TCV5
Q6PP77
Q9NQA3
O00401
Q6ZWC4
Q9Y4E6
O96014
Q9Y4P8
Q5GH77
Q6UX68
A4D1P6
Q6ZVQ6
Q9H1J7
Q6ICG8
O43592
Q9HAD4
Q9H1F0
P55808
A6NE52
Q9H1Z4
O15213
Q96MX6
P46094
Q9UBV4
Q8NEX6
Q64LD2
Q9H1J5
O95388
Q6P4I2
Q9UPY5
Q6VEQ5
O14980
Q9NNW5
P04275
Q9Y3S1
O95785
Q9H6D3
O75554
Q6PJI9
Q86Y38
Q8IUA0
Q5T750
Q2TBF2
P0C1S8
Q5JTN6
P12956
Q8NEZ3
Q12768
Q3MJ13
Q9GZL7
Q8WWM1
C4AMC7
P98170
Q9Y6F9
Q5GH70
Q9NYS7
B2RUY7
Q9NP79
Q8IWB7
Q8WVS4
Q96S15
Q13426
Q8NA23
Q1A5X7
O00744
Q2M389
Q6RFH5
Q96AJ9
Q96QU8
Q8TF30
O00755
Q96N03
Q8NEX5
Q658N2
Q8WTZ3
A8K0Z3
Q8TBZ3
Q8IZU2
Q9UBH6
Q96NZ8
Q641Q2
O76076
Q15061
P09544
O95389
Q9H967
Q9H1B5
O00308
Q8TEU8
O75063
Q9BUB7
Q8N7C4
Q9Y2S6
P51580
P0CI26
C9J1S8
O60507
Q15035
Q9C029
Q7Z4K8
Q14258
Q86YW5
Q96Q11
Q12816
O75762
Q9BVK8
Q9BTX3
Q7Z5M5
Q9UHF0
Q9BSA9
Q92545
O75069
Q9BU79
Q4W5P6
Q6PI78
Q7Z6W1
Q96EY4
Q86V40
Q8IVF5
Q9NX00
O95271
Q9P0T7
Q9NWH2
Q92973
Q2WGJ8
Q9BZW4
Q8TC26
A5PLL7
Q53FP2
Q9NQ88
A8MYB1
Q9BZW5
Q9BVT8
Q6ZXV5
Q9NR96
A6NGB7
Q9NZQ9
P25325
Q9H2L4
Q8N394
Q8N6Q1
Q92544
Q8TB96
Q8N616
P35625
O14669
Q9H6L2
Q9P0N5
A0A1W2PR48
P48788
Q7Z404
Q0VDI3
P19429
Q17RP2
Q9Y3B3
Q9NWC5
P19237
Q66K66
P01266
Q6UWJ1
Q9UKI8
O15164
O60235
Q96GM8
A0A5B9
Q9UKU6
Q96RU7
Q8IZ69
Q9H8W5
P0CF51
Q96B42
Q13009
Q9UK28
Q3KNT9
Q9H813
Q9P0S9
P04216
Q86UU9
O15393
Q9NRS4
Q9NWD8
Q96KP6
Q9HC07
O43615
Q96CG3
Q6UXF1
O94876
Q9Y275
Q86YD3
P62072
Q9H0R3
Q9BVC6
Q59H18
Q9Y2Y6
Q8N816
Q9NYL9
Q08629
Q6P9G4
A2RUT3
Q92563
P50591
Q9BV44
Q96MV1
Q9H1E5
Q9HCN3
A0A087WTH1
Q63HR2
B4DJY2
A6NGA9
Q9H6X4
Q9HCN2
P29144
O14545
O60296
Q96PN7
Q9C026
Q8N9V2
Q9C037
Q9BSJ1
A6NK02
Q96RU8
O94972
Q9HCM9
Q9UNG2
Q92956
O75865
Q9UPQ9
Q6ICL3
O14773
O00300
Q7Z392
O75962
Q629K1
Q9UET6
O43617
A6NI03
Q9H4I3
Q9C030
Q5EBN2
Q9NXH9
A6NGJ6
Q96GJ1
P0CI25
Q9BRZ2
Q96H15
Q86SZ2
Q13641
P01850
Q9BVS5
Q969Q1
P02788
Q12899
Q15654
P14373
Q14134
Q4V9L6
P11388
P19438
P59282
P40225
O14763
P02787
Q8WV44
O15344
Q9NP99
O75382
O60858
P0C7T8
Q9Y6Q6
Q6UXN7
Q86UE8
Q8NDY8
Q8N7U7
Q12931
Q15628
Q92519
O14717
Q9BZS9
Q8N814
Q71RG6
A8MV72
A8MXQ7
Q6ZSV7
Q6ZS52
O95619
A4D1N5
Q9UI72
A6NLC8
Q6ZRP5
Q8N1X5
Q6UWF5
Q2TAL6
Q9UHT4
Q8NBF4
Q8N976
Q8IW50
Q7Z5A8
P57679
Q6ZT52
Q06265
Q9H0Q0
Q9NVL1
Q01469
Q9UK73
Q96RJ6
Q99689
Q9H479
Q8N3X1
Q5H8C1
A6PVY3
Q6UWF9
P0C875
Q8N5W8
Q5T0W9
P02765
O14842
Q5TD97
Q9Y3D6
Q96SL8
A1L4K1
Q53EP0
Q9H6D8
Q5T319
P16118
Q9NZY2
P03951
Q658T7
Q14320
Q6P3S6
O15552
B1AJZ9
Q9Y613
Q4ZHG4
Q14CM0
Q8TBP5
Q5VWN6
Q86V42
Q8NHP7
A6NMN3
Q92567
P22794
Q8IYM0
Q8NA97
Q8TBJ5
Q9BXU8
P0C7X4
Q2V2M9
O14926
Q9NQT6
P15408
Q96IV6
O75084
Q8NGA4
Q8N475
Q9UKT6
O60861
P24522
P58550
Q8IVP5
P62684
P19526
Q12841
Q86XJ1
O14976
Q8N292
Q9H0R6
Q13065
Q99501
Q96A11
P23769
P34059
O14556
Q96RP7
Q96AE4
P51116
Q14393
Q9BQS8
P63145
A0A0B4J2D5
Q9NP62
Q9NZC3
P18505
P23434
Q9UK08
P32239
P55040
O14610
A6NGK3
Q4V321
P16383
Q5JY77
Q14549
Q9BWX5
P15976
P50395
Q68DA7
Q8IXR5
P0C7X0
D6RGX4
Q5RKV6
Q9H4H8
O00471
Q96BN6
Q8NFI4
Q70Z53
Q4VXF1
A6NL05
Q9NV70
P23610
Q96A65
Q96C01
O75949
Q86VI1
Q17R55
Q8IVF7
A6H8Z2
Q9UFP1
Q6P0A1
P0C841
A6NC97
Q6P4H8
Q8N128
Q96E09
Q15884
A0A1B0GVK7
Q9Y2D4
P0C866
P12259
P15036
Q86V87
Q13868
P78312
Q71RH2
P0C7Q3
Q8TC76
Q5W0V3
P0CG43
Q49AJ0
Q05DH4
O95466
Q96GL9
Q658Y4
O43909
Q6NXP2
B1ANY3
Q8NEV8
Q96KT0
Q96M60
P08709
C9JC47
P0CG42
Q9NZB2
P00488
Q5T6X4
Q7Z309
Q9UQ84
Q16394
Q3ZCQ3
P15311
P0DMU5
Q6P995
A2RU67
Q8TC56
A6ND36
Q6ZRV2
Q5HYJ3
P00451
P51161
Q9UBQ6
Q8NB25
Q96AQ9
P00740
Q5TYM5
Q6ZV65
Q9Y247
Q5T9C2
Q9Y3B2
O95990
Q8IWN6
Q6ZTR7
Q7L5A3
Q15024
P0CF97
A6NE01
Q2M2I3
Q8IXL6
P07148
P41161
Q9NZ56
Q96EK7
P50549
O00321
A6NL82
P05413
Q92800
P81408
Q96ND0
Q8NCA5
Q99518
Q96KS9
Q5VUD6
Q8TCE6
Q99504
Q8NDB6
Q3B820
P05160
Q92935
Q5JX71
Q6J272
Q8TBR7
Q8IXS8
Q5RGS3
Q6ZVS7
P31512
Q99502
Q8WUF8
Q4KMX7
A6NE21
P0C2L3
P58658
Q7L5A8
Q96LP2
Q86UY5
Q96B26
Q8N8A8
Q9P2D6
Q9H098
Q5U5X8
Q9BQ89
Q8N0U4
P00748
Q8WU58
Q6UXP7
Q4G0N7
Q8TBF8
Q9H0X4
O60825
Q03591
Q16658
Q9NWM8
Q9H9S5
O75072
E5RQL4
P98177
Q96AY3
Q9BXM9
Q96HJ9
F2Z333
Q9Y2H6
P49354
O75474
A2A2Y4
P41439
A8MTJ6
Q9UJU5
Q9BXR6
Q8NFG4
P32314
Q6ZNA5
Q6PIV2
Q64ET8
Q9P2Q2
P58012
P49356
P14324
O43524
Q9Y2L6
O15353
Q9H334
Q96NE9
P53539
Q08050
P49789
Q9BVV2
P15328
Q99958
O95876
Q01543
Q8NAU1
Q9P0K9
Q9P278
Q96QU4
O95684
O14772
Q5H9T9
Q9UIM3
P14207
P01100
A6NGY1
Q2WGJ9
Q6IN97
Q5CZC0
P0C091
P02792
Q96M96
Q5SZK8
Q12948
Q12950
O00358
A6NKX1
Q96D05
P0DPQ4
O00757
Q9BQN1
Q8IXS0
Q5JRC9
O94915
Q8N6M3
Q9NYL4
P55318
Q5JSP0
A0AVI2
Q5VYV0
Q6ZQN5
P42685
Q12952
Q68DX3
Q13461
Q12946
Q92949
Q9P0K8
Q12947
Q8NA03
P55316
Q9UPW0
Q9Y261
Q8IVH2
Q99853
Q12951
Q16595
O43559
Q92837
Q5SYB0
Q8N0W3
P59646
Q8TC99
O75593
P85037
A8MYZ6
Q8TBE3
Q6ZUT3
Q04609
P25089
O60548
P04406
Q5VTL7
Q9BZ67
Q96NB1
Q13467
Q9Y2I7
P01358
Q8WWW8
Q9YNA8
Q8N1E6
O95866
Q9H469
Q5VV16
Q14376
Q9ULV1
Q9UF56
Q5VVW2
Q5VWT5
P57057
Q13283
Q06546
O60755
Q96CN9
Q92908
Q92616
Q96CP2
Q75VX8
Q96CW5
Q9UM11
Q96RT8
Q96N76
P63218
Q9BSJ2
Q9HCG7
Q8WUU5
Q2WGN9
Q8TET4
P62683
Q8NHY3
P87889
Q13480
Q6PCT2
O43903
Q9BT04
Q9UBC7
O95633
Q9H4G4
P04066
Q8TAE8
P22466
Q14353
Q92945
Q96A29
Q96C23
Q9C0B1
Q10472
Q96D09
Q96PP8
P32456
O43603
P0DPI2
P48169
Q11128
Q96I24
Q9H0R5
Q6ZN66
Q96CU9
Q8N5D6
Q9UGJ1
O60262
Q9BZD3
P60520
Q5JV73
Q14331
Q8N4E7
O00409
Q12778
Q8TF40
O15409
Q9BZS1
P25090
P09958
O43638
Q01167
Q495W5
Q96DB9
Q86XX4
Q0VG06
Q7Z6J6
Q9C009
Q6PJQ5
A9Z1Z3
O60478
Q9NU39
Q6VB84
Q96ME1
O60320
Q9NX38
Q96MY7
A0A1B0GVZ2
Q8N3H0
Q8N5Q1
Q8N7N1
P0DMU3
Q92817
Q8N9I5
P98173
O15360
Q96CD0
A6NFH5
P22087
Q12805
Q5T1M5
Q9BTV5
Q9H461
P16520
P47211
P80404
P18507
Q4VC44
P51570
O00144
P47869
Q8TED4
P54803
Q99928
Q01415
Q8TAK5
Q96PP9
Q9NY28
Q8N8V2
A8MPY1
P06744
Q96RT7
Q9NY12
P62879
Q8N6F7
P50150
O95479
P43694
O60318
P36268
P13284
Q02108
Q5VSY0
Q6UWB1
Q7Z5L9
Q9BXS1
Q8N428
Q6P9A2
P01275
P15586
H3BV12
I6L899
P09471
Q08379
A7E2F4
Q9BYB4
Q99678
Q99680
P01566
Q8WXG9
P81274
Q9Y4H4
Q96I76
P01574
P10144
Q7Z6J2
P51124
Q4V328
P60568
Q9UHA7
P08263
P09210
Q16772
P32927
P49840
Q01344
Q9Y2Q3
Q9P0R6
P21266
P46439
P78417
P05231
Q01113
Q86SU0
Q71H61
P30740
P78347
Q13418
Q8N3Z3
Q9HB29
O95528
Q9BYW1
P11168
Q8TDB8
P11166
P63211
Q9UG22
Q6EEV4
P0CG01
Q8NCI6
P01763
A0A0A0MS15
A0A0B4J1V6
A0A0C4DH34
P0DP02
Q8IVK1
P04062
Q53GS7
D6RF30
O15228
H3BQL2
A8MTJ3
Q08378
Q13439
Q9NZI8
A6NC78
Q9Y6M1
Q7Z5G4
Q3T8J9
O95249
Q9HD26
Q6UWK7
Q9UJ42
Q96CH1
Q96P66
Q7Z3F1
O14626
Q14439
P13224
Q86V85
O60841
Q8IXQ4
Q9NZH0
Q9NQ84
Q9NZD1
Q9Y625
Q9NPB8
Q14240
Q96T91
Q92643
Q9GZV4
Q0D2I5
Q99679
O15354
Q9NS67
Q49SQ1
Q9UPC5
Q9BYX4
Q9Y2T5
P09914
P46095
Q96P69
P60893
Q01628
P01571
P01568
P01569
P36969
P32881
Q86WN2
Q8TED1
P20718
P49863
O15544
O75791
Q8TC17
Q9C091
A6NFK2
Q9UQL6
Q7Z4V5
Q9UKV0
Q9H0R4
Q9BSH5
Q86WZ0
Q8TDG4
Q9Y4D8
Q9P2P5
A6NFD8
Q9BYK8
P42694
Q9Y5U4
P51460
Q96T92
P06213
Q5TA45
Q9H0H0
Q96HW7
P10746
P22830
Q02575
Q15751
Q96HZ4
Q30201
O75146
Q13576
Q86VI3
B3KU38
Q9Y241
Q9NQE9
Q4VC39
P78412
Q96AZ6
P20155
Q9UN88
P50151
P52565
O14793
Q96IJ6
P36959
Q9P2T1
P29992
Q03113
Q5JWF2
P30679
Q14749
Q96P88
Q8TDQ7
A6NDK9
Q5T6J7
A6NMD2
O14775
Q9UJJ9
Q14789
O00461
O43555
P20042
Q9UNW8
Q8IZ08
Q6DWJ6
Q5T7V8
Q9BQQ3
Q8TDV2
Q8N6U8
Q16538
Q9NPR9
P0CG08
P38919
P51674
Q13491
Q86YW7
P23588
P06730
Q14956
K9M1U5
O00458
Q12894
Q5T764
Q9H7X7
Q9BW83
Q4ZG55
P01859
P01860
Q9H772
Q6ISB3
A6NJ69
P01591
P01834
P0CG04
P0CF74
P15814
B9A064
A6NGN9
P42262
P0DOX6
Q96ID5
Q8N9C0
Q9ULK0
O43424
A4D1Z8
Q969P0
P39086
Q16099
P0CAP2
O60269
P41594
Q9C0E4
P32298
Q96HH9
P43250
Q9HAV7
O95390
Q9HCC8
P57678
P0DP01
Q06210
A0A0B4J1V1
P10912
P35475
Q96RY7
Q16666
Q14344
P63092
P08754
O95467
H3BSY2
F8WBI6
P11488
Q9H2G9
Q3T906
Q8IX06
Q86XS8
Q6ZVE7
Q9Y3E0
Q7Z602
Q2VIR3
Q5VW38
Q8NGU9
Q8TDT2
P41091
Q8NFN8
Q5UAW9
Q9NS66
Q9BXC1
Q6PRD1
O15218
P55259
O43292
Q99795
P35052
Q8TDU6
Q9HC44
O75487
P78333
Q5T6X5
Q8N335
Q53G44
B7ZAQ6
Q99527
Q92917
P78344
Q15056
Q96M15
Q14330
Q15011
Q9BSE4
Q6GPH6
Q8WVB3
Q9Y543
Q5TGS1
Q9C010
Q9Y5J3
Q8NFU5
Q9UI26
Q8TEX9
O00410
O95373
Q96P70
O14990
Q96PQ5
Q9H8X2
Q9Y573
P05154
Q9H2U2
Q15181
A6NCM1
Q15051
P14210
Q1A5X6
Q8N0W5
A0A1B0GVH7
Q9BTY7
Q6DN90
Q68CP4
O14964
Q9HCP6
Q5VTY9
Q03014
C9JL84
Q9UM44
Q9XRX5
Q8IV36
A8MVS5
Q96JB3
P60008
Q9NWT6
P49773
Q9P298
Q9BW72
Q9H422
Q8NE63
P54198
P51617
P14316
Q92985
A6NK06
A1A4Y4
O14654
P78414
P15516
P78413
P0C7L1
P52333
P05114
P56524
Q8IV16
Q9UBI9
Q9UBN7
Q5TGJ6
Q96PE3
Q7Z353
Q9H583
A8MVW5
Q8NG08
Q9NRZ9
Q9ULT8
Q5U5R9
F8WCM5
P14616
P01308
Q9NVM9
Q8N201
P08397
Q9ULD6
Q9BXL5
P05546
Q92551
Q9UHH9
Q15034
Q5GLZ8
Q8IVU3
Q9Y2N7
Q86Z02
Q8NA54
Q9Y5U9
Q6UWX4
Q9NWZ3
Q9BUE6
Q86U28
Q1W4C9
Q8NDA2
Q8TCT9
Q9BUJ2
Q9NQ38
P01893
Q9NP66
O60506
Q9NSB8
P0CJ77
Q6H9L7
Q96FZ2
P0CJ75
P0CJ76
P09601
P58876
O60814
P23527
P57053
Q16778
Q16695
P68431
P0DPK2
Q14974
P61296
Q6PII5
O43593
Q96CS2
Q7Z4H7
Q96D42
O00165
P69905
O60381
Q96G21
P08631
Q9BZV3
P14317
Q9UL51
P80217
Q6PI98
Q53TQ3
Q8NI35
C9JVW0
P17181
Q9NTI7
Q8IU57
O95050
Q96DB2
Q13547
O15327
Q96DU7
Q02577
Q96PC2
Q5T8I9
P81172
O95714
Q9BQS7
Q9UII4
P07686
Q9HCC6
P61925
A2PYH4
P41236
Q8IWB1
Q04756
P26927
Q6NVY1
Q16665
Q9BX68
A8MV81
Q13568
Q02556
Q8NCD3
P13747
Q14527
P82970
Q96S16
P52926
Q9HDC5
P04196
Q8WXH2
Q96JJ6
A0A1B0GWH4
P83105
P0DMV8
A0A1B0GTS1
P57058
P42357
Q2TB90
Q16534
Q6NYC1
P0C7T4
Q9NSC5
Q8TB92
Q6MZM0
O60674
P0CJ72
P19622
Q9Y5L2
B2RXH8
P37235
Q8WWQ2
Q96IR7
P07910
Q96MM6
Q9ULV5
Q9GZV7
O00198
Q4G112
Q6UXD1
O14979
P55795
Q8IX15
P14866
Q8IWW8
Q92598
Q03933
P04792
Q9UBY9
Q0VDF9
Q15053
O94953
Q6B0I6
Q5VWX1
Q13241
Q14558
Q9Y4X4
Q8N4N3
Q5VTJ3
Q6L8H2
Q3LHN0
Q6PEX3
Q9P2K6
A8MX34
Q99456
Q8IV33
Q8NCT3
Q5VZ46
Q8N371
P49862
Q96CT2
Q9NVR0
O60870
Q96M94
P60413
P59990
O94889
Q9UPP5
Q6ZWB6
O60341
Q8N5I3
Q07866
Q13118
Q9UK76
P48668
Q15323
Q7Z3Y9
P08779
Q13303
P56696
Q53HC5
Q03426
Q53G59
P01042
Q3LI68
A1A580
Q9P0G3
O43448
Q8NC69
Q13557
Q8NEE0
P41229
P60412
Q13886
Q86Z14
Q96J84
O60662
Q8IYD2
P24723
P23276
Q9Y597
Q13237
Q9ULS6
P04183
A4D1S0
O43240
Q12918
Q9Y4C1
Q14145
Q8IU85
Q96NX5
O75525
Q5JUK3
Q9H0B6
A6PVL3
Q8WZ60
Q8TBQ9
Q6L8H1
Q6TDP4
Q3LI67
P43405
P30085
Q8NC54
P33176
Q9BQ31
O15037
Q9NXS3
Q9NSK0
Q2WGJ6
Q9P2J3
P11801
P41743
O00522
Q9UMN6
Q9UJP4
O75164
Q9UQM7
Q13554
B2RXH2
Q15726
P50053
Q2M2Z5
Q0D2K2
Q9BY66
Q9UBX7
Q701N2
P26371
Q9Y662
P25021
Q9Y661
Q14568
Q86X24
Q86XE5
Q6YN16
Q96JZ2
P54652
P00738
Q00613
P52597
P07900
Q96LI6
Q86UW8
P35680
P0CJ68
Q9NWW0
Q8WVV9
Q3SXM5
Q58FG0
P04553
Q16082
P34932
Q9UBC0
Q7LGA3
P34931
Q9Y251
P35914
Q96MG2
Q8IWL3
Q9UBD0
P11142
P04035
O00479
Q9UGU5
B7ZW38
P0DMR1
A8MTL9
Q9BPY8
O15347
O97980
A6NHT5
Q8N7B1
S4R3Y5
P0CJ70
Q96QI5
P52272
P48723
O76095
Q9BYM8
Q58FG1
Q12766
P17096
Q86YM7
A8MWY0
Q8IYS2
O43526
P29375
Q8TBB5
Q9H511
O60256
Q6PID8
Q8IZU9
Q63HM1
Q96AC6
Q9BQ90
Q6UVM3
Q96E93
Q8IXQ5
Q9UBS0
Q9Y2M5
Q9BYQ3
P32004
Q9Y2K7
Q16774
O95198
Q6PIU1
Q3LI83
Q8N7A1
Q8IUC3
Q9BYQ2
A0A075B6P5
Q14012
Q7Z7F0
Q96MP8
B2CW77
P46020
P46019
Q76NI1
P60410
Q14533
Q107X0
Q3LI64
O14686
Q14681
Q96KK3
O60259
Q96RR4
Q96QS6
Q6L8G8
Q52LG2
Q3SY46
Q3LI77
P0DP09
O43525
Q2TBA0
Q13351
P59991
Q9Y2U9
A8MXZ3
Q04759
A6NM11
Q14525
Q9NR64
Q969F8
Q9UH77
O14901
Q9UEF7
P05129
Q3LI81
P78385
Q8N1A0
Q9HA64
Q9Y6C7
O15229
Q6JEL2
P50748
Q02156
Q9BXK1
Q5H943
Q8IUC1
Q96S38
A0A0C4DH73
Q9Y5K2
A4D0S4
Q6TFL4
Q05655
P60411
Q9NSB4
P60328
Q9Y337
Q3LI63
Q9UKQ9
Q6P597
A8MYU2
Q9C0H6
O00142
Q9UIH9
Q5SVS4
Q96G42
Q6L8G9
Q8IXV7
Q9H2R5
P60329
Q3LI59
Q8N3Y3
A0A0C4DH69
P60370
Q3B8N2
Q86Y97
Q5T871
Q4G0J3
Q96BZ8
Q9Y6N6
Q8IV20
Q5T754
Q9Y5L5
O76013
O14960
P00709
Q8IYD9
Q86U44
Q07627
Q9BYR9
O75387
P06312
P01614
P13473
Q701N4
P08254
Q9H8L6
P24347
P39900
Q8TE76
Q13724
P49321
Q7RTY0
Q9UBU8
Q8NDC4
Q8N5Y2
Q96HJ5
Q7L1V2
Q2KHM9
Q7RTY1
P34949
O00566
Q15777
Q6Q8B3
Q99583
Q8NCK7
Q5T2T1
Q6UWV2
Q8N9F0
Q02750
Q8N3R9
P36021
A6NHM9
Q99547
Q13163
P52564
Q86VF5
P36507
P53985
Q9Y6X9
Q14168
Q5VT25
Q86SM8
O96033
Q9UQ07
Q8TF71
Q9H0A0
Q9UHF3
Q8TD46
Q15014
Q7L9L4
Q8NHV5
P46734
O60487
Q6ZUF6
O75439
Q70IA8
O15403
P12872
Q7Z3U7
Q9NZB8
Q14149
Q9H0G5
P43490
Q9H579
P49006
Q15788
A6NCE7
Q68CQ1
Q5T3U5
Q5VZV1
P04731
Q9UQQ1
Q7Z745
Q9UND3
E9PIF3
Q9UJ68
Q8N7R0
Q3BBV0
Q9H094
Q96M43
Q86XG9
Q5VWK0
P0C2Y1
Q8NFP9
Q6ZS30
Q6ZNJ1
Q00325
O14733
P61601
Q96AM1
O15438
O95255
P33527
Q9H867
P21757
Q9NYP9
Q4G0N4
Q8WY41
Q96L15
P00387
P59047
Q8N6N6
Q6IPT4
P04733
Q9UK23
Q9NX02
Q96MN2
A2RRP1
A0A0U1RRE5
Q3BBV2
P0DPF3
Q6P3W6
Q53F19
P59045
Q8IZF0
Q93070
O15442
Q96JB8
Q9Y6F6
P28360
E9PKD4
Q92617
Q9UHQ1
Q86W25
Q69YL0
Q13201
Q9BU76
Q10571
Q9NPA2
O95544
Q9H239
Q58DX5
Q96HR8
Q2M385
Q6ZRQ5
Q8N119
O75900
P59773
P50219
Q9H3H1
O95907
P22894
P14780
O60882
Q9H306
Q9BWT6
P17050
Q8NEH6
Q502X0
Q96EN8
P39210
P45985
Q9NV56
P13591
Q6DT37
Q6ZTZ1
Q6P1R3
Q6ZUA9
Q68DK7
P35548
Q9HCI7
O43482
Q9UKD2
A6NI15
P0C860
A1L3X4
Q10713
Q96DH6
Q9BUK6
Q96PD6
O96007
Q5T089
Q99549
Q9GZW8
O43347
Q96J65
P20645
Q8NCQ3
Q92887
B2RBV5
A6NES4
Q9UJG1
Q9UBK8
O95563
P69208
Q9Y605
O60669
Q9ULH7
Q2TV78
P30304
P30305
Q2M3A8
Q9Y5S2
P08118
Q15800
Q4VC12
O95396
Q9HD47
P11717
Q9UHE5
Q969V6
O15457
Q96LU7
P30307
Q6PF18
A8MV57
Q96HT8
Q96G30
Q8TDS7
O15394
O14594
O15439
Q9H3V2
O15374
Q6ZSM3
Q5VZ52
Q7RTX9
Q99550
O75352
O15440
Q8NDA8
Q86TA1
Q9NRJ1
P00540
Q86VD1
Q96LB0
Q96BY2
O15427
Q8WUY8
Q2QL34
Q86VX9
Q9H8S9
P26038
Q8N8M0
Q8TCY5
Q8N594
Q96LB2
Q16653
Q9NZW5
Q6WCQ1
P22897
P52701
P47224
Q9UBG0
Q6NTE8
Q6UVY6
Q8TAP9
Q96LA9
Q9Y5U8
O95297
O75970
Q53F39
P43246
Q86W26
Q8N339
Q96KJ4
Q9H9S0
Q69YI7
Q8IVL1
O14931
P56597
O43196
Q9UI43
P04732
Q8IVN3
Q13421
P59046
Q92597
P13640
Q7Z494
Q86W24
Q5TEU4
Q6IN84
Q96LB1
Q9HC36
P49959
O15259
P0DI83
Q13562
Q15784
A6NGR9
P60323
Q6IQ20
Q8N159
Q9BTE0
Q7L1T6
P41271
P19404
Q8IVL0
Q13232
Q9UHB4
P0DPF2
P16333
Q5QGS0
O95168
O60524
P51957
Q92686
Q9BU61
P52849
O43677
Q9H2A3
Q9NX14
Q8NI08
Q9BT67
Q7Z3B1
Q96FI4
Q99608
O14524
Q9ULP0
Q9UI09
E9PQ53
A6NFY4
O95299
Q8N9A8
Q96IV0
O60721
Q99435
Q6PIU2
Q9Y6K9
Q9Y618
Q6NW34
Q86UQ8
P01185
Q9BYT8
Q16236
Q9NXR1
Q9Y3R4
Q8TDF5
P07093
Q8TB36
O95749
O60609
Q9H3C7
P01743
I3L273
Q2TAA2
P10997
B1ANH7
P08833
P18065
P17936
Q16775
P24593
P24592
P05155
Q05084
P32942
Q14773
P43220
Q9H4A5
Q8WWN9
Q9UPZ9
Q14410
Q14602
Q9NZ38
P14735
Q5JXX5
P48167
P35754
O75874
Q86SX6
P48735
O94925
Q9UI32
Q8IXK2
Q6IS24
Q6NT46
Q99819
Q8N9F7
Q7L5L3
O75420
P27539
A0A0C4DH29
Q99665
Q14627
Q9NRM6
Q8NFM7
Q9H9L3
Q969J5
Q96BM0
Q9Y2F5
Q659A1
P54105
Q8IUC8
Q96FL9
Q8N3T1
Q6IB77
Q5T953
Q5VY09
P46695
P47813
Q8WU03
P34897
Q9UKD1
O15488
P63096
Q12967
P04899
O95837
P38405
P19087
P24046
Q9UJY4
Q96D96
P02728
Q13261
Q9UHF4
P14902
Q6ZQW0
Q8IU81
Q96EK6
P36915
Q9NVN8
H3BPF8
P46926
Q8N0V5
Q9NYA3
P19086
Q0D2H9
Q08AF8
P0CJ92
P51810
Q86SP6
Q8TDV0
Q6NV75
P32249
P46199
O95872
Q9HCL2
Q6NUI2
Q53EU6
Q86UL3
Q86WP2
Q8N158
P51654
P21695
Q9H2K0
P60842
P43304
O75343
P35573
Q17RS7
O94808
P01742
B5MD39
Q68CQ7
Q8NHV1
P01764
P0DP03
P50213
Q9NS18
P47871
A6NH11
P02729
P14672
O14645
Q9BTL4
Q9HBG6
Q9UG01
Q969I3
A0A0U1RQE8
P34896
Q8NEA9
O60547
O60234
Q9P107
Q99445
Q9Y5P6
P50148
Q9BVP2
P22749
P05198
A6NCC3
Q92805
A6NDN3
P0CG33
Q2TAP0
A8MQT2
A6NN73
P01148
O00425
Q9HCQ5
P52951
Q7Z6Z7
O75409
Q08334
P78552
O95998
Q8N6P7
A6NMX2
P32019
P22692
Q16270
Q8WX77
A6NK44
Q8NDH6
P02724
P20810
P06028
P04921
Q6ZS86
Q14409
O60725
O75144
Q9Y6W8
P32189
Q14197
Q02535
Q9H3P7
P62873
P28472
O60383
Q6UXV0
P36269
Q02643
A0A0C4DH39
O75496
P01780
Q8ND71
Q9Y2X7
P05362
P13598
Q9UMF0
P15421
O95838
P41134
Q02363
P47928
P98153
P23415
P23416
O75311
O43837
P51553
O76003
Q13907
Q86SR1
Q8NCW6
Q9NZD2
Q7Z3D6
P14314
Q7Z4T8
Q49A17
P22304
O14602
P46976
Q5SZD4
Q96IK5
Q49A26
Q9Y692
P60983
P23083
Q6P531
P28356
P08151
P10070
P48060
P35557
Q8WWB7
Q14626
P42701
Q96F46
Q8NAC3
O95256
Q6UXL0
Q9UBH0
Q14642
Q8WUF5
Q9HC38
Q9P2D0
Q9ULW2
O43716
Q99988
Q6ZNI0
Q5YKI7
Q9H840
Q8WWP7
Q9BX51
P0CL81
A0A0B4J1X5
A0A087WSY4
A0A0J9YXX1
A0A0B4J1U7
A0A0B4J2H0
P31271
P49639
P38567
Q9Y4L1
Q92990
Q9UF12
Q9NX55
Q13651
Q9H2X8
P15104
Q9H1B7
P16260
P39905
A0A0C4DH43
P31260
P20719
P31268
P09629
P17481
Q9NYD6
P31275
P09017
P28358
P31277
P31249
P09016
P13378
P01215
P19367
P10071
P10075
Q9BZE0
O43820
Q9H706
P07902
Q9NQX3
P52306
Q9H1K4
Q92847
P17483
P17509
P31276
P09630
P35453
P52789
Q8NBF1
Q8NEA6
P52790
Q92819
Q5T013
A2RU49
Q6ZVW7
Q8NFR9
Q13751
A8MUM7
Q8WVC0
Q6DKI2
O43312
Q765P7
Q9ULD2
Q9UKN1
Q8N387
P43121
Q7Z5P9
Q99102
P98088
Q9HC84
Q9ULC0
Q96DR8
Q3MIW9
O60711
Q8TAF5
A6NHZ5
Q96QE4
Q6ZQY2
Q9H756
Q2VPJ9
Q50LG9
Q86YD5
Q86X40
Q86YC3
Q8IZ02
Q96CX6
Q5VT99
Q9BV99
Q68CR7
Q6ZNQ3
A6NJI9
Q96E66
A6NCL2
Q6NSJ5
Q9C099
Q96NI6
A6NIV6
Q3SXY7
Q6UXM1
Q9H2I8
Q86VZ4
Q9BTT6
Q9UK45
O95777
Q6P0N0
P0DM35
Q16584
Q96PG2
Q96JA4
Q3C1V0
Q96JQ5
Q96PG1
Q96DS6
Q9BY19
Q92918
P33908
Q12851
Q8IVH8
O00754
O95819
Q9Y4K4
Q8N8E1
Q96T17
Q9NYL2
Q99759
Q9BQ69
Q9UPN3
Q9H063
P80192
Q9UBF1
Q8TD91
P56470
P00338
Q9P2V4
Q96M69
O94898
Q12912
Q9Y608
Q9HBW1
Q9BX40
Q32MZ4
O75096
A4QPB2
P62310
Q9BRA0
P01715
A0A075B6K2
Q9P127
A0A0B4J1U3
P01700
A0A075B6K6
A0A075B6H9
Q8NDX9
Q5SRR4
O95867
P01706
Q14210
Q16553
O75342
P28300
Q6UWN5
Q7Z3D4
Q5XG99
Q96S90
Q9Y250
Q9BRK4
Q8TC57
Q13233
Q9H2W1
Q9UKM7
P49641
Q13477
Q8WXG6
Q96JY0
O60675
Q8N5G2
Q9BXY0
Q9UDY8
Q7Z304
O00462
Q16798
Q9P2E8
Q9H992
Q969Z3
Q5T0T0
Q9BYZ2
P60409
P41159
Q8N6Y2
Q8N456
Q8NAA5
Q8TCA0
Q53EV4
Q8N386
Q2I0M4
A6NM36
Q9H9A6
P50851
Q5BKY1
Q9Y546
Q8N9N7
Q8N309
Q96CN5
Q96AG4
Q9Y2L9
Q8N7C0
Q6P9F7
Q6ZSA7
A6NDA9
Q5T3J3
Q96JA1
Q96JM4
A6PVS8
Q969V5
Q9NZR2
Q7Z2Q7
P98164
Q6UXK5
Q6UWE0
Q9HBL6
Q3MHD2
P62312
P33241
Q9HCC9
Q16873
P29376
Q14766
Q6IAA8
Q96GA3
Q86TE4
P01714
A0A075B6K5
A0A075B6I1
A0A075B6I9
A0A075B6I0
A0A0B4J1Y8
P01704
P01705
O94772
Q17RY6
H3BQJ8
Q9Y6Y9
Q86SG7
P12980
Q86UE4
O43325
Q9NU23
Q5U5X0
A8MSI8
Q99698
O60299
Q6UWQ5
Q7Z4W2
Q96KX0
Q96QH8
Q9UI17
Q6ZMV7
Q15139
Q86UP2
Q969R5
Q9BRT6
P55344
Q96L50
Q9C0E8
P61968
Q9H9Z2
Q17RB8
P36776
P23490
Q8IVV2
Q99677
Q9Y4K0
P09848
Q9Y4Y9
Q8N2S1
Q9BVC4
Q6P1Q0
Q86V48
P01703
P01717
A0A075B6J1
A0A0G2JS06
A0A087WSX0
P01721
P04211
A0A075B6J9
Q5SQ64
A0A075B6I4
P14151
O95711
P16109
Q9NX58
Q8N1E2
P07948
O75608
O95372
Q92615
Q5T752
P60369
P04180
Q96PV6
O00370
Q9HBW0
P16050
Q9H1C0
Q92633
P42345
P58546
P48039
A6NJW4
Q38SD2
Q07954
Q96NW7
A4D1F6
O75074
Q8WUT4
P01229
Q86UE6
O75197
O75581
Q8N967
Q9Y333
Q8N8F7
Q9NS15
Q9BYR4
Q9NRM7
Q6UYE1
Q93052
P42285
Q8N3F0
Q5JR59
Q13505
O75431
Q5HYI7
Q9H3R2
Q685J3
P15941
Q9H195
Q8TAX7
A6NIK2
Q0VAA2
Q8N5H3
Q5T700
Q5SZI1
O15165
Q9C0I9
O95237
Q8WV35
Q6UY01
Q14392
Q15345
Q1X8D7
Q96DD0
Q8IUZ0
Q9HCJ2
A6NM62
Q8IYG6
Q7L1W4
Q9BTN0
Q6PJG9
Q05315
O94776
O00182
Q9HAT1
Q8IXW0
Q6ZMQ8
Q8IWU2
Q03252
Q6ZN17
Q13585
O75648
Q8WXI7
Q8N307
Q5SSG8
E2RYF6
Q04900
Q02817
Q02505
Q6W4X9
Q9P2M1
Q8TF66
Q96PB8
Q15048
Q96FV0
Q8N1G4
Q05C16
Q9NT99
Q8N4P6
Q5JTD7
Q8IWT6
Q5VUJ6
Q96II8
O75427
Q8TDW0
Q9P244
Q9ULH4
Q14114
Q8ND94
Q7Z4F1
Q9Y561
Q5H9M0
Q8ND56
Q5S007
Q86VH5
P22888
O43261
Q9HAP6
P53667
Q9BT17
Q0VAK6
Q96S06
Q9BU23
Q8N448
Q86WA8
Q9UN81
Q16609
P42704
P55157
Q68G75
O14633
O95214
Q9HC24
Q8N0V4
Q8TBB1
P18054
Q08397
P43657
Q8NI32
Q92539
P09917
Q9Y2Z2
P49286
Q6ZST4
Q8NES3
Q9UKR0
P06870
A2NJV5
Q5T5A8
Q8N3X6
Q9Y5W3
Q8IUC2
Q3LI76
Q9BVA0
Q3SYF9
Q3LI62
Q6UWP7
Q8NG31
Q1ED39
Q8N6L1
P60014
Q8IUB9
Q3LHN2
Q8NEZ4
Q3LI60
Q3LHN1
Q6L8G4
P42166
P57682
Q9BYQ0
P01594
P06310
Q5JUW0
P10721
O43474
O76009
O60309
Q8N9T8
Q9BYP8
Q3LI61
Q8NBE8
O75676
A0A183
Q9BYR7
P01599
Q13601
A8MTY7
Q9BYP9
P04430
Q96MU8
Q14657
Q16363
A0A0A0MT36
Q969E1
P01130
Q9Y383
Q6ZP29
Q9BYQ9
Q01650
P11047
Q8IUG1
Q8NBH2
Q16719
O76014
A0A0U1RRK4
Q71RC2
O75112
Q92764
P09382
Q96L11
P31025
Q86SY8
P42167
Q5T7P3
Q9UHI5
A0A075B6S2
P83111
Q9UIQ6
P07942
Q9GIP4
Q13094
Q6P1M3
P05455
O95835
Q96EK9
A0A0B4J1Z2
Q6JVE6
Q9BYQ5
O75449
Q08380
Q92604
Q15012
Q5T753
P18428
Q13330
Q14847
A8MZ59
O00292
Q8IVT5
P60331
Q3ZCV2
Q9BYR5
Q86VI4
Q5T751
Q9UNZ5
P47929
P06239
Q9BTC8
Q2VYF4
Q6PKG0
Q14739
A0A075B6S6
Q9H9P8
Q6ZMR3
O43561
Q6P5S2
Q15334
P55268
Q9Y4W2
Q9NPI7
P01619
Q86WU2
Q86VQ0
Q9BQE6
P04432
A6NCN2
Q9BYR3
Q9H6V9
Q9UJQ1
Q96DT0
P52954
O75610
Q9HBX8
Q8N135
Q99538
Q8ND30
Q96S19
Q9Y4I5
Q8NCU8
Q13496
Q13613
Q13614
Q13615
Q9NYA4
Q9Y216
Q96QG7
Q9NXD2
Q86WG5
P07098
Q6XZB0
Q5W064
Q5VYY2
Q05469
Q9Y234
P43034
Q9BV20
Q5T7N2
Q8N485
P09960
Q6UX01
P47944
P17931
Q8N149
P59901
O75023
Q99732
Q8IVB5
A0A0A0MT76
Q9H0V9
P49257
Q12907
Q96JM7
Q8WVP7
A0A1B0GTW7
Q96KR4
P02545
Q96GX9
A1A4G5
Q8TE12
O60663
F2Z398
Q8WWI1
P29536
Q9NZU5
Q1L5Z9
Q496Y0
Q9BYJ1
Q9UBY5
P58215
Q96JB6
Q643R3
Q14693
Q9BQK8
Q86U10
Q5TA81
O95202
Q86W92
P42898
Q2M296
O43193
Q5VXJ0
P54317
Q17RR3
A6NK58
Q6PI73
Q8NHL6
O75019
Q8N6C8
A6NI73
O75022
Q8NHJ6
Q8TD35
Q68DH5
Q9Y468
Q9NUN5
Q8NA19
Q8N9Z9
P20700
Q96Q04
Q8TAP4
Q6P5Q4
Q9UJU2
Q6JVE5
Q9BYR0
Q9UQV4
Q86U70
O43679
Q6ZQX7
P38571
Q9H2C1
Q9UPM6
Q68G74
Q9NQ69
Q2Q1W2
Q9UHB6
Q15390
O75081
Q9NUP9
P53671
Q9H4K7
O43439
P0CW19
P0CW20
P49914
O95248
Q9Y217
Q96EF0
A4FU01
Q9C0I1
P11150
Q8NCE2
Q9Y5X9
Q8WWY8
P06858
P54315
Q5VXI9
P16233
Q8N423
Q6UWW0
Q5TA82
Q9NZJ7
P48742
O43766
P15018
Q7Z6M4
Q96FE5
P0C6S8
Q96GY3
O14910
Q5TKA1
Q7Z4I7
Q8NG48
O75334
O75145
Q13136
Q9BYS1
Q9BYU5
Q5TDP6
Q8N145
Q9BXB1
Q86WI0
Q8TAF8
Q9UBR4
Q969G2
Q99551
Q9Y483
Q9UGP4
Q7L985
Q6UY18
Q9UDX5
Q52LA3
Q6P444
Q9H400
Q6MZP7
P48059
Q06455
O75335
P07864
Q6ZUX7
Q9Y6C9
Q9H008
Q9H903
P13995
P42702
Q49AM1
Q96E29
Q14872
Q9UPQ0
Q9BT23
Q86UK5
Q9BYQ8
Q9BZL6
P19256
Q9BWQ8
Q969X1
O75473
Q96DY7
Q04760
Q86UP9
Q7Z7J7
Q9Y693
Q9Y4B5
P56278
P50458
Q96H12
P15559
P16083
Q96NY9
Q14995
P55055
Q86VF7
Q7Z6K4
Q96F24
Q9NSY0
Q9UHY1
Q92823
O43847
Q9H7Z3
Q9HD23
P20585
Q9Y3D2
Q9BYG7
A6NJ64
P51843
Q15466
P20393
Q13133
Q96RI1
O75469
Q14994
P13056
P49116
Q86WQ0
Q9Y466
Q9Y5X4
P10588
Q68D85
P22736
P43354
Q92570
Q8NHP6
O00482
Q15406
Q8N912
P49279
P49281
Q9Y2G1
Q02297
O14511
Q5VVJ2
Q9NQ35
Q01726
O75161
Q9BV57
Q8TAT6
Q9BXD5
Q86SE8
O75607
P06748
Q6UXI9
Q8WTW4
Q12980
Q9UFN0
Q9BS92
Q6W5P4
P0C0P6
Q14916
Q06495
O95436
Q8N130
O00624
O00476
Q9Y639
Q15818
P47972
O95502
Q9HCQ7
Q8N729
P25929
P49146
P50391
Q15761
Q99463
P01303
O60500
F8WFD2
P09238
Q9Y303
Q70IA6
Q9HCE1
P41218
P09237
Q02252
Q96T76
Q13875
Q96BX8
A0A0C5B5G6
Q3SYC2
P0DKB6
O15375
Q01658
Q1L6U9
O75200
E9PQR5
F8W1W9
P60321
E9PJI5
Q8WXB1
E9PJ23
P07438
P52961
Q13368
Q8N565
Q5TGP6
O75425
Q8IXL7
P0DM63
C9JG80
A8MRT5
Q13508
Q86SM5
A0A1B0GUY1
Q9NZV6
Q16612
Q16656
Q8NFW9
P56975
Q8WWG1
P48552
Q9BQI9
Q9NWW6
Q9NPI5
Q7Z2Y5
P54845
Q8IXM6
Q496H8
Q9NPD7
O14786
O60462
Q8IZ57
Q9GZP1
Q99748
Q9ULB1
P58400
Q9P2S2
P58401
Q9Y4C0
Q9HDB5
Q9Y6Y0
A6NDL7
O15091
Q7Z5D8
Q8TBE9
O96009
A0A087WUL8
Q16795
Q6NSW7
Q9Y3Q0
Q8WX94
Q86W28
Q8NEY1
Q86T75
Q5TAG4
Q5TI25
Q8N660
Q9UJ70
O15239
Q5T1S8
Q15080
P56181
Q7L592
Q15596
O76041
Q9UN36
O95169
Q09161
O76036
Q00604
Q6P3R8
Q14938
P51956
Q9HCD5
P14598
Q13772
P21359
A8MQ27
P52848
Q96NK8
P20929
O75251
Q9UBB6
Q7Z6G3
Q8N5V2
A6NI72
A1L188
Q99519
Q9ULJ8
Q8N987
Q92979
O95139
Q6P4R8
O94916
Q9UJF2
P17677
Q6VVB1
Q9BZQ8
Q9H3R1
P55769
Q9Y5B8
Q9HC58
P14543
P12036
P62166
Q0ZGT2
P19878
P80188
Q9Y2A7
O60361
Q8TDX7
P29120
O00217
Q92886
Q8NCY6
P80294
Q93083
P80297
Q9BTX1
O75438
O00533
O43639
B4DH59
Q8NBZ9
Q9Y6Q9
Q9UHQ9
O15453
O95944
P56730
Q9HCH0
Q330K2
O43678
O95178
O96000
O00483
A6PVI3
O60934
Q15843
Q92859
O75489
Q9P032
P01178
Q9GZM8
O75380
P16435
Q6BCY4
Q14596
O43676
P40205
Q8NET5
P51970
Q96SB3
Q9UMS0
O14777
P51955
O95167
Q86Y39
O14513
Q14934
Q15223
Q9Y697
Q9Y6M9
Q9UGV2
Q16718
Q8N183
Q9P0J0
Q8NFW8
P30990
Q96P71
Q12986
P52298
P16519
P49821
Q14919
O43674
Q14686
Q9HD90
O43181
P19838
A6NHJ4
Q8IWU4
Q9UL58
O95229
Q96RE9
Q9UK12
Q9UDY2
Q8N1G0
Q8WU90
Q5FWF6
Q9Y5A6
Q8N8H1
Q8TBK6
P17032
Q8NDP4
Q8IYI8
Q96N77
Q03938
Q8NB15
Q8IZM8
Q9UL59
Q9H0M4
A6NEH8
Q5SXM1
Q6ZN11
Q92610
Q5CZA5
Q16587
Q15937
Q14590
Q9H7R0
Q9H2Y7
Q9NWS9
O75346
Q32M78
Q9H0M5
Q9NV72
Q8NEG5
Q9C0B5
Q8TAU3
Q8ND25
O60281
Q96KM6
Q9UEG4
Q6ZN06
Q96LW9
Q96LX8
Q8WV99
Q8WTX9
Q9BU19
P17036
Q9Y2L8
Q96PM5
Q9Y397
Q0VGE8
Q92670
Q8NA42
Q8N0Y2
P59923
Q6ZSB9
O95365
Q9Y2X9
Q9P0T4
P43403
Q96PE6
Q96I27
Q96B54
Q16670
Q6XR72
Q7RTV3
Q13360
Q96GR4
Q9UID6
Q5BKZ1
Q8TCN5
Q9UFB7
P0CG00
Q9HCJ5
A7E2V4
Q9P2Y4
O75373
P31629
P17020
Q86WZ6
P17026
Q6ZRF7
Q6V9R5
Q8TA94
Q8NBB4
Q6ZNG1
Q5TFG8
O75437
Q9H963
Q5TYW1
Q07157
Q7Z3T8
Q96DT7
Q6WRX3
O43361
Q6PEW1
Q86UZ6
Q9H582
B4DXR9
P0CB33
Q8TBF4
Q9P2J8
Q15776
O95625
Q9UBW7
P17023
P17024
Q68DK2
Q8TCW7
Q0D2J5
Q8IW36
O43149
Q9Y2P7
Q9Y2Q1
Q3ZCT1
O60290
Q8N859
P51814
Q504Y3
Q86XU0
Q96SQ5
Q12901
P49910
Q49AA0
Q6U7Q0
Q8NCP5
Q2M3W8
Q16600
P17035
Q9BSG1
Q08AN1
Q9BY31
O75123
P10073
Q8IXZ2
A1YPR0
Q9HCX3
O94892
Q2M218
Q8IYP9
O15535
Q96K62
P17098
Q8IZC7
Q9H8N7
Q9H7S9
P17029
Q8TF45
Q2VY69
Q9H6R6
Q6PML9
Q15929
Q8NDX6
Q96EF9
Q14929
Q86UP3
Q9UJ78
Q99726
O95201
Q68DI1
A6NGD5
Q8N7M2
P0CG24
Q96PM9
P17021
P17022
Q8WW36
Q5JVG8
Q9H609
P13682
Q9NXF8
Q5JNZ3
Q5T619
Q9BS31
Q9Y2D9
Q96BV0
Q9H8U3
Q6NX49
Q8IVP9
P98168
Q5VUA4
Q9BV97
Q9Y6M5
Q9C0D7
Q9Y6Q3
Q9H869
Q96SE7
Q15326
Q9UGI0
O15060
Q9UIE0
O60304
Q8NB42
Q9UHR6
Q8NCA9
Q15916
Q8N393
Q96JC4
Q9Y2Y4
Q6ZQV5
Q9H091
Q2TB10
Q2QGD7
A6NK53
Q14588
Q96CX3
Q8N8Z8
Q8TF68
Q9UL40
Q8WV37
Q5FWF4
Q9UC06
Q8TBZ5
P17025
P0CG23
Q15928
Q96N38
O95218
P15822
Q9UK13
Q9ULM2
O95780
Q32MQ0
Q5HYM0
Q9BRI3
Q8NDZ9
Q8N377
Q6ZSR9
Q9BW85
Q14584
P52739
Q6ZMS7
Q86T29
Q96SK3
Q05481
Q969W1
O43264
Q8N8E2
Q6ZNC4
Q14592
Q06732
O95405
Q3ZCX4
Q9P2E3
Q06730
Q6N043
Q86VK4
P25311
Q6P1L6
Q6IQ21
Q5MCW4
Q8WXB4
P0CI00
Q9HC78
Q9Y2G7
Q7L3S4
Q9NPA5
Q6AW86
Q9ULD5
A6NM28
Q14586
Q9H5J0
Q5T200
A4D1E1
Q494X3
Q96K83
Q6PK81
P0CG31
Q9Y5A9
Q76KX8
Q9NSJ1
Q8N8Y5
Q9NQZ6
O15209
P17041
Q86UE3
Q8NEM1
Q96K80
Q8TAF7
Q9HBT8
A6NP61
Q8NEW0
Q63HK3
O75152
P17038
Q8TD23
Q9NPG8
C9JN71
Q7Z2F6
Q2M1K9
P15621
Q9H171
Q8NAM6
Q96NI8
Q8TCF1
Q05996
Q09FC8
Q9H900
P0DPD5
Q9HCK0
P0DKX0
Q6ZMV8
A8MT66
A8MWP4
P0C7U3
Q86XF7
O60315
Q9P243
Q9NS37
Q96C00
Q8NHY6
Q8N883
Q19AV6
Q8TAQ5
Q499Z4
Q6ZSS3
Q86TI4
Q9H0M0
Q96KV7
Q6ZS92
A6NL46
Q96TA2
P49750
Q4V348
P08048
O95125
Q9NSD4
Q96MP5
Q6ZMW2
Q96T25
Q03936
Q9H4Z2
Q96IR2
Q8IUH5
O76080
Q9NYG2
A8MWA4
A8MVS1
O60765
P52738
O15090
Q9UDW3
P52743
Q14585
B4DU55
Q6ZR03
Q96C55
Q6ZMS4
O43167
Q96SZ4
Q9BSK1
O75132
Q9HCZ1
P17030
Q8N9Z0
Q6PJT7
Q5T7W0
Q8N0V1
Q8N680
Q9NRM2
Q9Y493
Q9UFV3
Q86U90
Q6ZST2
Q9H521
A8MXK9
Q8N9W7
Q6ZVL8
Q6ZS49
Q6ZSR6
Q9Y3S2
A8MX80
Q9UF83
Q6ZRX8
O15231
Q9ULD9
Q9C0G0
Q6ZN19
P37275
Q9HBF4
A8MXY4
Q9BR11
Q8NF64
Q96M66
Q8IZN3
Q9H4I2
Q96JL9
Q14593
A6NDX5
O75312
E7ETH6
Q96DA0
Q96MV8
Q9H898
Q8N446
Q9ULJ3
Q15915
Q8N9F8
P17031
Q52M93
Q96BR9
Q9NUD5
Q6ZN79
O14628
Q49A33
Q147U1
Q8N5A5
O95409
Q7Z3I7
Q6ZN55
Q9UJU3
Q5JPB2
Q6ZTB9
Q86YA3
O75290
Q96JM2
Q9Y3M9
Q96MU7
Q9UM01
Q96NS1
Q6ZPA2
Q6ZR54
A8MU76
Q8NF99
Q6ZRN7
Q96JP5
A8MWP6
A6NDX4
Q9P1D8
Q9C0B9
Q6P2D0
Q8N6K4
P61236
Q6ZSA8
Q8N5P1
A8MU10
P61129
Q8N8P6
P63098
Q92793
Q9NRP2
P16070
A6NJW9
P15812
Q9Y5K6
P07766
P60033
Q9BS16
Q8N1N5
P02741
Q16740
Q8WZ74
Q7Z7A3
Q2VPK5
A0A1B0GTU2
A0A1B0GV90
P60606
P0C2S0
Q4LDR2
Q6XXX2
A6NIU2
P58513
P58505
P59036
P59037
P59089
Q9UJ94
Q6ZN03
Q93034
O60888
Q9H9A5
Q6P9H4
Q9UKZ1
Q14028
Q9NQW8
Q8NE01
Q8WYQ4
Q9Y442
O95567
Q6P5X5
Q9UIV1
Q9UFF9
P12109
P12111
A8TX70
P02778
Q02388
O43927
Q9H2A7
P07357
Q03692
Q9P0U4
Q5SNV9
Q8NDD1
Q5SVJ3
Q9ULX7
Q8TC20
P55289
P20160
P35520
Q8WVX3
P28907
Q15078
D6RIA3
Q9NNX6
P30203
Q8N6Q3
P20273
Q69YH5
Q8N0T1
Q9Y4M8
Q6P047
Q99674
Q92674
Q9H3Y0
O95727
Q6UUV9
Q53ET0
Q6UUV7
Q9BUX1
O15335
P82279
Q8WYQ3
Q9BSY4
Q5T1J5
Q86WJ1
O14647
Q12873
Q14839
Q8TD26
Q9P2D1
O43186
Q3L8U1
P22914
Q9Y2S2
A0A1B0GTH6
Q6PB30
Q8IWX8
O94886
Q9Y534
O75052
P0DP24
Q12864
P55286
P56539
O14548
Q7Z4L0
Q6UXH8
Q502W7
P10966
Q13319
P48509
P08962
P11912
Q9BZW8
P33681
Q9BWV3
Q9NPF0
Q96LL4
P10809
Q16526
Q96P56
Q86XM0
Q6ZRH7
A6NM66
Q9NYP8
P58512
Q8TCZ7
Q9NV44
P59091
Q96M42
O60494
Q9NWM3
Q9H467
Q13616
Q13617
Q13618
Q13619
Q13620
Q8WXI2
Q8IV77
Q96KP4
Q99439
O75175
O14529
P22748
Q9BUN5
Q8NHW4
Q66K79
A1A4V9
Q8NCU4
O60826
Q8NCU1
Q86WR0
Q5VVM6
Q9BV29
Q0P6D6
Q99440
P14209
Q5M9N0
P21926
P21127
P21854
P15391
P31358
O14519
Q9BU64
O75956
Q6IPU0
P49454
Q13352
Q13536
Q5TZA2
Q96KT6
O95992
Q96NF6
Q8WUX2
Q96JM3
Q5IJ48
Q96BP2
Q9BUF7
Q8NE62
Q9H078
Q9H7T0
Q14999
Q969H4
Q16281
O75829
O95628
P29973
Q6PI25
P05937
P55287
Q8NCB2
P10606
Q9NQR7
Q5T5S1
Q03188
Q7L2Z9
Q9H3R5
Q96K31
Q99675
Q9HC77
Q96BT3
Q71F23
P40313
Q05D32
Q86XQ3
Q7RTX7
Q99788
Q8IWT3
Q86XI2
G9CGD6
Q6IBW4
Q96KN2
O95476
P51911
Q9NZN8
Q15417
Q9H8M5
O95406
Q86UP6
P0C0L4
P0C0L5
Q6IC83
C9J442
P20908
Q9NYJ1
Q86WW8
Q5JTJ3
Q9BV87
A6NMZ7
P13671
O14625
P10643
O95715
P27658
P25067
Q6UXB2
P07358
O15255
Q9H2H0
Q7LFL8
Q9P1Y5
Q96L12
Q9HBT6
Q14444
Q9P1Z9
Q3MIR4
H7C350
Q8TAB7
Q2M243
O75794
Q53FE4
P29017
A0A0K2S4Q6
Q08722
P09693
Q99467
Q96NL8
Q96H22
Q9H112
O60676
Q9H4G1
Q5W188
Q5W186
Q05048
P33240
Q12996
Q9H0L4
Q9H114
O94985
Q9H4D0
Q9BQT9
Q96C57
Q9GZN8
Q9BR46
Q9H1P6
Q9NUD7
Q9NUB4
Q9BQM9
Q96LM9
Q9UGB4
P0C5K6
Q9H4R4
Q5TEA3
Q8N268
A1L168
Q8NBC4
A0A1B0GTL2
Q9P2B4
Q5HYN5
Q5DJT8
Q8NHU0
P0DMU8
P0DMU7
P0DMV0
P0DMV1
P0DMV2
P0DMU9
Q5JQC4
P0C2W7
Q8WUE5
P0C5K7
O75638
Q13363
P56545
Q9UQC9
Q14CN2
P09496
P30825
Q14031
Q6P4Q7
Q8TBE1
Q9P003
P05997
Q92600
Q96BR5
Q6UB35
Q9P296
Q9NSG2
P20851
Q9NZU7
O75952
P40123
Q6MZZ7
P55291
Q9NYX4
P17655
H3BU77
Q5TID7
Q8N715
A0A096LP49
Q96PX6
P28906
P16671
Q5VXM1
Q6P1X6
Q8N2Z9
Q86T23
Q9NSP4
Q96CB5
P36222
Q15782
O75718
A8MQ03
Q6NUI6
Q9Y6H1
Q9BUK0
P19022
P06881
P33151
Q86XJ0
Q9NS85
O00305
Q96LZ3
Q6IMN6
P49069
P56202
O60397
Q52MB2
P0DO97
A0A1B0GVG4
Q8N5R6
P08571
Q5BLP8
P48960
Q07108
P06729
P40259
P09564
Q8IWY9
Q99618
Q9BXL8
Q9BWT1
P07199
P61604
Q9Y376
Q9NX04
Q16790
O75155
Q5R3K3
P40121
P15954
Q6NZI2
A6NC98
Q8IX12
Q7Z7K0
Q49A88
Q96HJ3
P26842
Q504U0
P06127
Q9UQ88
Q86Y33
Q6P1J9
Q12834
P20138
P42081
Q96FF9
Q9H5V8
A8MQB3
Q8N3J3
Q8N7U9
Q8N8I6
P49336
P50750
Q5VV42
Q02224
Q6ZUL3
E5RJ46
P0DMB2
P0DMQ9
Q8N0S6
Q9H7E9
Q8NAV2
Q8NEC5
Q5SY80
Q16280
Q96LI5
A5YKK6
Q9BYD5
P39880
Q9NRU3
Q8IZM0
Q9ULM6
Q6ZV56
Q8N1L1
P25940
P01031
P12110
Q9Y3E2
Q9BWV1
Q96IK1
Q14137
Q7Z5Y6
P34820
Q86VU5
Q7Z569
Q96I85
Q9H8M2
Q6PJG6
Q8NCQ2
Q8WUW1
Q5VTR2
O95415
Q9NSA3
Q96NH3
P34972
Q96F85
Q6PJW8
Q8IWQ3
Q96G97
Q9NW68
Q3C1V8
Q8IWV2
O94779
Q9C0A0
Q8N137
Q9UPA5
Q10588
Q13410
H3BRN8
Q7KYR7
Q8WVV5
Q96KV6
O00481
P78410
O00478
O14981
P08123
Q9BX70
Q9Y2F9
Q96KE9
P02458
Q32M84
B2RXH4
P06681
P35070
P02461
P62324
P78543
P02462
P08572
Q01955
P53420
P29400
P07360
P20849
P02748
Q9GZY4
Q6UX41
Q6UXG8
O43709
P41223
Q8N1D0
O95971
Q3MJ40
Q8IYA2
Q13895
Q13901
Q86VB7
Q6UWJ8
Q9Y4F5
Q96L14
Q9BXJ1
Q9NPY3
Q9NRR8
Q99643
O76031
P58418
Q9HAW4
P11021
Q9NS75
Q15846
Q13075
P10909
O75153
Q8TDH9
Q8IUQ0
Q9UL45
Q8N0X4
Q8IVM7
A0A1B0GVH6
A0A1B0GUA9
P62952
O95972
P54132
Q8WV28
Q8IY22
Q96LC9
Q12982
P12644
O75936
Q7L3V2
Q8NFQ5
Q8NFQ6
Q9H3Q1
Q5EBM0
Q9H3K6
P22003
Q6PGQ7
Q96DR5
Q8N4F0
P50747
P15056
Q86TU6
Q9NWQ9
Q9NPU4
Q86U02
Q52M58
Q8WY22
Q13956
Q5PSV4
Q15003
Q9BPX3
O95696
Q76B58
O60885
Q9NPI1
Q9NSI6
Q9ULD4
P18545
P32247
Q8TDC3
Q8N815
Q9H8S5
Q9NXG0
Q9P232
Q9GZN4
Q9UHC6
Q9BZ76
Q8WYK1
Q9H2U6
Q32M92
Q6ZRI6
Q8WUR7
Q10589
Q8N910
A8K5M9
P02452
Q96K17
Q9H0C5
Q9P203
Q5XKL5
Q96Q07
Q9BSF8
A6QL63
A6NE02
C9JJ37
P43251
P20290
P01024
A8MVZ5
Q9NY30
Q14050
Q06187
P19099
Q7Z5L3
B2RNN3
Q6ZSU1
P33076
Q86YS7
Q9Y471
Q17RA5
Q9UJS0
Q13873
P12643
O60238
Q14692
Q9NUP1
P35226
P18075
Q12830
P59826
Q9Y6Y1
Q8N1G2
Q58F21
Q6PL45
P62633
P51587
Q15021
P42695
P25440
O60477
Q15059
Q9BT09
Q9UIR0
Q6UXE8
O60566
O43684
O43683
Q9UBR1
Q5T3Y7
Q9Y6E2
Q99622
O75973
Q9BXJ4
Q9BXJ3
P02746
Q9BXJ2
P60827
Q5VWW1
P00736
Q4G0S4
Q6DHV5
B7Z1M9
Q96HQ2
Q9NRR3
Q5VUE5
Q8WWF1
O43570
P22223
Q15131
Q6HA08
Q9NTI2
Q9P241
Q9NT62
Q9H211
Q569G3
O60308
Q8N960
Q9P2H0
Q5SW79
Q2WEN9
Q14002
Q03701
O95813
Q9BQP9
Q8TDL5
O14613
P17213
Q6NZY7
Q8IYT2
Q8N3K9
Q86U37
Q4W4Y0
Q9H972
A0A1B0GUI7
Q9HAW0
O75150
Q9BRD0
P15538
P0DN25
P02745
Q69YN2
Q9BXI9
P09871
Q9Y5P4
O14569
Q6ZS94
A0A0U1RR37
Q86V35
Q9ULB4
A0A1B0GU71
P35219
O75746
Q9NSY1
P12645
Q7Z624
Q7Z465
Q00587
Q9NP55
Q9UKI2
Q96A19
Q68D86
A2RUR9
Q8N1F1
Q96EU7
Q9NR16
Q9NS00
Q9BXJ5
Q07021
Q9BXJ0
P02747
Q9NZP8
Q9UKL3
Q01668
P54289
Q8IXH8
Q6ZSI9
Q969J3
Q96GS4
O95861
Q96FH0
Q7L1Q6
Q6NUI1
Q2TBE0
Q5T0F9
Q86Z23
Q9P2K1
Q53TS8
Q6P1N0
Q5JVX7
Q8N6G1
Q8NC38
Q8N1I8
Q8N9H9
Q5T5Y3
P49913
P36894
Q6ZN30
O00238
Q6QNY0
Q9UMX3
O95393
Q8N9W6
Q9GZL8
Q8N8U9
P59827
Q6ZMU1
P0C862
Q96MC4
P11586
Q86UP0
Q00975
Q9Y6J0
Q5T0J3
O75309
Q8WVQ1
Q8N4J0
Q9NV96
A0ZSE6
Q7Z3E2
Q96LY2
P0DN79
A6NKD9
P30498
P30505
P11171
P20848
P30456
Q9NQ94
Q30134
Q9UNQ0
Q9NRA8
P08195
P28566
P13761
Q29865
P30501
P08697
O95264
P36639
P10321
Q31610
O95870
P41595
P05534
P02750
P63104
P30499
Q9Y3L3
P21589
Q16537
Q5Y7A7
Q8N961
P01891
Q9UGI9
Q7L8J4
P16189
P30443
Q14738
P30512
P30153
Q9TNN7
P49902
Q15173
P05408
P52209
Q31612
O60516
Q9NPC4
P30460
P18464
Q6NTF7
P30532
P53396
O95573
Q9UKV3
Q12979
Q9ULW3
P30491
Q9UH17
Q969K4
P18465
O14678
P41238
Q9UGM1
O43184
P30481
Q4L235
Q9UEY8
Q5VST6
P68032
Q6NVV9
Q9Y615
Q04844
Q16570
Q9UKU7
P30492
P61163
Q96CM8
Q6DHV7
O60488
P35611
P04439
P78314
P10319
P0DMS8
P31946
P30459
P29372
Q9NS82
Q9Y2T4
Q9H0P0
P08908
Q29836
P61981
P31947
P10316
Q15172
Q29940
P04229
Q29963
Q13541
P30504
P30154
P30450
Q8NHS2
Q09160
P30447
Q676U5
U3KPV4
P28221
P01892
P16188
Q8NAA4
O95336
P02763
Q5T5F5
P18462
Q8WWZ7
P54646
Q6PD74
P03989
Q29718
P0DKL9
P19652
P20039
O60239
P14060
P04222
Q13542
Q4AC99
P28335
P30464
P26439
A0PJZ0
P45844
Q96IX9
Q9Y478
Q8WU67
P63151
P00519
Q96AK3
Q9Y305
Q9BV23
Q96I13
Q9H221
P08912
Q9BZC7
Q4G176
P30488
P35609
P30495
P11310
P08913
Q9GZZ6
P30483
P30493
Q9NUJ1
Q9UG63
O14639
P40394
Q99758
Q8N1Q8
Q13444
Q53H12
Q6ULP2
O00116
O43506
Q13015
Q16186
Q5VUY2
Q15847
P07327
Q9H013
Q8IZF3
P51828
Q8N302
O14514
Q8WYK0
Q8N157
P08588
Q9H9G7
P30556
P35348
O14672
Q96NN9
O15204
O60242
Q3MIX3
P55263
Q495B1
A6NHY2
Q92685
Q96Q83
Q9UHB7
Q6QNK2
Q9UKA4
Q9H6U8
Q9UPQ3
Q9UKB5
Q719I0
Q86SQ3
Q02952
P55008
O94910
Q96SZ5
Q08828
Q3SY69
Q9Y6Z5
Q96BJ3
Q96HD9
Q04828
Q9BUB4
Q96EY9
Q60I27
Q96B36
Q9NZD4
Q5T1N1
O94788
Q9BZ11
C9J069
Q96PE1
Q8WWF8
P51648
P55198
O43687
P48448
P52895
Q9NVV5
P24298
P02768
A6NIR3
Q8N8R7
C9JRZ8
Q96Q35
P02760
Q9BTT0
P10275
Q86W34
Q8IZF6
Q8IZF4
Q86SQ6
Q9BY15
Q6UXT8
P31751
Q2TAA5
Q9GZX7
Q9UKQ2
P21399
P31749
A6NCL7
Q8N2N9
Q5JPF3
Q13023
O95433
Q86UN6
Q5EG05
Q8IWK6
Q9H553
O00468
Q9H161
Q5XLA6
Q5JTC6
Q8TD06
Q96IZ2
Q86SQ4
P14550
P30038
Q8IZ07
P08319
O14862
Q9NRN7
P30838
Q9UL18
Q99218
P54707
P82987
Q16878
P51861
O95170
O14627
P40198
P06731
P31997
P0C854
P08217
Q9UNI1
Q9HCU4
P19835
Q8N5M1
Q86WG3
Q8IZL9
Q9Y6H3
Q96SQ7
P50993
Q8NHH9
P38936
Q49AH0
Q86X02
P47902
P17676
Q9Y2Q0
P05026
Q9Y2G3
Q9ULI0
Q7Z4Y8
Q8N100
Q8WXF7
Q9UKY7
Q9Y6F8
Q6UWT4
F2Z3F1
Q8N8E3
Q6ZU80
Q5TB80
A8MTB9
Q7Z692
Q3KPI0
O75871
P40199
P49716
Q15744
Q9BXF3
P08218
Q7Z3C6
P23634
Q9UII2
Q8IVW4
Q5MAI5
O75110
Q04656
P35670
Q99626
Q8NAS9
A6NDU8
A6NGY3
A6NFR6
Q9UPV0
O15078
Q8TBG4
P98196
Q5T9A4
Q8WYN0
Q96DT6
P50613
P18859
Q92772
O75964
Q01850
Q92903
Q15517
P98198
Q8NBU5
Q9UN42
P24941
P00846
P17544
P49918
Q8N9R6
Q16515
O94921
O75185
O94823
Q8IXJ9
P06493
P16615
Q93084
P20020
Q16720
Q4VNC1
Q674R7
O95352
Q6ZVZ8
Q495Z4
Q96Q27
Q8WXK3
Q8WWX0
Q9H672
Q99929
Q6XD76
Q96FT7
Q9NVP2
Q92485
O95671
Q9BZE9
Q9NWL6
O14525
P14415
P54709
Q9BXN1
Q00537
Q9BWU1
P98194
Q76L83
Q9H1Y0
Q2TAZ0
Q9NVI7
Q8IZT6
Q12797
Q96Q40
Q13733
P05023
P54710
O76039
P42772
Q02641
P55290
Q8N4T8
Q6ZRC1
C9J302
Q6YHK3
P32970
O00311
P13987
Q49A92
O14646
Q8TDI0
Q9HCK8
Q49AN0
A0A140G945
P02489
P02511
Q14894
Q9NSK7
Q8NEA5
Q9BVV8
Q9UFG5
Q9H6X5
Q8N9M1
Q6RUI8
Q5BKX5
Q0VDD7
A6NJJ6
A6NCJ1
Q9NVV2
C9J6K1
K7EIQ3
I3L1E1
A0A1B0GUS0
Q9Y600
Q9Y5P2
Q8TBR5
Q5T4H9
Q9P1W3
Q6XLA1
Q5T3F8
O75534
Q9Y2W7
P07333
P09603
Q9BZP6
Q99062
P09919
Q5VXU3
Q9BWS9
P15882
P0DML2
P0DML3
Q13231
Q99966
Q8WYA6
Q99967
Q96RK1
Q2NKJ3
Q8NI51
P49711
Q9Y5B0
Q9GZU7
O14595
O15194
Q8WVB6
Q16619
P0CG12
P0CG13
P78358
Q9HC47
Q96RT6
Q8IX95
Q8IX94
O15320
Q86UF2
P0CG41
A4FU28
A4D2H0
P29279
Q96CG8
O43310
Q99708
Q8WWI5
Q8IWA5
Q8N4M1
Q53GD3
Q8NCS7
P16410
P35221
P26232
Q9UI47
P35222
O60716
Q9UQB3
Q9UBT7
O60931
Q6UXN8
A8K7I4
Q9Y6N3
P52569
Q8WY07
O43246
Q6PD62
P17538
Q6GPI1
Q99895
O14578
Q9NTU4
Q5K130
Q86UB2
Q96NS8
Q13490
P46663
Q13489
P30411
O15392
P23946
Q8IZY5
P51451
Q96DG6
A8MY62
P13497
O00327
P10645
Q8WYA1
Q12983
P22004
Q96B45
Q9BQ75
O94983
Q9H0E9
P59051
Q8N769
Q8WXQ3
P09543
Q8NA66
Q96M20
P38398
P46736
Q9HCU9
Q3B7I2
Q9Y2B0
Q9C0B6
Q8N129
P21554
Q5VW32
P55201
Q6RI45
Q8TDN6
Q96NU0
P26992
P26441
Q12860
Q02246
Q9UQ52
P78357
Q8WZ55
Q7Z7A1
Q075Z2
Q5W0U4
Q9Y2V0
Q8NAA6
Q8N8G6
A6NNL5
Q14201
Q14055
Q9Y2R0
Q7Z6A9
P43155
P01258
Q9UJ99
Q9ULU8
Q01518
Q86UF4
A0A1B0GTZ2
Q9NVL8
Q8N4L8
Q15762
Q96GN5
Q16543
P06126
P27701
Q01151
Q8IVE0
Q96EP1
P15509
P04141
Q9UKJ5
P52757
Q9UNE7
Q14406
Q4G0I0
Q13098
P61201
Q7L5N1
Q9UBW8
Q9H9Q2
Q99627
Q8WXC6
P13611
Q6UVK1
O95196
Q1MSJ5
Q9H8E8
Q96S65
Q9H175
Q8WYN3
P21291
Q16527
P50461
Q12887
Q8N8Q8
P00403
Q9NX08
Q13057
A2RUU4
Q99715
Q9Y2V7
Q96H96
Q96A83
Q9Y3A0
Q96JB2
Q9BQW3
Q9BXS0
P01189
Q49B96
Q7KZN9
Q9H9E3
Q9Y6Z7
Q96MW5
P00395
P57737
Q6JQN1
P54619
Q9P2A4
P30480
P47898
Q9GIY3
Q9BYF1
A5X5Y0
P11230
P34969
Q96GR2
Q9H7C9
Q709F0
Q5T8D3
Q9UBJ2
Q9NP58
P61221
Q8IZY2
Q7Z5R6
Q8TB40
Q9NUN7
P30475
Q2M2I8
Q8WWZ4
O00763
Q66LE6
Q96J66
Q8NC06
O43741
O00400
Q96GX2
P04217
P13760
Q9H222
P86434
P28288
P01889
Q8WW27
Q4LEZ3
Q2M3G0
Q96QU6
Q86V21
P30453
P17174
P30542
Q4W5N1
P30462
Q9H2F3
Q8N0Z2
P45954
P00505
P28223
Q13685
Q9NYB9
Q05901
Q07000
Q5QJU3
P13746
Q0P651
P10314
Q8N5Z0
P05067
P27348
Q13639
Q8IZ83
Q6PCB6
P31937
P30457
P22760
P30510
Q6UXT9
P56378
Q5TYW2
Q09428
Q9Y312
Q29960
Q9P1F3
Q04917
Q15822
Q969T7
Q9UNA3
Q95604
Q96IU4
Q9Y235
P08910
Q8NF67
P28222
Q7Z5M8
Q4UJ75
Q6H8Q1
Q5SQ80
Q5VUR7
Q9TQE0
Q15027
P46098
O94929
Q8IZP0
P01912
Q30167
Q96P50
P01011
P62258
P30461
Q8IUA7
Q13085
Q86UK0
P29275
Q15758
P30508
Q8WTS1
P30926
P18463
Q9H3Z7
Q70Z44
Q6UWZ7
A8K2U0
P50406
Q95IE3
Q9NRG9
Q13362
P16190
P30455
O94911
P01009
Q8N139
Q96SE0
Q96AP0
O60706
P17787
Q00005
Q15057
Q9BR61
O00767
Q15825
Q13131
Q9NRW3
P10323
P01023
Q9H172
Q8NFV4
Q7L211
A7E2S9
P07108
Q07001
P12821
P46952
Q8N6N7
P30490
Q9BTE6
P30479
Q8TDX5
O00590
Q96GS6
Q15067
P42025
Q08AH1
P30486
P30487
O95342
Q08462
P06280
Q9HC16
Q9NPB9
Q86TX2
Q96QF7
Q9UKU0
Q8N4X5
P18825
Q8IZF7
Q01814
Q00534
Q99941
Q16667
Q99766
P46527
P42771
P42773
Q9Y232
Q7Z6I8
Q52M75
Q96MH7
A4QMS7
Q8N8D9
C9J3I9
Q2M2E5
Q9H5L9
O94986
Q8TEP8
Q5VT06
P30049
Q86SI9
Q9BZC1
Q8WUJ3
P0DPI3
A0A0U1RRI6
A8MT69
Q9C0F1
Q6V702
A5D8W1
Q7Z4T9
Q9P2B7
Q96BS2
Q9P2E5
Q8WUD6
Q9NRG0
Q9H503
O95817
Q9Y5Z0
Q9UL15
P46379
Q5SQS8
Q8N4M7
B7Z368
A0A1B0GUT2
Q9NQ32
Q9P2W6
Q8TAV5
Q9H6J7
Q8IXP5
Q9H3H3
Q8NBR9
Q86VG3
Q3C1V1
C9JLR9
A0A1B0GVM6
Q96S95
Q96SZ6
Q8WWK9
Q14008
Q8TAZ6
Q96MX0
Q8IZR5
Q9NX76
Q8IZV2
Q8IYA6
Q9HBH7
Q9BXY8
Q9NWD9
Q9NZS9
Q9NQ89
Q8N999
Q96LM1
Q86WS4
Q8N5I9
Q8NA57
Q6X4T0
Q8IXR9
Q5U649
Q12934
A8MTZ7
Q32Q52
G3V211
Q5QGZ9
Q2HXU8
Q6ZS10
Q6UXF7
Q6UXS0
Q6ZU45
Q7Z460
O75122
Q8N2M8
P28329
Q96F83
Q8IUN9
Q9Y240
Q92478
P0C7M8
O75596
Q9UMR7
Q8WTT0
Q9ULY5
Q9NY25
Q6EIG7
Q15582
P09497
P51801
P35523
P51788
P51795
O95500
P56750
P56880
Q8N7P3
Q96B33
H7C241
O15551
O00501
P56747
O95471
O95484
Q9NY35
Q6P575
Q00610
O00299
Q7RTU4
O15247
Q9Y696
O14503
Q96NY7
C9JSJ3
Q6PI77
Q9H2M3
P49759
P55061
Q8TDQ1
Q9UGN4
Q6UXG3
Q96JQ2
Q9H6B4
Q13286
Q9NWW5
Q9Y6D6
Q5TH69
Q13323
O00499
O15516
O96005
A0PK11
Q8NCR9
Q9Y271
Q96P09
Q96AJ1
O43497
Q6P1W5
P55283
P20807
P12830
Q13936
P07384
O43852
A6NF36
O43866
P29016
A8MXV6
P32320
P29965
P25063
Q9UJX2
Q99459
Q7L3B6
P51589
Q6VVX0
Q96SQ9
Q7Z449
Q8TAV3
Q9HB55
Q9NYL5
P08684
P20815
P24462
Q6JBY9
Q8NEP4
Q8WW18
Q2M2W7
Q86WR6
Q0P5P2
Q96MU5
Q8N4C9
Q9BSJ5
Q86X59
Q0VDD5
A8MV24
A8MU93
Q9BV19
Q8NEQ5
Q15878
Q96LT6
Q9BRK5
O00555
Q96GE6
A8MX76
Q9GZT6
P78396
P14635
P04234
O95400
P60953
O75419
Q8IX05
Q5TEV5
Q5JT78
Q5SR53
Q96MC9
O60840
Q5T7R7
Q96KC9
P43166
P27482
Q9NZT1
P30988
P07451
Q8N9Z2
Q96AQ1
P16152
Q5T9S5
P11049
Q8N1A6
A7E2U8
P09326
P34810
P11836
Q8NFZ8
Q08289
Q9HA72
Q9Y6W3
A6NHC0
Q9H159
P25774
O75828
P0C221
P10176
Q15834
Q1T7F1
Q96LX7
Q5ZPR3
P01732
Q96KX1
Q96LM5
P15813
Q8NHZ8
Q9H425
Q5VVC0
Q9H0H9
Q9BXU9
Q8N0U7
O75493
Q7Z3S7
Q9P0X4
Q8N126
Q13111
P00918
O15484
Q9ULB5
P24311
Q9UBR2
Q5BKX8
Q8N163
Q8WUD4
P20248
O14523
P04003
Q8N8Q1
Q9BWL3
Q9P1Z2
P27824
Q9Y6Q1
O14815
O95810
Q969G5
A0A1B0GUA6
Q8TDN4
Q9BTV7
Q96CD2
Q8N1D5
Q96HA4
P57796
Q9NP86
Q9Y2D0
Q8N1Q1
Q13698
P10092
Q13112
Q86Y37
Q9H251
Q6PII3
Q5BJE1
Q8NCU7
A6NLJ0
Q8TF44
Q9Y426
Q5T5A4
Q5TG92
B1AJZ1
Q9H8G2
Q6ZSJ8
Q9NY47
Q5VU69
Q8IZS8
Q5T440
Q13137
Q9Y6N8
P55285
Q05682
O75808
P00414
Q5VVS0
Q16581
A1L170
Q8N6N3
P35218
P0DP23
P22676
Q9UMQ6
P54284
Q8N5C1
Q86UW7
P09669
P21730
Q4AC94
Q8TCZ2
Q9H7X2
Q8IVY1
Q8TAB5
Q3SY05
Q9NPB3
Q8NAE3
Q9BY67
Q8N3J6
P23280
Q13939
P00915
Q8TD86
P27797
Q16602
Q13634
Q8IU99
Q9HC96
Q86VP6
P0DP25
Q8IWP9
Q8IY42
P10747
P30260
O95067
Q13740
P01730
Q99741
Q9HCU0
Q16880
Q8N9H6
Q7Z7K6
Q5EE01
Q8WTZ4
Q9H246
Q9NWV4
Q8IYL3
O95180
O95561
Q5VU97
Q08AD1
Q5JW98
Q8IYE1
Q6W349
Q13042
P20963
P19397
P39059
O14579
Q6UWE3
P39060
Q9HAK2
P38432
P13942
P53618
Q6ZS62
Q9UMD9
O75128
Q14746
O43405
O15432
P21964
Q9Y678
Q9HCS2
Q9BZB8
Q9NQ79
Q5TCH4
O75208
P61923
Q5TAT6
Q9NZJ6
Q14061
Q86VX2
Q8IZC6
Q96A23
Q96MF6
Q8WVH0
Q9BSU1
Q9Y6A2
H3BN30
Q8WTW3
Q9P0S2
Q96D53
Q8IYS4
Q99829
Q6UW02
Q6NT55
Q6UX73
Q9P299
Q9BR76
Q6ZW13
P04798
Q96SW2
Q92523
P04118
O15431
O75881
Q96BA8
Q8IUH2
P22792
Q6ZP98
Q6V0L0
Q16678
P05181
A0A1B0GUU1
P04632
Q14993
P23528
P48444
Q92828
Q02318
Q8IYJ1
Q68DQ2
O00230
Q6QEF8
Q8NFW1
P05108
A0A087X1C5
Q9HCH3
O43303
Q9UKF6
P26998
Q9H4W6
Q8NI60
Q5KU26
Q9P000
P33261
Q9HBI6
Q96GX8
A6NNT2
P24903
P0DOX4
Q9P2H3
Q8WYA0
P09565
P01344
A0AUZ9
P23352
O60229
P17612
P22694
P22612
Q8N6L0
Q16773
Q92830
Q92831
Q6YP21
Q92993
Q92794
Q8WYB5
O95251
Q9H7Z6
Q9BW62
Q8IYT4
Q9P2W1
O75600
Q96EK5
Q9NYS0
Q9NYR9
Q8IY47
Q8NAB2
Q9NVX7
Q86V97
Q8WVZ9
Q8NFY9
O94819
Q3ZCT8
C9JR72
Q8N752
P48729
P48730
P49674
Q9HCP0
P78368
Q9Y6M4
Q13555
Q16566
Q693B1
Q96CX2
Q9BQ13
Q96SI1
Q68DU8
Q8N5Z5
Q6PI47
Q17RG1
Q7Z5Y7
Q4G0X4
A0A087WTH5
Q9NZI2
Q9NS61
Q6PIL6
P78508
Q14654
Q14500
O60928
Q9UNX9
B7U540
Q9Y691
Q9NPA1
Q86W47
Q9P0J7
Q9NZV8
P05111
P15382
Q9NXR8
Q9UNL4
Q8WYH8
Q9H3M0
P15260
P38484
Q9P2D3
Q8TDB4
O43719
Q12891
Q9NWB7
P05019
P0DOX2
Q9UK17
Q9UK53
P08476
Q9Y6H6
Q8WWG9
Q9UIX4
Q8TDN1
O95259
Q12809
Q9ULD8
Q9UQ05
Q8NCM2
Q9H252
Q9NS40
Q8WZA9
Q9H1K1
Q12794
Q96AB3
Q8N109
O75578
Q9UKX5
P20702
Q86VH2
P08514
P17301
Q14571
Q14573
Q9Y496
P05107
Q13572
Q86UX2
Q96ST2
Q8WWU7
Q14643
Q9NQC1
Q99081
P35568
Q9Y4H2
P32754
Q969F9
Q6P1K1
Q92743
Q96CN7
Q9H7L2
Q9Y287
Q969R8
Q99661
P19827
P00739
O14792
Q86XA9
Q96NU7
Q7Z4S6
P43627
P43632
Q8N7Y1
Q9NS87
P0DOX3
P08069
Q96LB3
Q13099
P27352
Q6U949
P78318
Q8IVU1
P29622
Q8TDY8
Q86T24
Q6UW32
Q6UWQ7
Q6UXB1
Q6B9Z1
Q86VF2
Q14678
Q63ZY3
Q6NY19
Q5T7N3
Q7Z3B3
Q9H9L4
Q9P2N6
P10644
P31321
P13861
P31323
Q86Y91
Q9ULI4
P43626
P43628
P43631
Q14953
P52732
Q9P2E2
Q2TAC6
Q12756
P06756
Q9UIL4
B7ZC32
Q9NQX7
P13612
Q8NHY5
Q9H1H9
Q96L93
Q8NI77
P43630
Q14943
Q9Y6Z4
P86397
Q96I82
Q674X7
Q99712
Q9NPI9
Q12791
Q16558
Q09470
P16389
P22001
P22459
P22460
P17658
Q96RP8
Q14721
Q92953
P48547
Q96PR1
Q14003
Q03721
Q9NSA2
Q9NQS7
O15225
Q27J81
Q9H160
Q9Y6J6
P09529
Q9UJ90
P55103
P58166
Q9UJ96
Q8TAE7
Q96L42
P48048
P63252
P48549
P48050
P48544
P48051
Q15842
Q92806
O00180
O95069
O14649
Q9NYG8
O95279
Q9Y257
Q9Y2U2
Q9NPC2
P57789
Q9HB15
Q9HB14
Q9H427
Q96T55
Q96T54
Q7Z418
Q92952
Q9H2S1
Q9UGI6
O15554
P51787
Q8TDN2
Q53RY4
Q6ZWJ8
Q9H478
P12277
P06732
P17540
Q6UW63
Q7Z4H8
Q8NAX2
Q9ULH0
Q9NZN1
Q9NP60
Q15040
Q8WW32
P0CJ71
Q92902
Q96RW7
Q8N9B5
Q9UM19
Q8TAC2
Q9BVR0
P0CJ73
P30519
Q92619
Q9UJC3
O43301
Q14103
P13985
O75031
Q00839
P31942
P0DMP1
S4R3P1
P0CJ69
P61978
Q9NZL4
P00492
O60760
Q86YZ3
Q9NWY4
P10915
Q9HDD0
Q86VS8
Q9UL19
O43390
P41235
Q9BR39
P08238
Q9Y5N1
P0DMV9
P50135
Q9Y663
P04259
Q2M2I5
Q3SY84
Q7RTS7
Q6ICG6
P27144
Q9HCM1
Q9BY89
Q7Z794
P04264
Q8NHM5
Q14541
Q96KN8
O75506
Q8IZT8
Q12988
P48741
Q8IVG9
Q86VZ6
P02538
Q6UXG2
Q86Y46
Q14722
Q13976
P08648
Q6ZMV9
P26010
Q9HAQ2
Q9Y624
Q9P055
Q96N16
P23458
Q9Y664
Q6NUN7
Q8IZA0
Q92628
Q7Z3Z0
Q9NXV2
Q07666
Q9BVG8
Q8N5M9
Q9BX67
Q9Y4A0
O75564
P17275
O60271
P08727
P13645
Q14CN4
Q6ZVL6
P12532
Q9NR82
Q587J8
Q9H0H3
P35367
Q9H3N8
Q86YV9
P17066
P05787
Q9C075
Q9UIJ7
Q6A162
Q6P2M8
Q9ULL0
Q96MA6
Q9UBP8
Q5TCS8
O60303
Q7Z3Y7
Q9HCM3
Q5XKE5
P54819
Q6NSI8
Q96PY0
Q8N8K9
Q9Y3D8
Q16322
Q6ZMT4
Q7LBC6
O95600
Q8NEP7
D3W0D1
Q9P2G9
Q9P2G3
A0A0U1RQI7
Q96AT1
Q9ULG3
P13646
Q7Z3Y8
Q8N1N4
P35908
Q5JYT7
Q7L273
O60938
Q9H3R0
Q9UGL1
Q8TD94
P00568
Q5HYC2
Q719H9
Q4VXA5
Q8WVF5
Q5JSQ8
Q9NRX6
A0A0A0MT89
P03952
Q9P2B2
Q96NZ1
P55317
Q68CZ1
Q13069
Q8N878
Q6ZUU3
P02794
Q13068
Q8WU20
Q16676
Q9BZ68
P19883
P21462
Q11130
Q8N461
Q3SYB3
O75899
O15117
P07954
Q8N3F9
Q6WQI6
Q3MIP1
O94992
Q96MH2
Q9Y2B9
Q96QV1
Q14526
Q53FT3
Q9BQA5
P46940
O00291
Q9H2X6
Q96JK4
Q9BW71
O43187
Q9Y616
P15515
Q9P0W2
P09429
Q15651
O60812
Q9UN86
P31270
P31267
Q92826
P14653
P14652
P14651
P09067
P17482
Q2M3T9
Q92839
O00219
Q9BYI3
Q4G0P3
P07099
P34913
Q96M11
Q15306
Q9BZI1
P78415
P78411
P05161
P00995
Q6UWN8
A0A0C4DH62
P17693
Q6NT76
P48200
P10914
Q14653
O14896
Q00978
Q6IE38
O60575
Q5DT21
Q6UXK2
P30511
Q14774
P0C870
P26583
P20823
Q10471
Q4V326
Q8TEQ6
O14908
Q02153
A6NEM1
P01772
A0A075B6R2
Q6ZMI3
Q86VQ1
P0DP08
Q04446
O43365
Q00056
O43248
Q00444
P31273
P31274
P35452
Q9GZZ0
Q9UBI6
Q9P2W3
A0A1W2PPG7
A0A0C4DH33
P01817
Q9NS71
P09681
P01766
A8MZA4
Q14161
Q6PIY7
A0A0B4J1Y9
P01824
O43364
P31269
Q96A47
P0CJ74
Q01581
P54868
Q95460
P31943
P58062
P61371
O14498
P10072
P05204
B1AKI9
Q5SSJ5
Q96Q89
Q14954
P46013
Q15058
O43896
Q14807
O43736
P05556
P05106
P05783
Q96M32
P02533
Q9HCI6
Q2KJY2
Q8N743
O60333
Q02241
Q5T7B8
P26006
Q15811
Q9NZM3
Q12840
Q6UXX5
Q86T90
Q9P206
Q6KB66
Q01546
A2RU54
O75330
A8MVJ9
Q1KMD3
Q9BUP3
O15066
Q06033
O60282
Q13683
P53708
Q13797
Q92845
Q9UKP3
Q6IE81
Q8IYV9
P57087
A6ND01
Q96ED9
P84074
Q9NWW9
Q9Y278
C9JCN9
O43464
O95965
Q6ZRS4
Q2VIQ3
Q9BY32
Q2M1P5
Q9BW19
P20701
P13647
Q14667
O95678
Q6A163
Q9NQG7
P18084
Q8WWA0
P26012
P38570
Q5VZ72
Q1ZYL8
Q9UQF2
Q96AA8
Q5VZ66
Q9UPT6
P19013
P05412
Q14695
O15063
Q6ZU52
Q05925
Q9NP08
Q9UPZ3
O95757
O14558
O60921
A4D126
O95235
Q6NV74
Q9BQS6
Q99706
Q14952
O00139
P15884
P53990
Q08881
P18564
Q13349
O14713
Q9Y219
Q9P266
Q86YT9
Q92833
P17535
Q15652
Q9H9V9
Q6ZU35
Q9UJY1
Q8NHK3
P43629
Q8IX03
Q96FN5
P56199
Q96J02
Q8N4N8
Q2M1V0
Q9ULR0
P26440
O14782
Q14624
P23229
P83110
Q9NQT8
O75037
P19823
O95239
P16144
P11215
Q6PHW0
Q92613
P78504
Q6UXV1
Q8WYK2
Q13387
P35527
Q96S86
P28290
P12035
P35900
Q9H910
O60268
P19012
Q0VF49
Q68EN5
Q04695
Q96PQ7
Q5JT82
P07288
Q3LI54
O43813
Q9NZS2
Q93100
Q96NJ5
A6NCF5
Q8N239
O15550
Q9UKR3
Q9BYQ4
Q3LI70
Q05513
Q5T749
O15054
Q03164
Q15418
Q3MIV0
Q9BQD3
Q9NS86
O76015
Q99612
Q13887
P04433
P01624
Q8IUC0
P20151
Q49AS3
C9JBD0
P25391
P14618
Q7Z4W3
Q6ZNG9
Q8IZD2
O43790
A8MUX0
P60985
P0C5Y4
P17252
Q9NSB2
A6NMS7
O75690
Q53GT1
A0A0C4DH24
A0A0C4DH72
Q2LD37
Q5VV43
Q14532
O94854
P08729
Q9Y6K8
Q8NB78
Q06136
Q9Y2Y9
A0A0C4DH68
A0A087WSY6
Q9BQ66
Q6ZV70
Q9GZZ8
Q5T7P2
Q15349
P02795
Q8NCW0
Q6VAB6
Q86YQ2
Q13753
P0C7H8
P30613
P01597
Q9BYE3
O95232
P01601
Q6UX15
A0A0A0MRZ7
Q4FZB7
Q5VSP4
Q8N370
Q3ZCW2
Q5TA77
P24043
Q8N5S9
Q6PF15
Q9P2N7
Q6UWL6
Q3LI66
P78386
P51812
A0A0B4J2D9
A8MVA2
Q3LI73
P01611
A0A075B6S4
P25713
O15230
A0A0C4DH67
A0A075B6S5
Q96JN0
P01615
Q5TA76
Q8MH63
Q6UWM7
Q9UK32
Q6L8G5
P01602
P11279
O75840
Q3LI58
A5PL33
P05771
Q92876
A0A087WW87
Q9BYQ6
P18627
Q71F78
Q6GTX8
A0A087WSZ0
A0A0A0MRZ8
Q13571
O00515
P01593
Q3LI72
P23919
O95461
Q5T5B0
Q5TA78
O75582
P06315
Q9H079
Q53H82
Q9BYT5
Q9BYR8
O95447
Q6L8H4
Q96B70
Q5TCM9
Q9BYR2
P62502
Q6JVE9
Q8WX39
A0A0C4DH55
Q6XYB7
O76011
Q16787
A0A0C4DH25
P07195
Q9NVR5
Q659C4
P60368
O00214
Q8IWV1
Q9UIC8
P23443
A4D1U4
Q9NQR1
Q569H4
P05162
P60372
P48357
Q96DT5
A2CJ06
Q96C11
O75822
Q9UBQ5
Q7L2H7
Q12926
Q14576
P60002
P0C7U0
Q8IZ81
P02679
Q8TAL6
P29317
B3EWG3
B3EWG5
A8MYX2
B3EWG6
O95750
Q9HCT0
Q9GZV9
P12034
Q8IUX8
Q9H4M9
P31371
Q96KS0
P17813
P18146
Q96D98
Q8N9N8
P41567
O15372
P02671
Q9HBU6
P78545
P33316
Q02413
O00148
Q96DC8
P30084
P00533
Q14512
Q9H223
Q9H9B1
O14681
Q8NDI1
Q8N140
Q9BY44
P60228
Q08830
P09769
Q5JVL4
O00418
Q9NX77
O42043
P61566
P61570
Q9HDB8
Q69384
P61567
Q02790
Q13451
O75344
Q9Y680
P13929
P21709
Q9H8M9
Q8IVF4
Q658K8
P29692
O75461
Q6NXP0
O95208
O15197
P38117
Q8N693
A0FGR8
Q6IPR1
Q3ZM63
P0DPP9
A0A1B0GVM5
A0A1B0GTK5
P55265
Q96PT4
P0DPD7
Q9Y2G0
P02771
Q9NZW4
O43921
Q15768
Q92630
P0CJ87
P43003
Q6RFH8
P60608
Q9BUY7
Q96AZ1
P16591
Q08426
P14138
Q96AC1
Q8NCM8
P13639
Q96C19
Q9H2C0
P14867
O14893
Q8IVV7
P0CL80
Q4G0N0
P01814
Q9UBU3
A6NEF3
A6NI86
P01825
P14770
Q04637
O43432
P63241
Q5TF58
Q9H496
P09912
Q6UWM5
Q9BZJ8
O95800
Q9NQS5
Q86YR5
Q14623
Q8IYA8
Q5VVH5
Q9BYH8
Q4G1C9
P30550
Q5TC63
P07492
Q13422
Q9UKS7
Q9H2S9
Q9H5V7
A4D1B5
Q9NRJ2
P29459
P31785
Q6EBC2
O95760
Q6ZMJ4
Q9NZH7
Q9NZH8
O15217
P08700
Q7RTV2
P24394
P05112
P09488
P08887
P28161
P40189
Q03013
Q9H4Y5
P09211
P16871
P30711
P10145
A0A1W2PR19
Q8NBJ5
Q9BZM3
Q6EKJ0
Q4AE62
Q9H0C8
O43824
A4D1E9
O00178
P22732
Q9UGQ3
Q6PXP3
Q9NRM0
Q9NYZ3
Q9Y2T3
Q16661
P51841
Q8N442
Q9UBP9
Q8N7I0
A0A096LPI5
Q3ZCU0
Q4G148
P16403
O14756
Q53T59
Q8IZA3
Q96KK5
P0C5Y9
P0C0S8
Q71UI9
Q96A08
P16104
P33778
Q93079
Q9UJM8
P02008
P68871
P02042
Q99075
P02100
P69891
Q6B0K9
Q9Y450
Q96LU5
Q96T52
Q9BYQ7
O95751
P11137
Q7Z429
Q8IV50
O75951
P0DP75
Q9BXT6
Q9NPA3
Q6ZN16
A1Z1Q3
P43358
Q9BW11
P43363
Q9H6Y5
P57077
Q96LZ2
P43355
Q8WWC4
Q5TCQ9
Q92585
Q8IZL2
Q5VSG8
P55145
P48163
Q9P2G4
P53582
P78559
P46821
Q66K74
P27816
Q96JE9
Q9UPY8
Q49MG5
Q9UEW3
Q9NS73
A4D2B0
Q6P1A2
Q96EY5
Q13394
Q9HCC0
Q5U623
Q8IX19
O60942
Q8NI22
Q7L590
Q9GZU1
P33993
Q9UJA3
Q9NXL9
Q9Y6D9
Q9NWR8
Q8NFP4
Q7Z553
Q15528
Q02080
Q14814
A6BM72
Q9H1U4
O00470
O14770
Q99687
Q9Y316
Q5VYS4
Q02078
Q16820
Q9BUN1
P50221
Q7L2J0
P35240
Q8N4P3
Q5EB52
Q9HCE5
P53602
A6NJ78
P10243
Q99417
Q8N699
Q96QE2
P23409
Q8TCB7
Q9H1A3
Q13126
Q8N5U1
A6NCF6
Q16706
Q9Y2E5
Q9NTJ4
Q9H9H5
O43708
Q5TCX8
Q9Y2U5
Q05195
P43364
O75444
P43366
Q9UJ55
Q9Y5Q3
P43357
Q9Y5V3
Q9UNF1
Q9HCI5
Q3KP22
Q13021
Q96QZ7
Q8N4S9
Q96A59
Q96JK9
Q16655
Q5VT66
Q14244
Q9Y2H9
P29966
O60307
Q9P0L2
Q6ZN01
Q96EH3
Q96L34
Q8N8R3
Q96PE7
Q9BQD1
D6RGH6
P20382
Q14566
Q8IZK6
Q8TDD5
P33992
Q6DN14
Q71F56
A0A1B0GVS7
Q5I0G3
O15151
Q9NU22
P21439
O60244
Q9UHV7
Q9NVC6
Q13503
O75448
Q71SY5
Q9ULK4
Q9NPJ6
Q9NX70
Q06413
O15553
Q96KG7
O75095
Q7Z7M0
Q5TIA1
A0A087WXM9
A2RUB1
P50222
Q9NQ76
Q9UIF7
Q86XA0
Q5JXM2
Q96IZ6
Q9H8H3
Q9H7H0
Q53QV2
Q6ISS4
Q8NC56
O15480
Q9H0U3
O60732
P20916
Q13495
Q9NQG1
Q9Y2U8
P21145
Q5SRI9
Q6UB28
P49137
Q16644
Q9NX47
P48740
O00187
Q86YJ5
Q8NA82
Q7KZI7
P27448
P35410
Q8TCQ1
Q9P0N8
Q7Z434
Q9NR56
Q5VZF2
A2RUH7
Q6ZNC8
Q8WWY6
A6NDZ8
A0A1B0GVZ6
Q05BQ5
P41968
P33032
O15068
Q99705
Q9BTE3
Q8NEM0
P25205
C9JLW8
Q96EZ8
Q6DN12
P49901
Q13257
Q9P1T7
Q8TC05
Q00987
P08183
Q8NDY4
O60682
Q8N9H8
Q9BV79
Q9P086
Q93074
Q9BUE0
Q15648
Q9H944
O95402
Q96HR3
P40306
A5LHX3
P49768
O95456
Q9BT73
Q8IV42
Q6UWS5
P26599
Q9Y6C5
Q6ZW05
Q8WV60
Q86Y79
P20264
Q12837
Q9NXH3
Q9BZL4
P30405
P23942
P07225
Q8N8Z3
Q6MZQ0
A1L453
P20618
P49721
Q5JS54
Q06323
Q14997
Q92530
Q969U7
Q9HC23
O60508
P60900
P28062
P28065
P62714
Q9H2H8
P35813
Q86UA1
Q8IZ63
Q96S07
Q86XN7
Q53SZ7
Q99633
Q86TP1
P79522
O43395
Q13523
Q6ZR98
Q96HE9
Q9ULL5
Q9NZ81
P25788
O15355
Q8TCE9
P45877
Q96MI6
O43586
P53041
Q8WY54
Q5T8A7
Q86WC6
Q9Y3C6
Q7Z5V6
P06401
O75626
Q9NQX1
Q06830
P16471
P20265
Q9UKY4
P49593
Q6NYC8
Q5R3F8
O96001
Q70Z35
P49642
Q9NQX0
Q9NQW5
Q9NQV8
P04554
P30048
P23284
Q08752
Q9UMR5
P78424
Q9BXR3
Q8NE79
Q6S8J3
Q9H8P0
Q5JR12
Q8N3J5
Q5SGD2
P01236
Q8NHR9
Q99935
P85299
P20472
Q9UKI9
Q8WVV4
Q96C90
Q6PJE2
Q96A00
Q16378
Q12857
O00712
Q86X76
Q8N8Q9
P52952
O60551
A6NJU9
Q96PH1
Q9UM47
O15130
Q99466
A4D2B8
O95744
Q13401
A8MQ11
Q13670
O43808
A0A1W2PS18
Q6X4W1
Q63ZY6
Q15738
Q8WV22
Q9Y328
O43920
Q07444
P08949
Q13287
Q6P988
P51805
Q99457
O15031
Q9UHC9
A6NHN6
Q8NG41
Q96IY1
Q16620
Q12769
Q96CW9
Q99650
Q9NRP0
Q9NWU1
P51582
Q15391
O43422
P32322
Q9UBL9
P56373
Q9BTU6
P49720
P28074
Q13310
Q9UKS6
Q96M98
P09466
O75459
Q02509
P21953
Q3SX64
Q17RF5
Q9BZK8
Q14990
O75807
P12694
Q8IZS5
Q6NWY9
Q9NRN5
Q5VTA0
Q5SWL8
O60890
Q92733
Q00LT1
Q9UBM4
Q8NGS3
P04000
Q8NGA1
Q8NGR9
Q8NGQ3
Q96CV9
P58170
Q8NG85
Q8NG80
Q8N349
Q8NG83
Q8NGP0
A3KFT3
O95221
A6NKK0
Q8NGV7
Q8NGN0
Q6IF00
Q8NH18
Q8NGQ2
Q8NGN1
Q8NH21
Q8NGP4
Q8NGD4
Q8NH42
Q8WZ94
O76100
O14581
Q8NGG2
Q8NGD0
Q8NGF9
Q8NGH3
Q8NGQ6
Q8NGZ5
Q5TZ20
A6NL26
Q96RD0
Q9H209
Q6NXP6
Q8NH80
Q8NGC3
A6NND4
Q8NGN4
Q8NGS8
Q8NGA5
A6NDL8
A6NL08
Q9H2C8
Q9UKL2
A6NMZ5
Q96RD2
Q9UGF5
Q8NH60
Q8WVF1
Q8NHW6
Q96FW1
P10451
Q13438
Q9BZF2
P02818
A6NNC1
Q969R2
P32243
Q8IYS1
O00398
Q9H244
Q9UNF0
Q8WV74
Q53FV1
Q8N138
Q9BXI2
P78527
O60260
O75569
P51817
O43930
Q7L8S5
Q7RTS5
Q8WZ82
Q9H1P3
Q7RTW8
Q8N2R0
A8MW92
Q8TDS5
P32242
O75747
O14683
Q99571
Q9BZF3
Q96SU4
Q8N573
Q6GTS8
Q06190
P13674
P54886
Q96C36
Q8NBR0
P47712
Q9UP65
P27986
Q8NH19
Q8NHA4
Q9UKK6
Q9Y4A9
Q9NPJ8
P30954
Q8NGK0
Q9H343
Q8NG92
Q8NGQ4
Q8NGN2
A6ND48
Q8NGZ2
O15294
O00330
P48634
P41143
Q9H4Q4
P08100
Q8NHA8
P47890
O60431
Q8NGS1
Q8NH94
Q8NGR5
O43900
Q9BXB5
Q7RTZ1
Q86WC4
P00480
Q7RTU3
Q5VWM5
P02812
P10163
Q8NCQ7
Q8NGR6
Q15619
P47884
P47887
Q8WZA6
Q8NGX9
Q8NH00
Q8NGI4
A6NET4
Q8N148
Q8NGL0
Q8NHB1
Q8NGB9
Q8NGD2
Q96R72
Q8NHA6
Q8WZ92
Q8NH43
Q8NGG3
Q8NGB6
O60412
Q96RA2
Q8NG98
P0C623
P47881
Q8NH73
Q8NH49
Q8NH87
Q8NGQ5
Q8NGE9
Q8NGE1
O76002
Q8NGG6
Q8N162
Q8N146
Q8NGG1
Q8NGG0
Q8NGG5
Q8NH50
Q8NH09
Q8NH10
Q9NRC9
Q7RTY7
Q5XKR4
Q9H4B0
Q99489
Q8NGK9
Q8NGL1
Q15615
O43869
P0DN80
Q13606
Q8NHB7
Q8NH40
A6NMS3
Q6IEY1
Q96R69
Q8NGX8
Q9Y3N9
Q7Z3T1
Q8NGA2
Q8NGV0
Q8NGD5
Q8NGC6
Q9UGF6
Q8N0Y3
Q8NH05
Q8N628
Q8NH48
Q96SN7
Q8NGL3
Q9GZM6
Q8NH16
P0C604
Q8NGM8
Q8NGG4
Q8NGP2
Q8NH51
Q13415
O43929
Q9Y5N6
Q9Y3B8
Q9NX31
Q7RTM1
Q6GQQ9
P61366
Q3ZCN5
P30559
Q8IYS5
Q32P28
Q15077
Q96FE7
P0DJ07
Q3SYG4
Q96NR3
Q96EY7
Q3MIT2
P25786
Q02127
P30566
A1KZ92
O15067
B1ATL7
A8MZF0
P24158
O14603
P21108
P43686
P62333
O14818
Q9BQR3
P25789
P22102
Q9H606
Q86WR7
Q8IYP2
Q2VWP7
Q5FWE3
E5RG02
O95084
P04070
A6NIE9
Q9UMS4
P04280
O43172
Q9BWN1
P25787
I3L0S3
P07737
O94906
Q6P2Q9
A8MTI9
Q7RTY5
P28066
Q9P215
Q9UNA4
Q9NPJ4
Q86V59
Q8NA72
Q03052
Q86YR6
Q13522
Q86SH4
Q8N3Z0
Q7RTY9
Q7Z5A4
Q7RTY3
Q8IV56
O43272
Q92786
Q8WUY3
P62191
Q96N64
Q14863
Q9H237
Q15166
H3BUK9
A6NI47
Q9UD71
Q96S44
P60891
Q9NV39
E7EML9
Q9UIG5
Q9UIG4
Q8WU10
P11216
Q9BU68
P86496
P86481
P86479
P86478
P0DPQ3
A6NEV1
Q6ZRT6
Q6ZRP0
Q9ULD0
Q8TAK6
Q6N063
P08559
Q99983
O75915
O60810
Q5VWM4
Q04118
P0CE72
O60313
O43749
Q8NGR2
P41146
Q9P1Q5
Q9Y585
O95047
Q86XR5
Q8NGB2
O76000
P17568
Q99574
Q8NG66
Q9Y4A8
Q5M9Q1
P22307
Q969F2
P55058
P29474
P55209
O75051
Q99733
P48745
Q96NT1
Q14207
Q96L73
O96028
P46459
Q86YG4
Q08J23
O95665
Q8TCD5
O76050
Q5T2W1
Q9NX24
Q6T4R5
Q76FK4
Q9UK39
Q9BZQ4
Q99742
Q86UR1
Q8NFA2
Q9NY59
Q96MG7
O60906
Q9BZ95
P30989
Q5TYX0
P13725
O43663
Q6U736
Q9Y520
Q8NGR3
Q7Z3G6
Q15612
P0DN78
P30953
Q8NH72
Q96R27
Q8NGM1
Q8NG81
P0C626
P58180
Q8NGE8
Q8NHB8
P0C645
Q8NGC2
P0C7T2
A6NH00
Q8NGP8
Q96R30
Q8NGP3
Q6IEU7
Q96RB7
Q8NG97
Q8NH85
O76099
Q8NGD1
Q8NH69
Q8NGL7
P59922
Q8NG95
P47893
P47888
P0C7N8
Q8NGI9
Q96R08
Q8NGG7
Q8NGR4
Q8NGU4
Q9GZK6
A6NF89
Q8NGC5
Q8WZ84
Q8NGN8
Q8NGM9
Q8NGW6
Q8NGF8
Q8NGY6
Q8N0Y5
P04156
P0C7N1
P0C7N5
Q9Y619
P0C024
Q9UHM6
O14841
Q9NQV6
P03999
Q8NGS2
Q8NH93
O14718
Q8NH92
P0DN77
Q8NGT9
Q6IF42
Q96R45
Q8NH37
Q96R28
Q6IEV9
Q96R67
Q8NGL9
Q9NQN1
Q8NGV6
Q8NGJ1
Q8NH03
Q8NGI6
Q6IEZ7
Q8NHC8
Q8NGL2
Q8NH79
Q8NGP6
A6NFC9
Q8NGD3
Q15622
Q8NH41
Q8NG75
Q8IXE1
P58173
Q5JQS5
O95371
Q13607
Q8NGE7
O95007
Q6IFH4
Q8NGW1
Q9GZK4
O95918
Q96RC9
O76001
Q8NH83
Q15617
Q8NG78
Q8NGY5
Q9UBD5
O43612
Q13416
O43913
Q96LW4
Q9GZK7
Q8NGE0
Q8NGK1
Q8NGY7
O15504
A6NM76
Q9H4D5
Q9H2C5
Q96CM4
Q9H346
Q8NGJ3
Q8NH53
Q8NH57
P29728
Q8NAV1
Q15743
Q96E52
Q5VT98
Q9UI14
Q9NTK5
Q96PE5
Q96QH2
Q9UKK9
Q96RD3
Q8IWE2
P04181
P0C7T3
O95190
Q8N2U9
Q8WWZ8
Q5SWX8
Q5VWM3
A3QJZ7
A0A0G2JMD5
P78395
Q9BXM0
Q5JSZ5
Q9NQV5
P41145
Q8TEA1
Q9Y2I2
Q9UKG9
Q9ULJ1
Q5BJF6
Q5SWA1
P86480
Q5VTL8
O75400
A3QJZ6
Q96KF2
P78380
Q9H6K4
O60422
A6NGQ2
A8MZH6
Q96NZ9
A6NF83
Q6UX06
Q5SWL7
Q68BL7
Q68BL8
A6NGN4
H0Y7S4
D3DTV9
Q6UWY5
P23515
O95948
P47874
Q5VXH5
A0A2R8YFM6
Q9H1Y3
P35372
Q96MT3
Q8NH06
Q2TBC4
P34982
P04001
Q8NGY9
Q8NGB4
Q8NGU1
Q8NGT5
P47883
Q8NGJ0
Q8NGZ4
Q9NZP2
Q9NZP0
Q8NGL4
Q15620
Q8NGT1
P0C6T2
A0A2R8YFL7
P53370
Q8NGI1
Q8NGF3
Q8NH04
Q8NGP9
Q9UBU9
Q8NGZ3
Q6IF99
Q8NGX6
A6NMU1
Q8NGF6
Q8NGY0
Q8NH55
Q8NGK4
Q8NGK3
Q86UD1
Q15646
Q16633
P36957
Q9Y2G5
P29803
O60813
Q13516
P11177
O60831
Q86YV5
O95521
O95803
Q969S2
Q96E22
Q92832
Q9HB89
Q9Y2X3
Q8NA29
O00567
P35228
Q6P499
Q9NZP6
Q99743
Q9Y5S8
P61583
P61582
Q9HBY0
P48145
Q8IVI9
Q9NQX5
O15118
Q9GZQ6
Q96MF7
Q9NXE4
Q3KNT7
Q96EP9
Q0GE19
P78549
O00634
Q8N5F7
Q9BSH3
Q9H2Z4
Q8NFZ4
Q9BVI4
Q99801
Q05586
O95478
P42857
Q5PT55
Q5VT03
Q9H3P2
Q13469
O95096
Q9NZ94
O95897
Q9ULX3
Q9BSC4
Q9NRX3
Q9NPH0
Q9H093
Q9BQG2
Q86X67
Q9NV35
P15309
P55160
Q9HB63
Q96TA1
Q12879
P48645
Q8TCU5
Q6XQN6
O75694
Q96CB9
Q12908
Q5VZR2
Q9H857
Q8WUM0
Q9HC98
Q96JN8
Q14112
Q9GZT8
Q16649
Q13224
Q9Y3T9
Q9BX97
P51513
O60287
P46531
Q9BY65
Q9NPH5
E5RHQ5
Q9Y4D7
Q17RQ9
P30414
P43699
O60936
Q15155
Q9H6R4
Q9UMY1
Q9NZM5
Q96P11
Q8NE18
P34130
P03891
P35658
B1AL46
Q5TFE4
Q86SG6
Q8TB73
Q8N4C6
Q6KC79
Q9GZQ4
Q8TAU0
Q16517
A6NCS4
Q86UT6
Q15233
Q14978
Q9HAN9
Q96T66
P61580
Q9UIW2
Q9ULW6
Q9H841
Q9HCM2
P61581
Q8IUM7
Q04721
Q9BV86
Q6ZSK4
A6NNL0
P03897
P13686
P80303
Q9Y5A7
Q8IW45
Q7RTR0
Q96S42
Q9BZE4
Q9UGY1
P49790
Q9GZY6
Q16288
Q96HA8
Q5VVY1
Q7Z3S9
P0DPK3
P0DPK4
Q8IVF1
Q9Y4Z2
Q96EH8
Q86XR2
O75323
O60393
Q8WTT2
Q96PB7
Q5SY16
Q9NPE3
P29475
Q12796
Q9QC07
O60927
B7ZBB8
P16298
A8MPX8
Q6PEW0
Q8WWY3
Q8NF86
Q8TAE6
P62937
O00743
Q9H4Q3
Q9NNZ6
Q01851
Q15165
P0CG39
Q96T49
Q08209
Q9ULR3
Q8NEY8
Q5JRX3
Q8TCU6
Q9NRX1
Q8TC44
Q7Z3K3
Q9NP85
Q8N131
Q9NUX5
Q6S5H5
Q9HBV1
Q13427
O95428
Q8WVI7
Q9HCU5
Q3B8N5
Q8N271
P22103
Q9UL42
A0JP26
P10619
Q86YN6
Q9Y255
P58294
Q92620
P63135
P49335
Q6S545
Q6PEZ8
Q9UHV8
P26678
P50336
O75688
Q6UWY2
Q5K4E3
Q13519
Q9Y6A1
O75817
P0CG38
Q8IXY8
O43447
O15297
Q6ZMI0
Q13162
P30044
Q96BP3
Q9NRG1
Q96I23
Q9UKN5
Q9Y2Y8
Q8N7G0
Q9UBT6
P48454
Q8WUA2
Q8N819
Q9H939
Q9Y570
P51888
Q9HAZ2
Q8NI37
Q8N945
P32119
P60673
E7EW31
P02810
P63133
P67775
Q12972
P30041
Q92954
Q9NQV7
P14859
Q96T60
Q7Z5L7
Q15063
Q9GZV8
P57071
Q13029
P13727
P49643
Q9UBK2
P49683
Q5HYW2
P40261
Q969G9
Q96P20
Q96MY1
Q13423
Q8NFZ3
Q9H8H0
P78316
Q9NPB1
P61970
Q14973
Q9BSD7
P20783
P03886
Q86UY8
Q86T03
Q8TF05
E7EU14
Q9UPN7
P03915
Q16621
Q96PU5
Q969V3
O43908
O00746
P28336
P59044
O15522
P78367
P78426
P03901
P03905
Q5H9R7
Q14249
P24666
Q9Y5Y2
Q7Z417
O75147
Q8IXM7
Q16625
P0CE71
Q96PU9
Q9NZT2
Q02218
O60502
Q8N543
Q8NH56
Q8NH54
Q9Y6K5
Q9NPH6
P11182
Q9NY56
Q5VST9
Q9NX40
Q56VL3
Q8TAD7
Q9BQT8
Q01968
Q9BR26
Q2M2E3
Q5THK1
O75665
Q9P242
A6NIJ9
Q8NGK2
Q5VZ03
Q8NGJ2
Q8NGK6
Q8NH67
Q8NH64
Q8NGH6
Q8NGK5
Q8NGI2
Q8NGI3
Q9NRI7
P54368
Q96MR7
Q9H607
A1E959
A8MYP8
Q9UHK0
P58182
P52948
Q8NH01
Q8NGF4
Q8NH02
A6NGY5
A6NDH6
Q8NGS4
Q9H344
Q8NGE3
Q8NGX3
Q8NHC7
Q8NHC6
Q6IFG1
Q8NGJ7
Q8NGJ6
P00973
Q8NGH5
O60828
Q8N755
O15243
P49757
Q99567
O95157
Q8NG84
Q8NGR1
O60403
P0C629
A6NCV1
Q8NH59
Q8NGJ9
Q8NGL6
Q8NGI7
Q9GZU5
O95013
Q8NGH7
O15381
Q96R47
A4D2G3
Q8NGN6
Q8NG76
Q8NGS7
Q8NGT2
Q8NGJ8
Q8NHC5
Q8NGB8
Q8NGJ4
Q9Y5P1
Q8NGF1
P0C646
Q9UMX2
Q9BW27
Q8NGX0
Q8NGN7
Q9H339
Q8NGN5
Q8NGZ9
Q8NH89
P0C617
Q6ZVC0
Q8NHC4
Q6IFN5
Q96R54
A6NHA9
Q6DKJ4
Q6IF63
Q8NGH8
Q01453
Q9UL41
Q15435
Q13356
O14830
Q9H3Y8
Q8NA58
Q9WJR5
Q969H6
Q96QC0
Q99575
Q8NBT0
P27169
P63132
P36873
Q9Y244
Q96QR8
O14829
Q8N8W4
Q9NST1
Q8IY26
Q6ZV29
Q04941
Q9NRY6
A0A1B0GUJ8
P31939
O00469
O14494
P00747
Q92871
Q99640
Q9ULN7
O94903
O43688
Q9NRQ2
O15305
P09086
Q9HBU9
P62140
Q9UNP9
Q8TEM1
Q6S8J7
A0A0A6YYL3
Q8TF01
Q8ND90
O00592
Q9NVS9
Q15319
Q9Y253
P63136
P11086
P00491
B2RU33
A5A3E0
P62136
Q96I34
Q8N4B5
Q6MZM9
Q2NL68
Q16651
Q8TB68
Q99811
Q5T870
A6NEY8
P35998
A6NEC2
P55786
Q99436
Q9UL46
P61289
P49810
Q8IYL9
Q9UKA9
O95758
Q9Y3E5
Q13635
Q3KNS1
Q14761
O75127
Q2M3V2
Q9P2T0
Q96A25
Q9NUM4
Q9BVX2
H3BS89
Q86VY9
Q6ZMB5
Q69YZ2
A6NKL6
Q9H0A3
Q9Y2B4
Q9NYJ8
Q9BSH4
P37837
Q9C0I4
O00268
Q9BVV6
O43752
P61956
Q7L0J3
Q9BX26
P60508
P47897
Q8WUY1
P59541
P59540
Q96FV9
Q9Y3F1
Q9NYW3
P0C7N4
Q5T4T1
B2RXF0
Q99576
Q7Z7N9
Q8IXX5
Q1AE95
Q5JRV8
P29083
Q96DZ7
P29084
Q92609
Q8TAQ9
Q96RS0
Q5T1C6
P54577
Q8NBD8
Q96EM0
Q9ULZ0
P59542
Q8N9U0
A6NHL2
Q8IZP1
P63165
Q6UWL2
Q8NHG7
Q9Y2Z4
Q15714
Q9Y3Q8
P40200
P48775
Q96RI9
Q9NYV9
O14894
Q92844
Q96SB4
O60499
Q8TCJ2
Q6ZVD7
P02808
Q86WV6
Q15833
Q9UBS9
Q9UGT4
Q96L08
Q15022
Q9UH65
P35269
Q9NYW4
P59539
Q70YC4
Q9UPE1
P53597
Q6J9G0
Q8NBK3
Q7L1I2
Q9NYW2
P21731
Q9NYV8
Q9NYW7
Q8N5C8
Q7RTR8
Q8IZX4
P13984
Q96BN2
Q9C0D5
Q9Y6J9
Q8N3R3
Q13247
A6NGW2
Q8IWZ8
B6A8C7
Q9NVA4
Q8NFB2
P59551
Q9NYV7
Q96J01
P59537
O75410
O95359
Q13769
P0CG35
P49588
A6NEL2
O75157
Q6ZVK1
P30408
Q9NYW0
P48230
Q9Y228
Q96A56
Q9NYW6
Q8NI27
Q9NYW5
P59543
P21675
Q9P1P4
Q86W42
Q96BW9
Q9HCD6
Q15170
P78371
Q9HAU6
Q15527
O15260
O60279
Q4LDE5
Q1ZZU3
Q96CE8
Q969N4
Q15750
Q8IXH6
Q86V81
Q9Y6A5
Q96RJ0
Q9P1P5
Q92750
Q92748
Q9UPZ6
Q16559
O75529
Q15542
Q9NY65
Q96S79
Q6PCB5
Q8WWV3
Q5HYW3
Q17RB0
Q8NET4
Q14D33
P09234
P09661
Q59EK9
Q9UJJ7
Q96GQ5
Q5JPH6
P07814
Q9HCS7
O95926
A8MWD9
Q9UIY3
Q99584
Q9Y666
Q9UH99
Q8N434
Q9UK61
P10828
P0DJG4
P54136
Q9BWD1
P82914
Q9Y3D5
Q9NVS2
P82650
P82930
Q92552
Q9BQC6
Q8N8U3
Q6ZR62
O00442
Q16799
Q86VV8
Q96DX8
Q96T51
Q92622
Q96NL0
Q8WWU5
Q5JR98
A0A087X1G2
P68363
Q86XR7
Q5VWI1
A7MCY6
Q7RTU1
Q5VWP2
Q9BT92
Q6ZYL4
A2RU30
A8MXK1
P42765
Q9P0N9
B9A6J9
P57738
P40227
P13385
Q9BYX2
Q96A09
Q9UJT0
Q9NWX6
Q7Z6L1
Q99593
Q0IIM8
P62380
Q9UHQ7
Q9NVR7
A6NM43
Q8NEK8
Q15569
Q6YHU6
Q9NVV9
Q9Y4P3
P48643
O95379
P01135
Q969E4
Q17R31
Q9BQ87
P50991
Q92734
Q16650
Q9H3H9
P20061
P20062
O14746
P36402
Q5JNZ5
Q71UM5
O43159
P08708
P15880
A8MT33
P62857
P62861
P62847
P62269
P62701
P60866
P62979
P23396
P62273
P62851
P62854
P61247
A1L190
Q9HA77
Q15431
P46782
Q0VAF6
Q6PIF2
P62081
P0CW21
Q96I25
Q6Q759
O75830
Q96PI1
P35325
O00267
Q5MJ08
Q5T0L3
Q9C004
Q13813
Q15572
Q4G0T1
A7MD48
P78362
Q9BRL6
Q9NP77
Q9Y5Y6
Q16385
Q9Y3M8
O60284
Q15532
Q8IUX1
Q8N5J4
Q9HCB6
Q9NS25
Q9NZD8
Q6UW49
Q2M3C7
P22528
Q5MJ10
P22531
P11277
P21549
O76094
A2VEC9
P48595
Q8NFV5
A6NIY4
Q96P63
Q14DG7
O75635
Q9H0A9
Q86U17
Q8IW75
Q6UXR4
Q8IUW3
P49223
Q76KD6
A0A1B0GTR4
Q9H040
P35326
O43609
Q16514
O15042
P63272
Q96L03
Q9BXG8
Q9H254
Q8WW59
Q9H2V7
P02549
Q9BT56
A4D263
Q9BXB7
Q8WTU2
Q15573
Q14515
O15020
A0A0U1RRN3
Q14247
Q6ZRS2
Q15545
O43295
O60687
Q9H3Y6
A1X283
A6NLX3
Q24JP5
Q495Y7
P35237
Q5VX52
Q9UM82
O75940
Q8IVW8
Q8WWL2
Q7Z698
Q5JUX0
Q5W111
Q68D10
Q99619
P49903
Q15544
Q01082
Q53T94
A0A1B0GWG4
Q8N103
Q9BVQ7
Q8N4H0
Q86WD7
A0A1B0GVQ0
P0CI01
Q9HD40
Q9Y4P9
O95149
Q9BYE4
Q0P670
Q6UDR6
P09486
Q9UBC9
P35346
P61011
Q9NQ55
Q01995
Q08AE8
Q9NS26
Q96RM1
O43291
Q8NA61
Q8NCJ5
Q56A73
Q12962
Q6ZMY3
Q96LK8
Q8N9Q2
Q15543
Q9Y6N5
Q7KZ85
Q8NEQ6
P36956
Q12772
Q8WXA9
P23327
A1L4H1
P12931
Q9HBM6
Q16594
Q9BXP5
Q9Y6A9
Q9HBM1
B9EJG8
Q9NX61
Q9P0W8
P19623
Q9C093
Q5TCZ1
Q8N4L4
Q15513
Q13148
Q9BR10
Q8TCT8
Q7Z6I5
Q96A44
Q537H7
O15270
Q7Z5L4
Q8N5C6
O60232
O75391
Q9UBP0
Q9BSE5
Q5MJ68
Q15772
Q8N0Z3
Q8NHS9
P35321
Q5VSR9
Q5MJ07
O43597
Q9HD15
Q9NUV7
Q96JI7
Q13501
Q96GP6
Q14162
Q5H9L4
Q9C0H9
Q7Z572
A2A2V5
Q8IW70
P29508
A6NNV3
Q8TCT7
Q01892
Q9UQ90
Q96N96
Q96N06
Q8NCC5
Q5BIV9
P37108
Q9BWW4
Q9UH36
Q8N0X2
Q8IUH8
Q9Y5K1
Q7Z699
P35270
Q96BD6
Q5MJ09
Q07955
Q9UI15
Q8WXF0
Q9HBF5
Q9UJW9
O00204
O75886
O76061
H3BQB6
Q8TAV4
Q6ZMD2
O43278
A0A1B0GUW6
Q8N9U9
Q13103
Q6PJ21
Q9UHB9
Q13242
P17542
Q86UX6
P0CL83
P50225
Q6ZMT1
O75897
P36952
Q8IY81
P50452
Q8NEY3
Q8IXZ3
P52657
O75934
Q99865
Q2MJR0
Q8NFR3
P22532
P31391
P08240
P40763
Q13043
Q6IQ16
Q9BXN6
Q8NHX4
Q99611
O15269
Q96JX3
Q8TB22
Q96DR4
Q9NSY2
Q9UBI4
Q9Y6Q2
Q69YW2
Q7Z7C7
O95793
P84103
Q08170
P51571
O60224
Q6IMI4
O43704
Q9UJ98
Q92783
E0CX11
P31948
Q8IWL8
O94804
P08842
Q9NRL3
Q9H6E5
O00506
Q8TDR2
Q9P2R7
P17947
B3KS81
Q9BWG4
P09132
Q9UQ35
Q14140
Q9Y2M2
Q9Y365
Q99909
Q7RTT4
Q7RTT3
Q8N412
Q13188
Q14849
P46977
Q8N3U4
P49675
Q5VSL9
Q658P3
Q8N4C7
Q9BYT3
Q9Y2K9
Q15208
Q01130
Q8WYL5
O75494
Q8WU08
Q9UEE5
P0CL84
Q9BR01
P50226
P0DMM9
Q8TDW4
P51692
Q9NY15
Q99469
P42224
Q9Y3F4
Q9NQZ5
Q13033
Q8WVM7
P42226
Q9ULQ0
Q9NZ72
Q687X5
Q9H169
Q9P289
Q9GZT4
Q8WWF3
Q9UHV2
Q9NRC1
Q8IZP2
O95630
Q8NFT2
P09430
Q6NZ63
Q9NRP7
Q9UL54
Q9H2K8
Q16623
Q9P031
P78539
P30872
Q08945
Q8IYB3
Q9Y5M8
O43805
O94768
O60225
Q7RTT6
Q7RTT5
P0CL85
Q8TBR4
P0DMN0
Q96FJ0
Q96MF2
Q9BX79
P61266
Q8N801
Q9UGK3
P59095
P27105
P49842
Q9P2F5
Q9BXU1
O15400
P32856
Q5VWQ0
Q9BXY4
Q96DX4
Q96IZ7
Q9BUV0
Q8WYR4
Q9Y2R9
Q9Y399
P82664
P82912
Q9Y676
Q9BYN8
Q9NP92
Q92665
Q9BPZ2
Q9BUA3
Q8TCT6
Q9NUQ6
O43610
Q9NRC6
Q969W0
Q9H5J8
P49848
Q86TD4
Q9BX66
O94875
Q7Z7C8
P49458
P81877
P51649
Q8TE77
Q8NBB2
Q9UEW8
Q9ULZ2
O95772
Q13285
Q9P246
Q9UHE8
P56962
Q7L7X3
Q9UNK0
Q9BXA5
Q8IWU5
Q13243
P37802
P43308
Q8N2I9
Q8WXE9
O75716
Q86TL2
Q93045
Q5TH74
Q9C0K7
Q03518
Q9Y6J8
Q8NBJ7
Q04837
Q7Z2R9
A6NNA2
Q9Y6E0
Q8NE28
Q9P2W9
Q6ZWJ1
G2XKQ0
Q96A49
Q8IYB8
Q05952
Q15468
Q14765
O75558
Q86Y82
Q7RTN6
Q9NUL3
O75486
Q8IWU6
P55854
Q6EEV6
Q05519
Q16629
Q15831
M5A8F1
Q13190
A6NJG2
Q92537
Q8N300
Q9UNL2
Q06520
Q9NY57
Q9Y2H1
Q8WWQ8
Q7RTU9
Q92502
Q9P2P6
O43815
P16949
Q76I76
Q9NUC0
Q16384
P42229
P78524
O94864
O00338
Q6IMI6
O95210
Q8N7X2
P52630
Q03519
Q14714
Q9BYN0
P32745
P49888
Q9H668
Q13586
O14662
Q8WUJ0
P61764
Q5T5C0
P62280
Q9HCK4
P62277
Q5TBB1
Q99942
P46783
Q96MS0
Q8WZ75
P12271
Q96EH5
Q9Y6S9
P62424
Q68DV7
Q9Y252
P04844
Q969K3
Q9H4P4
Q9Y2L1
Q9UHP6
Q7L4I2
Q86UC2
Q6UXX9
Q15404
P49589
P14868
Q9H0K4
P14678
P63220
P42677
P62753
Q96T23
Q8N0S2
Q9BPW5
Q5T4T6
P13693
Q9NVG8
Q92526
O60806
Q9Y2I9
Q8WUH2
P24752
P09110
Q99757
Q8IYQ7
Q86YJ6
P36897
Q9BTW9
Q13569
Q13428
O60343
P61812
Q9H4B7
Q15560
Q96IP4
Q9UL17
Q9UJT1
Q03403
P52888
P10600
O43294
Q8WW35
P57082
Q6IPX3
Q6N021
Q15554
Q9UPU7
P13726
Q92994
Q6I9Y2
P23258
P0DPI4
Q96EI5
O43435
Q99426
O43680
Q92759
Q93075
O95947
Q8IYX1
Q6SJ96
O15178
P54274
Q5QJ38
Q96EK4
Q13207
P58753
P07437
Q6IPX1
Q13885
Q12788
Q86UD7
Q2M2D7
Q13889
P01137
Q96M53
P56279
Q9UHD2
Q6UX27
Q8N1K5
Q5TEJ8
Q9NRH3
P04155
Q8IW00
P00734
Q9Y3D7
P20226
Q8IYN2
P68366
Q9UMR3
Q3ZCM7
Q9UP52
Q9UJW2
O60602
Q9BTD3
Q96I99
Q6NXT6
O94901
Q8NFX7
P51687
Q496J9
Q9H6P5
O14804
Q6PEY2
O95759
Q86VP1
O95935
B9ZVM9
Q12846
Q9H2D6
Q8TC36
O75683
Q13395
Q5VX71
Q96RI8
Q71U36
Q9H7F4
P59536
Q6P1N9
P23193
Q96SF7
Q9BRU2
Q8N5T2
Q9P2M4
O75347
P51864
P32780
O95455
Q8TEA7
Q9H853
O60347
Q5H9L2
Q9BUR4
P53999
Q16635
Q4KMP7
P49368
Q66K14
Q9Y4C2
P17987
Q8TC07
Q5QJ74
Q9BXI6
Q00403
Q8WUA7
O75333
Q6ZT07
Q9Y242
Q3MII6
P50990
Q3YBR2
A0A087WVF3
Q9HA65
Q9NUY8
O14776
Q9HD45
Q8N2M4
Q9H3N1
Q9Y320
P0CAT3
Q86X45
Q96DA6
O60603
P25942
Q8IY51
Q7Z403
P63316
P08138
Q6UXP3
Q9NV64
Q6ZUK4
O15417
Q9H2S6
Q13445
Q12888
Q07352
Q9H3S3
Q04727
Q9H2Q1
A6NFC5
A0A0J9YXA8
Q8N511
Q8WWA1
Q96DC7
Q9NP84
Q04724
Q6UXU6
Q96MW7
C9JQI7
Q96B96
Q495A1
Q5W0B7
Q9BX74
O75674
A0A1B0GVZ9
Q02763
Q96B49
Q86T26
O94826
Q9NV12
Q4KMG9
Q6UXZ0
Q8N614
Q8IU80
Q8N3G9
Q9Y5L0
P11387
Q9Y277
Q9H320
P49767
P62760
P38435
P18206
P54219
P63121
Q96AX1
Q9Y279
O95670
Q6Q795
O95231
Q8TAG6
P63123
Q8N5D0
O15195
Q8N0U8
P98155
O00534
Q7Z5L0
Q8TDU5
O95497
O95498
Q96AW1
Q9HBG4
Q9H7D7
Q9H7M9
Q3ZAQ7
Q2NL98
Q96GC9
Q8NFZ6
Q9BXE9
Q7Z5H5
Q7Z5H4
Q9NY84
Q96RL7
Q6ZV60
P63127
Q99986
O60504
Q9Y2B5
Q9Y487
Q9HAV4
P12018
P63131
A5D8V6
Q8N3P4
Q86VN1
Q9P253
O15537
Q5T9L3
P10265
Q9NRW7
P63122
P0DPA2
Q8IV63
Q8N1B4
Q5VIR6
Q13488
Q93050
Q96JC1
A6NGB9
Q9BRG1
Q86VR7
P49754
P19544
A8MUN3
Q6UXP9
Q9UIJ5
Q9NQX6
A8MUU9
Q8TAD4
Q6ZTK2
A6NJY4
O60688
Q8NC26
Q96NC0
Q9Y4E5
Q9Y2P0
Q8NAQ8
Q9UII5
Q7Z7L7
Q8N2G6
Q8N9K5
Q969W8
Q6UXR8
Q9H6S0
Q6ZS27
Q8NAP8
Q6AZW8
Q9BYJ9
Q6ZQY7
Q6ZT83
Q6UXU0
Q8WZ26
Q96K75
Q96IR3
P0CH99
Q9UI25
Q03924
Q8ND82
Q8N402
Q9BTK2
Q8N3J9
Q9P1C3
Q15973
A8MUZ8
Q6ZRG5
Q6UXQ8
Q9UI54
Q96N95
Q99592
Q9UPT8
Q8N3U1
A8K0R7
P17019
Q6ZRU5
Q6ZTC4
Q5W150
Q86YH2
Q8N9L7
Q96EG3
Q9H7R5
P0C880
Q9H5U6
P52736
P52741
Q6ZSR3
P62699
Q13105
Q5H9K5
Q9HA38
O14709
Q9H9D4
Q9HCL3
P59817
O75820
Q7Z7K2
Q8N184
Q8TD17
Q8N9P0
Q499Y3
P0C879
Q6ZQT0
Q9ULM3
Q6ZRM9
Q75L30
Q8N1Y9
Q8N8F6
Q8N9G6
Q9BWQ6
Q9BSR8
Q969M3
Q9H354
O43670
Q9P217
P0C6A0
Q8TF20
O75362
Q969S3
Q96H40
Q9NR11
Q96MN9
Q68DY1
Q6ZR52
Q9Y473
Q8N587
P51504
Q8N6M9
Q9BRH9
Q8IYH5
O14978
Q08AG5
Q6NXT4
P52746
Q8TF39
Q569K4
Q5TC79
Q9NZL3
Q70YC5
Q14202
Q96F45
Q6ZT77
Q17R98
Q53GI3
Q5TEC3
O60293
Q96CK0
O60481
Q86YE8
Q9BUG6
Q9NUE0
Q96NJ6
Q6ZNG0
Q96MM3
A0A1B0GTU1
Q5T0B9
P17017
Q96GE5
Q8IWR0
Q9Y330
P36508
Q15697
O43298
Q96CS4
Q5VV52
Q96GY0
Q9Y2A4
Q86UD4
P52740
Q6ZN57
O75467
Q6PF04
Q86XD8
Q8TBC5
Q5JVG2
Q9C0D3
Q05516
P17027
Q8IUH4
Q99676
Q7L2R6
Q9UJL9
Q9BTP6
Q9NXT0
Q9H0C1
Q86UQ0
Q7Z2W4
Q9C0D4
Q8TBZ8
Q8TF47
Q03923
Q8IYN0
O60844
Q5VIY5
Q6ECI4
A8K8V0
Q8TAW3
A6NN14
Q9NZV7
Q9P0L1
Q96H79
Q6AHZ1
Q9NX65
P0C7X2
Q96SR6
O00258
Q8TAG5
Q96GT9
Q8WTP9
Q8IUB3
P55060
Q96G27
Q6ZS81
Q5MNZ6
P17861
Q5GH76
Q5GH73
Q9BYP7
Q9P1Q0
Q8TF74
A3KMH1
P41221
Q9UBD3
P42768
Q8N9V3
P47989
A6NLU5
Q9H6Y2
P47992
O94967
A4UGR9
Q9Y2I8
Q6ZQQ6
Q93098
A6NIX2
Q01831
P56706
Q9UEU0
A2RUG3
Q9GZS3
Q6GPH4
P04004
Q9H4A3
O76024
Q9BQY6
Q9HC57
Q5TIE3
P04628
Q9Y5W5
Q9C0J8
Q969T9
P30291
Q9H977
Q9NQW7
P56703
O75717
Q9Y484
P78423
Q9NX94
Q9P202
P57081
P23025
Q5MNZ9
A6NCI4
Q502W6
P02774
Q8IWG1
Q9BV38
P0DP72
Q8IUB5
Q562E7
Q8IZQ1
Q8NI36
O14905
P61964
Q9GZT5
P56705
Q14191
Q9Y6W5
O43542
Q5GFL6
Q9UPY6
O43379
Q96J92
Q8IZH2
O75695
Q9BRX9
Q9Y334
Q5JSH3
Q8NBI6
Q6P2D8
Q702N8
Q9UIA9
O75191
Q96P53
Q9NZC7
Q6P2C0
B1ANS9
Q9GZV5
Q9NW82
Q8IWA0
P13010
Q9C0E2
Q9HD64
Q6ZMY6
Q96FK6
Q9BZH6
Q06250
Q9H0D6
O95070
A6XGL0
Q6ZUT4
Q92536
Q92618
Q7Z570
Q9HCE3
O43296
Q8TCH9
A6NJL1
Q5BKY6
P98182
Q8N972
Q9BYN7
Q6P9A1
Q96BR6
O75800
Q9H5H4
Q6UXV3
P35789
P60852
Q9H7M6
Q9BX82
Q7Z739
Q9Y2K1
O95159
Q8N8J6
Q401N2
O14771
Q6DD87
P17028
Q8N782
Q8N1W2
Q3MIS6
O43309
Q14587
Q8TB69
Q8N3Z6
Q96LW1
O96006
P58317
A6NK75
A8MQ14
P52737
Q96M85
Q6ZMY9
Q9Y6R6
O15014
Q9Y462
Q9H8V8
Q9HAA7
Q5PR19
Q5BJH7
Q08ER8
Q8IYX0
Q13106
Q7Z398
Q9C0A1
Q9UK10
O43830
Q5SVQ8
P17097
P16415
Q86VM9
Q9H7X3
O15015
Q6P9G9
O15156
Q49AG3
P86452
Q66K41
Q5W0Z9
P0CG32
Q9NQZ8
Q9NYT6
A8K554
Q7Z4V0
P51522
Q8WYQ9
Q96NL3
Q8N9L1
Q8IZ26
P24278
Q5EBM4
Q86XI8
O75541
A2A288
Q86UK7
Q96NJ3
Q6PG37
Q8IVQ6
Q5T5D7
Q15935
A2RRD8
Q96H86
A6NC05
O15498
P18887
O43543
Q8NFD4
Q6ZSN1
Q9Y3C0
Q8N2E2
A8MVM7
P07947
Q96EC8
Q9Y548
Q6ZVU0
Q6AWC8
Q6ZTI0
Q0VFX4
A8MPS7
Q6ZS46
Q96MF0
Q96QA6
A8MZ25
Q96NJ1
Q9H379
Q5VSD8
Q6ZQT7
Q9GZM5
Q96MT0
Q6ZVH6
Q9BRP9
A1L4Q6
Q8IYB0
Q9UHU1
Q3C1V9
A6NHS1
Q8TAT8
Q8NA96
Q8N7P7
A8MXE2
Q6UXR6
Q96GC6
Q7Z3V5
Q9P1Z0
Q86SH2
Q6FIF0
Q8NHG8
Q8NCN2
Q8NAP3
Q12836
Q8WWF5
Q86TJ5
O43829
Q14966
Q9ULJ6
P52742
Q96FA7
Q9BS34
P0CJ79
Q15940
Q5T1R4
Q5EBL2
Q8N966
Q96JF6
Q68DY9
Q6NX45
A8MT70
Q96KR1
Q8NE65
P98169
Q6NUN9
Q96AP4
Q86W11
Q8TF50
Q8N823
Q8NDQ6
Q8NAF0
Q8N2I2
Q969J2
Q6P9A3
P0C7X5
Q9HCK1
Q9BS86
Q96C28
Q5SVZ6
O00488
Q6ZNA1
Q9NTW7
Q5HYK9
Q6P280
O43345
P0CJ78
A6NP11
Q2M3X9
Q8NCK3
B1APH4
Q9H707
Q9Y5V0
Q8N8C0
Q13398
Q8IVC4
Q9BQ24
O43257
Q96JG9
Q9BWM5
Q8WTR7
Q96HQ0
Q9H0D2
A8MT65
P17010
B4DX44
Q8NEK5
Q9UK11
Q96N22
Q9P255
Q0IIN9
P17039
Q8N567
P52747
P17014
Q5D1E8
Q86V71
Q9H8G1
Q8TF32
Q8N7K0
Q9BR84
P21754
Q9UQR1
Q9NU63
Q6NSZ9
Q9UGR2
Q9HAH1
Q8N988
Q96NG5
Q9H8X9
Q5VZL5
Q96N20
Q9UL36
P51523
Q8NDW4
P15622
Q5HY98
Q75MW2
Q9UC07
Q9NUA8
O95049
Q8IYB9
Q8N141
Q5T4F4
Q9Y2H8
Q53FD0
Q96ME7
Q96IQ9
O60384
Q86Y25
Q96IU2
Q6S9Z5
P21506
Q3KP31
Q96E35
Q7L945
Q8N4W9
Q8IWY8
Q8N895
Q8TC21
O95789
O15062
Q15649
Q8N7Q3
Q8IZ13
P51786
Q9UNY5
P51508
Q7Z7L9
Q15942
Q9GZX5
Q02386
Q68EA5
Q6ZN08
Q8N8L2
Q96PQ6
Q8IZ20
Q96IT1
Q9C0F3
Q6ZNH5
Q9UJW8
Q9UJN7
O14863
Q96NB3
Q8N720
P52744
Q9UDV7
Q96N58
Q9HBT7
Q9H4T2
P17040
Q96NG8
Q8WUU4
Q9H6B1
Q3MJ62
Q15911
Q9P2F9
Q6X784
Q9Y6X8
P51815
Q3KNS6
Q96MU6
Q96K58
Q9UPR6
Q9BRR0
Q96ND8
Q96MX3
Q9ULT6
A6NFI3
Q9HCG1
Q8NB50
Q6P3V2
Q9UK33
A8MUV8
Q8WVZ1
Q3SY52
Q9NW07
Q6IV72
Q3KQV3
Q9ULC8
Q9UKY1
Q9UJW7
B7Z6K7
Q96MR9
Q86XN6
Q8N554
Q6NZY4
Q9UDV6
Q3SXZ3
Q6PDB4
A8MTY0
A6NNF4
Q9BUY5
Q7Z340
Q8NEP9
B2RXF5
Q9UK55
Q6UX98
Q9UHW5
P56537
P46091
P40305
O43194
O75388
Q9HC97
Q9Y2T6
P09913
Q9NYM4
Q01629
Q9GZN0
P07203
Q5T3I0
P18283
P12544
Q6IC98
Q14449
A4D2P6
Q9Y366
O15303
Q8IYS0
Q14416
Q14832
Q7LDG7
P20809
P29460
Q9P0M4
Q8TAD2
Q96PD4
P01584
O15499
P56915
Q6UXU4
Q8TAX9
Q2KHT4
P57764
P27930
Q9NYY1
Q9HBE5
Q9HBE4
Q9GZX6
Q9NPF7
Q13007
Q8NI17
P24001
P0CG29
Q9NZH6
P26951
Q6UX52
Q8NEC7
P49841
P05113
P0CG30
P15248
Q8IYK4
Q5T4B2
Q9UHL9
Q12905
Q86UP8
Q12906
Q9BX10
Q969Y2
Q01638
Q8TD20
P11169
Q9H1H1
Q9NY64
Q86UQ5
A1L0T0
Q8WW33
P49915
P43080
Q9UMX6
O95843
Q02747
Q02846
Q15486
Q7Z2Y8
Q96GX5
P13807
Q02539
P16401
P16402
Q75WM6
Q92522
Q6FI13
P0C5Z0
O75367
P58549
Q7L622
Q7LDI9
O95177
O60353
P51993
Q9UQC2
Q96IG2
Q9BTY2
Q9H3Q3
Q14435
Q9H0Q3
Q9BUM1
P01225
P11413
P35575
P0C7A2
P41162
Q6ZW35
Q96PZ2
Q8N9E0
Q5BKY9
P12314
Q9UKC9
Q8NCQ5
Q9UKA2
Q8TCJ0
Q9C0D6
Q86VR8
Q92496
P0C7T7
Q96KD3
Q9C073
Q0Z7S8
Q5T1H1
Q03828
Q494R0
A8MUU1
Q8TES7
Q9Y297
Q9HCM7
Q969H0
Q7Z6M2
P31994
Q8NFU4
Q13643
Q5SY85
P49326
Q06828
Q8NEG0
Q16877
Q9BXW9
Q53RD9
Q9NVF7
P35556
Q75N90
A6NHQ2
Q9Y324
Q86WN1
Q5TBA9
P36980
Q96RU3
P0CH98
Q15910
Q9NQT4
O00167
Q8NFF5
Q96LA6
Q96RD9
P12318
Q8N4B4
Q9UK99
Q9UK97
Q86XK2
Q5MNV8
P06734
A0PJY2
Q9UGM5
O14843
P98174
O95073
P15407
P50440
Q9UBS5
P31644
P32455
P63215
P23771
P34903
Q8NCL4
Q9H0R8
Q9NXK8
Q9HAV0
O75879
Q9H1M3
Q8N687
Q9NQZ3
Q86SG3
A6NMT0
Q8WVC6
Q9NV06
Q96PD2
P43146
Q8IWE4
Q9BTE7
Q9UER7
Q9BYW3
Q9BQY9
Q8TEB1
Q8WV16
Q9Y6G9
P20813
Q14195
Q9BZJ0
Q9UBG3
Q8NEV1
Q7Z408
P0CG22
P55039
P78329
Q9BT78
Q6WN34
P54107
P16562
P54108
P46109
Q96KN9
P25024
P17302
Q9NXE8
Q9H5V9
O75712
Q8NFK1
Q9HB71
Q96KH6
P16220
P50238
A8MUP2
Q08477
Q9Y295
P14854
P24310
P49682
O43169
Q6B8I1
P61803
Q9UBU7
Q5QP82
Q96EP5
Q15038
O14576
Q5H9S7
Q10586
P99999
Q96PH6
Q7Z7B7
Q30KQ1
Q5T6F0
Q5VU92
Q5VW00
Q9UIK4
Q13117
Q9H1C7
Q30KQ5
Q8NES8
Q4QY38
Q8N136
Q8NDV2
Q8TCB0
P46089
P46093
Q9BZJ7
O14879
Q9BZJ6
Q13325
Q6K0P9
A6NMD0
P01570
P05013
P01567
Q9NW75
Q9UKJ3
P59796
P01579
Q13322
Q9P0W0
Q8IZJ0
Q8IZI9
Q9NQC8
Q3V6T2
A0AVF1
P01877
P01880
O60565
P01861
P0DOX7
P0DOY2
P0DOY3
A0M8Q6
Q16478
Q7Z2K8
Q9Y3R0
Q3KR37
O00222
P34947
Q8IUY3
P09341
Q14833
Q8TAA5
Q6NXR0
P25963
Q15653
Q8NI38
O00221
Q9UBC1
O14920
Q12849
P22301
Q16552
Q13478
Q14116
Q9NPH3
Q8WWZ1
P14778
P48507
Q14687
P48506
Q5VWK5
Q9H293
Q14213
P01589
P14784
Q92896
P13232
Q9H4S2
P25092
Q96NT3
A0PJZ3
P54840
Q9H116
P07305
P06241
P63130
P21217
Q9UBA6
P22083
Q6MZW2
Q8IWF2
Q8WXT5
Q13070
O76087
Q7Z7M9
Q14697
Q06547
Q14802
O75293
Q6P4F1
P51114
O43826
P62685
P63126
Q8NB37
O60883
O95257
P35637
A2VDF0
Q9Y231
Q96N19
Q99999
P01350
P54826
Q9BWH2
Q10981
Q9NQR9
P23945
Q8N4A0
O95954
Q9BYC5
Q9HDB9
Q6P050
Q13066
Q92947
P04150
O95395
Q8IWJ2
P23378
H0YM25
Q6ZQY3
Q9UP38
Q14332
Q96MZ0
O14764
Q96PS6
Q92538
P61952
P48728
P59768
P78334
P56159
Q86SF2
P41250
Q8WZA8
O95166
Q92820
O75603
Q9H227
Q9NPG1
A6NCL1
Q9NXN4
P31150
Q9NXC2
A0A0C4DH31
Q6KF10
Q7Z4P5
Q8TF64
Q8N7Z2
Q8N9W4
A0A0B4J1V0
A0A0B4J1X8
P01767
Q7Z4J2
Q8TBA6
P30968
Q9BXV9
Q8TDV5
Q8NBJ4
O14653
Q9H4A6
Q7Z601
Q9H8Y8
Q5T848
P07359
P55010
Q15760
O00155
O00270
O15529
Q9Y5Y3
Q96P67
A6NNB3
Q9H9Y4
P01562
Q9H3H5
Q9HCN6
P40197
P47775
P49685
Q96SL4
Q13588
P62993
Q8IU54
P05000
Q8IY31
Q9Y547
Q96FT9
Q9H665
P0DOX5
P01876
P01854
P01857
Q9NZI5
P01871
Q8TE85
P0DOX8
Q9UBQ7
P42261
P42263
Q6WRI0
Q5DX21
P48058
A1L1A6
Q8N6C5
Q93033
O75054
Q9NSI5
O95976
Q13002
Q13003
Q8WTQ7
Q6ZVF9
Q96CP6
Q14831
Q13255
P28799
O95267
Q8IV61
Q8TDF6
P38646
Q70UQ0
O15111
Q14164
Q9BQ67
Q9UKT9
A8MUP6
Q5JQS6
P35225
P40933
Q14005
Q9UHF5
Q9UHD0
P01583
Q96QA5
Q9BYG8
O60443
P18510
Q9NPH9
Q8NEV9
P48637
P00390
Q16777
Q99878
Q9BTM1
Q7L7L0
P0C0S5
Q5QNW6
Q99879
Q99877
Q6DN03
Q6DRA6
O00629
P62805
A9QM74
O60243
Q58FF8
Q58FF7
Q58FF6
Q5JVS0
Q9UJ83
O96004
B0YJ81
P54257
Q13442
O14929
O94927
Q9BT25
Q9P1Z3
Q9NPH2
Q9Y5Z7
Q9ULG1
Q8WUI4
P51858
Q9NRR6
Q9BT40
Q9H8Q6
P49441
Q6AI08
Q9NRV9
Q9ULI3
Q1MX18
O15503
Q9NVR2
Q96SY0
Q68E01
Q5JSJ4
Q75QN2
P36551
A6NMK8
P49895
P55073
Q9Y5R4
P23677
P27987
P02790
P05981
Q9BYE0
Q9UBX0
P06865
Q14469
Q9UBP5
Q9NQ87
Q5TA89
O94829
O15397
Q6NXS1
P04233
B2RPK0
Q93099
Q4KMZ1
Q6IPM2
Q8N6M8
Q8IXL9
P0C7M6
A8MTL0
A8MYZ5
Q86VS3
Q9H0B3
Q5JU85
Q9UPP2
P06899
Q99880
Q7Z2G1
Q71DI3
P84243
Q6NXT2
P0DPK5
Q99525
P52292
O00505
P52294
O15131
O60684
Q8IZP7
Q75N03
Q96MB7
Q9P035
Q5VWC8
Q8TF76
Q99871
Q8TDQ0
Q96EW2
P09105
P69892
Q9NV31
P29218
O14732
Q9NX62
P49019
Q9P2X3
Q99714
Q17R60
P51610
Q6MZN7
Q9C086
Q9Y3Q4
P48551
Q3KP66
Q0VD86
P0DOY5
Q96EL1
Q969S8
O15379
Q7Z4H3
Q9BY41
Q9Y3E1
Q08623
Q9BXW7
P42858
Q7Z4Q2
A2RTY3
Q9Y5Z4
Q14CZ8
Q5T447
Q76N89
P22557
Q14641
Q9Y5Q6
Q9Y581
Q01101
P13196
Q2T9L4
Q6ZSG2
P13716
Q96CB8
Q6P9B9
Q9UL03
Q9NVH2
Q9NV88
P07476
Q9Y283
Q92813
P27469
P55107
Q9P109
Q6W3E5
Q9NZ52
A0A0B4J1V2
Q96MS3
Q8IW92
Q9NXP7
H0YKK7
A0A075B6Q5
Q6UWU2
Q8IVS8
P0DP04
A0A0J9YVY3
O60573
Q8N5X7
Q6IS14
Q13304
Q9HCN4
P13164
Q13227
Q9BY21
P05015
Q8N954
P01563
Q9NWQ4
P05014
Q9BRR8
O75715
P22352
Q14451
P28676
A8MXD5
Q4G0G2
P10412
P22492
Q96QV6
P04908
Q93077
P20671
Q8IUE6
Q9P0M6
P62807
Q8N257
P0C1H6
Q96MM7
Q14520
Q8IYU2
Q6Y1H2
Q9NYQ3
Q9NVX0
Q68CZ6
Q9H6D7
P20839
P12268
Q9BXC0
Q8TDS4
Q16836
O60741
Q9GZP8
Q8NBZ0
P0DMQ5
Q9UBK5
Q92769
Q8WTR4
Q9H936
A0A0A0MS14
Q9NWZ8
Q6P9H5
P0DJR0
Q9NU53
P0DP07
O94923
A0A0J9YX35
A0A0G2JMI3
P0DP06
P30793
P47870
Q9UK05
Q5JRK9
P14136
P30047
Q9NWU2
Q9H1C3
P01762
A6NEY3
A0A0C4DH32
A0A0C4DH42
P06331
A0A0C4DH41
A0A0C4DH38
Q16445
P52566
Q6Y7W6
Q99684
P43026
Q9H3K2
Q9UJ14
Q8TF65
Q14390
A6NDE8
P0CL82
A0A1B0GV03
P01768
Q9UJY5
Q9NR23
Q86UU5
A1L429
P48546
Q9NUV9
Q86XP6
P01782
A6NER3
Q9Y223
Q5VTD9
Q7L5D6
Q3B7J2
P33402
Q96F15
Q9BY60
O00591
P28476
Q9HBQ8
Q14C86
Q5U4N7
Q8N2G8
Q8WXD5
Q02742
Q6ZNW5
O75223
Q9UEU5
A6NGU5
Q8N1C3
O00451
P19440
Q9GZZ7
Q14397
P06396
Q9BVM4
