# Supplementary material for: Purification of cross-linked RNA-protein complexes by phenol-toluol extraction
Source: Nat Commun. 2019 Mar 1;10:990. doi: 10.1038/s41467-019-08942-3 (PMC6397201; doi:10.1038/s41467-019-08942-3)
Supplement: Supplementary file 11 — Supplementary Data 8 [file 41467_2019_8942_MOESM11_ESM.zip › PTex_Supplementary_HEK293_MS_analysis/inputdata/Brannan_annotated.txt]

LAS1L
RBM5
FKBP4
RBM6
RECQL
UPF1
SLC25A5
POLR2J
DHX33
AC004381.6
MSL3
GCFC2
YBX2
ELAC2
CCDC124
RPUSD1
LUC7L
TSR3
RPS20
CSDE1
AKAP8L
UTP18
PTBP1
LARS2
DCN
BRCA1
MVP
CLK1
ANGEL1
ZC3H3
MATR3
SAMD4A
AQR
RNH1
STRAP
SEC63
RNASET2
BCLAF1
TFB1M
GRN
SARS
ZCCHC8
RPL26L1
NSUN2
METTL1
EDC4
SKIV2L2
STAU2
LSG1
TRIT1
CTNNA1
GEMIN8
YTHDC2
POLR2B
TPR

MAP4
NOP16
MRPS10
CELF2
FAM120A
R3HDM1
PTCD2
POLQ
THOC3
RRP12
MRTO4
THRAP3
NOP58
EIF2AK2
USP36
MLL3
PUM2
MRPL43
ZFR
RC3H2
POLR3E
ZC3H11A
RIOK2
UNKL
PARP12
ALDH18A1
TARBP1
PET112
YBX3
CCAR1
SNRNP40
MRPS35
SFSWAP
MRPS24
EIF4B
RPL18
U2AF2
TNPO3
SUGP2
DDX20
IPO5
WDR3
PKN2
KARS
ADAT1
SPEN
ZC3H15
YBX1
ELAVL1
TRMT11
THUMPD1
DDX3Y
PKM
DHX29
DNTTIP2
RRP15
DHX8
IARS2
GPKOW
SRBD1
PHRF1
SMG6
PABPC1
EIF2B3
TCOF1
RPL31
DAZAP1
HLTF
CPSF1
TFRC
AFF4
MARK2
TRNT1
SIDT1
MOV10L1
IGF2BP2
MRPS34
CLNS1A
EED
C17orf85
ENO1
EIF4G3
ZNF638
FNDC3B
FSCN1
SART3
EXOSC7
MKRN2
REXO2
RBM7
RBMS2
BAZ2A
GPATCH1
MBNL3
XAB2
ARHGEF1
SNRPA
EXOSC5
RBFOX1
TNRC6C
THOC1
XRCC5
TNS1
REXO1
DDX1
RIMS1
DDX43
PIH1D3
KIAA0020
CNOT4
HSP90AA1
BZW1
CCNT2
MRPL22
GEMIN5
XPO1
ZCCHC6
TNPO1
DIS3
TDRD3
NUFIP1
RPS5
YTHDC1
PPIE
NOA1
EIF3I
TAF9
CPNE3
MTIF2
CHERP
NFX1
DIMT1
IPO11
EIF2AK1
MRPL28
RBM22
HUWE1
TRIP6
SRRT
NOP14
ADD1
C14orf166
SF3B2
METTL2A
CNOT3
DDX18
KHSRP
DNMT3B
XRN2
DYNLL1
RPL6
ESF1
OAS1
RPLP0
TRMT6
PEBP1
FUS
GANAB
RBM41
DDX24
DHX32
PAPOLA
PCBP4
MRPS33
PDCD7
PABPC4
AARS
TNRC6A
RBM27
PUS7
ALKBH5
ZC3HC1
HNRNPC
SUPT16H
GEMIN2
DAZL
EZR
AGO1
GPATCH2
LRRFIP2
ARCN1
CWF19L1
TDRD1
MRPS18A
VARS
HSP90AB1
CDC5L
DSP
HNRNPH3
SETD1A
CIRBP
HNRNPM
POLR2E
POLRMT
TRMT2A
CRKL
SF3A1
SNRPD3
PES1
TOP3B
DGCR14
LGALS1
NOL12
TFIP11
EIF3L
NHP2L1
POLR2F
DDX17
TCF20
RTCB
GTPBP1
POLDIP3
THOC5
APOBEC3H
RPL3
ZMAT5
RBFOX2
EIF3D
TNRC6B
ZC3H7B
PHF5A
TRMU
KHNYN
FKBP3
RBM23
ALKBH1
SNW1
SRSF5
EIF5
DICER1
ZC3H14
PSMC1
C14orf93
ACIN1
APEX1
PABPN1
SRP54
KIAA0391
PSMA6
PNN
PABPC1L
CSTF1
RAE1
TPD52L2
PRPF6
EEF1A2
CRNKL1
SAMHD1
NOP56
CDK5RAP1
DHX35
CELF4
RNMT
SMAD7
RIOK3
CSTF2
NXT2
TLR8
ZC3H12B
FMR1
PQBP1
HTATSF1
PIN4
RBM3
FNDC3A
PARP4
MRPS31
INTS6
CORO1A
NUTF2
N4BP1
USB1
ESRP2
USP10
MTHFSD
UBE2I
EEF2K
GSPT1
UBFD1
EARS2
MAZ
KAT8
C16orf88
MTFMT
ZNF106
SCG3
DNAJC17
EIF3J
MYEF2
INTS9
POP1
EIF3E
ESRP1
EEF1D
INTS10
ERI1
R3HCC1
HNRNPL
FBXO17
SNRNP70
CLASRP
PIH1D1
RNASEH2A
SF3A2
TRMT1
NOVA2
FAM32A
AKAP8
POP4
RPS16
FBL
POLR2I
ZFR2
CACTIN
CCDC9
HNRNPUL1
MRPL4
RPS19
GLTSCR2
GRWD1
TNPO2
PRPF31
RPL18A
DDX49
SUGP1
SMG9
GTPBP10
DNAJC2
HBP1
DUS4L
ZC3HAV1
SSBP1
GARS
HSPB1
PTCD1
EIF3B
AIMP2
RBM28
IMPDH1
LSM5
EZH2
MRPL32
TBL2
EIF4H
SEC61B
ELAVL2
FUBP3
DDX58
EDF1
SETX
EXOSC3
EIF3A
TRDMT1
DDX50
SEC23IP
NPM3
CPEB3
LARP4B
GTPBP4
BCCIP
MTPAP
OBFC1
GLRX3
TFAM
RPL28
NUFIP2
AATF
CWC25
RPL19
UBTF
CASC3
DHX40
KPNB1
RECQL5
INTS2
C1QBP
CCDC47
DRG2
FTSJ3
UTP6
DDX5
DHX58
PTGES3L-AARSD1
MRPL27
LRRC59
LUC7L3
EFTUD2
YWHAE
SUPT6H
RPL34
GAR1
FRG1
DHX15
SEPSECS
PPARGC1A
DDX25
HSPA8
PUS3
DCPS
CCDC86
PRPF19
EIF4G2
DDX6
CARS
RPS13
PRPF40B
CAPRIN2
PTGES3
KRT18
METAP2
LTA4H
MAGOHB
OAS3
OAS2
EIF2B1
DDX55
ENDOU
CNOT2
CPSF6
KRR1
MRPL51
GAPDH
NOP2
APOBEC1
AICDA
SRSF9
RNGTT
HINT3
MTRF1L
SRSF3
MRPL18
RBM24
KHDRBS2
ASCC3
RPS12
HBS1L
QKI
BYSL
FAM120B
MRPL2
PRPF4B
FAM46A
HARS2
PAPD7
MRPS30
HSPA9
MRPS27
CLK4
THG1L
CNOT6
DROSHA
SUB1
TARS
BRIX1
PPWD1
RARS
TCERG1
SMAD5
CPEB4
ZNF346
XRN1
RPL24
FXR1
NCBP2
MRPL3
RRP9
EIF1B
EIF4G1
EEF1B2
NCL
SF3B14
EIF2B4
IFIH1
RPS15
RTN4
MRPL19
WDR75
PAPOLG
CCT4
SF3B1
HSPE1
HDLBP
NOL10
CEBPZ
DARS
SRSF7
PNO1
TIA1
SUMO1
FARSB
MRPL37
RPL22
PARK7
KIAA1324
SRSF4
ASH1L
SFPQ
SWT1
SMG7
TROVE2
UCHL5
SRSF11
CRYZ
TTF2
WARS2
MRPS15
TSNAX
RPF1
ZNHIT6
EBNA1BP2
IPO13
ERI3
PRDX1
NSUN4
PRRC2C
PTBP2
DARS2
DIEXF
SYF2
PPP1R8
CD3EAP
RPS25
DDX59
FASTKD2
CPSF3
HEATR1
PTBP3
GLE1
RBM18
FCF1
SLIRP
RBM25
ALDH6A1
EIF2B2
FAM98A
IFIT3
IFIT2
SMNDC1
RCL1
MRPS14
ENOX1
MTRF1
WBP4
SMAD9
EXOSC8
ETF1
PAIP2
UTP20
TARDBP
AKAP1
TRIM25
PAPD5
PSPC1
TRMT1L
ZCCHC17
KHDRBS1
RPL21
MTIF3
GTF3A
FYTTD1
MTERFD2
MRPS2
RBBP6
ZC3H7A
RPL5
TRMT13
HNRNPA2B1
FTSJ2
ACO1
BICC1
RBM19
DDX54
DDX39A
WDR83
ZC3H13
TSFM
SPATS2
LRP1
BAZ2B
EXOSC9
C4BPA
AGO2
SRSF6
GTSF1L
ZNFX1
STAU1
DDX27
FASTKD3
PAIP2B
SNRNP27
MPHOSPH10
RRP36
SNRPC
XPO5
AARS2
RPS10
APOBEC2
RIOK1
RPP40
ATXN1
NUP153
DEK
EEF1E1
LRRFIP1
AHNAK
CNOT1
PIWIL1
UPF3B
RNF113A
MRPS7
MIF4GD
DDX31
GTF2F1
THOC2
RPL23
SNRPD2
SYMPK
SNRPB
RRBP1
SNRPB2
MRPS26
HNRNPR
RALY
EIF2S2
AGO3
RBM42
SCAF1
SBDS
TRAP1
NSRP1
EMG1
KTN1
TRMT5
HNRNPH2
NXF5
CANX
CPSF3L
METTL16
RBM48
ZFP36
DGCR8
TST
APOBEC3A
APOBEC3F
NAA38
MRPS12
SNRPN
EIF2AK4
DUT
PSMA1
FXR2
KIF1C
MRM1
CCNT1
PUS7L
KRI1
ILF3
NGDN
RNASE1
TEP1
RPS4Y1
GNL3L
XPO7
FAM98C
SAFB2
RPL36
GTPBP3
BST2
NSUN5
MRPL34
LSM7
QRSL1
ACTN4
LSM4
HELZ2
ASS1
EXOSC2
PRRC2B
EIF2S3
ZC3H4
LRRC47
PPAN
EIF3G
DNMT1
DKC1
C12orf65
NOL11
HABP4
UBA1
PPIL4
SYNE1
AAR2
RBM39
MRPS25
RPL27
ANKHD1
DIAPH1
THOC6
ZCCHC9
KHDRBS3
RBM8A
SNRPA1
LIN28A
LGALS3
TRIM21
DHX30
RRP8
PTCD3
IMMT
MRPL35
RAN
MYBBP1A
EEFSEC
GRSF1
ANKRD17
UTP3
UNK
ZRANB2
EIF5A
HRSP12
ERAL1
NIP7
NXT1
DAP3
IGHMBP2
TOE1
RBM38
DMGDH
XPO4
RNF17
TPT1
TEX13A
SRRM1
MKRN1
IPO8
LARS
CCDC59
ZFC3H1
EIF2S1
CTIF
MRPS36
THUMPD3
PRPF38B
PPHLN1
ERN2
RPS15A
NARS
RBM17
RBMX2
PIWIL4
PUM1
YARS
GNL2
AGO4
ZCCHC11
PRPF38A
DHX34
DZIP1
CARS2
WDR36
MSI1
OASL
SRPK2
TES
MTO1
KHDC1
SYNCRIP
NAT10
CAPRIN1
PAN2
ZC3H10
HNRNPA1
MPHOSPH6
URB2
RNASEL
DHX9
RC3H1
MRPL44
EIF4E2
MRPS9
CKAP4
RNASEH2B
IGF2BP3
NUPL2
BZW2
TBRG4
DDX56
IREB2
SRSF1
MRPL47
TRA2B
EPRS
IMP4
CDK9
TXN
STXBP1
PRPF4
MRPL50
NCBP1
RPL35
RANBP6
POLR1E
UBAP2
APTX
RPS6
CMTR1
VARS2
CPEB2
NARS2
MRPL15
TGS1
DDX60
BUD13
RDX
ALKBH8
SLTM
NUSAP1
RTF1
RPLP1
SMAD6
RSL24D1
RTCA
HADHB
PNPT1
THUMPD2
LRPPRC
DBR1
ASCC1
RPS24
BARD1
METTL5
SSB
PPIG
FASTKD1
WDR12
SECISBP2L
HERC5
HNRNPD
LARP1B
G3BP2
CNOT6L
USO1
INTS12
YARS2
ZCRB1
SCAF11
LLPH
SNRPF
TARBP2
HNRNPA1L2
SETD1B
DENR
RBM26
SRRM4
MBNL2
RNF113B
NOVA1
WARS
MFAP1
SRP14
WDR61
CELF6
EFTUD1
PARN
FTO
DHX38
TXNL4B
NOL3
ZCCHC14
ADAD2
RPL3L
RPS2
CIRH1A
NOB1
DDX52
PTRH2
WRAP53
SLC16A3
EIF4A3
ELAC1
SMAD4
ZCCHC2
TXNL4A
DUS3L
URB1
GEMIN7
ZNF473
RPS11
RPL13A
CTU1
NOSIP
RPL11
SERBP1
RPS8
MAEL
RRNAD1
MRPL24
ISG20L2
HDGF
SF3B4
TARS2
MRPL9
EIF2D
INTS7
UBAP2L
ILF2
INTS3
C1orf131
SRP9
NVL
C1orf35
PARP1
HNRNPLL
RPS27A
SNRPG
SNRNP200
MRPS5
DQX1
DUSP11
ZC3H8
AFF3
POLR2D
HSPD1
DIS3L2
RQCD1
DYNC1LI1
RBMS3
RPL32
SHQ1
EIF2A
EIF2B5
FIP1L1
LYAR
TRMT10A
CISD2
METTL14
SETD7
NAF1
RPS3A
RPL37
BTF3
DDX46
G3BP1
NHP2
FARS2
ZMAT2
ABT1
RPL7L1
RARS2
PNLDC1
C7orf50
PURB
MDH2
CCT6A
MEPCE
ZC3HAV1L
NOM1
LUC7L2
NONO
NXF3
RBMX
RPL10
MRPS28
RPL7
MTDH
POLR2K
EIF3H
UTP23
ZCCHC7
AUH
MRRF
SURF6
REXO4
A1CF
RPP30
MKI67
PPRC1
PDCD11
TUT1
EIF3M
SSRP1
CELF1
SERPINH1
INTS4
RPS3
ZC3H12C
FRG1B
CPSF7
SIDT2
LSM14B
YTHDF1
TRPT1
MRPL49
FAU
CWC15
SAP18
PDCD4
DHX37
CCRN4L
DCP1B
EIF4E
SRFBP1
UPF2
QTRTD1
KIN
GUF1
PABPC3
TIAL1
RBM46
CCDC75
GEMIN6
ATP5A1
UHMK1
CWF19L2
BOLL
RPP38
ZFP36L2
PAN3
MBNL1
DDX4
PELO
IFIT5
HNRNPDL
JAKMIP1
CWC27
SRP19
CARHSP1
CAST
HNRNPU
RANBP2
RBMS1
SREK1
MSI2
SRSF12
SORBS2
MRPL39
TSEN2
TRMT44
SAMSN1
MOV10
NIFK
LARP1
CNOT8
RBM45
PDIA4
PPARGC1B
LSM11
ADK
SCAF4
RPGR
TDRD9
RPL30
SUPV3L1
EEF1A1
PHF6
UTP14A
EIF4A2
RPUSD3
EXOG
SMG1
RBPMS
DDX19B
RPS4Y2
MRPL17
DZIP1L
HIST1H4H
EIF5B
CNOT11
TSR2
ZC3H18
NPM2
CCAR2
MRPL10
SON
CSRP1
IGF2BP1
PSMD4
CELF3
ZYX
SSU72
WDR4
NDUFV3
U2AF1
RRP1B
CSTB
RRP1
SAFB
CHTOP
ADAR
FDPS
GPATCH4
AZGP1
CPSF4
RECQL4
RPL8
CELF5
U2AF1L4
SRSF2
DCD
ZNF385A
LSM12
LARP4
RAVER1
EIF4A1
RPL26
SNRNP25
FLYWCH2
NXF1
RPL29
DCP1A
ELAVL4
MAGOH
PARS2
NOL9
RAVER2
FUBP1
TYW3
HENMT1
C1orf52
ZNF326
HFM1
RBM15
TDRD5
TFB2M
MRPL55
PUS10
TYW5
NUP35
ERCC3
DHX57
TDRD10
HELQ
MRPS18C
EIF4E3
CWC22
SUCLG1
IFI16
EIF5A2
RPL22L1
THOC7
TIPARP
RPL9
RPP14
RBM47
U2SURP
SLC4A1AP
WDR43
ZC3H12A
SNIP1
POLR2H
RPN1
RPL39L
GNL3
FAM208A
SLBP
AIMP1
APEH
HMGB2
ADAD1
NAA15
ABCE1
LSM6
AGGF1
PAPD4
UTP15
TLR3
NSA2
GFM2
TERT
TRA2A
RPS14
SLU7
RP9
INTS1
FASTK
PHAX
YWHAZ
DCAF13
INTS8
RPP25L
PSIP1
METTL2B
HNRNPK
STRBP
NOL6
TRMT10B
DDX26B
WRN
ZCCHC24
PCF11
RPL10L
RPL36AL
DNAAF2
RPUSD4
ATP5C1
PRPF18
ENOX2
DDX21
BMS1
RNASE7
METTL3
TRUB1
CPSF2
R3HCC1L
RPUSD2
TRMT61A
LARP6
API5
NOLC1
RPL27A
KIAA0430
PPIB
RBPMS2
PATL1
MRPL16
DIS3L
SMAD3
MARS
PDIA3
NUDT21
SNRPD1
TRUB2
URM1
ENDOG
DUS2
POP5
RBFOX3
ACAA2
SMG8
RPL13
EEF2
TSR1
ICT1
SRP68
ZNF598
SRRM2
POLR2G
SLC3A2
RPSA
SF1
NUDT16L1
POLR2J3
COA6
XIRP1
CDC40
STIP1
ATXN2L
SOGA2
HEXIM2
SNRNP48
DNAJC21
LCMT2
SNTB2
GFM1
DDX19A
USP39
HNRNPH1
MECP2
UPF3A
PCSK9
XPO6
CD2BP2
ZRSR2
NMD3
MRPL1
NR0B1
SNUPN
RNASE2
RNASE3
RNASE6
PCBP1
FAM103A1
FASN
CNBP
DUS1L
RBMY1F
HNRNPF
TRIM56
ZNF768
PUSL1
SF3B5
CHD3
YWHAG
HNRNPA3
SMAD1
HARS
WIBG
PA2G4
GTSF1
BOP1
RBMXL2
LSM3
RPS9
TSEN34
NCBP2L
PINX1
TRMT61B
FAM98B
EXOSC1
MRPL36
RSL1D1
PLRG1
EXOSC10
RPS21
RNMTL1
RPS7
RNASEH1
PPIH
QARS
SMN1
EIF2AK3
TEFM
MRPL13
ISG20
PAIP1
POP7
CSDC2
CLP1
GTPBP2
AFF1
MRPL52
TAF15
ZMAT3
PURG
DCP2
RPL38
RNASEH2C
TRMT112
MRP63
NOC3L
GOLGB1
RNASE8
RNASE11
ZNF622
CHD2
APOBEC4
EIF1AX
CXorf23
AGFG1
TOPAZ1
CNP
TDRD12
EIF1
ENDOV
RBM4B
RBM4
MRPL45
TRMT10C
CTU2
PRPF8
DDX23
EXO1
WBSCR16
RPL4
MRPL11
ANGEL2
LARP7
PABPC5
RPL15
SRP72
PDE12
RSRC1
DHX36
MRPS22
LSM1
EIF1AD
SMAD2
SART1
C11orf68
MRPL48
RBMXL3
EIF4E1B
RUVBL1
CSTF3
CLK2
MEX3C
PUS1
PTRF
RBM44
RPLP2
CSTF2T
POLR2L
HNRNPA0
ZCCHC3
GRB2
RPS27
IMP3
DDX10
DALRD3
ZC3H12D
PLEC
WDR6
ERN1
SUZ12
NSUN3
RPP25
EXOSC4
TUFM
EIF3K
RRS1
RCC2
FARSA
SAMD4B
EDC3
HNRNPCL1
CALR
NSUN7
ZCCHC5
CLK3
GEMIN4
MKRN3
PLD6
CDC42EP4
APOBEC3B
RBM15B
NLRP11
R3HDM2
PUF60
PSTK
TRNAU1AP
TDRD6
PRKRA
EIF2S3L
SRSF8
CMTR2
MRPL14
NQO1
AEN
NPM1
POLR2A
CCDC108
DDX60L
MEX3D
MRPS23
LSM10
MRPS11
SNRPE
NOP10
TDRKH
MRPL41
TSEN54
MRPS16
ARL6IP4
RNASE10
ANXA2
NGRN
RPS17L
DDX28
RBM10
RPL35A
SRPR
EWSR1
CNOT10
LSMD1
RUVBL2
DDX41
SF3A3
MEX3B
UTP11L
PCBP3
MRPL54
TRMT12
ALYREF
TBL3
RBM12B
FAM120C
EIF3C
SNRNP35
CMSS1
HIST1H1B
PABPC1L2B
PIWIL3
XPOT
RALYL
EIF4ENIF1
DDX53
RPS17
RBM33
RBM43
PTRHD1
NOC4L
INTS5
RPS27L
PURA
DDX51
PRPF39
RBM11
CCDC137
MRPL30
TARSL2
NXF2
MRPL40
P4HB
ZFP36L1
UBE2L3
DRG1
YTHDF3
ADARB2
IFIT1
NXF2B
RNPC3
PABPC1L2A
NKRF
RPS23
GPATCH8
BCDIN3D
HEXIM1
PTRH1
RPS19BP1
MRPS21
DAZ3
RDM1
NANOS3
SECISBP2
LIN28B
FANCM
HIST1H1C
COL14A1
CPSF4L
ZCCHC13
DAZ1
ZC3H6
NANOS2
SRSF10
C15orf52
FBLL1
NANOS1
S100A16
RNASE9
RBM34
RPL14
TRMT2B
NOC2L
ADAT2
H1F0
SF3B3
PNRC2
RRP7A
GSPT2
HMGB1
TDRD7
SPATS2L
S100A4
SUPT5H
PPIA
IARS
STK31
ELAVL3
WDR5
LONP1
PTPN1
XRCC6
YRDC
IPO4
PRPF40A
TLR7
ERI2
ZNF239
FLNA
NOP9
DYNC1H1
PCBP2
ZGPAT
SND1
PIWIL2
C1D
GTF2E2
BLM
MRPL21
ADARB1
HNRNPAB
RPF2
RPS26
RPL37A
RPL12
AKAP17A
NOL8
MRPL42
RPS4X
MAK16
PRIM1
DDX42
RPL23A
HELZ
YTHDF2
DDX39B
NUDT16
EIF1AY
IPO9
GPATCH3
RPL10A
CNOT7
TSEN15
TYW1
TOP1
C9orf114
RPL39
DZIP3
SMG5
METTL10
RBM20
DPPA5
IFIT1B
MRPL38
SKIV2L
C9orf129
RDBP
HSPA1B
LSM2
GPANK1
POU5F1
DHX16
ABCF1
PRR3
TRIM39
GNB2L1
RANBP17
MRPL53
ATXN2
PABPN1L
SARNP
IPO7
NAP1L4
TMSB4X
SMN2
EIF3CL
DAZ4
RNPS1
DAZ2
NYNRIN
RNASE13
NELFE
GNL1
VARSL
TRIM71
TSN
ZRSR1
SCAF8
SUPT4H1
QTRT1
RBMXL1
SRA1
ADAT3
RPS29
DDX47
REPIN1
MRPL23
ANG
CPEB1
HNRNPUL2
ARHGEF28
FASTKD5
DDX3X
RPL17
TDRD15
PAPOLB
ZNF579
RNASEK
UBA52
EXOSC6
MRPS18B
ATXN1L
NOL7
RPS18
RBMY1J
WDR46
POLR2J2
RPL41
PATL2
MCTS1
RPS28
RBMY1A1
PPP1R10
DXO
RBM14
NME1
APOBEC3G
MRPS17
PPIL3
RPL7AP10
L1TD1
ISY1
NSUN6
RPP21
PWP2
C2orf15
PEG10
EIF6
RBMY1E
MRPL20
RBMY1B
MRPL33
KHDC1L
APOBEC3D
MRPS6
RBMY1D
RBM12
APOBEC3C
TWF2
MARS2
EIF5AL1
PRKDC
UTP14C
PABPC4L
MTG1
MEX3A
EEF1G
DND1
SNRPEP2
LSM14A
GATC
RNASE12
RNASE4
SLC35G6
MRPL46
RPL7A
FDXACB1
SRRM3
PIH1D2
MRPL12
LENG9
MAGOH3P
PRPF3
SNORD84
AARSD1
LUZP4
CALR3
RPL36A
SARS2
AFF2
FTSJ1
