# Supplementary material for: Purification of cross-linked RNA-protein complexes by phenol-toluol extraction
Source: Nat Commun. 2019 Mar 1;10:990. doi: 10.1038/s41467-019-08942-3 (PMC6397201; doi:10.1038/s41467-019-08942-3)
Supplement: Supplementary file 11 — Supplementary Data 8 [file 41467_2019_8942_MOESM11_ESM.zip › PTex_Supplementary_HEK293_MS_analysis/inputdata/caric.csv]

UniProt accession	UniProt_ID	Protein name	Gene	Class	Length	pI	Averaged log2 enrichment ratio	adjusted P value	HeLa Castello, Cell 2012	HeLa Castello, Mol. Cell 2016	HEK293 Baltz, Mol. Cell 2012	Huh-7 Beckmann, Nat. Comm. 2015	K562 Conrad, Nat. Comm. 2016	SONAR	Gerstberger	GO: RNA binding	RBR-ID	Domain 1	Domain 2	Domain 3	Domain 4	Domain 5	Domain 6	Domain 7	Domain 8	Domain 9
P67809	YBOX1_HUMAN	Nuclease-sensitive element-binding protein 1	YBX1	Class I	324	9.87	6.809691454875	1.56641145598084E-07	√	√	√	√	√	√	√	√		CSD
Q96EP5	DAZP1_HUMAN	DAZ-associated protein 1	DAZAP1	Class I	407	8.73	6.131821310875	7.47307774089307E-08	√	√	√	√	√		√	√		RRM_1*2
O60506	HNRPQ_HUMAN	Heterogeneous nuclear ribonucleoprotein Q	SYNCRIP	Class I	623	8.68	6.03764467675	3.06236101002225E-06	√	√	√	√	√	√	√	√		RRM_1*3
P19338	NUCL_HUMAN	Nucleolin	NCL	Class I	710	4.6	6.036603368625	5.81015769926454E-06	√	√	√	√	√	√	√	√	√	RRM_1*4
P23246	SFPQ_HUMAN	Splicing factor, proline- and glutamine-rich	SFPQ	Class I	707	9.45	5.849540569	5.54575682611419E-06	√	√	√	√	√	√	√	√	√	RRM_1	RRM_6
Q96AE4	FUBP1_HUMAN	Far upstream element-binding protein 1	FUBP1	Class I	644	7.33	5.73996046	2.54702907065057E-06	√	√	√	√	√		√	√	√	KH_1*4	DUF1897	DUF1897
P07910	HNRPC_HUMAN	Heterogeneous nuclear ribonucleoproteins C1/C2	HNRNPC	Class I	306	4.95	5.677507199	3.30299078725887E-05	√	√	√	√	√	√	√	√	√	RRM_1
P61978	HNRPK_HUMAN	Heterogeneous nuclear ribonucleoprotein K	HNRNPK	Class I	463	5.39	5.5671968175	8.95611318409844E-07	√	√	√	√	√	√	√	√	√	ROKNT	KH_1*3
Q9NR30	DDX21_HUMAN	Nucleolar RNA helicase 2	DDX21	Class I	783	9.32	5.519460959	9.46941587671179E-06	√	√	√	√	√	√	√	√		DEAD	Helicase_C	GUCT
P35637	FUS_HUMAN	RNA-binding protein FUS	FUS	Class I	526	9.4	5.500817040625	6.28182535522033E-06	√	√	√	√	√		√	√	√	RRM_1	zf-RanBP
Q13151	ROA0_HUMAN	Heterogeneous nuclear ribonucleoprotein A0	HNRNPA0	Class I	305	9.34	5.41636242975	6.85911167418209E-05	√	√	√	√	√		√	√	√	RRM_1	RRM_6
P51991	ROA3_HUMAN	Heterogeneous nuclear ribonucleoprotein A3	HNRNPA3	Class I	378	9.1	5.37870753475	1.43552786043857E-05	√	√	√	√	√		√	√	√	RRM_1	RRM_6
Q9UKM9	RALY_HUMAN	RNA-binding protein Raly	RALY	Class I	306	9.2	5.25535026	7.46838894499054E-06	√	√	√	√	√	√	√	√	√	RRM_1
Q12906	ILF3_HUMAN	Interleukin enhancer-binding factor 3	ILF3	Class I	894	8.86	5.098670328625	1.45351378785483E-06	√	√	√	√	√	√	√	√	√	DZF	dsrm*2
Q1KMD3	HNRL2_HUMAN	Heterogeneous nuclear ribonucleoprotein U-like protein 2	HNRNPUL2	Class I	747	4.85	5.086309153125	7.0050381736155E-06	√		√	√	√	√	√	√	√	SAP	SPRY	AAA_33
P38159	RBMX_HUMAN	Heterogeneous nuclear ribonucleoprotein G	RBMX	Class I	391	10.06	5.04341406275	0.000114828857442	√	√	√	√	√	√	√	√		RRM_1	RBM1CTR
O43390	HNRPR_HUMAN	Heterogeneous nuclear ribonucleoprotein R	HNRNPR	Class I	633	8.25	5.00577003775	0.000225842223953	√	√	√	√	√	√	√	√	√	RRM_1*3
Q12905	ILF2_HUMAN	Interleukin enhancer-binding factor 2	ILF2	Class I	390	5.18	4.86798686475	0.000243911109645	√	√	√	√	√	√	√	√	√	DZF
Q14103	HNRPD_HUMAN	Heterogeneous nuclear ribonucleoprotein D0	HNRNPD	Class I	355	7.6	4.776778324	9.94502009259623E-05	√	√	√	√	√		√	√	√	CBFNT	RRM_1*2
Q99729	ROAA_HUMAN	Heterogeneous nuclear ribonucleoprotein A/B	HNRNPAB	Class I	332	8.21	4.753545858125	4.0332506462586E-05	√	√	√	√	√		√	√	√	CBFNT	RRM_1*2
P26599	PTBP1_HUMAN	Polypyrimidine tract-binding protein 1	PTBP1	Class I	531	9.22	4.746633736875	5.58369331370498E-07	√	√	√	√	√		√	√	√	RRM_1	RRM_5*2	RRM_6
Q9BUJ2	HNRL1_HUMAN	Heterogeneous nuclear ribonucleoprotein U-like protein 1	HNRNPUL1	Class I	856	6.49	4.712199333	3.90770251324345E-06	√		√		√		√	√		SAP	SPRY	AAA_33
O14979	HNRDL_HUMAN	Heterogeneous nuclear ribonucleoprotein D-like	HNRPDL	Class I	420	9.59	4.629549604875	4.0448829274349E-05	√	√	√	√	√	√	√	√	√	RRM_1*2
P22626	ROA2_HUMAN	Heterogeneous nuclear ribonucleoproteins A2/B1	HNRNPA2B1	Class I	353	8.97	4.500526875625	0.000192269192211	√	√	√	√	√		√	√	√	RRM_1*2
P09651	ROA1_HUMAN	Heterogeneous nuclear ribonucleoprotein A1	HNRNPA1	Class I	372	9.17	4.49486545275	0.000127335679035	√	√	√		√	√	√	√	√	RRM_1*2
Q96I24	FUBP3_HUMAN	Far upstream element-binding protein 3	FUBP3	Class I	572	8.61	4.40378629775	5.64083083233558E-06	√	√	√	√	√		√	√	√	KH_1*4
P43243	MATR3_HUMAN	Matrin-3	MATR3	Class I	847	5.87	4.390227252125	7.44526698969088E-05	√	√	√	√	√	√	√	√	√	RRM_5*2
O76021	RL1D1_HUMAN	Ribosomal L1 domain-containing protein 1	RSL1D1	Class I	490	10.13	4.3602591055	1.24805407010902E-05	√	√	√	√	√	√	√	√		Ribosomal_L1
P17844	DDX5_HUMAN	Probable ATP-dependent RNA helicase DDX5	DDX5	Class I	614	9.06	4.3333165495	5.93778159184103E-07	√	√	√	√	√	√	√	√	√	DEAD	Helicase_C	P68HR*2
P31942	HNRH3_HUMAN	Heterogeneous nuclear ribonucleoprotein H3	HNRNPH3	Class I	346	6.37	4.314281942125	5.67991601109687E-05	√	√	√	√	√		√	√	√	RRM_6*2
P52272	HNRPM_HUMAN	Heterogeneous nuclear ribonucleoprotein M	HNRNPM	Class I	730	8.85	4.272540693875	0.000408895221098	√	√	√	√	√		√	√	√	RRM_1*3	HnRNP_M
Q92945	FUBP2_HUMAN	Far upstream element-binding protein 2	KHSRP	Class I	711	6.84	4.19420088475	3.90770251324345E-06	√	√	√	√	√		√	√	√	KH_1*4	DUF1897	DUF1897
P31943	HNRH1_HUMAN	Heterogeneous nuclear ribonucleoprotein H	HNRNPH1	Class I	449	5.89	4.128019121875	1.03477233615801E-05	√	√	√	√	√		√	√	√	RRM_6*3	zf-RNPHF
Q15233	NONO_HUMAN	Non-POU domain-containing octamer-binding protein	NONO	Class I	471	9.01	4.09300479175	1.4101996339464E-05	√	√	√	√	√		√	√	√	RRM_1*2	NOPS
P14866	HNRPL_HUMAN	Heterogeneous nuclear ribonucleoprotein L	HNRNPL	Class I	589	8.46	4.07255992475	3.05972876237628E-05	√	√	√	√	√	√	√	√	√	RRM_5*3
Q16629	SRSF7_HUMAN	Splicing factor, arginine/serine-rich 7	SFRS7	Class I	238	11.83	4.059579336625	2.20166298981006E-06	√	√	√	√	√		√	√		RRM_1
Q00839	HNRPU_HUMAN	Heterogeneous nuclear ribonucleoprotein U	HNRNPU	Class I	825	5.76	4.047065916625	0.001054755654412	√	√	√	√	√		√	√	√	SAP	SPRY	AAA_33
Q96PK6	RBM14_HUMAN	RNA-binding protein 14	RBM14	Class I	669	9.68	3.978706458875	4.52254221441198E-06	√	√	√	√	√		√	√	√	RRM_1*2
Q86V81	THOC4_HUMAN	THO complex subunit 4	THOC4	Class I	257	11.15	3.96315367285714	7.36503660222052E-05	√	√	√	√	√	√	√	√		RRM_1	FoP_duplication
O00425	IF2B3_HUMAN	Insulin-like growth factor 2 mRNA-binding protein 3	IGF2BP3	Class I	579	8.99	3.772769690875	2.99591187336802E-05	√	√	√	√	√	√	√	√		RRM_1	RRM_6	KH_1*4
Q07955	SRSF1_HUMAN	Splicing factor, arginine/serine-rich 1	SFRS1	Class I	248	10.37	3.760895415	0.000202723528545	√	√	√	√	√	√	√	√	√	RRM_1*2
Q08211	DHX9_HUMAN	ATP-dependent RNA helicase A	DHX9	Class I	1270	6.41	3.750320725125	1.07266130080805E-05	√	√	√	√	√	√	√	√	√	dsrm*2	DEAD	Helicase_C	HA2	OB_NTP_bind
Q92841	DDX17_HUMAN	Probable ATP-dependent RNA helicase DDX17	DDX17	Class I	729	8.53	3.744276645875	1.07266130080805E-05	√	√	√	√	√		√	√	√	DEAD	Helicase_C
P31483	TIA1_HUMAN	Nucleolysin TIA-1 isoform p40	TIA1	Class I	386	7.62	3.69690587083333	0.000777516318257	√	√	√	√	√		√	√	√	RRM_1*3
O00571	DDX3X_HUMAN	ATP-dependent RNA helicase DDX3X	DDX3X	Class I	662	6.73	3.6933482815	0.000178577501169	√		√		√		√	√	√	DEAD	Helicase_C
Q01085	TIAR_HUMAN	Nucleolysin TIAR	TIAL1	Class I	375	7.62	3.49123691775	0.000223014115004	√	√	√	√	√		√	√	√	RRM_1*3
P84103	SRSF3_HUMAN	Splicing factor, arginine/serine-rich 3	SFRS3	Class I	164	11.64	3.4844388175	2.08300320530145E-07	√	√	√	√	√		√	√	√	RRM_1
Q92804	RBP56_HUMAN	TATA-binding protein-associated factor 2N	TAF15	Class I	592	8.04	3.477023825	2.41683198788635E-06	√	√	√	√	√		√	√	√	RRM_1	zf-RanBP
P51116	FXR2_HUMAN	Fragile X mental retardation syndrome-related protein 2	FXR2	Class I	673	5.95	3.42969359275	8.99594215094467E-05	√	√	√	√		√	√	√		Agenet	KH_1*2	FXR1P_C
Q15717	ELAV1_HUMAN	ELAV-like protein 1	ELAVL1	Class I	326	9.23	3.422975930125	1.9360063382645E-06	√	√	√	√	√		√	√	√	RRM_1*3
P23588	IF4B_HUMAN	Eukaryotic translation initiation factor 4B	EIF4B	Class I	611	5.54	3.4207626825	4.1742961544366E-05	√	√	√	√	√		√	√		RRM_1
P13010	XRCC5_HUMAN	ATP-dependent DNA helicase 2 subunit 2	XRCC5	Class I	732	5.55	3.411204912875	0.000191525274845	√	√	√	√	√	√		√		Ku_N	Ku	Ku_C	Ku_PK_bind
O75683	SURF6_HUMAN	Surfeit locus protein 6	SURF6	Class I	361	10.65	3.3669375642	1.59200324754443E-05	√		√	√	√	√	√	√		SURF6
Q9NZI8	IF2B1_HUMAN	Insulin-like growth factor 2 mRNA-binding protein 1	IGF2BP1	Class I	577	9.26	3.3283697255	5.48559742258447E-05	√	√	√	√	√	√	√	√	√	RRM_1	RRM_6	KH_1*4
P52597	HNRPF_HUMAN	Heterogeneous nuclear ribonucleoprotein F	HNRNPF	Class I	415	5.37	3.314384059875	1.73571579800105E-05	√	√	√	√	√	√	√	√		RRM_1	RRM_6*2	zf-RNPHF
Q13283	G3BP1_HUMAN	Ras GTPase-activating protein-binding protein 1	G3BP1	Class I	466	5.36	3.27245025275	1.94255798535216E-05	√	√	√	√	√	√	√	√		NTF2	RRM_1
Q15366	PCBP2_HUMAN	Poly(rC)-binding protein 2	PCBP2	Class I	365	6.33	3.257280752	1.13126437192084E-05	√	√	√	√	√		√	√		KH_1*3
Q9NZB2	F120A_HUMAN	Constitutive coactivator of PPAR-gamma-like protein 1	FAM120A	Class I	1118	9.07	3.235617071125	0.000136317493035	√	√	√	√	√	√	√	√
P05455	LA_HUMAN	Lupus La protein	SSB	Class I	408	6.68	3.23086307585714	0.000442621568332	√	√	√	√	√	√	√	√		La	RRM_1	RRM_3
P16989	YBOX3_HUMAN	DNA-binding protein A	CSDA	Class I	372	9.77	3.216743313	0.000139336857826	√	√	√	√	√	√	√	√		CSD
P51114	FXR1_HUMAN	Fragile X mental retardation syndrome-related protein 1	FXR1	Class I	621	5.84	3.215158966125	0.000150495530325	√	√	√	√	√	√	√	√		Agenet	KH_1*2	FXR1P_C*2
Q13148	TADBP_HUMAN	TAR DNA-binding protein 43	TARDBP	Class I	414	5.85	3.21367862942857	1.09529074562779E-05	√	√	√	√	√		√	√	√	RRM_1*2
Q9BQG0	MBB1A_HUMAN	Myb-binding protein 1A	MYBBP1A	Class I	1328	9.34	3.2125431525	3.85673368967608E-05	√	√	√	√	√	√		√	√	DNA_pol_phi
Q5BKZ1	ZN326_HUMAN	Zinc finger protein 326	ZNF326	Class I	582	5.08	3.18566651314286	1.08098629579181E-06	√	√	√	√	√	√	√	√		AKAP95
Q13242	SRSF9_HUMAN	Splicing factor, arginine/serine-rich 9	SFRS9	Class I	221	8.74	3.16865939025	1.73015950291356E-05	√	√	√	√	√	√	√	√	√	RRM_1*2
P62633	CNBP_HUMAN	Cellular nucleic acid-binding protein	CNBP	Class I	177	8	3.152868380125	9.12908560034806E-07	√	√	√	√	√	√	√	√		zf-CCHC*7
Q92879	CELF1_HUMAN	CUG-BP- and ETR-3-like factor 1	CUGBP1	Class I	486	8.7	3.14446384175	2.33129573326335E-05	√	√	√	√	√		√	√	√	RRM_1*3
P12956	XRCC6_HUMAN	ATP-dependent DNA helicase 2 subunit 1	XRCC6	Class I	609	6.23	3.03788122725	0.000500622298847	√	√	√	√	√	√	√	√		Ku_N	Ku	Ku_C	SAP
P55795	HNRH2_HUMAN	Heterogeneous nuclear ribonucleoprotein H2	HNRNPH2	Class I	449	5.89	3.0082980405	5.58369331370498E-07	√	√	√	√	√		√	√	√	RRM_6*3	zf-RNPHF
Q9NR56	MBNL1_HUMAN	Muscleblind-like protein 1	MBNL1	Class I	388	9.16	3.00458053233333	0.000141031762007	√		√		√	√	√	√		zf-CCCH
Q13247	SRSF6_HUMAN	Splicing factor, arginine/serine-rich 6	SFRS6	Class I	344	11.42	2.978815245	3.38077697955188E-05	√	√	√	√	√		√	√	√	RRM_1*2
Q9BZZ5	API5_HUMAN	Apoptosis inhibitor 5	API5	Class I	524	7.3	2.96122950975	2.70231215970692E-05	√		√	√	√		√	√	√	API5
Q7KZF4	SND1_HUMAN	Staphylococcal nuclease domain-containing protein 1	SND1	Class I	910	6.77	2.961210672	8.45191503013253E-06	√	√	√	√	√	√	√	√	√	Snase*5	TUDOR
Q13310	PABP4_HUMAN	Polyadenylate-binding protein 4	PABPC4	Class I	644	9.31	2.95875563228571	0.001915886279915	√	√	√	√	√	√	√	√	√	RRM_1*4	PABP
Q8IY67	RAVR1_HUMAN	Ribonucleoprotein PTB-binding 1	RAVER1	Class I	606	8.8	2.912774417875	1.56641145598084E-07	√		√	√	√		√	√	√	RRM_1	RRM_6*2
Q13595	TRA2A_HUMAN	Transformer-2 protein homolog alpha	TRA2A	Class I	282	11.27	2.89694545514286	2.03719333250037E-05	√	√	√	√	√	√	√	√	√	RRM_1
O75534	CSDE1_HUMAN	Cold shock domain-containing protein E1	CSDE1	Class I	798	5.88	2.8766148955	0.000129093399834	√	√	√	√	√	√	√	√		CSD*5	SUZ-C
Q07666	KHDR1_HUMAN	KH domain-containing, RNA-binding, signal transduction-associated protein 1	KHDRBS1	Class I	443	8.73	2.8589497955	0.000256390384531	√		√	√	√	√	√	√	√	KH_1
Q9UKA9	PTBP2_HUMAN	Polypyrimidine tract-binding protein 2	PTBP2	Class I	531	8.72	2.85833474725	1.03477233615801E-05	√	√	√	√	√		√	√		RRM_5*3	RRM_6
Q99848	EBP2_HUMAN	Probable rRNA-processing protein EBP2	EBNA1BP2	Class I	306	10.1	2.8465581225	1.78148770637275E-05	√		√	√	√	√	√	√	√	Ebp2
Q96KR1	ZFR_HUMAN	Zinc finger RNA-binding protein	ZFR	Class I	1074	9.17	2.846081016	8.24438588221458E-05	√	√	√	√	√	√	√	√	√	zf-met*3	DZF
Q00577	PURA_HUMAN	Transcriptional activator protein Pur-alpha	PURA	Class I	322	6.08	2.832436756	5.54575682611419E-06	√	√	√	√		√	√	√		PurA
P35268	RL22_HUMAN	60S ribosomal protein L22	RPL22	Class I	128	9.22	2.805463751375	3.90770251324345E-06	√		√	√	√		√	√		Ribosomal_L22e
Q06787	FMR1_HUMAN	Fragile X mental retardation 1 protein	FMR1	Class I	632	7	2.787812029	3.06236101002225E-06	√		√				√	√		Agenet	KH_1*2	FXR1P_C
Q8N684	CPSF7_HUMAN	Cleavage and polyadenylation specificity factor subunit 7	CPSF7	Class I	471	7.82	2.78623988266667	1.50316627251776E-05	√		√	√	√	√	√	√	√	RRM_1
Q71RC2	LARP4_HUMAN	La-related protein 4	LARP4	Class I	724	6.2	2.7862275805	9.12908560034806E-07	√	√	√	√	√	√	√	√		La
Q15056	IF4H_HUMAN	Eukaryotic translation initiation factor 4H	EIF4H	Class I	248	6.91	2.780002706625	2.71733156874676E-05	√	√	√	√	√		√	√		RRM_1
P78332	RBM6_HUMAN	RNA-binding protein 6	RBM6	Class I	1123	5.92	2.779081374	2.21367454182245E-05	√		√	√	√	√	√	√		RRM_6*2
Q96QD9	UIF_HUMAN	UAP56-interacting factor	FYTTD1	Class I	318	11.78	2.74355650028571	3.36975691953177E-05			√	√	√	√	√	√		FYTT
O75494	SRS10_HUMAN	Splicing factor, arginine/serine-rich 13A	SFRS13A	Class I	262	11.26	2.70195085914286	6.50830180533459E-05		√	√		√	√	√	√	√	RRM_1
Q9BQ39	DDX50_HUMAN	ATP-dependent RNA helicase DDX50	DDX50	Class I	737	9.26	2.68728891275	9.97288947524524E-06	√	√	√	√	√	√	√	√		DEAD	Helicase_C	GUCT
Q14498	RBM39_HUMAN	RNA-binding protein 39	RBM39	Class I	530	10.1	2.671770835625	1.73571579800105E-05	√	√	√	√	√	√	√	√		RRM_1*2	RRM_5	RBM39linker*2
Q86TB9	PATL1_HUMAN	Protein PAT1 homolog 1	PATL1	Class I	770	6.22	2.6683405566	0.000216154001727	√		√	√		√	√	√		PAT1*2
Q01130	SRSF2_HUMAN	Splicing factor, arginine/serine-rich 2	SFRS2	Class I	221	11.86	2.66580825975	4.45173761556431E-07	√	√	√	√	√		√	√		RRM_1
Q13243	SRSF5_HUMAN	Splicing factor, arginine/serine-rich 5	SFRS5	Class I	272	11.59	2.6281275905	0.000465606530215	√	√	√	√	√	√	√	√		RRM_1*2
P16401	H15_HUMAN	Histone H1.5	HIST1H1B	Class I	226	10.91	2.61531033333333	0.002880744937032	√	√			√			√		Linker_histone
Q96PZ0	PUS7_HUMAN	Pseudouridylate synthase 7 homolog	PUS7	Class I	661	5.98	2.57132089757143	4.46236734868296E-06	√		√	√		√	√	√		TruD
P62304	RUXE_HUMAN	Small nuclear ribonucleoprotein E	SNRPE	Class I	92	9.46	2.5448388704	2.2298022647005E-05						√	√	√		LSM
P11940	PABP1_HUMAN	Polyadenylate-binding protein 1	PABPC1	Class I	636	9.52	2.52471262425	3.47638506251808E-07	√	√	√	√	√	√	√	√		RRM_1*4	PABP
P62995	TRA2B_HUMAN	Transformer-2 protein homolog beta	TRA2B	Class I	288	11.25	2.51728233128571	9.35731363944554E-05	√	√	√	√	√	√	√	√	√	RRM_1
P18124	RL7_HUMAN	60S ribosomal protein L7	RPL7	Class I	248	10.66	2.49282006675	5.54575682611419E-06	√		√	√	√	√	√	√		Ribosomal_L30_N	Ribosomal_L30
Q14444	CAPR1_HUMAN	Caprin-1	CAPRIN1	Class I	709	5.14	2.47957022185714	8.45191503013253E-06	√	√	√	√			√	√		Caprin-1_C
Q01844	EWS_HUMAN	RNA-binding protein EWS	EWSR1	Class I	656	9.37	2.47388725075	0.000475995772492	√	√	√	√	√	√	√	√		RRM_6	zf-RanBP
Q96GQ7	DDX27_HUMAN	Probable ATP-dependent RNA helicase DDX27	DDX27	Class I	796	9.33	2.469842447	1.03477233615801E-05	√	√	√	√	√	√	√	√	√	DEAD	Helicase_C
Q71DI3	H32_HUMAN	Histone H3.2	HIST2H3A	Class I	136	11.27	2.46292731833333	0.00273335233562										Histone
P46087	NOP2_HUMAN	Putative ribosomal RNA methyltransferase NOP2	NOP2	Class I	812	9.27	2.460109291625	8.95611318409844E-07	√	√	√	√	√	√	√	√	√	Methyltr_RsmF_N	Methyltr_RsmB-F	P120R*3
Q8N163	CCAR2_HUMAN	Protein KIAA1967	KIAA1967	Class I	923	5.14	2.4520571395	2.41683198788635E-06	√		√	√	√		√	√	√	S1-like	DBC1
Q9Y2T7	YBOX2_HUMAN	Y-box-binding protein 2	YBX2	Class I	364	10.8	2.448653839	0.000980805222063				√		√	√	√		CSD
P62280	RS11_HUMAN	40S ribosomal protein S11	RPS11	Class I	158	10.31	2.43896445685714	0.000205808786764	√			√		√	√	√		Ribosomal_S17
P78527	PRKDC_HUMAN	DNA-dependent protein kinase catalytic subunit	PRKDC	Class I	4128	6.75	2.43240974425	0.00042682164781			√	√	√		√	√		NUC194	FAT	PI3_PI4_kinase	FATC
Q9HCE1	MOV10_HUMAN	Putative helicase MOV-10	MOV10	Class I	1003	9	2.432122862375	8.00306497656887E-05	√		√	√	√	√	√	√		AAA_11*2	AAA_12
Q92900	RENT1_HUMAN	Regulator of nonsense transcripts 1	UPF1	Class I	1129	6.18	2.431613423375	1.9360063382645E-06	√	√	√	√		√	√	√		UPF1_Zn_bind	AAA_11	AAA_12
Q8NCA5	FA98A_HUMAN	Protein FAM98A	FAM98A	Class I	519	9.15	2.42638710828571	9.8114255435134E-07	√	√	√	√			√	√		DUF2465
O60306	AQR_HUMAN	Intron-binding protein aquarius	AQR	Class I	1485	5.96	2.406073573375	4.40457737707515E-05	√	√	√	√	√	√	√	√	√	AAA_11	AAA_12
Q12849	GRSF1_HUMAN	G-rich sequence factor 1	GRSF1	Class I	480	5.11	2.40476692683333	2.68295742117469E-06	√	√	√	√	√	√	√	√		RRM_1
Q8WXF1	PSPC1_HUMAN	Paraspeckle component 1	PSPC1	Class I	523	6.26	2.3880407355	1.10727585778243E-05	√	√	√	√	√	√	√	√	√	RRM_1*2	NOPS
Q96QR8	PURB_HUMAN	Transcriptional activator protein Pur-beta	PURB	Class I	312	5.34	2.375812101125	2.07902938333798E-06	√		√	√		√	√	√		PurA
Q9Y2W1	TR150_HUMAN	Thyroid hormone receptor-associated protein 3	THRAP3	Class I	955	10.16	2.375509763875	2.72563758765553E-05	√		√	√	√	√	√	√		THRAP3_BCLAF1
Q9UBU9	NXF1_HUMAN	Nuclear RNA export factor 1	NXF1	Class I	619	8.74	2.352468863375	2.52857162447253E-06	√		√	√		√	√	√	√	Tap-RNA_bind	LRR_1	NTF2	TAP_C
O43251	RFOX2_HUMAN	RNA-binding protein 9	RBM9	Class I	390	6.71	2.3435440225	0.002131139051355	√		√	√	√	√	√	√	√	RRM_1	Fox-1_C
P26368	U2AF2_HUMAN	Splicing factor U2AF 65 kDa subunit	U2AF2	Class I	475	9.19	2.3189560895	0.000758161479141	√	√	√	√	√	√	√	√	√	RRM_1*3
Q14152	EIF3A_HUMAN	Eukaryotic translation initiation factor 3 subunit A	EIF3A	Class I	1382	6.39	2.3088498575	8.07756605371614E-06	√		√	√		√	√	√		PCI
O95758	PTBP3_HUMAN	Regulator of differentiation 1	ROD1	Class I	552	9.13	2.301154666875	5.87069874240262E-06	√	√	√	√	√		√	√	√	RRM_1	RRM_5*2	RRM_6
Q15365	PCBP1_HUMAN	Poly(rC)-binding protein 1	PCBP1	Class I	356	6.66	2.29924536275	7.50911143191465E-05	√	√	√	√	√		√	√		KH_1*3
Q99880	H2B1L_HUMAN	Histone H2B type 1-L	HIST1H2BL	Class I	126	10.32	2.29282418133333	0.005655755101067										Histone
P98179	RBM3_HUMAN	Putative RNA-binding protein 3	RBM3	Class I	157	8.86	2.288262465	0.004507054556436	√	√	√	√	√	√	√	√	√	RRM_1
P40429	RL13A_HUMAN	60S ribosomal protein L13a	RPL13A	Class I	203	10.94	2.27783116933333	6.78429327675921E-06	√			√		√	√	√		Ribosomal_L13
P21291	CSRP1_HUMAN	Cysteine and glycine-rich protein 1	CSRP1	Class I	193	8.9	2.276898655	2.26000880580586E-05	√	√						√		LIM*2
P62826	RAN_HUMAN	GTP-binding nuclear protein Ran	RAN	Class I	216	7.2	2.254455492625	3.00334592577474E-05	√		√	√			√	√		Ras
Q9NWH9	SLTM_HUMAN	SAFB-like transcription modulator	SLTM	Class I	1034	7.77	2.24910282533333	0.007077901966837	√	√	√	√	√	√	√	√	√	SAP	RRM_1
P04406	G3P_HUMAN	Glyceraldehyde-3-phosphate dehydrogenase	GAPDH	Class I	335	8.58	2.248892622875	0.004908405142996							√			Gp_dh_N	Gp_dh_C
O75533	SF3B1_HUMAN	Splicing factor 3B subunit 1	SF3B1	Class I	1304	6.65	2.237230438125	5.58889641372881E-07	√	√	√	√	√	√	√	√	√	SF3b1
P46778	RL21_HUMAN	60S ribosomal protein L21	RPL21	Class I	160	10.49	2.23242078733333	9.97288947524524E-06	√	√	√	√			√	√		Ribosomal_L21e
Q9UHX1	PUF60_HUMAN	Poly(U)-binding-splicing factor PUF60	PUF60	Class I	559	5.19	2.2238974696	8.45191503013253E-06	√	√	√	√	√	√	√	√	√	RRM_1*2
P42704	LPPRC_HUMAN	Leucine-rich PPR motif-containing protein, mitochondrial	LRPPRC	Class I	1394	5.53	2.1921352065	0.000189772912154	√	√	√	√	√		√	√		PPR*6
Q9NZ01	TECR_HUMAN	Trans-2,3-enoyl-CoA reductase	TECR	Class I	308	9.5	2.1917268962	2.08340231554361E-05				√						Steroid_dh
A0AV96	RBM47_HUMAN	RNA-binding protein 47	RBM47	Class I	593	7.56	2.18328424466667	0.000101984665949	√	√	√	√	√		√	√		RRM_1*3
P37108	SRP14_HUMAN	Signal recognition particle 14 kDa protein	SRP14	Class I	136	10.05	2.17406172666667	1.9360063382645E-06	√		√	√		√	√	√	√	SRP14
P08621	RU17_HUMAN	U1 small nuclear ribonucleoprotein 70 kDa	SNRNP70	Class I	437	9.94	2.17054102633333	0.002065822372679	√		√	√		√	√	√	√	U1snRNP70_N	RRM_1
Q8TED0	UTP15_HUMAN	U3 small nucleolar RNA-associated protein 15 homolog	UTP15	Class I	518	9.18	2.16626560566667	6.41288310832246E-05	√		√	√	√	√	√	√	√	WD40*4	UTP15_C
Q9HAV4	XPO5_HUMAN	Exportin-5	XPO5	Class I	1204	5.56	2.1424521085	0.000475995772492	√		√	√			√	√		Xpo1
Q96N66	MBOA7_HUMAN	Lysophospholipid acyltransferase 7	MBOAT7	Class I	472	9.16	2.1341431534	9.12932863699323E-05										MBOAT
P62805	H4_HUMAN	Histone H4	HIST1H4A	Class I	103	11.36	2.129495304	9.09683269174817E-05	√	√	√					√		CENP-T_C
P61964	WDR5_HUMAN	WD repeat-containing protein 5	WDR5	Class I	334	8.55	2.128334621	0.000358960478865							√			WD40*5
Q13838	DX39B_HUMAN	Spliceosome RNA helicase BAT1	BAT1	Class I	428	5.44	2.123849003375	1.35153652532939E-06	√		√		√		√	√		DEAD	Helicase_C
P60953	CDC42_HUMAN	Cell division control protein 42 homolog	CDC42	Class I	191	6.16	2.11709255375	9.61567938334282E-05										Ras
Q15020	SART3_HUMAN	Squamous cell carcinoma antigen recognized by T-cells 3	SART3	Class I	963	5.45	2.10714958428571	8.95611318409844E-07	√		√			√	√	√		RRM_1*2	LSM_int_assoc	Lsm_interact
Q01081	U2AF1_HUMAN	Splicing factor U2AF 35 kDa subunit	U2AF1	Class I	240	9.1	2.1008109984	2.1107792925342E-05	√	√	√	√	√	√	√	√		zf-CCCH	RRM_1	zf-CCCH
Q15424	SAFB1_HUMAN	Scaffold attachment factor B1	SAFB	Class I	915	5.32	2.10067749316667	0.000113528423806	√	√	√	√	√	√	√	√	√	SAP	RRM_6
Q9ULX6	AKP8L_HUMAN	A-kinase anchor protein 8-like	AKAP8L	Class I	646	4.97	2.09201111	0.004563183230571	√		√	√	√		√	√		AKAP95
P05141	ADT2_HUMAN	ADP/ATP translocase 2	SLC25A5	Class I	298	9.71	2.08120876257143	4.05868956337686E-06	√			√				√		Mito_carr*3
P57088	TMM33_HUMAN	Transmembrane protein 33	TMEM33	Class I	247	9.76	2.0771053135	0.000358749445098										UPF0121
P48634	PRC2A_HUMAN	Large proline-rich protein BAT2	BAT2	Class I	2157	9.48	2.07345085928571	0.000174496684222	√		√	√	√	√		√		BAT2_N
Q9NW13	RBM28_HUMAN	RNA-binding protein 28	RBM28	Class I	759	9.27	2.0592200452	6.87521125031358E-05	√	√	√	√	√	√	√	√		RRM_1*3
Q9Y3Y2	CHTOP_HUMAN	Uncharacterized protein C1orf77	C1orf77	Class I	248	12.24	2.05258399333333	0.00115625485691	√	√	√	√	√	√	√	√		FoP_duplication
P46781	RS9_HUMAN	40S ribosomal protein S9	RPS9	Class I	194	10.66	2.05210705883333	6.28182535522033E-06	√	√		√		√	√	√		Ribosomal_S4	S4
Q6P2Q9	PRP8_HUMAN	Pre-mRNA-processing-splicing factor 8	PRPF8	Class I	2335	8.95	2.051695654375	5.06935557371521E-06	√		√		√	√	√	√	√	PRO8NT	PROCN	RRM_4	U5_2-snRNA_bdg	U6-snRNA_bdg	PRP8_domainIV	JAB	PROCT
Q14157	UBP2L_HUMAN	Ubiquitin-associated protein 2-like	UBAP2L	Class I	1087	6.61	2.050124578625	5.58369331370498E-07	√	√	√	√	√		√	√		DUF3697
P08708	RS17_HUMAN	40S ribosomal protein S17	RPS17	Class I	135	9.85	2.046183754	5.73700130370978E-06	√		√			√	√	√		Ribosomal_S17e
P15880	RS2_HUMAN	40S ribosomal protein S2	RPS2	Class I	293	10.25	2.044182681	9.09878848095206E-07	√	√	√	√	√	√	√	√		Ribosoma_S5	Ribosoma_S5_C
P46776	RL27A_HUMAN	60S ribosomal protein L27a	RPL27A	Class I	148	11	2.04335385275	1.90883759013657E-06		√	√	√		√	√	√		Ribosomal_L27A
P63173	RL38_HUMAN	60S ribosomal protein L38	RPL38	Class I	70	10.1	2.03909495475	0.000306021410611		√				√	√	√		Ribosomal_L38e
Q9NYF8	BCLF1_HUMAN	Bcl-2-associated transcription factor 1	BCLAF1	Class I	920	9.99	2.03719053285714	1.39068406868097E-05	√		√	√	√	√	√	√	√	THRAP3_BCLAF1
P62854	RS26_HUMAN	40S ribosomal protein S26	RPS26	Class I	115	11.01	2.03614787057143	1.9261263046875E-06	√	√	√	√	√		√	√		Ribosomal_S26e
P62829	RL23_HUMAN	60S ribosomal protein L23	RPL23	Class I	140	10.51	2.03403259514286	1.03161990115852E-05	√	√		√			√	√		Ribosomal_L14
P62424	RL7A_HUMAN	60S ribosomal protein L7a	RPL7A	Class I	266	10.61	2.023798715	1.76259855951821E-05	√	√	√	√	√	√	√	√		Ribosomal_L7Ae
P60842	IF4A1_HUMAN	Eukaryotic initiation factor 4A-I	EIF4A1	Class I	406	5.32	2.021942872375	0.00034488155284	√	√	√	√		√	√	√		DEAD	Helicase_C
Q8ND56	LS14A_HUMAN	Protein LSM14 homolog A	LSM14A	Class I	463	9.55	2.01907863125	0.00522821200788	√	√	√	√		√	√	√		LSM_14	FDF
Q99613	EIF3C_HUMAN	Eukaryotic translation initiation factor 3 subunit C	EIF3C	Class I	913	5.48	2.017367743625	0.00012680347745	√		√			√	√	√		eIF-3c_N	PCI
P09429	HMGB1_HUMAN	High mobility group protein B1	HMGB1	Class I	215	5.6	2.01482289928571	1.47260484243519E-05	√	√	√	√				√		HMG_box_2	HMG_box
Q9UN86	G3BP2_HUMAN	Ras GTPase-activating protein-binding protein 2	G3BP2	Class I	482	5.41	2.01297360771429	0.000113946554031	√		√	√	√	√	√	√	√	NTF2	RRM_1
P22087	FBRL_HUMAN	rRNA 2~-O-methyltransferase fibrillarin	FBL	Class I	321	10.18	2.01194958571429	5.84717387118964E-06	√		√	√	√	√	√	√	√	Fibrillarin
P62834	RAP1A_HUMAN	Ras-related protein Rap-1A	RAP1A	Class I	184	6.39	2.00306378266667	6.51359370342976E-06										Ras
Q16630	CPSF6_HUMAN	Cleavage and polyadenylation specificity factor subunit 6	CPSF6	Class I	551	6.66	2.00034786975	5.54575682611419E-06	√		√	√		√	√	√	√	RRM_1
Q8WVV9	HNRLL_HUMAN	Heterogeneous nuclear ribonucleoprotein L-like	HNRPLL	Class I	542	7.83	1.99787545625	2.48544000012316E-05	√	√	√	√	√		√	√	√	RRM_5*2	RRM_6
P16403	H12_HUMAN	Histone H1.2	HIST1H1C	Class I	213	10.94	1.99770087485714	0.000233108129668	√	√	√		√	√		√		Linker_histone
P12236	ADT3_HUMAN	ADP/ATP translocase 3	SLC25A6	Class I	298	9.76	1.9947205072	0.000151194487331										Mito_carr*3
Q8N8A6	DDX51_HUMAN	ATP-dependent RNA helicase DDX51	DDX51	Class I	666	8.45	1.9920013608	5.7215261939174E-05	√		√	√	√	√	√	√		DEAD	Helicase_C
Q92615	LAR4B_HUMAN	La-related protein 4B	LARP4B	Class I	738	6.48	1.99195948328571	0.000104060969911	√	√	√	√	√		√	√		La
P35610	SOAT1_HUMAN	Sterol O-acyltransferase 1	SOAT1	Class I	550	9.08	1.98762457942857	2.59347119268154E-06										MBOAT
Q8IX01	SUGP2_HUMAN	Putative splicing factor, arginine/serine-rich 14	SFRS14	Class I	1082	6.92	1.9859584125	9.30734153640265E-07	√		√	√	√	√	√	√		Surp	G-patch
P46777	RL5_HUMAN	60S ribosomal protein L5	RPL5	Class I	297	9.73	1.98052750125	6.1893784972887E-05	√	√	√	√	√	√	√	√		Ribosomal_L18p	Ribosomal_L18_c
P00966	ASSY_HUMAN	Argininosuccinate synthase	ASS1	Class I	412	8.08	1.975730703	1.6505068886608E-05	√							√		Arginosuc_synth
Q5JTH9	RRP12_HUMAN	RRP12-like protein	RRP12	Class I	1297	8.97	1.97464504025	4.45173761556431E-07	√	√	√	√	√	√	√	√		NUC173
Q9H0D6	XRN2_HUMAN	5~-3~ exoribonuclease 2	XRN2	Class I	950	7.26	1.93757395825	1.45351378785483E-06	√		√	√	√		√	√	√	XRN_N
Q969Z0	TBRG4_HUMAN	Protein TBRG4	TBRG4	Class I	631	6.52	1.922322860125	8.55203828686393E-06	√		√	√	√		√	√		FAST_1	FAST_2	RAP
P46782	RS5_HUMAN	40S ribosomal protein S5	RPS5	Class I	204	9.73	1.917543123125	2.08300320530145E-07	√	√	√	√		√	√	√		Ribosomal_S7
O60831	PRAF2_HUMAN	PRA1 family protein 2	PRAF2	Class I	178	9.41	1.91679332342857	5.54575682611419E-06										PRA1
P62701	RS4X_HUMAN	40S ribosomal protein S4, X isoform	RPS4X	Class I	263	10.16	1.91492894025	5.29642525912111E-05	√		√				√	√		RS4NT	S4	Ribosomal_S4e	KOW	40S_S4_C
Q14847	LASP1_HUMAN	LIM and SH3 domain protein 1	LASP1	Class I	261	6.61	1.9140785354	3.14972251853918E-05		√								LIM	Nebulin	Nebulin
Q6P158	DHX57_HUMAN	Putative ATP-dependent RNA helicase DHX57	DHX57	Class I	1386	7.83	1.912271737	3.74284361860309E-05	√		√	√		√	√	√		RWD	zf-CCCH	DEAD	Helicase_C	OB_NTP_bind
P61313	RL15_HUMAN	60S ribosomal protein L15	RPL15	Class I	204	11.62	1.90920191525	4.86382069711888E-05	√	√	√	√	√	√	√	√		Ribosomal_L15e
P61803	DAD1_HUMAN	Dolichyl-diphosphooligosaccharide--protein glycosyltransferase subunit DAD1	DAD1	Class I	113	6.49	1.9080710866	2.01934234577139E-05										DAD
Q9H2U1	DHX36_HUMAN	Probable ATP-dependent RNA helicase DHX36	DHX36	Class I	1008	7.58	1.89330895375	6.00413790469651E-06	√		√	√		√	√	√		DEAD	Helicase_C	HA2	OB_NTP_bind
O15260	SURF4_HUMAN	Surfeit locus protein 4	SURF4	Class I	269	7.81	1.88755592075	1.09360588622375E-06										SURF4
Q96SI9	STRBP_HUMAN	Spermatid perinuclear RNA-binding protein	STRBP	Class I	672	8.91	1.8799842625	5.54575682611419E-06	√	√	√	√	√	√	√	√	√	DZF	dsrm*2
P48651	PTSS1_HUMAN	Phosphatidylserine synthase 1	PTDSS1	Class I	473	8.72	1.87808666925	1.45351378785483E-06				√						PSS
Q15050	RRS1_HUMAN	Ribosome biogenesis regulatory protein homolog	RRS1	Class I	365	10.69	1.8744293915	0.002222404879719	√		√		√	√	√	√	√	RRS1
Q14151	SAFB2_HUMAN	Scaffold attachment factor B2	SAFB2	Class I	953	5.84	1.873062532	3.27358755037977E-06	√		√	√	√	√	√	√		SAP	RRM_1
O00541	PESC_HUMAN	Pescadillo homolog	PES1	Class I	588	6.93	1.8687374495	0.001386663940514	√		√	√	√	√	√	√		Pescadillo_N
Q9NVP1	DDX18_HUMAN	ATP-dependent RNA helicase DDX18	DDX18	Class I	670	9.52	1.86716063583333	0.002129227796856	√		√	√	√	√	√	√		DEAD	Helicase_C	DUF4217
P62244	RS15A_HUMAN	40S ribosomal protein S15a	RPS15A	Class I	130	10.14	1.8664166676	0.000749528926909	√		√	√		√	√	√		Ribosomal_S8
P26373	RL13_HUMAN	60S ribosomal protein L13	RPL13	Class I	211	11.65	1.861587229625	1.45351378785483E-06	√	√		√	√	√	√	√		Ribosomal_L13e
P33240	CSTF2_HUMAN	Cleavage stimulation factor subunit 2	CSTF2	Class I	577	6.36	1.855413146	8.47928767188918E-06	√	√	√	√	√	√	√	√	√	RRM_1	CSTF2_hinge	CSTF_C
O14880	MGST3_HUMAN	Microsomal glutathione S-transferase 3	MGST3	Class I	152	9.46	1.85495297314286	8.56060972719327E-06										MAPEG
Q9P2N5	RBM27_HUMAN	RNA-binding protein 27	RBM27	Class I	1060	9.24	1.85115229514286	1.9360063382645E-06	√		√	√	√	√	√	√	√	PWI	zf-CCCH	RRM_5
O00567	NOP56_HUMAN	Nucleolar protein 56	NOP56	Class I	594	9.24	1.84693236725	6.32245127469192E-06	√	√	√	√	√	√	√	√		NOP5NT	Nop
Q02878	RL6_HUMAN	60S ribosomal protein L6	RPL6	Class I	288	10.59	1.846377882125	1.0599981059968E-06	√	√		√	√	√	√	√	√	Ribosomal_L6e_N	Ribosomal_L6e
P63000	RAC1_HUMAN	Ras-related C3 botulinum toxin substrate 1	RAC1	Class I	192	8.77	1.84568072842857	0.000150454611877										Ras
P62249	RS16_HUMAN	40S ribosomal protein S16	RPS16	Class I	146	10.21	1.84144227625	1.25442388009825E-06		√	√	√	√	√	√	√		Ribosomal_S9
P62888	RL30_HUMAN	60S ribosomal protein L30	RPL30	Class I	115	9.65	1.832422096125	5.6940424232263E-06	√	√	√	√		√	√	√		Ribosomal_L7Ae
O15427	MOT4_HUMAN	Monocarboxylate transporter 4	SLC16A3	Class I	465	8.25	1.82764470425	6.6150542949438E-05	√							√		MFS_1
P07737	PROF1_HUMAN	Profilin-1	PFN1	Class I	140	8.47	1.827167558625	6.32245127469192E-06			√	√				√		Profilin
P26447	S10A4_HUMAN	Protein S100-A4	S100A4	Class I	101	5.88	1.825706787	0.004748345213189	√							√		S_100
Q9BWF3	RBM4_HUMAN	RNA-binding protein 4	RBM4	Class I	364	6.61	1.82318189275	3.13762502486414E-07	√	√	√	√		√	√	√		RRM_1*2	zf-CCHC
P27695	APEX1_HUMAN	DNA-(apurinic or apyrimidinic site) lyase	APEX1	Class I	318	8.42	1.81711041757143	2.03719333250037E-05			√	√			√	√	√	Exo_endo_phos
O00411	RPOM_HUMAN	DNA-directed RNA polymerase, mitochondrial	POLRMT	Class I	1230	9.06	1.815798503625	9.92341866019996E-05	√		√	√			√	√		RPOL_N	RNA_pol
Q9H307	PININ_HUMAN	Pinin	PNN	Class I	717	6.76	1.81335373885714	0.000136165933311	√		√	√	√	√	√	√	√	Pinin_SDK_N	Pinin_SDK_memA
Q86U38	NOP9_HUMAN	Pumilio domain-containing protein C14orf21	C14orf21	Class I	636	6.86	1.81329728033333	0.000980805222063	√	√	√	√	√	√	√	√
P11387	TOP1_HUMAN	DNA topoisomerase 1	TOP1	Class I	765	9.33	1.808988507	0.002995132706469	√		√			√	√	√		Topoisom_I_N	Topoisom_I	Topo_C_assoc
Q9Y277	VDAC3_HUMAN	Voltage-dependent anion-selective channel protein 3	VDAC3	Class I	283	8.85	1.80668884933333	0.005449343072035										Porin_3
Q14690	RRP5_HUMAN	Protein RRP5 homolog	PDCD11	Class I	1871	8.99	1.79705023266667	1.30917086863536E-05	√	√			√	√	√	√		S1*4	Suf
P62258	1433E_HUMAN	14-3-3 protein epsilon	YWHAE	Class I	255	4.63	1.7947706586	0.000613884025533	√			√				√	√	14-3-3
O00148	DX39A_HUMAN	ATP-dependent RNA helicase DDX39	DDX39	Class I	427	5.46	1.7920978465	0.001183928354303	√		√	√			√	√	√	DEAD	Helicase_C
P84077	ARF1_HUMAN	ADP-ribosylation factor 1	ARF1	Class I	181	6.36	1.78973433828571	5.35725914593456E-06			√					√		Arf
Q9UBM7	DHCR7_HUMAN	7-dehydrocholesterol reductase	DHCR7	Class I	475	8.95	1.78768657657143	4.0448829274349E-05				√						ERG4_ERG24
Q9BXP5	SRRT_HUMAN	Serrate RNA effector molecule homolog	SRRT	Class I	876	5.7	1.781404491875	6.70087021113796E-06	√		√	√	√	√	√	√	√	DUF3546	ARS2
Q03701	CEBPZ_HUMAN	CCAAT/enhancer-binding protein zeta	CEBPZ	Class I	1054	5.65	1.7749462518	2.36459003650986E-05	√		√	√	√	√	√	√	√	CBF
O43823	AKAP8_HUMAN	A-kinase anchor protein 8	AKAP8	Class I	692	5.02	1.772873969	1.72970412118446E-06	√		√	√	√		√	√	√	AKAP95
Q8IY81	SPB1_HUMAN	Putative rRNA methyltransferase 3	FTSJ3	Class I	847	8.53	1.77114181075	4.46236734868296E-06	√		√	√	√	√	√	√		FtsJ	DUF3381	Spb1_C
Q8NI27	THOC2_HUMAN	THO complex subunit 2	THOC2	Class I	1593	8.67	1.7705116302	3.55382435146061E-05						√	√	√	√	THOC2_N*2	Thoc2	Tho2
Q92979	NEP1_HUMAN	Probable ribosome biogenesis protein NEP1	EMG1	Class I	244	9.28	1.768864316	0.000105373731929	√		√	√		√	√	√	√	EMG1
O43660	PLRG1_HUMAN	Pleiotropic regulator 1	PLRG1	Class I	514	9.24	1.767884856	6.869805664802E-06						√	√		√	WD40*5
P09211	GSTP1_HUMAN	Glutathione S-transferase P	GSTP1	Class I	210	5.44	1.7671936325	0.000178924719866				√						GST_N	GST_C_3
Q7L2E3	DHX30_HUMAN	Putative ATP-dependent RNA helicase DHX30	DHX30	Class I	1194	8.99	1.766182850625	1.22073750010234E-06	√	√	√		√	√	√	√		DEAD	Helicase_C	HA2	OB_NTP_bind
P50914	RL14_HUMAN	60S ribosomal protein L14	RPL14	Class I	215	10.94	1.76047775728571	2.25518751065825E-05	√	√	√	√	√	√	√	√		Ribosomal_L14e
Q01650	LAT1_HUMAN	Large neutral amino acids transporter small subunit 1	SLC7A5	Class I	507	7.9	1.7586819716	0.000108855838128										AA_permease_2
P28288	ABCD3_HUMAN	ATP-binding cassette sub-family D member 3	ABCD3	Class I	659	9.41	1.74959527485714	1.90883759013657E-06										ABC_membrane_2	ABC_tran
Q96GM8	TOE1_HUMAN	Target of EGR1 protein 1	TOE1	Class I	510	6.81	1.73959259825	1.81792303336131E-06						√	√	√		CAF1*2	zf-CCCH
P62263	RS14_HUMAN	40S ribosomal protein S14	RPS14	Class I	151	10.08	1.738564394625	1.45351378785483E-06		√	√	√	√	√	√	√		Ribosomal_S11
Q9Y3I0	RTCB_HUMAN	UPF0027 protein C22orf28	C22orf28	Class I	505	6.77	1.7333848538	1.92616656910117E-05	√	√	√	√	√		√	√	√	RtcB
P23396	RS3_HUMAN	40S ribosomal protein S3	RPS3	Class I	243	9.68	1.730065127	9.09878848095206E-07	√	√	√	√	√	√	√	√		KH_2	Ribosomal_S3_C
O95639	CPSF4_HUMAN	Cleavage and polyadenylation specificity factor subunit 4	CPSF4	Class I	269	8.68	1.7284081414	6.02852969619013E-05		√	√	√	√	√	√	√		zf-CCCH 3	zf-CCCH	zf-CCHC
Q9Y3U8	RL36_HUMAN	60S ribosomal protein L36	RPL36	Class I	105	11.59	1.726698283375	1.93032655847422E-06	√	√				√	√	√		Ribosomal_L36e
Q8TDN6	BRX1_HUMAN	Ribosome biogenesis protein BRX1 homolog	BRIX1	Class I	353	9.92	1.723460820875	4.77087804791573E-06	√		√	√	√	√	√	√		Brix
P15559	NQO1_HUMAN	NAD(P)H dehydrogenase [quinone] 1	NQO1	Class I	274	8.91	1.72075556428571	1.9360063382645E-06	√	√		√				√		Flavodoxin_2
P62277	RS13_HUMAN	40S ribosomal protein S13	RPS13	Class I	151	10.53	1.7192374602	0.000281725707567		√	√	√		√	√	√		Ribosomal_S13_N	Ribosomal_S15
P23284	PPIB_HUMAN	Peptidyl-prolyl cis-trans isomerase B	PPIB	Class I	216	9.25	1.71592906985714	1.50316627251776E-05	√	√	√					√	√	RRM_1*2	NOPS
P32969	RL9_HUMAN	60S ribosomal protein L9	RPL9	Class I	192	9.96	1.715897212375	5.54575682611419E-06						√	√	√		Ribosomal_L6*2
P62081	RS7_HUMAN	40S ribosomal protein S7	RPS7	Class I	194	10.09	1.7151865608	5.42318803498316E-05	√		√	√		√	√	√		Ribosomal_S7e
P22392	NDKB_HUMAN	Nucleoside diphosphate kinase B	NME2	Class I	152	8.52	1.71270865	0.000444095407041										NDK
Q9UH17	ABC3B_HUMAN	Probable DNA dC->dU-editing enzyme APOBEC-3B	APOBEC3B	Class I	382	5.74	1.71113105871429	1.07266130080805E-05			√			√		√		APOBEC_N	APOBEC_C
P31949	S10AB_HUMAN	Protein S100-A11	S100A11	Class I	105	6.56	1.7106831096	0.000565822465042										S_100	EF-hand_1
O60231	DHX16_HUMAN	Putative pre-mRNA-splicing factor ATP-dependent RNA helicase DHX16	DHX16	Class I	1041	6.39	1.7090828598	0.007117660273115	√		√			√	√	√		DEAD	Helicase_C	HA2	OB_NTP_bind
P98175	RBM10_HUMAN	RNA-binding protein 10	RBM10	Class I	930	5.69	1.69796743966667	2.61738021873367E-05	√	√	√	√	√	√	√	√	√	RRM_6*2	zf-RanBP	G-patch
O75694	NU155_HUMAN	Nuclear pore complex protein Nup155	NUP155	Class I	1391	5.78	1.6898600676	0.005302930160295									√	Nucleoporin_N	Nucleoporin_C
P60866	RS20_HUMAN	40S ribosomal protein S20	RPS20	Class I	119	9.95	1.688709269	0.001229186672995	√	√	√	√		√	√	√		Ribosomal_S10
Q5JVF3	PCID2_HUMAN	PCI domain-containing protein 2	PCID2	Class I	399	8.78	1.68695846175	0.000800729774825								√	√	PCI
P55265	DSRAD_HUMAN	Double-stranded RNA-specific adenosine deaminase	ADAR	Class I	1226	8.86	1.68580893525	3.55201883346397E-06	√	√	√	√	√		√	√		z-alpha	dsrm*3	A deamin	z-alpha
Q13435	SF3B2_HUMAN	Splicing factor 3B subunit 2	SF3B2	Class I	895	5.52	1.68379115875	4.38275085825926E-06	√		√	√		√	√	√	√	SAP	DUF382	PSP
O15213	WDR46_HUMAN	WD repeat-containing protein 46	WDR46	Class I	610	9.69	1.680757702875	3.18972011432621E-06	√		√		√	√	√	√		BING4CT
P49720	PSB3_HUMAN	Proteasome subunit beta type-3	PSMB3	Class I	205	6.12	1.67954275733333	1.39865905631707E-05										Proteasome
Q7L0Y3	TM10C_HUMAN	Mitochondrial ribonuclease P protein 1	RG9MTD1	Class I	403	9.04	1.67673424475	0.000792884501803	√	√	√	√	√	√	√	√		tRNA_m1G_MT
P41252	SYIC_HUMAN	Isoleucyl-tRNA synthetase, cytoplasmic	IARS	Class I	1262	5.82	1.6750382245	5.32245876230748E-06						√	√	√		tRNA-synt_1	Anticodon_1
Q9H8H2	DDX31_HUMAN	Probable ATP-dependent RNA helicase DDX31	DDX31	Class I	851	10.01	1.67269847033333	7.46838894499054E-06	√		√			√	√	√		DEAD	Helicase_C	DUF4217
Q12874	SF3A3_HUMAN	Splicing factor 3A subunit 3	SF3A3	Class I	501	5.27	1.6717800585	0.000425288378823	√		√	√	√	√	√	√	√	SF3a60_bindingd	Telomere_Sde2_2	DUF3449
P06733	ENOA_HUMAN	Alpha-enolase	ENO1	Class I	434	6.99	1.67164848325	0.000262089708269	√	√		√				√		Enolase_N	Enolase_C
P06748	NPM_HUMAN	Nucleophosmin	NPM1	Class I	294	4.64	1.6692312805	4.08911373574072E-06	√	√	√	√	√	√	√	√		Nucleoplasmin
Q96AG4	LRC59_HUMAN	Leucine-rich repeat-containing protein 59	LRRC59	Class I	307	9.61	1.66228820585714	2.03719333250037E-05	√			√				√		LRR_8*2
Q9BYG3	MK67I_HUMAN	MKI67 FHA domain-interacting nucleolar phosphoprotein	MKI67IP	Class I	293	9.88	1.64967215	0.001134505571214	√	√	√	√		√	√	√	√	RRM_1	hNIFK_binding
O60832	DKC1_HUMAN	H/ACA ribonucleoprotein complex subunit 4	DKC1	Class I	514	9.46	1.64848804416667	0.000103668002993	√				√	√	√	√	√	DKCLD	TruB_N	TruB_C_2	PUA
O15371	EIF3D_HUMAN	Eukaryotic translation initiation factor 3 subunit D	EIF3D	Class I	548	5.79	1.64805340857143	2.21367454182245E-05	√		√	√		√	√	√		eIF-3_zeta
P63151	2ABA_HUMAN	Serine/threonine-protein phosphatase 2A 55 kDa regulatory subunit B alpha isoform	PPP2R2A	Class I	447	5.82	1.6429947036	0.000123172148517
O75152	ZC11A_HUMAN	Zinc finger CCCH domain-containing protein 11A	ZC3H11A	Class I	810	8.62	1.6408624795	0.007596100340305	√	√	√	√	√	√	√	√	√	zf-CCCH 3
P17931	LEG3_HUMAN	Galectin-3	LGALS3	Class I	250	8.6	1.64049863028571	3.27358755037977E-06	√							√		Gal-bind_lectin
P20810	ICAL_HUMAN	Calpastatin	CAST	Class I	708	4.97	1.638741555625	1.66550227119588E-05	√							√		Calpain_inhib*4
P39023	RL3_HUMAN	60S ribosomal protein L3	RPL3	Class I	403	10.19	1.63705987975	9.53313116865418E-07	√	√	√	√	√	√	√	√		Ribosomal_L3
Q8TDD1	DDX54_HUMAN	ATP-dependent RNA helicase DDX54	DDX54	Class I	881	10.03	1.63365445342857	7.01795068744618E-06	√	√	√		√	√	√	√		DEAD	Helicase_C	DBP10CT
P22234	PUR6_HUMAN	Multifunctional protein ADE2	PAICS	Class I	425	7.09	1.632882621625	2.68295742117469E-06				√						SAICAR_synt	AIRC
Q92499	DDX1_HUMAN	ATP-dependent RNA helicase DDX1	DDX1	Class I	740	6.8	1.6302699785	6.53971051506683E-05	√		√	√			√	√		DEAD	Helicase_C	SPRY
Q14019	COTL1_HUMAN	Coactosin-like protein	COTL1	Class I	142	5.51	1.629702557	9.46941587671179E-06										Cofilin_ADF
P62857	RS28_HUMAN	40S ribosomal protein S28	RPS28	Class I	69	10.7	1.62234969325	0.000104222234614	√	√	√	√		√	√	√		Ribosomal_S28e
P68104	EF1A1_HUMAN	Elongation factor 1-alpha 1	EEF1A1	Class I	462	9.1	1.620678910875	6.75248115614605E-06	√		√	√		√	√	√		GTP_EFTU	GTP_EFTU_D2	GTP_EFTU_D3
P25398	RS12_HUMAN	40S ribosomal protein S12	RPS12	Class I	132	7.01	1.61411218257143	1.25323586584021E-05	√	√	√	√		√	√	√	√	Ribosomal_L7Ae
P63241	IF5A1_HUMAN	Eukaryotic translation initiation factor 5A-1	EIF5A	Class I	154	5.08	1.61228396114286	5.77802166994535E-06			√				√	√		eIF-5a
O95782	AP2A1_HUMAN	AP-2 complex subunit alpha-1	AP2A1	Class I	977	6.63	1.612232749	0.006197988541011									√	Adaptin_N	Alpha_adaptinC2	Alpha_adaptin_C
Q8IXT5	RB12B_HUMAN	RNA-binding protein 12B	RBM12B	Class I	1001	6.34	1.61016569133333	0.003342813291499	√	√	√	√	√	√	√	√		RRM_6*5
O43143	DHX15_HUMAN	Putative pre-mRNA-splicing factor ATP-dependent RNA helicase DHX15	DHX15	Class I	795	7.12	1.60833592275	5.06935557371521E-06	√	√	√	√	√	√	√	√	√	DEAD	Helicase_C	HA2	OB_NTP_bind
Q07020	RL18_HUMAN	60S ribosomal protein L18	RPL18	Class I	188	11.73	1.6069195755	1.22073750010234E-06				√	√	√	√	√		Ribosomal_L18
Q02543	RL18A_HUMAN	60S ribosomal protein L18a	RPL18A	Class I	176	10.72	1.60016984875	2.41683198788635E-06	√	√	√	√		√	√	√		Ribosomal_L18ae
P52434	RPAB3_HUMAN	DNA-directed RNA polymerases I, II, and III subunit RPABC3	POLR2H	Class I	150	4.5	1.59794196925	0.000643681679673						√	√			RNA_pol_Rpb8
P23528	COF1_HUMAN	Cofilin-1	CFL1	Class I	166	8.26	1.596906953125	1.30084050190146E-05		√		√						Cofilin_ADF
P28074	PSB5_HUMAN	Proteasome subunit beta type-5	PSMB5	Class I	263	8.66	1.588878204	1.45351378785483E-06										Proteasome
P49773	HINT1_HUMAN	Histidine triad nucleotide-binding protein 1	HINT1	Class I	126	6.46	1.58814693542857	3.39253824225514E-06						√				HIT
P62937	PPIA_HUMAN	Peptidyl-prolyl cis-trans isomerase A	PPIA	Class I	165	7.68	1.586492678	1.45351378785483E-06	√		√	√				√		Pro_isomerase
Q00325	MPCP_HUMAN	Phosphate carrier protein, mitochondrial	SLC25A3	Class I	362	9.29	1.585441565875	4.5203409604121E-06									√	Mito_carr*3
Q7L1Q6	BZW1_HUMAN	Basic leucine zipper and W2 domain-containing protein 1	BZW1	Class II	419	5.74	1.58308286566667	0.002075893470224	√		√	√			√	√		W2
Q9BZE4	NOG1_HUMAN	Nucleolar GTP-binding protein 1	GTPBP4	Class II	634	9.52	1.5809897066	0.00043485145987	√	√	√	√	√	√	√	√	√	NOG1	NOGCT
Q9Y520	PRC2C_HUMAN	Protein BAT2-like 2	BAT2L2	Class II	2896	9.17	1.5768774918	7.88387157560208E-05	√	√	√	√	√	√		√		BAT2_N
Q14684	RRP1B_HUMAN	Ribosomal RNA processing protein 1 homolog B	RRP1B	Class II	758	9.77	1.57053661716667	2.31637488880271E-05	√		√	√	√	√	√	√	√	Nop52
Q52LJ0	FA98B_HUMAN	Protein FAM98B	FAM98B	Class II	330	5.96	1.5688997194	4.71362386338335E-05			√				√	√		DUF2465
P38919	IF4A3_HUMAN	Eukaryotic initiation factor 4A-III	EIF4A3	Class II	411	6.3	1.56033924675	2.41683198788635E-06	√		√	√		√	√	√	√	DEAD	Helicase_C
P26641	EF1G_HUMAN	Elongation factor 1-gamma	EEF1G	Class II	437	6.27	1.556683262125	2.02989810906874E-06		√				√	√	√		GST_N	GST_C	EF1G
Q7Z2W4	ZCCHV_HUMAN	Zinc finger CCCH-type antiviral protein 1	ZC3HAV1	Class II	902	8.73	1.550065692125	9.12908560034806E-07	√	√	√	√	√	√	√	√		PARP
P07900	HS90A_HUMAN	Heat shock protein HSP 90-alpha	HSP90AA1	Class II	732	4.94	1.548770225875	0.000529041758646	√	√	√	√				√		HATPase_c	HSP90
P30050	RL12_HUMAN	60S ribosomal protein L12	RPL12	Class II	165	9.48	1.54790890316667	2.39915876064181E-05		√	√	√		√	√	√		Ribosomal_L11_N	Ribosomal_L11
P04080	CYTB_HUMAN	Cystatin-B	CSTB	Class II	98	6.96	1.54784012833333	0.001726629375314	√							√		Cystatin
P26196	DDX6_HUMAN	Probable ATP-dependent RNA helicase DDX6	DDX6	Class II	483	8.85	1.54686902057143	4.12748534798045E-05	√		√	√		√	√	√	√	DEAD	Helicase_C
P37802	TAGL2_HUMAN	Transgelin-2	TAGLN2	Class II	199	8.45	1.546050276125	1.22073750010234E-06		√		√						CH	Calponin
P84098	RL19_HUMAN	60S ribosomal protein L19	RPL19	Class II	196	11.48	1.54515065757143	1.9360063382645E-06	√	√		√		√	√	√		Ribosomal_L19e
P30876	RPB2_HUMAN	DNA-directed RNA polymerase II subunit RPB2	POLR2B	Class II	1174	6.44	1.54424786575	0.000208054926816	√		√	√	√	√	√	√		RNA_pol_Rpb2_1	RNA_pol_Rpb2_2	RNA_pol_Rpb2_3	RNA_pol_Rpb2_4	RNA_pol_Rpb2_5	RNA_pol_Rpb2_6	RNA_pol_Rpb2_7
Q9BYK8	HELZ2_HUMAN	Peroxisomal proliferator-activated receptor A-interacting complex 285 kDa protein	PRIC285	Class II	2649	7.36	1.5380349015	8.67036836745193E-05	√		√			√	√	√		AAA_11*2	AAA_12*2	RNB
P04792	HSPB1_HUMAN	Heat shock protein beta-1	HSPB1	Class II	205	5.98	1.538019118625	3.18972011432621E-06	√	√						√		HSP20
P46977	STT3A_HUMAN	Dolichyl-diphosphooligosaccharide--protein glycosyltransferase subunit STT3A	STT3A	Class II	705	8.28	1.53725393633333	0.002784558633456										STT3
P07741	APT_HUMAN	Adenine phosphoribosyltransferase	APRT	Class II	180	5.77	1.53386356585714	6.59282611495177E-06										Pribosyltran
P15531	NDKA_HUMAN	Nucleoside diphosphate kinase A	NME1	Class II	152	5.82	1.532255871375	1.45351378785483E-06	√	√						√		NDK
O75367	H2AY_HUMAN	Core histone macro-H2A.1	H2AFY	Class II	372	9.8	1.530947272	0.001166143501237		√								Histone	Histone_H2A_C	Macro
P32119	PRDX2_HUMAN	Peroxiredoxin-2	PRDX2	Class II	198	5.67	1.52307350528571	0.001618954738701										AhpC-TSA	1-cysPrx_C
O43684	BUB3_HUMAN	Mitotic checkpoint protein BUB3	BUB3	Class II	328	6.36	1.51979377016667	3.4384009838379E-05										WD40*3
P51149	RAB7A_HUMAN	Ras-related protein Rab-7a	RAB7A	Class II	207	6.32	1.517070141625	1.36122824175102E-06										Ras
Q13185	CBX3_HUMAN	Chromobox protein homolog 3	CBX3	Class II	183	5.23	1.51695595266667	4.45270182063779E-05									√	Chromo	Chromo_shadow
Q9BRZ2	TRI56_HUMAN	Tripartite motif-containing protein 56	TRIM56	Class II	755	8.02	1.51656027016667	8.18568528267814E-05	√		√	√		√	√	√		zf-RING_UBOX	zf-B_box
Q9NXH9	TRM1_HUMAN	N(2),N(2)-dimethylguanosine tRNA methyltransferase	TRMT1	Class II	659	7.77	1.5163116362	5.28864979616123E-05	√						√	√		TRM	zf-CCCH
P61619	S61A1_HUMAN	SEC61A1 Protein transport protein Sec61 subunit alpha isoform 1	SEC61A1	Class II	476	8.3	1.5124781796	0.000424521920246				√						Plug_translocon	SecY
Q9UQ80	PA2G4_HUMAN	Proliferation-associated protein 2G4	PA2G4	Class II	394	6.12	1.50778199028571	0.004755147037353	√			√	√		√	√		Peptidase_M24
P61106	RAB14_HUMAN	Ras-related protein Rab-14	RAB14	Class II	215	5.86	1.5034365504	0.00055091854164									√	Ras
Q15758	AAAT_HUMAN	Neutral amino acid transporter B(0)	SLC1A5	Class II	541	5.34	1.50183651685714	9.95715155823815E-05										SDF
Q9BUQ8	DDX23_HUMAN	Probable ATP-dependent RNA helicase DDX23	DDX23	Class II	820	9.58	1.50084166533333	7.89194131422189E-05			√			√	√	√	√	DEAD	Helicase_C
P63244	RACK1_HUMAN	Guanine nucleotide-binding protein subunit beta-2-like 1	GNB2L1	Class II	317	7.6	1.4954504505	2.56292881682811E-06	√	√	√	√		√		√		WD40*7
P61026	RAB10_HUMAN	Ras-related protein Rab-10	RAB10	Class II	200	8.58	1.49537080466667	9.55219583795103E-05										Ras
Q99714	HCD2_HUMAN	3-hydroxyacyl-CoA dehydrogenase type-2	HSD17B10	Class II	261	7.87	1.49384850025	2.48884323270526E-05			√	√				√		adh_short
Q86W50	MET16_HUMAN	U6 small nuclear RNA (adenine-(43)-N(6))-methyltransferase	METTL16	Class II	562	8.08	1.493427780875	8.95611318409844E-07	√		√		√			√		Methyltransf_10
Q9Y3T9	NOC2L_HUMAN	Nucleolar complex protein 2 homolog	NOC2L	Class II	749	5.46	1.490404747	7.1462574107985E-05	√		√	√		√	√	√	√	Noc2
P62917	RL8_HUMAN	60S ribosomal protein L8	RPL8	Class II	257	11.04	1.489565545375	3.21684420482454E-06	√		√	√	√	√	√	√		Ribosomal_L2	Ribosomal_L2_C
P15311	EZRI_HUMAN	Ezrin	EZR	Class II	586	5.95	1.488781042	1.03477233615801E-05	√		√			√		√	√	FERM_N	FERM_M	FERM_C	ERM
P21796	VDAC1_HUMAN	Voltage-dependent anion-selective channel protein 1	VDAC1	Class II	283	8.63	1.48847581183333	0.000142900917251										Porin_3
P00492	HPRT_HUMAN	Hypoxanthine-guanine phosphoribosyltransferase	HPRT1	Class II	218	6.24	1.48723360366667	1.85912433195618E-05										Pribosyltran
Q9P258	RCC2_HUMAN	Protein RCC2	RCC2	Class II	522	9.02	1.4866099985	8.45191503013253E-06	√		√	√				√		RCC1*4
P09382	LEG1_HUMAN	Galectin-1	LGALS1	Class II	135	5.3	1.48541810125	5.33348140047411E-05	√							√		Gal-bind_lectin
Q06830	PRDX1_HUMAN	Peroxiredoxin-1	PRDX1	Class II	199	8.27	1.484653661625	1.9360063382645E-06	√	√	√	√			√	√		AhpC-TSA	1-cysPrx_C
Q6PKG0	LARP1_HUMAN	La-related protein 1	LARP1	Class II	1096	8.91	1.48296835028571	2.48459369611075E-05	√	√	√	√	√	√	√	√		La
Q8WWM7	ATX2L_HUMAN	Ataxin-2-like protein	ATXN2L	Class II	1075	8.7	1.47527889	0.000117703375806	√	√	√	√		√	√	√		SM-ATX	LsmAD	PAM2
O75396	SC22B_HUMAN	Vesicle-trafficking protein SEC22b	SEC22B	Class II	215	6.49	1.47327977566667	6.87521125031358E-05										Longin	Synaptobrevin
Q14258	TRI25_HUMAN	E3 ubiquitin/ISG15 ligase TRIM25	TRIM25	Class II	630	8.44	1.47103163228571	7.91746678691403E-06	√	√				√	√	√		zf-RING_UBOX	PRY	SPRY
P42765	THIM_HUMAN	3-ketoacyl-CoA thiolase, mitochondrial	ACAA2	Class II	397	8.32	1.47074806083333	1.29499913240065E-05	√	√				√		√		Thiolase_N	Thiolase_C
O15042	SR140_HUMAN	U2-associated protein SR140	SR140	Class II	1029	8.6	1.470200005625	0.00019287491811			√		√	√	√	√	√	RRM_1	Surp	CTD_bind	cwf21
P48047	ATPO_HUMAN	ATP synthase subunit O, mitochondrial	ATP5O	Class II	213	9.81	1.469994835625	1.7345083114062E-06										OSCP
Q9NQ55	SSF1_HUMAN	Suppressor of SWI4 1 homolog	PPAN	Class II	473	10.13	1.4668945435	1.41945606773532E-05	√		√		√	√	√	√		Brix
Q9Y266	NUDC_HUMAN	Nuclear migration protein nudC	NUDC	Class II	331	5.27	1.46256627333333	0.002494564794428										Nudc_N	NuDC	CS
P55769	NH2L1_HUMAN	NHP2-like protein 1	NHP2L1	Class II	128	8.72	1.4618979236	0.000253375046925	√		√	√		√	√	√	√	Ribosomal_L7Ae
Q7KZ85	SPT6H_HUMAN	Transcription elongation factor SPT6	SUPT6H	Class II	1726	4.81	1.45864555271429	1.07266130080805E-05	√		√	√	√	√	√	√	√	SPT6_acidic	HTH_44	YqgF	HHH_7	DLD	S1	SH2_2
P62318	SMD3_HUMAN	Small nuclear ribonucleoprotein Sm D3	SNRPD3	Class II	126	10.33	1.4576256745	0.000285351463399		√	√		√	√	√	√		LSM
Q9Y2X3	NOP58_HUMAN	Nucleolar protein 58	NOP58	Class II	529	9.03	1.45516498325	4.08566444921501E-06	√	√	√	√	√	√	√	√		NOP5NT	Nop
O43670	ZN207_HUMAN	Zinc finger protein 207	ZNF207	Class II	478	9.19	1.4550733202	0.000890275911138			√					√	√
Q15637	SF01_HUMAN	Splicing factor 1	SF1	Class II	639	9.08	1.45110464514286	0.002728155436607	√	√	√	√	√	√	√	√	√	SF1-HH	KH_1	zf-CCHC
Q8IZ69	TRM2A_HUMAN	tRNA (uracil-5-)-methyltransferase homolog A	TRMT2A	Class II	625	8.21	1.449736631125	3.16154160097847E-05	√			√	√		√	√		tRNA_U5-meth_tr
P45880	VDAC2_HUMAN	Voltage-dependent anion-selective channel protein 2	VDAC2	Class II	294	7.66	1.4453480515	0.000841507703102						√				Porin_3
P00338	LDHA_HUMAN	L-lactate dehydrogenase A chain	LDHA	Class II	332	8.46	1.44369528925	3.99620276639371E-06				√						Ldh_1_N	Ldh_1_C
P63104	1433Z_HUMAN	14-3-3 protein zeta/delta	YWHAZ	Class II	245	4.73	1.440227513625	9.46941587671179E-06	√	√						√		14-3-3
Q9Y262	EIF3L_HUMAN	Eukaryotic translation initiation factor 3 subunit L	EIF3L	Class II	564	5.93	1.4392017098	0.000684661484505	√		√	√		√	√	√		Paf67
P40926	MDHM_HUMAN	Malate dehydrogenase, mitochondrial	MDH2	Class II	338	8.54	1.435958111375	1.08998104783931E-05	√	√	√	√				√	√	Ldh_1_N	Ldh_1_C
P25787	PSA2_HUMAN	Proteasome subunit alpha type-2	PSMA2	Class II	234	7.12	1.43590983016667	2.31637488880271E-05										Proteasome_A_N	Proteasome
O14818	PSA7_HUMAN	Proteasome subunit alpha type-7	PSMA7	Class II	248	8.6	1.435075493	0.004064002065608										Proteasome_A_N	Proteasome
P62753	RS6_HUMAN	40S ribosomal protein S6	RPS6	Class II	249	10.85	1.43404258557143	7.19644394415985E-05	√	√		√	√	√	√	√		Ribosomal_S6e
Q13162	PRDX4_HUMAN	Peroxiredoxin-4	PRDX4	Class II	271	5.54	1.432684030875	3.95019643176869E-06										AhpC-TSA	1-cysPrx_C
Q9H0S4	DDX47_HUMAN	Probable ATP-dependent RNA helicase DDX47	DDX47	Class II	455	9.18	1.432138791375	2.09598799701863E-06	√		√	√			√	√		DEAD	Helicase_C
Q9UMS4	PRP19_HUMAN	Pre-mRNA-processing factor 19	PRPF19	Class II	504	6.14	1.426060601375	3.90770251324345E-06						√	√		√	U-box	Prp19	WD40*5
P56537	IF6_HUMAN	Eukaryotic translation initiation factor 6	EIF6	Class II	245	4.56	1.42298660583333	1.09529074562779E-05						√	√	√		eIF-6
P08243	ASNS_HUMAN	Asparagine synthetase [glutamine-hydrolyzing]	ASNS	Class II	561	6.4	1.42053790314286	7.20085150038153E-05										GATase_7
Q7L2J0	MEPCE_HUMAN	7SK snRNA methylphosphate capping enzyme	MEPCE	Class II	689	9.62	1.4200275048	0.000558322486767	√		√			√	√	√		Bin3
P48643	TCPE_HUMAN	T-complex protein 1 subunit epsilon	CCT5	Class II	541	5.44	1.419929624	2.68295742117469E-06								√	√	Cpn60_TCP1
O00764	PDXK_HUMAN	Pyridoxal kinase	PDXK	Class II	312	5.75	1.419548302625	1.03477233615801E-05										Phos_pyr_kin
Q9P035	HACD3_HUMAN	Protein tyrosine phosphatase-like protein PTPLAD1	PTPLAD1	Class II	362	9.04	1.41800246225	9.46941587671179E-06										PTPLA
P50454	SERPH_HUMAN	Serpin H1	SERPINH1	Class II	418	8.81	1.41406183575	1.9360063382645E-06	√							√		Serpin
Q9HB71	CYBP_HUMAN	Calcyclin-binding protein	CACYBP	Class II	228	8.32	1.41228506966667	0.000271324079959				√						Siah-Interact_N	CS	SGS
Q15181	IPYR_HUMAN	Inorganic pyrophosphatase	PPA1	Class II	289	5.54	1.41083165685714	6.869805664802E-06										Pyrophosphatase
P78344	IF4G2_HUMAN	Eukaryotic translation initiation factor 4 gamma 2	EIF4G2	Class II	907	6.69	1.40705247371429	0.008832768737263	√	√	√	√		√	√	√		MIF4G	MA3	W2
P07195	LDHB_HUMAN	L-lactate dehydrogenase B chain	LDHB	Class II	334	5.72	1.404535875375	1.03161990115852E-05		√								Ldh_1_N	Ldh_1_C
Q9Y6C9	MTCH2_HUMAN	Mitochondrial carrier homolog 2	MTCH2	Class II	303	8.28	1.403081957875	3.14591936187913E-06										Mito_carr
P18583	SON_HUMAN	Protein SON	SON	Class II	2426	5.5	1.40216512475	0.000208163002126	√		√	√	√		√	√	√	RSRP	G-patch	DND1_DSRM
P30044	PRDX5_HUMAN	Peroxiredoxin-5, mitochondrial	PRDX5	Class II	214	6.73	1.398144730875	1.9360063382645E-06										Redoxin
Q99497	PARK7_HUMAN	Protein DJ-1	PARK7	Class II	189	6.38	1.395645159375	5.39528988116493E-06		√					√	√		DJ-1_PfpI
Q9UI30	TR112_HUMAN	tRNA methyltransferase 112 homolog	TRMT112	Class II	125	5.21	1.3956119828	0.001129954654336						√	√			Trm112p
P04075	ALDOA_HUMAN	Fructose-bisphosphate aldolase A	ALDOA	Class II	364	8.39	1.39375084425	3.95019643176869E-06		√	√					√	√	Glycolytic
Q15021	CND1_HUMAN	Condensin complex subunit 1	NCAPD2	Class II	1401	6.19	1.3898261482	0.0001256942515										Cnd1_N	Cnd1
P33316	DUT_HUMAN	Deoxyuridine 5~-triphosphate nucleotidohydrolase, mitochondrial	DUT	Class II	252	7.96	1.3820444878	7.53011815499806E-05	√							√		dUTPase
P42330	AK1C3_HUMAN	Aldo-keto reductase family 1 member C3	AKR1C3	Class II	323	8.06	1.37391464233333	0.001591475476508										Aldo_ket_red
Q96T37	RBM15_HUMAN	Putative RNA-binding protein 15	RBM15	Class II	977	10.09	1.370011766125	0.004515414267364	√	√	√	√	√	√	√	√	√	RRM_1	RRM_5*2	SPOC
Q16658	FSCN1_HUMAN	Fascin	FSCN1	Class II	493	6.81	1.369877071375	1.54742605106257E-06	√							√		Fascin*4
Q9Y617	SERC_HUMAN	Phosphoserine aminotransferase	PSAT1	Class II	370	7.56	1.36796803957143	0.00021056184074										Aminotran_5
P67936	TPM4_HUMAN	Tropomyosin alpha-4 chain	TPM4	Class II	248	4.67	1.36709938533333	0.005164653176461										Tropomyosin
P41091	IF2G_HUMAN	Eukaryotic translation initiation factor 2 subunit 3	EIF2S3	Class II	472	8.66	1.365161343125	1.26679746173795E-06						√	√	√	√	GTP_EFTU	GTP_EFTU_D2	eIF2_C
Q05639	EF1A2_HUMAN	Elongation factor 1-alpha 2	EEF1A2	Class II	463	9.11	1.3640402785	1.45351378785483E-06						√	√	√		GTP_EFTU	GTP_EFTU_D2	GTP_EFTU_D3
P06744	G6PI_HUMAN	Glucose-6-phosphate isomerase	GPI	Class II	558	8.44	1.361196697875	2.20166298981006E-06										PGI
P50502	F10A1_HUMAN	Hsc70-interacting protein	ST13	Class II	369	5.18	1.35268891666667	0.003537038262815		√
P00558	PGK1_HUMAN	Phosphoglycerate kinase 1	PGK1	Class II	417	8.3	1.351162677875	2.03608823991322E-06										PGK
P52565	GDIR1_HUMAN	Rho GDP-dissociation inhibitor 1	ARHGDIA	Class II	204	5.01	1.35112247085714	0.000962677032616										Rho_GDI
P26038	MOES_HUMAN	Moesin	MSN	Class II	577	6.09	1.34720869775	1.62116768361378E-06		√				√		√	√	FERM_N	FERM_M	FERM_C	ERM
P30041	PRDX6_HUMAN	Peroxiredoxin-6	PRDX6	Class II	224	6.02	1.3444546715	9.46941587671179E-06									√	AhpC-TSA	1-cysPrx_C
P17812	PYRG1_HUMAN	CTP synthase 1	CTPS	Class II	591	6.02	1.34281923957143	7.11615826114651E-06										CTP_synth_N	GATase
P83731	RL24_HUMAN	60S ribosomal protein L24	RPL24	Class II	157	11.26	1.341889058	0.001716387196884	√	√	√	√			√	√		Ribosomal_L24e
P30086	PEBP1_HUMAN	Phosphatidylethanolamine-binding protein 1	PEBP1	Class II	187	7.43	1.340486225125	4.05868956337686E-06	√	√	√	√				√		PBP
Q8TEQ6	GEMI5_HUMAN	Gem-associated protein 5	GEMIN5	Class II	1508	6.17	1.33825374075	4.68110080334901E-06	√			√		√	√	√		WD40*3	ANAPC4_WD40*2
P18669	PGAM1_HUMAN	Phosphoglycerate mutase 1	PGAM1	Class II	254	6.75	1.337584445375	9.97288947524524E-06										His_Phos_1*2
P49756	RBM25_HUMAN	RNA-binding protein 25	RBM25	Class II	843	6.06	1.33447401	0.000415555261295	√		√	√		√	√	√	√	RRM_1	PWI
P43487	RANG_HUMAN	Ran-specific GTPase-activating protein	RANBP1	Class II	201	5.19	1.324947823	0.000893072219006										Ran_BP1
Q9BTD8	RBM42_HUMAN	RNA-binding protein 42	RBM42	Class II	480	9.65	1.32322110166667	2.83300830061057E-05	√			√	√	√	√	√		RRM_1
P39656	OST48_HUMAN	Dolichyl-diphosphooligosaccharide--protein glycosyltransferase 48 kDa subunit	DDOST	Class II	456	5.41	1.3212386615	4.91654098818767E-05										DDOST_48kD
P61457	PHS_HUMAN	Pterin-4-alpha-carbinolamine dehydratase	PCBD1	Class II	104	6.31	1.3211995772	0.000294395580818										Pterin_4a
P31946	1433B_HUMAN	14-3-3 protein beta/alpha	YWHAB	Class II	246	4.76	1.3198288384	0.000306079465461		√				√				14-3-3
Q8TEX9	IPO4_HUMAN	Importin-4	IPO4	Class II	1081	4.88	1.31965365571429	5.86001314009633E-05				√			√			IBN_N	HEAT
O95573	ACSL3_HUMAN	Long-chain-fatty-acid--CoA ligase 3	ACSL3	Class II	720	8.65	1.31738997883333	5.46289570752831E-05									√	AMP-binding
P46940	IQGA1_HUMAN	Ras GTPase-activating-like protein IQGAP1	IQGAP1	Class II	1657	6.08	1.316843498625	0.000178881445422									√	CH	IQ*4	RasGAP	RasGAP_C
O43592	XPOT_HUMAN	Exportin-T	XPOT	Class II	962	5.24	1.308702232125	2.33735434236821E-06							√	√		IBN_N	Xpo1
P14550	AK1A1_HUMAN	Alcohol dehydrogenase [NADP+]	AKR1A1	Class II	325	6.35	1.30672778466667	0.00154864124497										Aldo_ket_red
O43776	SYNC_HUMAN	Asparaginyl-tRNA synthetase, cytoplasmic	NARS	Class II	548	5.9	1.30426365475	2.79223914524254E-06				√		√	√			tRNA_anti-codon	tRNA-synt_2
P0DMV8	HS71A_HUMAN	Heat shock 70 kDa protein 1A/1B	HSPA1A	Class II	641	5.48	1.30228421575	6.12408358823669E-05			√					√		HSP70
Q15427	SF3B4_HUMAN	Splicing factor 3B subunit 4	SF3B4	Class II	424	8.57	1.30177605433333	0.001918938392513	√	√	√	√	√	√	√	√		RRM_1*2
Q12769	NU160_HUMAN	Nuclear pore complex protein Nup160	NUP160	Class II	1436	5.31	1.30166192525	4.46236734868296E-06									√	Nup160
O00299	CLIC1_HUMAN	Chloride intracellular channel protein 1	CLIC1	Class II	241	5.09	1.3008519865	6.32245127469192E-06										GST_N_2	GST_C_2
Q99832	TCPH_HUMAN	T-complex protein 1 subunit eta	CCT7	Class II	543	7.55	1.298732229875	8.12114470215819E-06										Cpn60_TCP1
Q92616	GCN1_HUMAN	Translational activator GCN1	GCN1L1	Class II	2671	7.32	1.295747005375	7.11615826114651E-06		√	√	√				√
P29401	TKT_HUMAN	Transketolase	TKT	Class II	623	7.58	1.29202397175	1.9360063382645E-06		√								Transketolase_N	Transket_pyr	Transketolase_C
Q9BY44	EIF2A_HUMAN	Eukaryotic translation initiation factor 2A	EIF2A	Class II	585	9.01	1.29197998633333	3.0702941240928E-05						√	√	√	√	eIF2A
P62191	PRS4_HUMAN	26S protease regulatory subunit 4	PSMC1	Class II	440	5.87	1.2908865285	4.59781801189511E-05	√							√		AAA
P36578	RL4_HUMAN	60S ribosomal protein L4	RPL4	Class II	427	11.07	1.29072129075	1.58021058659133E-05	√	√	√		√	√	√	√		Ribosoma_L4	Ribos_L4_asso_C
O75390	CISY_HUMAN	Citrate synthase, mitochondrial	CS	Class II	466	7.39	1.290238848	0.000326528673738			√					√		Citrate_synt
P68366	TBA4A_HUMAN	Tubulin alpha-4A chain	TUBA4A	Class II	448	4.93	1.28964226166667	0.000132833052668										Tubulin	Tubulin_C
Q99590	SCAFB_HUMAN	SFRS2-interacting protein	SFRS2IP	Class II	1463	8.69	1.28829174133333	0.00014338300276	√		√	√	√	√	√	√		zf-RING_2
P50991	TCPD_HUMAN	T-complex protein 1 subunit delta	CCT4	Class II	539	8.13	1.2868443335	5.06935557371521E-06	√			√				√		Cpn60_TCP1
O15226	NKRF_HUMAN	NF-kappa-B-repressing factor	NKRF	Class II	690	8.94	1.2835582905	0.000364847771103	√		√	√	√		√	√		G-patch	R3H
P31040	SDHA_HUMAN	Succinate dehydrogenase [ubiquinone] flavoprotein subunit, mitochondrial	SDHA	Class II	664	6.26	1.282524827625	1.90883759013657E-06										FAD_binding_2	Succ_DH_flav_C
Q96QK1	VPS35_HUMAN	Vacuolar protein sorting-associated protein 35	VPS35	Class II	796	5.32	1.278266211625	0.000404987680092									√	Vps35
P14618	KPYM_HUMAN	Pyruvate kinase isozymes M1/M2	PKM2	Class II	531	7.95	1.27817701875	2.68295742117469E-06	√			√		√		√	√	PK	PK_C
Q04637	IF4G1_HUMAN	Eukaryotic translation initiation factor 4 gamma 1	EIF4G1	Class II	1599	5.25	1.272831274	9.103160979046E-06	√	√	√	√		√	√	√		MIF4G	MA3	W2
P59998	ARPC4_HUMAN	Actin-related protein 2/3 complex subunit 4	ARPC4	Class II	168	8.53	1.27169694925	0.006340426223336									√	ARPC4
P26640	SYVC_HUMAN	Valyl-tRNA synthetase	VARS	Class II	1264	7.52	1.2699021485	6.4792244763164E-06						√	√		√	GST_C	tRNA-synt_1	Anticodon_1
Q14566	MCM6_HUMAN	DNA replication licensing factor MCM6	MCM6	Class II	821	5.28	1.2690317275	0.000389716632344										MCM_N	MCM_OB	MCM
P13639	EF2_HUMAN	Elongation factor 2	EEF2	Class II	858	6.42	1.26831846175	6.13964324316924E-06	√	√	√	√			√	√		GTP_EFTU	GTP_EFTU_D2	EFG_II	EFG_IV	EFG_C
Q99873	ANM1_HUMAN	Protein arginine N-methyltransferase 1	PRMT1	Class II	361	5.24	1.26709440714286	7.93603950617371E-05			√	√		√		√		Methyltransf_25
P52907	CAZA1_HUMAN	F-actin-capping protein subunit alpha-1	CAPZA1	Class II	286	5.45	1.2643777368	0.000103668002993										F-actin_cap_A
P54136	SYRC_HUMAN	Arginyl-tRNA synthetase, cytoplasmic	RARS	Class II	660	6.26	1.26413053028571	1.3036255456013E-05						√	√	√	√	Arg_tRNA_synt_N	tRNA-synt_1d	DALR_1
P40925	MDHC_HUMAN	Malate dehydrogenase, cytoplasmic	MDH1	Class II	334	6.89	1.263240283	2.8936245625119E-05		√								Ldh_1_N	Ldh_1_C
P09923	PPBI_HUMAN	Intestinal-type alkaline phosphatase	ALPI	Class II	528	5.39	1.26171102642857	3.97602554667837E-05										Alk_phosphatase
Q00341	VIGLN_HUMAN	Vigilin	HDLBP	Class II	1268	6.43	1.261292248	0.000890275911138	√	√	√	√	√	√	√	√	√	KH_1*14
P30040	ERP29_HUMAN	Endoplasmic reticulum resident protein 29	ERP29	Class II	261	6.08	1.26001623983333	0.000101984665949		√							√	ERp29_N	ERp29
Q7Z2T5	TRM1L_HUMAN	TRM1-like protein	TRM1L	Class II	733	8.11	1.2541421088	0.0004489609315	√			√		√	√	√		TRM*2
P60174	TPIS_HUMAN	Triosephosphate isomerase	TPI1	Class II	286	5.65	1.253698609	8.27382333352463E-06										TIM
P54886	P5CS_HUMAN	Delta-1-pyrroline-5-carboxylate synthetase	ALDH18A1	Class II	795	6.66	1.252576327	1.03161990115852E-05	√	√						√		AA_kinase	Aldedh
Q01518	CAP1_HUMAN	Adenylyl cyclase-associated protein 1	CAP1	Class II	475	8.26	1.24913364	3.37878746962789E-05										CAP_N	CAP_C
P12277	KCRB_HUMAN	Creatine kinase B-type	CKB	Class II	381	5.35	1.247406089625	5.84717387118964E-06										ATP-gua_PtransN	ATP-gua_Ptrans
Q9UBQ0	VPS29_HUMAN	Vacuolar protein sorting-associated protein 29	VPS29	Class II	182	6.29	1.246490155	0.005294505804927										Metallophos_2
P51571	SSRD_HUMAN	Translocon-associated protein subunit delta	SSR4	Class II	173	5.5	1.24359450375	0.001735402270013										TRAP-delta
Q9H0A0	NAT10_HUMAN	N-acetyltransferase 10	NAT10	Class II	1025	8.5	1.242649913	0.002059007744142	√		√	√		√	√	√	√	DUF1726	Helicase_RecD	GNAT_acetyltr_2	tRNA_bind_2
Q9H4A4	AMPB_HUMAN	Aminopeptidase B	RNPEP	Class II	650	5.51	1.241466031625	6.51359370342976E-06										Peptidase_M1	Leuk-A4-hydro_C
P26639	SYTC_HUMAN	Threonyl-tRNA synthetase, cytoplasmic	TARS	Class II	723	6.23	1.239382653875	5.38266211246632E-06		√				√	√			TGS	tRNA_SAD	tRNA-synt_2b	HGTP_anticodon
P49411	EFTU_HUMAN	Elongation factor Tu, mitochondrial	TUFM	Class II	452	6.31	1.23931390075	4.46715709645695E-06	√	√		√			√	√		GTP_EFTU	GTP_EFTU_D2	GTP_EFTU_D3
P68402	PA1B2_HUMAN	Platelet-activating factor acetylhydrolase IB subunit beta	PAFAH1B2	Class II	229	5.57	1.23820333628571	6.51359370342976E-06										Lipase_GDSL_2
Q13263	TIF1B_HUMAN	Transcription intermediary factor 1-beta	TRIM28	Class II	835	5.52	1.23699817875	0.000962677032616			√					√		zf-RING_5	zf-B_box*2	PHD
P60900	PSA6_HUMAN	Proteasome subunit alpha type-6	PSMA6	Class II	246	6.34	1.234871968625	0.00015900728994							√	√		Proteasome_A_N	Proteasome
P61158	ARP3_HUMAN	Actin-related protein 3	ACTR3	Class II	418	5.61	1.23271606566667	0.002552480190845									√	Actin*2
P45974	UBP5_HUMAN	Ubiquitin carboxyl-terminal hydrolase 5	USP5	Class II	858	4.91	1.2310058002	0.000135233810082										zf-UBP	UCH	UBA*2
Q92973	TNPO1_HUMAN	Transportin-1	TNPO1	Class II	898	4.83	1.22550821225	5.45991932500708E-06	√		√	√		√	√	√	√	IBN_N	HEAT_EZ
P05386	RLA1_HUMAN	60S acidic ribosomal protein P1	RPLP1	Class II	114	4.21	1.2252018892	0.000100367624023						√	√			Ribosomal_60s
O95373	IPO7_HUMAN	Importin-7	IPO7	Class II	1038	4.7	1.224348875625	4.01987213496611E-06							√		√	IBN_N	Cse1
P52292	IMA1_HUMAN	Importin subunit alpha-2	KPNA2	Class II	529	5.25	1.22353728066667	0.000190278327878			√	√		√		√		IBB	Arm*8	Arm_3
Q9H583	HEAT1_HUMAN	HEAT repeat-containing protein 1	HEATR1	Class II	2144	6.11	1.223014029875	5.54575682611419E-06	√		√	√			√	√	√	U3snoRNP10	BP28CT
P27348	1433T_HUMAN	14-3-3 protein theta	YWHAQ	Class II	245	4.68	1.22158134085714	0.00039933411069										14-3-3
P16152	CBR1_HUMAN	Carbonyl reductase [NADPH] 1	CBR1	Class II	277	8.55	1.22026147725	8.45191503013253E-06										adh_short
P56192	SYMC_HUMAN	Methionyl-tRNA synthetase, cytoplasmic	MARS	Class II	900	5.82	1.218835582	2.61738021873367E-05						√	√	√	√	GST_C	tRNA-synt_1g	WHEP-TRS
P53992	SC24C_HUMAN	Protein transport protein Sec24C	SEC24C	Class II	1094	6.71	1.21579621914286	1.85912433195618E-05									√	zf-Sec23_Sec24	Sec23_trunk	Sec23_BS	Sec23_helical	Gelsolin
P08195	4F2_HUMAN	4F2 cell-surface antigen heavy chain	SLC3A2	Class II	630	4.89	1.210276262625	3.27358755037977E-06	√							√	√	SLC3A2_N	Alpha-amylase
P52209	6PGD_HUMAN	6-phosphogluconate dehydrogenase, decarboxylating	PGD	Class II	483	6.88	1.20985084875	2.08340231554361E-05										NAD_binding_2	6PGD
P08238	HS90B_HUMAN	Heat shock protein HSP 90-beta	HSP90AB1	Class II	724	4.96	1.208230031375	5.50602897557939E-06	√	√	√	√				√		HATPase_c	HSP90
P11413	G6PD_HUMAN	Glucose-6-phosphate 1-dehydrogenase	G6PD	Class II	515	6.41	1.20736059475	1.40085963992299E-05										G6PD_N	G6PD_C
Q8NE71	ABCF1_HUMAN	ATP-binding cassette sub-family F member 1	ABCF1	Class II	845	6.4	1.20566588825	2.62610966119229E-05	√	√	√				√	√		ABC_tran*2	ABC_tran_Xtn
P09972	ALDOC_HUMAN	Fructose-bisphosphate aldolase C	ALDOC	Class II	364	6.46	1.204727734	8.45191503013253E-06		√								Glycolytic
P04083	ANXA1_HUMAN	Annexin A1	ANXA1	Class II	346	6.64	1.204032539625	4.0448829274349E-05								√		Annexin*4
P49588	SYAC_HUMAN	Alanyl-tRNA synthetase, cytoplasmic	AARS	Class II	968	5.34	1.203559020125	1.03477233615801E-05				√			√	√		tRNA-synt_2c	tRNA_SAD	DHHA1
P23381	SYWC_HUMAN	Tryptophanyl-tRNA synthetase, cytoplasmic	WARS	Class II	471	5.83	1.20167165775	1.24151378226491E-05							√			WHEP-TRS	tRNA-synt_1b
Q9Y2R4	DDX52_HUMAN	Probable ATP-dependent RNA helicase DDX52	DDX52	Class II	599	9.69	1.200098215	0.000619933078704	√		√	√	√	√	√	√		DEAD	Helicase_C
Q13057	COASY_HUMAN	Bifunctional coenzyme A synthase	COASY	Class II	564	6.51	1.195372185	0.002111215863502										CTP_transf_like	CoaE
P41250	GARS_HUMAN	Glycyl-tRNA synthetase	GARS	Class II	739	6.61	1.19343854975	1.45629613633606E-06							√			WHEP-TRS	tRNA-synt_2b	HGTP_anticodon
P62241	RS8_HUMAN	40S ribosomal protein S8	RPS8	Class II	208	10.32	1.193253436875	0.00020127276676	√	√	√	√	√	√	√	√		Ribosomal_S8e
Q99829	CPNE1_HUMAN	Copine-1	CPNE1	Class II	537	5.52	1.192018263125	2.56846442502051E-05										C2*2	Copine
Q9BVP2	GNL3_HUMAN	Guanine nucleotide-binding protein-like 3	GNL3	Class II	549	9.23	1.18867542157143	8.66161051077677E-05	√		√		√	√	√	√	√	GN3L_Grn1	MMR_HSR1
Q14974	IMB1_HUMAN	Importin subunit beta-1	KPNB1	Class II	876	4.68	1.183353810875	6.00413790469651E-06			√	√		√	√	√		IBN_N
P51659	DHB4_HUMAN	Peroxisomal multifunctional enzyme type 2	HSD17B4	Class II	736	8.96	1.17695189233333	0.000450976165237									√	adh_short	MaoC_dehydrat_N	MaoC_dehydratas
P40227	TCPZ_HUMAN	T-complex protein 1 subunit zeta	CCT6A	Class II	531	6.25	1.176367829125	2.2298022647005E-05	√							√		Cpn60_TCP1
Q08J23	NSUN2_HUMAN	tRNA (cytosine-5-)-methyltransferase NSUN2	NSUN2	Class II	767	6.33	1.171363501	7.15328184036051E-05	√	√	√	√	√		√	√	√	Methyltr_RsmB-F
O43707	ACTN4_HUMAN	Alpha-actinin-4	ACTN4	Class II	911	5.27	1.1713600715	6.38160912480492E-05	√							√		CH*2	Spectrin*4	EFhand_Ca_insen
Q15046	SYK_HUMAN	Lysyl-tRNA synthetase	KARS	Class II	597	5.94	1.17088894428571	1.30084050190146E-05						√	√	√	√	tRNA_anti-codon	tRNA-synt_2
P49321	NASP_HUMAN	Nuclear autoantigenic sperm protein	NASP	Class II	788	4.26	1.17034689333333	0.00039933411069									√	SHNi-TPR
O00159	MYO1C_HUMAN	Myosin-Ic	MYO1C	Class II	1063	9.46	1.16814460871429	0.000232017593933										Myosin_head	IQ*2	Myosin_TH1
P08133	ANXA6_HUMAN	Annexin A6	ANXA6	Class II	673	5.41	1.1675787955	5.39528988116493E-06										Annexin*8
P24752	THIL_HUMAN	Acetyl-CoA acetyltransferase, mitochondrial	ACAT1	Class II	427	8.16	1.16409718671429	9.55219583795103E-05		√								Thiolase_N	Thiolase_C
Q9UNX4	WDR3_HUMAN	WD repeat-containing protein 3	WDR3	Class II	943	6.2	1.160032	0.004128994288877	√			√		√	√	√		ANAPC4_WD40	WD40*7	Utp12
P25705	ATPA_HUMAN	ATP synthase subunit alpha, mitochondrial	ATP5A1	Class II	553	8.28	1.15404876675	1.09953263040919E-05	√	√						√	√	ATP-synt_ab_N	ATP-synt_ab	ATP-synt_ab_C
Q9BRJ6	CG050_HUMAN	Uncharacterized protein C7orf50	C7orf50	Class II	194	9.65	1.15032300533333	0.00386921940436	√							√		DUF2373
P22314	UBA1_HUMAN	Ubiquitin-like modifier-activating enzyme 1	UBA1	Class II	1058	5.49	1.150197992625	4.1417962121378E-06	√		√				√	√		ThiF*2	E1_FCCH	E1_4HB	UBA_e1_thiolCys	E1_UFD
P35613	BASI_HUMAN	Basigin	BSG	Class II	385	5.33	1.1439240222	0.001145096951405										Ig_3*2
P27824	CALX_HUMAN	Calnexin	CANX	Class II	592	4.46	1.143354582875	2.62610966119229E-05	√	√	√	√			√	√	√	Calreticulin
P25205	MCM3_HUMAN	DNA replication licensing factor MCM3	MCM3	Class II	808	5.53	1.140785116125	4.5943742442745E-05										MCM_N	MCM_OB	MCM
P31948	STIP1_HUMAN	Stress-induced-phosphoprotein 1	STIP1	Class II	543	6.4	1.140707374625	2.99591187336802E-05	√	√						√		TPR_8	TPR_1*3
Q9Y2T3	GUAD_HUMAN	Guanine deaminase	GDA	Class II	454	5.44	1.13999855885714	0.000173998872209										Amidohydro_1
P00505	AATM_HUMAN	Aspartate aminotransferase, mitochondrial	GOT2	Class II	430	8.98	1.139886679375	3.95019643176869E-06			√					√		Aminotran_1_2
O14744	ANM5_HUMAN	Protein arginine N-methyltransferase 5	PRMT5	Class II	637	5.88	1.139092023	0.003098459163196						√				PRMT5_TIM	PRMT5	PRMT5_C
P35232	PHB_HUMAN	Prohibitin	PHB	Class II	272	5.57	1.13739912175	8.23456918757358E-05									√	Band_7
P08865	RSSA_HUMAN	40S ribosomal protein SA	RPSA	Class II	295	4.79	1.134525593875	3.95019643176869E-06			√			√	√	√		Ribosomal_S2*2	40S_SA_C
Q93009	UBP7_HUMAN	Ubiquitin carboxyl-terminal hydrolase 7	USP7	Class II	1102	5.33	1.132975158	0.000324959456388										MATH	UCH	USP7_ICP0_bdg	USP7_C2
Q15029	U5S1_HUMAN	116 kDa U5 small nuclear ribonucleoprotein component	EFTUD2	Class II	972	4.84	1.13077902528571	4.22402000581139E-05	√		√	√		√	√	√	√	EFTUD2	GTP_EFTU	GTP_EFTU_D2	EFG_II	EFG_IV	EFG_C
P43034	LIS1_HUMAN	Platelet-activating factor acetylhydrolase IB subunit alpha	PAFAH1B1	Class II	410	6.97	1.130217963	0.000339244794436									√	LisH	WD40*7
P31153	METK2_HUMAN	S-adenosylmethionine synthetase isoform type-2	MAT2A	Class II	395	6.02	1.13004163833333	3.14972251853918E-05		√								S-AdoMet_synt_N	S-AdoMet_synt_M	S-AdoMet_synt_C
P55072	TERA_HUMAN	Transitional endoplasmic reticulum ATPase	VCP	Class II	806	5.14	1.129963622	2.8936245625119E-05		√	√	√				√		CDC48_N	CDC48_2	AAA*2	Vps4_C
P04843	RPN1_HUMAN	Dolichyl-diphosphooligosaccharide--protein glycosyltransferase subunit 1	RPN1	Class II	607	6.03	1.12942191425	1.25449762434958E-05	√	√		√				√		Ribophorin_I
Q9Y678	COPG1_HUMAN	Coatomer subunit gamma	COPG	Class II	874	5.32	1.12940229125	8.04438536255505E-05		√								Adaptin_N	COP-gamma_platf	Coatomer_g_Cpla
P09874	PARP1_HUMAN	Poly [ADP-ribose] polymerase 1	PARP1	Class II	1014	8.99	1.126605350875	2.97402687836403E-05	√		√				√	√	√	zf-PARP*2	PADR1	BRCT	WGR	PARP_reg	PARP
P62879	GBB2_HUMAN	Guanine nucleotide-binding protein G(I)/G(S)/G(T) subunit beta-2	GNB2	Class II	340	5.6	1.1238403652	0.000898078206479										WD40*7
Q99575	POP1_HUMAN	Ribonucleases P/MRP protein subunit POP1	POP1	Class II	1024	9.36	1.121939577375	3.99620276639371E-06	√			√		√	√	√		POP1*2	POPLD
Q9ULV4	COR1C_HUMAN	Coronin-1C	CORO1C	Class II	474	6.65	1.12150740675	1.0689756995377E-05						√				DUF1899	WD40*3	WD40_4
P62906	RL10A_HUMAN	60S ribosomal protein L10a	RPL10A	Class II	217	9.94	1.11855708671429	0.000186609607055	√	√	√	√		√	√	√	√	Ribosomal_L1
Q9UHD1	CHRD1_HUMAN	Cysteine and histidine-rich domain-containing protein 1	CHORDC1	Class II	332	8.13	1.11828066442857	6.71329750128074E-05						√				CHORD*2	CS
Q9P2J5	SYLC_HUMAN	Leucyl-tRNA synthetase, cytoplasmic	LARS	Class II	1176	6.95	1.1174285615	4.78776109586994E-06						√	√			tRNA-synt_1*2	Anticodon_1
Q9Y3F4	STRAP_HUMAN	Serine-threonine kinase receptor-associated protein	STRAP	Class II	350	4.98	1.11634094814286	0.001953776992394	√	√	√	√		√	√	√		WD40*4
Q9Y490	TLN1_HUMAN	Talin-1	TLN1	Class II	2541	5.77	1.11391139	8.08462052298263E-06				√		√			√	FERM_f0	FERM_N	FERM_M	Talin_middle	VBS	I_LWEQ
P23526	SAHH_HUMAN	Adenosylhomocysteinase	AHCY	Class II	432	5.92	1.113107777	2.61738021873367E-05										AdoHcyase*2	AdoHcyase_NAD
O43175	SERA_HUMAN	D-3-phosphoglycerate dehydrogenase	PHGDH	Class II	533	6.31	1.113005709375	3.00334592577474E-05		√								2-Hacid_dh	2-Hacid_dh_C
P35241	RADI_HUMAN	Radixin	RDX	Class II	583	6.03	1.112645415875	9.55219583795103E-05	√	√		√		√		√	√	FERM_N	FERM_M	FERM_C	ERM
P07355	ANXA2_HUMAN	Annexin A2	ANXA2	Class II	339	7.56	1.11185910925	3.14972251853918E-05	√			√				√		Annexin*4
P27816	MAP4_HUMAN	Microtubule-associated protein 4	MAP4	Class II	1152	5.32	1.111538674625	6.35849394768534E-05	√	√	√	√				√		Tubulin-binding*4
P61981	1433G_HUMAN	14-3-3 protein gamma	YWHAG	Class II	247	4.8	1.107950026	6.66470300283107E-05	√	√						√	√	14-3-3
Q14137	BOP1_HUMAN	Ribosome biogenesis protein BOP1	BOP1	Class II	746	5.8	1.106493773	0.00167149163823	√					√	√	√	√	BOP1NT	WD40*3
Q16555	DPYL2_HUMAN	Dihydropyrimidinase-related protein 2	DPYSL2	Class II	572	5.95	1.105869195	0.000224143894903										Amidohydro_1
P14923	PLAK_HUMAN	Junction plakoglobin	JUP	Class II	745	5.75	1.102814696875	0.000540971142061										Arm*3
O14980	XPO1_HUMAN	Exportin-1	XPO1	Class II	1071	5.71	1.1016198615	6.4792244763164E-06							√	√		IBN_N	Xpo1	CRM1_C
Q9Y5M8	SRPRB_HUMAN	Signal recognition particle receptor subunit beta	SRPRB	Class II	271	9.17	1.10132717366667	2.61738021873367E-05		√								SRPRB
P13797	PLST_HUMAN	Plastin-3	PLS3	Class II	630	5.41	1.09825734525	2.99591187336802E-05										EF-hand_7	CH*4
Q05048	CSTF1_HUMAN	Cleavage stimulation factor subunit 1	CSTF1	Class II	431	6.12	1.09644139842857	0.000368856803695	√		√			√	√	√		CSTF1_dimer	WD40*5
Q96G46	DUS3L_HUMAN	tRNA-dihydrouridine synthase 3-like	DUS3L	Class II	650	8.4	1.09606678314286	0.000490638975966			√				√	√		Dus
P09622	DLDH_HUMAN	Dihydrolipoyl dehydrogenase, mitochondrial	DLD	Class II	509	6.5	1.09479662075	0.001145096951405		√		√						Pyr_redox_2	Pyr_redox_dim
P07814	SYEP_HUMAN	Bifunctional aminoacyl-tRNA synthetase	EPRS	Class II	1512	7.02	1.089745821125	5.32245876230748E-06		√				√	√	√		GST_C	tRNA-synt_1c	tRNA-synt_1c_C	WHEP-TRS*3	tRNA-synt_2b	HGTP_anticodon	ProRS-C_1
P53396	ACLY_HUMAN	ATP-citrate synthase	ACLY	Class II	1101	6.95	1.08973370825	4.58857017693964E-06										Citrate_bind	CoA_binding	Ligase_CoA	Citrate_synt
O43159	RRP8_HUMAN	Ribosomal RNA-processing protein 8	RRP8	Class II	456	9.51	1.08889605275	1.62252633242632E-05	√		√	√	√	√	√	√		Methyltransf_8
P05023	AT1A1_HUMAN	Sodium/potassium-transporting ATPase subunit alpha-1	ATP1A1	Class II	1023	5.29	1.088116294875	8.15896586198396E-05		√		√					√	Cation_ATPase_N	E1-E2_ATPase	Cation_ATPase	Cation_ATPase_C
Q9NQR4	NIT2_HUMAN	Omega-amidase NIT2	NIT2	Class II	276	6.83	1.0870648808	0.000405995542116										CN_hydrolase
P50416	CPT1A_HUMAN	Carnitine O-palmitoyltransferase 1, liver isoform	CPT1A	Class II	773	8.85	1.08705217	4.46715709645695E-06										CPT_N	Carn_acyltransf
P33992	MCM5_HUMAN	DNA replication licensing factor MCM5	MCM5	Class II	734	8.64	1.0825602792	0.000690997095148										MCM_N	MCM_OB	MCM
P51858	HDGF_HUMAN	Hepatoma-derived growth factor	HDGF	Class II	240	4.7	1.0824246612	0.000565822465042	√			√				√		PWWP
P08670	VIME_HUMAN	Vimentin	VIM	Class II	466	5.05	1.078734979	7.8238672984182E-05		√						√	√	Filament_head	Filament
Q15084	PDIA6_HUMAN	Protein disulfide-isomerase A6	PDIA6	Class II	440	4.95	1.078243678625	3.76503180779116E-05										Thioredoxin*2
Q8WUM4	PDC6I_HUMAN	Programmed cell death 6-interacting protein	PDCD6IP	Class II	868	6.14	1.07787842014286	8.28032478121992E-05		√								BRO1	ALIX_LYPXL_bnd
P27797	CALR_HUMAN	Calreticulin	CALR	Class II	417	4.29	1.077096913625	5.10040720431181E-05	√			√			√	√		Calreticulin*2
O60701	UGDH_HUMAN	UDP-glucose 6-dehydrogenase	UGDH	Class II	494	6.73	1.07586390671429	3.00334592577474E-05										UDPG_MGDP_dh_N	UDPG_MGDP_dh	UDPG_MGDP_dh_C
P50552	VASP_HUMAN	Vasodilator-stimulated phosphoprotein	VASP	Class II	380	9.05	1.07487587533333	0.004631976522111						√				WH1	VASP_tetra
Q01082	SPTB2_HUMAN	Spectrin beta chain, brain 1	SPTBN1	Class II	2364	5.39	1.073472240125	7.55092524113584E-05		√	√	√				√	√	CH*2	Spectrin*17	PH
P05388	RLA0_HUMAN	60S acidic ribosomal protein P0	RPLP0	Class II	317	5.7	1.07345232042857	0.000831169344397	√		√	√		√	√	√		Ribosomal_L10	Ribosomal_60s
P50395	GDIB_HUMAN	Rab GDP dissociation inhibitor beta	GDI2	Class II	445	6.1	1.073232043875	9.103160979046E-06			√					√		GDI
P61247	RS3A_HUMAN	40S ribosomal protein S3a	RPS3A	Class II	264	9.75	1.072597127875	2.8936245625119E-05	√	√	√	√		√	√	√		Ribosomal_S3Ae
Q16881	TRXR1_HUMAN	Thioredoxin reductase 1, cytoplasmic	TXNRD1	Class II	649	7.16	1.072470879625	4.08911373574072E-06										Glutaredoxin	Pyr_redox_2	Pyr_redox_dim
P07237	PDIA1_HUMAN	Protein disulfide-isomerase	P4HB	Class II	508	4.69	1.072465432125	1.41945606773532E-05	√	√	√	√				√		Thioredoxin*2	Thioredoxin_6
P34897	GLYM_HUMAN	Serine hydroxymethyltransferase, mitochondrial	SHMT2	Class II	504	8.11	1.06846780275	3.62871608412733E-06									√	SHMT
P23921	RIR1_HUMAN	Ribonucleoside-diphosphate reductase large subunit	RRM1	Class II	792	6.76	1.0666644275	5.70814001267221E-05										ATP-cone	Ribonuc_red_lgN	Ribonuc_red_lgC
P07437	TBB5_HUMAN	Tubulin beta chain	TUBB	Class II	444	4.78	1.061804748125	0.001054428340554										Tubulin	Tubulin_C
Q5VYS8	TUT7_HUMAN	Terminal uridylyltransferase 7	ZCCHC6	Class II	1495	6.4	1.06077268628571	0.002655230030832	√		√	√		√	√	√		PAP_assoc	zf-CCHC*3
P38646	GRP75_HUMAN	Stress-70 protein, mitochondrial	HSPA9	Class II	679	5.44	1.05837758525	9.103160979046E-06	√	√	√					√	√	HSP70
Q92598	HS105_HUMAN	Heat shock protein 105 kDa	HSPH1	Class II	858	5.27	1.04798830225	5.06935557371521E-06									√	HSP70
Q01813	PFKAP_HUMAN	6-phosphofructokinase type C	PFKP	Class II	784	7.5	1.047713996	5.81015769926454E-06										PFK*2
Q9NTJ3	SMC4_HUMAN	Structural maintenance of chromosomes protein 4	SMC4	Class II	1288	6.37	1.043218802	0.00167149163823										SMC_N	SMC_hinge
P18206	VINC_HUMAN	Vinculin	VCL	Class II	1134	5.5	1.041096097625	0.000147637416187									√	Vinculin*3
Q15436	SC23A_HUMAN	Protein transport protein Sec23A	SEC23A	Class II	765	6.63	1.040216818	0.001953776992394										zf-Sec23_Sec24	Sec23_trunk	Sec23_BS	Sec23_helical	Gelsolin
P05783	K1C18_HUMAN	Keratin, type I cytoskeletal 18	KRT18	Class II	430	5.34	1.040144792125	5.25540332900004E-05	√							√		Filament
P27635	RL10_HUMAN	60S ribosomal protein L10	RPL10	Class II	214	10.11	1.0389897735	5.10040720431181E-05	√		√				√	√		Ribosomal_L16
Q9UQ35	SRRM2_HUMAN	erine/arginine repetitive matrix protein 2	SRRM2	Class II	2752	12.05	1.038756286875	0.000174112515727	√	√	√	√	√	√	√	√	√	cwf21
P01891	1A68_HUMAN	HLA class I histocompatibility antigen, A-68 alpha chain	HLA-A	Class II	365	6.09	1.038144120625	7.01795068744618E-06	√							√		MHC_I	C1-set	MHC_I_C
Q14980	NUMA1_HUMAN	Nuclear mitotic apparatus protein 1	NUMA1	Class II	2115	5.63	1.036891083	0.005011216521847									√
Q2TB90	HKDC1_HUMAN	Putative hexokinase HKDC1	HKDC1	Class II	917	6.77	1.03524736416667	4.86398929133696E-05										Hexokinase_1*2	Hexokinase_2*2
Q08945	SSRP1_HUMAN	FACT complex subunit SSRP1	SSRP1	Class II	709	6.46	1.0348862316	0.000252057771704	√		√	√				√	√	POB3_N	SSrecog	Rtt106	HMG_box
Q96T76	MMS19_HUMAN	MMS19 nucleotide excision repair protein homolog	MMS19	Class II	1030	5.92	1.03463240566667	0.006259079329051										MMS19_N	MMS19_C
P02545	LMNA_HUMAN	Lamin-A/C	LMNA	Class II	664	6.44	1.0341253595	6.00413790469651E-06		√								Filament	LTD
P33991	MCM4_HUMAN	DNA replication licensing factor MCM4	MCM4	Class II	863	6.28	1.03390048083333	0.006608122329703										MCM_N	MCM_OB	MCM
O95232	LC7L3_HUMAN	Luc7-like protein 3	LUC7L3	Class II	432	9.81	1.03367285283333	0.006545907527014	√		√			√	√	√	√	LUC7
P12004	PCNA_HUMAN	Proliferating cell nuclear antigen	PCNA	Class II	261	4.57	1.033195798	0.000398989065629										PCNA_N	PCNA_C
P78371	TCPB_HUMAN	T-complex protein 1 subunit beta	CCT2	Class II	535	6.02	1.03243427825	5.54575682611419E-06		√								Cpn60_TCP1
Q7L014	DDX46_HUMAN	Probable ATP-dependent RNA helicase DDX46	DDX46	Class II	1031	9.33	1.03100734016667	0.001964967815949			√			√	√	√	√	DEAD	Helicase_C
P30153	2AAA_HUMAN	Serine/threonine-protein phosphatase 2A 65 kDa regulatory subunit A alpha isoform	PPP2R1A	Class II	589	5	1.02709497525	0.002064699499211										HEAT*3
Q9UNF1	MAGD2_HUMAN	Melanoma-associated antigen D2	MAGED2	Class II	606	9.35	1.0269007625	0.00043558022067										MAGE
Q9BWM7	SFXN3_HUMAN	Sideroflexin-3	SFXN3	Class II	321	9.26	1.0266365935	0.002441604509429										Mtc
P11279	LAMP1_HUMAN	Lysosome-associated membrane glycoprotein 1	LAMP1	Class II	417	8.84	1.026473715125	7.13713841738751E-06										Lamp
Q86VP6	CAND1_HUMAN	Cullin-associated NEDD8-dissociated protein 1	CAND1	Class II	1230	5.52	1.02644930475	9.99123214957848E-06				√						TIP120
P30101	PDIA3_HUMAN	Protein disulfide-isomerase A3	PDIA3	Class II	505	5.61	1.0263037745	5.81015769926454E-06	√	√		√				√	√	Thioredoxin*2	Thioredoxin_6
P25786	PSA1_HUMAN	Proteasome subunit alpha type-1	PSMA1	Class II	263	6.15	1.0175126208	0.004825314938086							√	√		Proteasome_A_N	Proteasome
P55884	EIF3B_HUMAN	Eukaryotic translation initiation factor 3 subunit B	EIF3B	Class II	814	4.89	1.0164555835	2.56846442502051E-05				√		√	√	√	√	RRM_1	eIF2A
Q13423	NNTM_HUMAN	NAD(P) transhydrogenase, mitochondrial	NNT	Class II	1086	7.63	1.01475560585714	0.000671957873431									√	AlaDh_PNT_N	AlaDh_PNT_C	PNTB_4TM	PNTB
P49368	TCPG_HUMAN	T-complex protein 1 subunit gamma	CCT3	Class II	545	6.1	1.0109221945	9.103160979046E-06			√					√		Cpn60_TCP1
Q9NY93	DDX56_HUMAN	Probable ATP-dependent RNA helicase DDX56	DDX56	Class II	547	9.34	1.00835445942857	0.000239302825706	√	√		√	√	√	√	√	√	DEAD	Helicase_C
P17987	TCPA_HUMAN	T-complex protein 1 subunit alpha	TCP1	Class II	556	5.8	1.006926848375	2.65591072096704E-05		√	√					√	√	Cpn60_TCP1
Q14204	DYHC1_HUMAN	Cytoplasmic dynein 1 heavy chain 1	DYNC1H1	Class II	4646	6.01	1.00068462375	1.41945606773532E-05	√		√			√	√	√		DHC_N1	DHC_N2	AAA_6	AAA_5	AAA_7	AAA_8	MT	AAA_9	Dynein_heavy
