# Supplementary material for: Purification of cross-linked RNA-protein complexes by phenol-toluol extraction
Source: Nat Commun. 2019 Mar 1;10:990. doi: 10.1038/s41467-019-08942-3 (PMC6397201; doi:10.1038/s41467-019-08942-3)
Supplement: Supplementary file 11 — Supplementary Data 8 [file 41467_2019_8942_MOESM11_ESM.zip › PTex_Supplementary_HEK293_MS_analysis/inputdata/preiss_genenames.csv]

gene.name
A1CF
AARS
AATF
ABCE1
ABCF1
ABT1
AC013461.1
ACAA2
ACAT1
ACIN1
ACO1
ACO2
ACTN4
ADAR
ADARB1
ADARB2
ADD1
ADD3
ADK
AFDN
AFF4
AFP
AGO1
AGO2
AGO3
AHCYL2
AHNAK
AIMP1
AKAP1
AKAP17A
AKAP8
AKAP8L
ALDH18A1
ALDH6A1
ALDH7A1
ALDOA
ALDOC
ALG13
ALKBH5
ALYREF
ANK3
ANKHD1
ANKRD17
ANP32A
ANP32B
ANXA11
ANXA2
ANXA7
APEH
APEX1
API5
APOB
APOBEC3B
APOBEC3C
APOBEC3F
AQR
ARCN1
ARF1
ARHGEF1
ARHGEF2
ARL6IP4
ARPC1B
ASCC3
ASS1
ATP1A1
ATP2A2
ATP5A1
ATP5B
ATP5C1
ATXN2
ATXN2L
BAG4
BASP1
BAZ1B
BCCIP
BCLAF1
BICC1
BMS1
BOP1
BRD2
BRIX1
BST2
BTF3
BUD13
BYSL
BZW1
BZW2
C11orf68
C12orf43
C14orf166
C14orf93
C15orf52
C19orf47
C19orf66
C1orf131
C1orf204
C1orf35
C1orf52
C2orf15
C4BPA
C7orf50
CACTIN
CACYBP
CADM1
CALD1
CALR
CAND1
CANX
CAPRIN1
CARHSP1
CASC3
CAST
CAT
CC2D1B
CCAR1
CCAR2
CCDC124
CCDC137
CCDC43
CCDC47
CCDC59
CCDC86
CCDC9
CCT2
CCT3
CCT4
CCT6A
CD3EAP
CD44
CDC40
CDC42EP4
CDC5L
CDK11B
CDK13
CDKN2A
CDV3
CEBPZ
CELF1
CELF2
CFAP20
CFAP65
CFL1
CGN
CHCHD1
CHCHD3
CHD2
CHD3
CHERP
CHGA
CHMP4B
CHTOP
CIRBP
CISD1
CISD2
CKAP4
CLASP2
CLK3
CLNS1A
CLTC
CMSS1
CNBP
CNDP2
CNN1
CNN2
CNN3
CNOT1
CNOT4
CNOT9
COA6
COL14A1
COPB1
COPG1
CORO1A
CPEB2
CPEB3
CPEB4
CPLX2
CPNE3
CPSF4
CPSF6
CPSF7
CRKL
CRNKL1
CRYAB
CS
CSDE1
CSE1L
CSNK1E
CSRP1
CSTB
CSTF1
CSTF2
CSTF2T
CSTF3
CTNNA1
CTNND1
CTTN
CWC15
CXorf57
CXXC5
CYCS
DAP3
DARS
DARS2
DAZAP1
DBI
DBNL
DBR1
DBT
DCAF13
DCD
DCLRE1C
DCN
DCTN2
DDX1
DDX10
DDX17
DDX18
DDX19A
DDX21
DDX23
DDX24
DDX27
DDX28
DDX31
DDX39A
DDX39B
DDX3X
DDX41
DDX42
DDX43
DDX46
DDX47
DDX49
DDX5
DDX50
DDX51
DDX52
DDX54
DDX55
DDX56
DDX6
DDX60L
DEK
DHCR7
DHX15
DHX16
DHX29
DHX30
DHX33
DHX34
DHX36
DHX38
DHX57
DHX8
DHX9
DIAPH1
DIDO1
DIEXF
DIMT1
DKC1
DLAT
DLD
DMGDH
DNAJA1
DNAJB12
DNAJC1
DNAJC2
DNAJC21
DNM1
DNTTIP2
DROSHA
DSP
DST
DUS3L
DUSP11
DUSP14
DUSP9
DUT
DYNC1H1
DYNC1I2
DYNC1LI1
DYNC2H1
DZIP3
EBNA1BP2
EBP
EDC4
EDF1
EEF1A1
EEF1G
EEF2
EFTUD2
EIF1
EIF1AX
EIF1B
EIF2AK2
EIF2D
EIF2S1
EIF2S2
EIF3A
EIF3B
EIF3C
EIF3D
EIF3E
EIF3G
EIF3H
EIF3I
EIF3J
EIF3L
EIF4A1
EIF4A2
EIF4A3
EIF4B
EIF4E
EIF4E2
EIF4ENIF1
EIF4G1
EIF4G2
EIF4G3
EIF4H
EIF5
EIF5A
EIF5B
ELAC2
ELAVL1
ELAVL2
ELAVL3
ELOF1
EMG1
EML4
ENO1
ENSA
EPB41
EPB41L2
EPPK1
EPRS
EPS8L3
ERAL1
ERH
ERI3
ERP29
ESF1
ESRP2
ETF1
EWSR1
EXOSC10
EXOSC2
EXOSC6
EXOSC9
EZR
F11R
FADS2
FAM103A1
FAM120A
FAM120C
FAM133B
FAM208A
FAM32A
FAM46A
FAM50A
FAM98A
FAM98B
FARSA
FARSB
FASN
FASTKD1
FASTKD2
FASTKD3
FASTKD5
FAU
FBL
FBN1
FBRSL1
FCF1
FDPS
FEN1
FGFR1OP
FIP1L1
FKBP1A
FKBP2
FKBP3
FKBP4
FLNA
FLNB
FLYWCH2
FMR1
FN1
FNDC3A
FNDC3B
FRG1
FSCN1
FTSJ3
FUBP1
FUBP3
FUS
FXR1
FXR2
FYTTD1
G3BP1
G3BP2
GANAB
GAR1
GAS2
GCN1
GDI2
GEMIN5
GFM1
GGCT
GIGYF2
GLRX3
GLTSCR2
GMPR2
GNE
GNL2
GNL3
GNL3L
GOLGA4
GOLGB1
GOT2
GP2
GPATCH4
GPATCH8
GPR161
GRB2
GRN
GRSF1
GRWD1
GSPT1
GSPT2
GSTP1
GTF2E2
GTF2F1
GTPBP1
GTPBP10
GTPBP4
H1F0
H1FX
H2AFY
HABP4
HADH
HADHB
HARS2
HDAC2
HDGF
HDLBP
HEATR1
HEATR6
HELZ
HELZ2
HERC5
HIBADH
HIST1H1B
HIST1H1C
HIST1H1D
HIST1H1E
HIST1H4A
HIST1H4B
HIST1H4D
HIST1H4E
HIST1H4F
HIST1H4H
HIST1H4K
HIST1H4L
HIST2H4B
HLA-A
HLTF
HMGA1
HMGB1
HMGB2
HMGB3
HMGN2
HMGN5
HNRNPA0
HNRNPA1
HNRNPA1L2
HNRNPA2B1
HNRNPA3
HNRNPAB
HNRNPC
HNRNPCL1
HNRNPD
HNRNPDL
HNRNPF
HNRNPH1
HNRNPH2
HNRNPH3
HNRNPK
HNRNPL
HNRNPLL
HNRNPM
HNRNPR
HNRNPU
HNRNPUL1
HNRNPUL2
HOOK1
HOXB6
HSD17B10
HSP90AA1
HSP90AB1
HSP90B1
HSPA1A
HSPA1B
HSPA5
HSPA8
HSPA9
HSPB1
HSPD1
HSPE1
HTATSF1
HUWE1
IBA57
IDH1
IDH2
IFI16
IFIT2
IFIT5
IGF2BP1
IGF2BP2
IGF2BP3
ILF2
ILF3
IMMT
IMP3
IPO4
IPO5
IQCG
IREB2
ISG20L2
ISY1
JUN
KCTD12
KDM5A
KHDRBS1
KHDRBS3
KHSRP
KIAA0100
KIAA0430
KIAA1324
KIAA1429
KIF1C
KMT2C
KNOP1
KPNA2
KPNB1
KRI1
KRR1
KRT18
KTN1
KYAT3
LAMA2
LARP1
LARP1B
LARP4
LARP4B
LARP7
LAS1L
LASP1
LBR
LDHA
LDHB
LEPR
LGALS1
LGALS3
LIMA1
LIN28B
LIN7C
LLPH
LMF2
LMNA
LRP1
LRPPRC
LRRC47
LRRC59
LSM1
LSM14A
LSM14B
LSM2
LSM3
LSM4
LSM6
LSM8
LTA4H
LUC7L
LUC7L2
LUC7L3
LYAR
MACF1
MAGOH
MAGOHB
MAK16
MANF
MAP1B
MAP2
MAP4
MAPRE1
MAPT
MARK2
MAT1A
MAT2A
MATR3
MAZ
MBNL1
MBNL2
MBNL3
MCAT
MCRIP2
MDC1
MDH1
MDH2
MECP2
MEPCE
METAP2
METTL16
METTL8
MEX3A
MEX3B
MEX3C
MEX3D
MFAP1
MGST1
MKI67
MKRN1
MKRN2
MKRN3
MMAA
MOV10
MPHOSPH10
MRM1
MRM3
MRPL1
MRPL10
MRPL11
MRPL13
MRPL14
MRPL15
MRPL16
MRPL19
MRPL2
MRPL20
MRPL21
MRPL22
MRPL24
MRPL27
MRPL28
MRPL3
MRPL32
MRPL34
MRPL37
MRPL39
MRPL4
MRPL40
MRPL41
MRPL42
MRPL43
MRPL44
MRPL45
MRPL51
MRPL54
MRPL57
MRPL9
MRPS10
MRPS11
MRPS12
MRPS14
MRPS15
MRPS18A
MRPS18C
MRPS21
MRPS23
MRPS24
MRPS26
MRPS28
MRPS30
MRPS31
MRPS35
MRPS5
MRPS7
MRPS9
MRTO4
MSI1
MSI2
MSN
MTCL1
MTDH
MTERF1
MTHFD1
MTHFSD
MTIF2
MTO1
MTPAP
MTRF1
MYBBP1A
MYEF2
MYH14
MYH9
MYO18A
MYO5A
NAA15
NAA50
NAF1
NAP1L1
NAP1L4
NARS
NAT10
NBPF10
NCBP1
NCBP2
NCBP3
NCL
NCOA5
NDRG1
NDRG2
NDRG4
NDUFS6
NDUFV3
NELFE
NFX1
NGDN
NGRN
NHP2
NIFK
NIP7
NKAP
NKRF
NKTR
NLRP11
NMD3
NME1
NMT1
NOA1
NOC2L
NOC3L
NOC4L
NOL10
NOL11
NOL12
NOL6
NOL7
NOL8
NOLC1
NOM1
NONO
NOP14
NOP16
NOP2
NOP56
NOP58
NOP9
NOSIP
NOVA1
NOVA2
NPM1
NPM3
NQO1
NSA2
NSF
NSFL1C
NSRP1
NSUN2
NSUN5
NTPCR
NUCKS1
NUDT16L1
NUDT21
NUFIP2
NUPL2
NUSAP1
NVL
NXF1
OASL
OGN
OLA1
OTUD4
P2RX7
P4HB
PA2G4
PABPC1
PABPC1L
PABPC4
PABPC4L
PABPN1
PAFAH1B3
PAICS
PAIP1
PAPD5
PARK7
PARN
PARP1
PARP12
PATL1
PATZ1
PAWR
PC
PCBP1
PCBP2
PCBP3
PCBP4
PCDH20
PCDHGA9
PCNP
PCSK9
PDAP1
PDCD11
PDCD6IP
PDIA2
PDIA3
PDIA4
PDLIM5
PDS5A
PEBP1
PEF1
PEG10
PELP1
PES1
PFN1
PGRMC1
PHF10
PHF3
PHF5A
PHF6
PHGDH
PIN4
PKM
PKN2
PLA2G1B
PLEC
PMS1
PNISR
PNN
PNO1
PNPT1
POLDIP3
POLR2A
POLR2B
POLRMT
POP1
POP7
POU5F1
PPAN
PPHLN1
PPIA
PPIB
PPID
PPIE
PPIF
PPIG
PPIL4
PPP1CC
PPP1R10
PPRC1
PRDX1
PRDX3
PRKAR2A
PRKDC
PRKRA
PRMT1
PRPF3
PRPF31
PRPF38A
PRPF38B
PRPF40A
PRPF4B
PRPF6
PRPF8
PRR3
PRRC2A
PRRC2B
PRRC2C
PSIP1
PSMA4
PSMB1
PSMC1
PSMC2
PSMD4
PSPC1
PTBP1
PTBP2
PTBP3
PTCD1
PTCD2
PTCD3
PTDSS1
PTMA
PTPN1
PTPN12
PTRF
PTRH1
PUF60
PUM1
PUM2
PUM3
PURA
PURB
PURG
PUS1
PUS7
PWP2
PYM1
QKI
R3HDM1
R3HDM2
RACK1
RALY
RALYL
RAN
RANBP2
RARS2
RAVER1
RAVER2
RBBP5
RBBP6
RBFOX2
RBM10
RBM12
RBM12B
RBM14
RBM14-RBM4
RBM15
RBM15B
RBM19
RBM20
RBM22
RBM23
RBM24
RBM25
RBM26
RBM27
RBM28
RBM3
RBM33
RBM34
RBM38
RBM39
RBM4
RBM42
RBM45
RBM47
RBM4B
RBM5
RBM6
RBM7
RBM8A
RBMS1
RBMS2
RBMS3
RBMX
RBMX2
RBMXL1
RBPMS
RC3H1
RC3H2
RCC1L
RCC2
RDX
REPIN1
REXO4
RIDA
RIF1
RIMS1
RNF10
RNH1
RNPS1
ROCK2
ROR2
RP1-37E16.12
RP9
RPF1
RPF2
RPGR
RPL10
RPL10A
RPL11
RPL12
RPL13
RPL13A
RPL14
RPL15
RPL17
RPL17-C18orf32
RPL18
RPL18A
RPL19
RPL21
RPL22
RPL23
RPL23A
RPL24
RPL26
RPL27
RPL27A
RPL28
RPL29
RPL3
RPL30
RPL31
RPL32
RPL35
RPL35A
RPL36
RPL36A
RPL37
RPL37A
RPL38
RPL4
RPL5
RPL6
RPL7
RPL7A
RPL7L1
RPL8
RPLP0
RPLP2
RPN1
RPP25
RPP25L
RPP30
RPRD1B
RPRD2
RPS10
RPS11
RPS12
RPS13
RPS14
RPS15
RPS15A
RPS16
RPS17
RPS18
RPS19
RPS19BP1
RPS2
RPS20
RPS21
RPS23
RPS24
RPS25
RPS26
RPS27
RPS27A
RPS27L
RPS28
RPS3
RPS3A
RPS4X
RPS5
RPS6
RPS7
RPS8
RPS9
RPSA
RPUSD2
RPUSD3
RPUSD4
RRBP1
RRP1
RRP12
RRP15
RRP1B
RRP36
RRP7A
RRP8
RRP9
RRS1
RSL1D1
RSL24D1
RSRC2
RTCA
RTCB
RTF1
RTN4
RWDD4
S100A16
S100A4
S100A9
SAFB
SAFB2
SAMD4A
SAMD4B
SAMSN1
SAP18
SAP30BP
SARNP
SARS
SARS2
SART1
SART3
SBDS
SCAF11
SCAF4
SCAF8
SCAMP2
SCAMP3
SCG3
SDAD1
SEC23IP
SEC31A
SEC61A1
SEC61B
SEC62
SEC63
SECISBP2
SECISBP2L
SELENOH
SEPT11
SEPT7
SERBP1
SERPINH1
SF1
SF3A1
SF3A2
SF3A3
SF3B1
SF3B2
SF3B4
SF3B6
SFPQ
SKIV2L2
SLBP
SLC16A3
SLC25A11
SLC25A48
SLC25A5
SLC3A2
SLIRP
SLTM
SMC1A
SMG1
SMNDC1
SND1
SNIP1
SNRNP200
SNRNP40
SNRNP70
SNRPA
SNRPA1
SNRPB
SNRPC
SNRPD1
SNRPD2
SNRPD3
SNRPF
SNRPG
SNTB1
SNTB2
SNU13
SNW1
SON
SORBS1
SORBS2
SPAG9
SPATS2
SPATS2L
SPEN
SPOUT1
SPTAN1
SPTBN1
SPTBN5
SRBD1
SREK1
SRFBP1
SRP14
SRP19
SRP54
SRP68
SRP72
SRPK1
SRPK2
SRPRA
SRPRB
SRRM1
SRRM2
SRRT
SRSF1
SRSF10
SRSF11
SRSF12
SRSF2
SRSF3
SRSF4
SRSF5
SRSF6
SRSF7
SRSF8
SRSF9
SSB
SSBP1
SSR1
SSRP1
ST13
STAU1
STAU2
STIP1
STK10
STRAP
STRBP
STX18
STX7
STXBP1
SUB1
SUCLG1
SUCO
SUGP1
SUGP2
SUMO1
SUMO2
SUPT16H
SUPT5H
SUPT6H
SUPV3L1
SURF6
SYF2
SYNCRIP
SYNE1
SYNE2
TACO1
TAF15
TAGLN
TAGLN2
TARDBP
TARS
TBCA
TBL2
TBL3
TBRG4
TCEA1
TCEB3
TCERG1
TCF20
TCOF1
TCP1
TDRD3
TECR
TEFM
TES
TFAM
TFB1M
TFB2M
TFRC
THRAP3
THUMPD1
TIA1
TIAL1
TKT
TLN1
TMA16
TMA7
TMED10
TMEM214
TMEM263
TMPO
TMSB4X
TNKS1BP1
TNPO1
TNRC6A
TNRC6B
TNS1
TOP1
TOP2A
TOP3B
TPD52L2
TPR
TPT1
TPX2
TRA2A
TRA2B
TRAP1
TRIM25
TRIM28
TRIM56
TRIM71
TRIP6
TRMT1
TRMT10A
TRMT10C
TRMT1L
TRMT2A
TRMT6
TRNAU1AP
TRUB1
TRUB2
TSFM
TSNAX
TSR1
TUFM
TWF2
TXN
TXNDC5
U2AF1
U2AF2
U2SURP
UBA1
UBAP2
UBAP2L
UBC
UBE2I
UBE2L3
UBE2M
UBE2N
UBE2O
UBFD1
UBQLN1
UBTF
UCHL5
UNK
UPF1
UPF3B
URB1
URB2
USO1
USP10
USP36
USP42
UTP11
UTP14A
UTP15
UTP18
UTP20
UTP23
UTP3
UTP4
VCP
VIL1
VIM
WBP11
WBSCR22
WDR3
WDR33
WDR36
WDR43
WDR46
WDR6
WDR75
XIRP1
XPO5
XRCC5
XRCC6
XRN1
XRN2
YAP1
YARS
YARS2
YBX1
YBX2
YBX3
YLPM1
YTHDC1
YTHDC2
YTHDF1
YTHDF2
YTHDF3
YWHAB
YWHAE
YWHAG
YWHAZ
ZC3H10
ZC3H11A
ZC3H13
ZC3H14
ZC3H15
ZC3H18
ZC3H4
ZC3H7A
ZC3H7B
ZC3H8
ZC3HAV1
ZCCHC11
ZCCHC17
ZCCHC24
ZCCHC3
ZCCHC6
ZCCHC7
ZCCHC8
ZCCHC9
ZCRB1
ZFC3H1
ZFP36
ZFP36L1
ZFP36L2
ZFR
ZMAT3
ZNF106
ZNF207
ZNF326
ZNF346
ZNF385A
ZNF579
ZNF598
ZNF622
ZNF638
ZNF768
ZNFX1
ZRANB2
ZYX
