# Supplementary material for: Purification of cross-linked RNA-protein complexes by phenol-toluol extraction
Source: Nat Commun. 2019 Mar 1;10:990. doi: 10.1038/s41467-019-08942-3 (PMC6397201; doi:10.1038/s41467-019-08942-3)
Supplement: Supplementary file 11 — Supplementary Data 8 [file 41467_2019_8942_MOESM11_ESM.zip › PTex_Supplementary_HEK293_MS_analysis/inputdata/hubstenberger.csv]

gene name	UniProtKB entry	Protein enrichment in P-bodies (log2) (Fold change= sorted P-body/presorted fraction)	p-value of protein enrichment in P-bodies (Fisher's Exact Test)
APOBEC3F	ABC3F_HUMAN	7.12928301694497	0.0001
DDX41	DDX41_HUMAN	7.02236781302845	0.0001
DHX15	DHX15_HUMAN	7.32192809488736	0.0001
DHX9	DHX9_HUMAN	10.3331553503106	0.0001
MOV10	MOV10_HUMAN	11.3106127816595	0.0001
NOP58	NOP58_HUMAN	7.12928301694497	0.0001
RPF2	RPF2_HUMAN	7.12928301694497	0.0001
RPS27A	RS27A_HUMAN	9.17990909001493	0.0001
SMC1A	SMC1A_HUMAN	8.27612440527424	0.0001
SPTBN1	SPTB2_HUMAN	7.78135971352466	0.0001
TOP2A	TOP2A_HUMAN	8.60733031374961	0.0001
UPF1	RENT1_HUMAN	9.12928301694497	0.0001
ZCCHC11	TUT4_HUMAN	10.4199601778479	0.0001
ZCCHC3	ZCHC3_HUMAN	8.90689059560852	0.0001
KIF23	KIF23_HUMAN	7.02236781302845	0.0001
AZGP1	ZA2G_HUMAN	7.02236781302845	0.0001
S100A9	S10A9_HUMAN	7.12928301694497	0.0001
TOP2B	TOP2B_HUMAN	7.22881869049588	0.0001
ARG1	ARGI1_HUMAN	7.32192809488736	0.0001
ACTBL2	ACTBL_HUMAN	8.27612440527424	0.0001
SPTAN1	SPTN1_HUMAN	8.32192809488736	0.0001
HSPA2	HSP72_HUMAN	8.45121111183233	0.0001
SMARCA5	SMCA5_HUMAN	8.81378119121704	0.0001
EDC4	EDC4_HUMAN	10.5507467853832	0.0001
DDX50	DDX50_HUMAN	6.90689059560852	0.00014
SERPINB3	SPB3_HUMAN	6.78135971352466	0.00029
SBSN	SBSN_HUMAN	6.78135971352466	0.00029
BAZ1B	BAZ1B_HUMAN	6.78135971352466	0.00029
MYO1C	MYO1C_HUMAN	6.78135971352466	0.00029
EIF4A3	IF4A3_HUMAN	6.64385618977473	0.0006
SERPINB12	SPB12_HUMAN	6.64385618977473	0.0006
EFTUD2	U5S1_HUMAN	6.49185309632967	0.0013
RBM15B	RB15B_HUMAN	6.49185309632967	0.0013
AGO2	AGO2_HUMAN	6.49185309632967	0.0013
MYH10	MYH10_HUMAN	6.49185309632967	0.0013
DDX10	DDX10_HUMAN	6.32192809488736	0.0027
FABP5	FABP5_HUMAN	6.32192809488736	0.0027
SLC25A5	ADT2_HUMAN	6.32192809488736	0.0027
DMKN	DMKN_HUMAN	6.32192809488736	0.0027
DCP2	DCP2_HUMAN	6.32192809488736	0.0027
S100A8	S10A8_HUMAN	6.32192809488736	0.0027
NCBP1	NCBP1_HUMAN	6.12928301694497	0.0056
YTHDC2	YTDC2_HUMAN	6.12928301694497	0.0056
NOL6	NOL6_HUMAN	6.12928301694497	0.0056
XAB2	SYF1_HUMAN	6.12928301694497	0.0056
PUF60	PUF60_HUMAN	5.90689059560852	0.012
RBM19	RBM19_HUMAN	5.90689059560852	0.012
WDR33	WDR33_HUMAN	5.90689059560852	0.012
PNRC1	PNRC1_HUMAN	5.90689059560852	0.012
SLC25A6	ADT3_HUMAN	5.90689059560852	0.012
MCM7	MCM7_HUMAN	5.90689059560852	0.012
GSDMA	GSDMA_HUMAN	5.90689059560852	0.012
HSPB1	HSPB1_HUMAN	5.90689059560852	0.012
LYZ	LYSC_HUMAN	5.90689059560852	0.012
BRIX1	BRX1_HUMAN	5.64385618977472	0.025
MEX3A	MEX3A_HUMAN	5.64385618977472	0.025
MSI1	MSI1H_HUMAN	5.64385618977472	0.025
RBM25	RBM25_HUMAN	5.64385618977472	0.025
UTP11L	UTP11_HUMAN	5.64385618977472	0.025
UTP15	UTP15_HUMAN	5.64385618977472	0.025
SMG7	SMG7_HUMAN	5.64385618977472	0.025
AGO1	AGO1_HUMAN	5.64385618977472	0.025
LGALS7	LEG7_HUMAN	5.64385618977472	0.025
MYO1D	MYO1D_HUMAN	5.64385618977472	0.025
DHX30	DHX30_HUMAN	5.88264304936184	0.0001
XRCC5	XRCC5_HUMAN	5.35755200461808	0.0001
DDX6	DDX6_HUMAN	5.29001884693262	0.0001
ZC3HAV1	ZCCHV_HUMAN	5.20945336562895	0.0001
DDX27	DDX27_HUMAN	4.70043971814109	0.0001
NUMA1	NUMA1_HUMAN	3.8073549220576	0.0001
DSG1	DSG1_HUMAN	3.74416109557041	0.0001
NOP56	NOP56_HUMAN	3.52356195605701	0.0001
LSM14B	LS14B_HUMAN	3.50250034052918	0.0001
EIF4ENIF1	4ET_HUMAN	3.28540221886225	0.0001
LSM14A	LS14A_HUMAN	3.28345394707273	0.0001
IGF2BP2	IF2B2_HUMAN	3.18322182405577	0.0001
DDX21	DDX21_HUMAN	3	0.0001
DSC1	DSC1_HUMAN	3	0.0001
NKRF	NKRF_HUMAN	3	0.014
DCP1B	DCP1B_HUMAN	3	0.014
SMC3	SMC3_HUMAN	2.95419631038687	0.0001
RPS3	RS3_HUMAN	2.8073549220576	0.0001
PUM1	PUM1_HUMAN	2.58496250072116	0.0039
PIP	PIP_HUMAN	2.4594316186373	0.0071
RPL26	RL26_HUMAN	2.22239242133645	0.0037
GTPBP4	NOG1_HUMAN	2.16992500144231	0.0011
PES1	PESC_HUMAN	2.08746284125034	0.0019
DCP1A	DCP1A_HUMAN	1.90689059560852	0.0001
ELAVL2	ELAV2_HUMAN	1.85798099512757	0.00013
IGLC2	LAC2_HUMAN	1.76553474636298	0.0046
IGF2BP1	IF2B1_HUMAN	1.7396850955198	0.0001
RPS16	RS16_HUMAN	1.67807190511264	0.0075
HNRNPU	HNRPU_HUMAN	1.62219540692013	0.0001
IGF2BP3	IF2B3_HUMAN	1.59825932333461	0.0001
SF3B1	SF3B1_HUMAN	1.58496250072116	0.012
STAU2	STAU2_HUMAN	1.53051471669878	0.0012
ZFR	ZFR_HUMAN	1.38702312310925	0.00052
HNRNPM	HNRPM_HUMAN	1.34735069176727	0.0001
ELAVL1	ELAV1_HUMAN	1.34395440121736	0.0001
FAM120A	F120A_HUMAN	1.27301849440642	0.0023
STRBP	STRBP_HUMAN	1.2684888359259	0.0001
RBM15	RBM15_HUMAN	1.23703919730085	0.0015
LMNB2	LMNB2_HUMAN	1.16992500144231	0.0014
NIFK	MK67I_HUMAN	1.06413033741972	0.015
TF	TRFE_HUMAN	1.04439411935845	0.0042
HNRNPR	HNRPR_HUMAN	1.04182017569463	0.0001
LMNB1	LMNB1_HUMAN	1.02748073642211	0.00038
ILF2	ILF2_HUMAN	1.02236781302845	0.0001
IGHA1	IGHA1_HUMAN	1	0.0029
H2AFY	H2AY_HUMAN	0.968291140272662	0.0016
RBM28	RBM28_HUMAN	0.943416471633633	0.019
MATR3	MATR3_HUMAN	0.928446738974966	0.0001
SYNCRIP	HNRPQ_HUMAN	0.863498000095138	0.0001
HNRNPCL1	HNRCL_HUMAN	0.84799690655495	0.00066
APOA1	APOA1_HUMAN	0.84799690655495	0.022
XRCC6	XRCC6_HUMAN	0.828519532055646	0.0001
RPS4X	RS4X_HUMAN	0.812914447399505	0.00078
DDX18	DDX18_HUMAN	0.784271308944563	0.02
ILF3	ILF3_HUMAN	0.770073905978145	0.0001
SAFB2	SAFB2_HUMAN	0.752072486556414	0.022
RBMX	RBMX_HUMAN	0.706803623655954	0.0001
ATAD3A	ATD3A_HUMAN	0.657112286476991	0.018
HNRNPC	HNRPC_HUMAN	0.60768257722124	0.00013
RBMXL1	RMXL1_HUMAN	0.568283759574526	0.0024
ALB	ALBU_HUMAN	0.326406200006514	0.00048
