# Supplementary material for: Purification of cross-linked RNA-protein complexes by phenol-toluol extraction
Source: Nat Commun. 2019 Mar 1;10:990. doi: 10.1038/s41467-019-08942-3 (PMC6397201; doi:10.1038/s41467-019-08942-3)
Supplement: Supplementary file 11 — Supplementary Data 8 [file 41467_2019_8942_MOESM11_ESM.zip › PTex_Supplementary_HEK293_MS_analysis/inputdata/Brannan_SONAR_0.79.txt]

HOPX
TRIM3
ZNF706
KIN
CPSF3L
CRYZ
LRRIQ3
ADAT3
TBC1D3F
RIN2
ENO2
ENO3
PIN4
MKKS
PSMC3IP
HSD17B13
APBB1IP
CLP1
TFEC
THAP10
JOSD1
FAM82B
RBPMS
DNAJC14
TSEN54
RARS
C10orf85
DARS
CTDP1
EFHA2
TFE3
TRMT112
FGF20
TOB2
ATXN3
CNOT3
EIF4E3
CNOT6
IARS
EWSR1
PNO1
AIMP2
C1orf144
PIM1
AIMP1
THOC4
PUS7
EIF3C
CNOT1
EIF3A
DHX40
JARID2
CNOT10
DIS3L
C1orf222
CRIP2
BTG3
CNOT6L
NXT2
EIF4G1
NOM1
ABTB1
DCP1A
GTF3C5
CARS
CCDC55
CCNL1
C9orf82
MIF4GD
SFSWAP
ACOT6
AFF3
DYNC1LI2
RBM12B
PDCD2
NUDT21
C10orf28
CPSF7
N4BP2
DIDO1
NXF2B
EIF4E
RFX5
ACOT11
NOP58
CXorf26
NUP214
PELP1
EIF3F
EEF1E1
CCDC9
IL6ST
SPRYD4
NME6
CLK4
ACIN1
MBNL1
DHX36
QARS
EEF1B2
RNASEH1
ATXN2
HBS1L
EIF3I
GTF2E1
N6AMT2
SENP3
ESRP1
RBPMS2
EEF1G
YARS
NUPL2
POR
LSM14A
EIF4G3
MARS
ZC3H11A
GEMIN4
EIF3H
MBLAC1
RNGTT
PUS1
PUF60
RBM39
EPRS
SUGP2
PET112L
POLR2C
LARS
AGXT2L1
DDX46
ATXN2L
G3BP2
POLR3H
C2orf29
EIF3L
CPSF6
CHCHD2P9
ACAA1
SCAF4
EIF3M
RSPH9
SDCCAG8
PAIP2
IK
SDR39U1
PABPC3
SAFB2
ANGEL2
EIF4A3
EIF4G2
SRSF11
CLASRP
PUM1
LBR
SRRM2
USP42
CNOT7
EFHD2
OXNAD1
EDC3
LNX1
ZNF280A
HNRNPUL2
PPIL4
HMGN5
GFM2
POP5
FRMD8
C6orf62
GBA2
GSPT1
WISP3
EIF3E
EIF3J
SMR3B
HNRNPCL1
RECQL5
SKIV2L2
PTAR1
RPRD1A
RNPS1
PRPF38A
FBXO15
RERG
IBA57
RNF219
CPSF3
GTPBP3
FAM92A1
TFIP11
RBM23
RANGAP1
SH3YL1
RQCD1
SYT2
RBM25
GFM1
TFB1M
ANG
DDX6
METTL17
CDKN2AIP
CPSF4
RBM15
SF3A1
IFI35
DDX42
EIF4EBP2
SAE1
C4orf14
ATXN1
FAM120A
WDR33
SIP1
SENP6
CMAS
GPATCH8
PRRC2B
RPRD1B
C10orf2
CHTOP
SUPV3L1
WBSCR16
NKTR
GTPBP8
VARS
PARP4
NMI
CDC123
UAP1
DDX25
PAXIP1
SCAF11
ZC3H13
IBTK
ZNF638
ZFP91
U2SURP
CCNT2
CDC5L
RIBC1
SYDE1
MAP1B
AATF
SLC33A1
CIC
RPP38
GTPBP10
TOP1
WDR75
CTIF
GADD45B
SLK
GTPBP6
HELZ
TRIP12
LTV1
XRCC5
CHERP
PRPF8
C7orf11
SNRNP200
THRAP3
CNOT8
ETF1
NFKBIL1
C6orf203
SRSF9
KIAA1429
EZH1
RRP7A
SRRT
LUC7L3
BCCIP
RBBP5
C17orf79
PPIG
EIF3B
TRUB2
SLTM
ELL
ZC3H4
PAPD4
EIF4A1
TMEM173
RBM45
GPN1
TEX10
EIF2AK2
MAGOH
DHX35
CTSD
ALDH5A1
SF3A3
CSTF1
KPNA3
GEMIN6
U2AF1
CCDC60
MRPS24
HINT1
FAHD2B
C2orf3
MBNL3
XRN1
KIAA1704
C1QBP
PWP2
ZNF589
RBM22
APOBEC3C
NSD1
SIRT4
PRRC2A
POLR2B
RGAG1
SAT2
DLX4
CNOT2
MINA
SRP9
DNAJC2
YARS2
MCTS1
BAZ1A
EIF6
MCAT
CCNT1
LILRA3
FAM49A
DGCR14
COIL
MS4A7
MAGEC2
HNRNPC
DARS2
ZMAT5
PPID
PKM2
GEMIN8
CECR5
TOB1
CLK3
WDR36
MRPS7
PHPT1
SPANXA2
GCFC1
TRMU
NAA16
ACSF2
C20orf4
BMS1
LSM12
PRR3
USP36
YTHDC2
SSB
OR7C1
GPBP1L1
TSPYL2
TSR1
SBDS
POLR3B
ZRANB2
RPP14
NOB1
PSPC1
ZNFX1
UTP15
C8orf82
DDX18
LACTB
NUFIP2
C14orf149
CDC40
RSRC1
C9orf23
AMMECR1
GIGYF2
DHX29
PFKFB3
EEF1A1
MLLT3
RPUSD3
NR1H4
RBFOX2
DYNC1H1
RCC1
POLR2G
AKAP7
C21orf33
RBM3
CELF5
WDR3
UTP3
KIF23
PDP1
DUSP11
SDAD1
G3BP1
ZNF770
PABPN1
PRPF40A
MBNL2
MTERFD3
RPP25
ZNF582
TSEN34
VPRBP
EIF2S1
EIF2S3
CDK12
MSI2
PRPF38B
ZFR
GLE1
ZNF571
URB2
RIOK1
AK4
PDCD11
DAP3
PRIC285
ZNF830
RWDD1
CDK11B
POP7
CINP
EIF2S2
THOC6
SRSF5
RBMS1
PNPT1
BOP1
TARSL2
PREPL
KARS
RAI1
CA1
STRAP
ATXN1L
TRMT1L
PRPF6
CLPP
FYTTD1
ZCCHC8
RPRD2
DHX9
CASC3
SF3A2
RPS16
KLHL8
MRPL38
CENPV
FARSB
SKA2
ZNF346
IREB2
C1D
GEMIN5
PRMT1
ZNF121
PNN
CIDEC
BUD31
PRMT8
CPEB1
EDC4
NOL10
PTCD3
INPP4A
AQR
GATC
GTPBP1
WDR12
CSTF2
RRP12
C16orf80
CD2BP2
PUM2
C17orf85
PPIE
NOL11
NOC4L
RGS9
CHDH
EXOSC1
XAB2
ARGLU1
RBM10
MMP7
DDX55
TLN1
EIF3CL
EIF3K
EIF3G
CRNKL1
CCDC12
SNW1
CSDE1
POLR2I
ZNF430
FCF1
LSM1
PURB
ACE2
CLNS1A
GIMAP8
RBM27
DDX51
NOP56
GNPNAT1
ZGPAT
GFPT1
PDE1C
ISY1
GPATCH1
TMED10
NOP14
NCOA5
GABPB1
NUP62
FOXP1
CEBPZ
PNRC1
ZCCHC9
EXOSC2
GMPS
NKAP
FBXO31
PPHLN1
TRIM71
DYNC1I2
RDX
SRRM1
POLR2H
ZC3H14
ASCC2
YBX1
TBC1D10B
PRRC2C
ZCCHC17
GCLC
RPS3
SREK1
NSUN4
ARMCX3
C1orf63
RPUSD4
SPTY2D1
C9orf114
NAP1L2
ASH1L
KIAA0141
DDX52
ZNF800
HDHD3
RPS17
RBMX2
ZNF420
HIST1H1C
PINX1
RBBP6
PRPF4B
EAPP
MRPS9
MRPS35
MORN3
C17orf96
PLEK
KLK3
QKI
FASTKD2
ATMIN
RBM19
TPR
YBX2
RANBP3L
KIF2A
RSRC2
HEXIM1
ARL6IP4
HEMK1
BOD1P
CIRBP
RPS15
URB1
SURF2
S100B
CWF19L2
ZNF70
PRMT5
ZNF93
ATPAF1
ZDHHC19
DNTTIP2
MRPS23
POLR2D
TRMT11
NOP16
PCMTD1
CHORDC1
SCAF1
DAZAP2
ZC3H18
RBM7
CLK2
RPS10
WIPI1
NOC3L
FOXA3
SLC13A5
NOL6
NAP1L4
KRI1
DUSP3
NOC2L
NANOS2
RBM8A
RPL36AL
MRPS33
TUBA8
MRPS18B
LUC7L
POLA1
RPS26P11
TAF1C
ZNHIT3
TMEM194B
C14orf145
MSN
NXT1
MTERFD1
TARBP2
UBLCP1
NUP153
RBM15B
ZNF771
NXF1
FRK
UPF1
BLM
FARS2
ZCCHC7
WDR74
ZBTB24
YTHDC1
BUD13
SH3BGR
ZC3H8
RPP21
TSN
MKRN2
DDX19A
C17orf104
ZRSR1
ZNF189
ZBTB11
ZNF689
WSB2
UTP23
MRPL21
TSEN15
ZNF574
EIF3D
ZCCHC6
NOL8
SYMPK
ZNF142
NUTF2
FDXACB1
PHF1
KCTD18
KPNA4
ZNF16
IDH3G
ZNF354A
SRSF1
ZNF498
SNRNP27
MOV10
METTL2B
ZNF184
MRPS11
BCLAF1
NPDC1
ANKHD1-EIF4EBP3
SRSF8
RPS18
RPS28
RBMX
SAFB
ACSS1
PATL1
SLC25A39
SETD3
C11orf68
MRPS18C
DHX57
RPL19
STAU2
KIAA0922
ISG20L2
RPP30
REPIN1
DDX54
TSSC4
SYF2
GRINL1A
MRPS26
RBM26
RPS5
GLYR1
DHX30
PATZ1
ZNF496
DDX28
CSDA
WIBG
NOL7
RPL17
TAF1D
DDX50
PPAN-P2RY11
DDX24
RNMTL1
YBEY
ST6GALNAC1
TBXAS1
MARS2
TMED8
RABL2A
JMJD6
UTP14C
POP4
MKI67
CRYBB1
DDX21
CENPC1
RBM5
RPS19
RPS20
CENPN
LARP1B
FAM32A
RSBN1L
PIN1
FAM9A
RPL26L1
PXN
TCEAL2
CCDC97
CNRIP1
ZNF668
RFC1
EMG1
C13orf23
NAA15
SRBD1
DDX31
CSNK2A1
ILKAP
RPS3A
SRP54
AFF4
TSFM
MYCBP
BRD4
C18orf21
CENPJ
FTL
DVL3
MPHOSPH10
NVL
NAP1L3
LARP4
PTCD1
MRPS10
MTIF2
RPAP2
MLL
ZNF777
PAK3
QRSL1
CIRH1A
RALY
ZNF845
WDR83
BCL2L2
RPP40
C3orf17
C11orf57
HNRNPF
KRR1
SARNP
GTPBP5
DDX20
EFTUD2
STOX2
NLE1
MYBBP1A
KLF13
USP13
PHRF1
RPF1
LARP1
MRPS2
EIF2B1
ZRSR2
PRPF31
NRD1
SLBP
DDX23
IGF2BP3
CTNNBL1
STRBP
DKC1
RPF2
GZF1
CTCF
REXO4
MRPL12
RBM6
MTG1
BNC2
POP1
FXR2
ZNF48
RRP1B
BBX
SRFBP1
EZR
ZNF317
BRD2
GTPBP4
C19orf29
TAF1A
MRPS21
GCM2
CPSF1
CPSF2
DIS3
SLC9A3R1
WHSC1
C1orf38
RPL15
C6orf162
RPL7L1
PPP1R8
RPL3
BRIX1
TRMT2B
KIAA0947
GNB2L1
RBM42
HIBCH
APOBEC3D
TNKS1BP1
NMNAT1
MLF1IP
NPM2
GSTZ1
TRPM3
KCTD14
FEN1
ZFC3H1
ELL2
DROSHA
LSM5
TIMM13
HIST1H2AG
TTYH1
EXOSC7
RPL5
MDC1
DHX8
ZNF593
MRPL34
DPP8
TOE1
B3GNTL1
POLR2J
WDR77
TXNDC3
EXOSC3
HERC5
RBM38
SNRNP40
SF3B14
NGDN
POLR3K
COL3A1
AFF1
NAT10
RSL24D1
ZCCHC3
RNH1
NSA2
ITGB3BP
DDX56
ZNF22
HNRNPR
TRMT61A
TARS
GNL2
CWC22
EIF1AY
DDX10
KHDRBS1
KHDRBS3
SIPA1L2
FXR1
INO80B
RPL11
MRTO4
HIST2H2AB
NIPSNAP3A
ELAVL4
SUMO2
SUMO3
LYRM2
OPN3
RBM28
C12orf69
C21orf70
CCDC94
GIGYF1
MRPS28
LONP1
UBTF
BOK
MRPS5
CGGBP1
RPS27A
TPD52
ZC3H10
ZNF768
LSM14B
TET2
METTL20
HTRA4
ZHX1
SURF6
RPL10A
MRPS31
ADSL
SDCBP
LARP6
LUC7L2
RBMXL1
ACSF3
RPLP0
MTERFD2
ZFP62
PPARG
RIMS4
SH2B2
PPEF1
LYAR
EIF1AD
HELB
POLR3C
TBC1D3
ATN1
NOP2
VRK1
RPA3
UTP14A
PURA
WRN
LIN28B
LSM11
DHX33
PABPC4
HDLBP
PAK1IP1
IPO5
TIMM8A
RSBN1
MRPS16
SRSF10
STAU1
TBC1D1
BCAS2
BLVRB
FTSJ3
ANKRD9
NCBP1
HARS
SETD2
RPS13
SNRPN
LENG8
C9orf116
RANBP2
SARS2
C5orf35
TTC31
DPCD
SHQ1
CCDC84
RPL4
SNRPF
TRIP13
NGRN
FRMD4A
SF3B1
LARP7
NUDT16L1
EIF4EBP1
CSTF3
DDX27
POLR2L
GEMIN7
ALG13
KPNA2
TTLL12
MDK
SF3B2
FCGBP
FOXP4
FTSJD2
CWF19L1
SIRT3
RPS24
PRDM15
SMARCA5
CYTB
TUT1
IMP4
C7orf30
GAR1
DBF4
ZNF140
EPB41L2
RPL9
SF3B3
THOC5
MSX2
MVP
TTF1
LSM6
C9orf4
THOC1
MAP2K1
TRA2B
C17orf53
DENND2D
PGAP3
RPL32
FARP1
MRPL52
FNBP4
TUBB2C
POLR3D
RAP1BL
ZNF512
INO80D
SRPK1
ANKRD17
UBE2O
MRPS15
PECAM1
DOM3Z
WDR46
ZCRB1
C9orf80
EIF5B
EXO1
TSTA3
KIAA0020
FCRL3
GK2
RBM4B
EIF2A
WDR89
ASTN2
THOC2
THOC7
RBM34
C16orf57
RRP8
RBM17
PLRG1
ZC3HAV1
KIAA0101
RPS9
EBNA1BP2
RPSA
HIBADH
MRPS25
RPL28
TBL3
ZNF746
CCDC19
LLPH
METTL22
MRPL4
PRPF4
HIST1H1A
FIP1L1
PRKRA
MRPL43
H2AFX
SF1
MRPS14
SNRPE
SNIP1
ZNF483
PABPC4L
ZNF71
SDHC
TOPORS
ZNF646
AXDND1
GPKOW
ZBTB48
CAPN13
RTN4IP1
EEF1D
ANXA4
RALYL
RPS2
SFPQ
THAP7
TXNL4A
ANGEL1
PAIP1
EPB41L3
NOP10
WBP4
ERCC5
AUH
TGS1
RBM12
SYNCRIP
SF3B5
HARS2
GLB1L3
AURKAIP1
SRP68
ZNF672
MRPS34
CPNE4
ROPN1B
PRPF3
INO80E
FCRL2
RNPC3
HTATSF1
STK19
TRIM6
CAMK2G
RPL23A
ZNF701
YTHDF3
ZC3H3
BEND7
MRPS22
DHX38
IFT80
MMADHC
NUDT16
SPIN1
FAM132B
HP1BP3
RPL18A
ATP1B2
MRPL45
YWHAB
DRAP1
ZNF2
SNUPN
RPL7A
IFRD1
GRSF1
CCDC137
KIAA1143
SNRPA1
VDAC2
AKR1B15
EXOSC8
RPL8
KBTBD10
PSRC1
SETMAR
CENPI
LYPLA1
MDM2
U2AF2
CCDC75
ORC3
THUMPD1
HIST1H1T
POLR3G
DENND4B
GBP7
TEX13A
SRP14
SRP19
ITLN2
HOXD4
TRA2A
C8orf33
TRIP4
PARN
SUCLG1
HJURP
WDR43
USP9X
SRSF12
RPS6
SNRPG
GSG2
RPL13
C16orf88
ELAVL2
MLLT11
IFRD2
FGF8
RPLP2
NOL12
EAF2
GATA1
RBM4
SART3
PACRG
RPL36
GPN3
MLL2
NCOA6
RPL37A
ZNF629
CHCHD10
RPL18
EIF4A2
RPL14
NARS
RPL30
APOBEC3F
UBA2
FRMPD2
RPS21
MAK16
CCDC59
ZNF7
ATXN7L2
RPL6
RPS7
ACTR5
ZNF335
SNN
SLC4A1AP
RPSAP58
RPL26
GREB1L
MAD2L1
SF3B4
NPM1
NXF2
PDGFB
GLS
HTRA2
EXOG
C12orf45
POLR1C
ESF1
NADK
CCDC86
PRDM5
MAGEB10
INTS3
ABCB1
TNFAIP8L2
H2AFY2
ECD
RGP1
MKI67IP
SNRPD1
MRPL20
FARSA
FAF1
ORC2
C17orf106
CLK1
PDE2A
CDX1
CHMP1A
ZXDC
NAP1L1
SCAF8
RRS1
SLC25A43
CNBP
GLTSCR2
RECQL
LOC81691
RPS11
U2AF1L4
PRPF19
ZNF692
NAA50
RBMS2
HIST1H1E
TIMM8B
FAM199X
ZNF324B
RGPD8
MRP63
CENPQ
RALGPS2
MEPCE
PRKD1
CERKL
MATR3
SNRPD2
FAM120B
PAPD5
MRPS27
POLR2E
KHNYN
RG9MTD3
TAF1B
NLGN4Y
MRPL27
TAT
RRP15
RPS14
NAP1L5
SNRNP70
GPATCH4
E4F1
DHX16
SMCR8
TTC33
ABT1
PPAN
PRKRIR
MRPL35
ZFP37
TSEN2
SRP72
SIPA1L3
F12
BUB1B
ZNF501
CHCHD2
APOBEC3B
RMND5B
BCAT2
GPX4
RTN3
ILF2
PRR11
PAK6
PAK4
GAPDHS
MKRN4P
ZNF622
FNDC3B
EAF1
BCMO1
TMEM194A
TBCE
MECP2
LINS
ILF3
ELAC2
ZNF526
RPS8
FMR1NB
PDCD4
BHLHA15
MRPL17
FTSJ2
RGS8
AURKB
MB21D2
RRP9
C3orf26
EXOSC10
FGF3
PAIP2B
MRPL30
FBXO9
CDR2L
GSPT2
HNRNPA1
RPL7
GPN2
RPS15A
MRPL13
BPHL
GNL3
HSPC159
DDX41
HNRNPL
NPM3
HNRNPA1L2
DGCR8
ZNF490
ALOX15
HDGFRP2
MRPS6
SRPK2
ZFP106
NAA30
IGF2BP1
PTPRZ1
MORC2
RPL27
RPL12
HSPD1
HIST2H2BF
CYB5R3
BARD1
MRPS18A
C11orf84
THUMPD3
SLC10A2
APOH
ZNF326
DHX15
TPD52L1
PGLYRP1
SLC25A10
RPL29
C9orf78
PBLD
LSM2
IGF2BP2
CYP19A1
SART1
LSM3
RPL13A
HNRNPK
MKRN1
DCAF17
ZNF133
ARL13A
DMKN
RSL1D1
MRPL40
MYEF2
MFGE8
ZNF275
PHAX
MRPL46
HNRPDL
HERC4
TCN1
METAP1D
LSM4
CST3
LSM10
PTGR2
HMGB1P1
ZNF808
SUPT5H
GTF3C2
FTSJD1
MRPL44
NAF1
MRPL16
EXOSC6
ZNF277
HIRA
PRKRIP1
BAZ1B
PDCD7
TMEM182
PNMA6A
MSLN
SNRNP48
SMN2
PPP1R3F
ZMAT3
RPL35A
TROVE2
PIP
PROL1
ELAVL3
NCL
TH1L
MTFMT
PRMT6
CYP1A1
DSCR4
TRIM56
CD68
RPLP1
CCNI2
EXOSC4
EXOSC5
EXOSC9
LOC100130932
PIGH
BAAT
FKSG43
MRPL51
HIST2H2AC
SNRPA
UBE2T
SAMD4B
ATP2C1
SNRPC
SNRPB
LDOC1
PABPC1
SNRPB2
SNRPD3
C6orf106
SNRNP35
NOVA1
NOVA2
MOCS2
ANKHD1
AEBP2
LSM7
GPR6
RPL31
RPL34
RPL35
RPS12
RPS25
MRPS30
NAA38
RBMS3
MRPL37
METTL1
RBM11
MRPL48
MPHOSPH6
TRIM25
MRPL10
MRPL19
C19orf53
C8orf59
PAPSS1
KIAA1324L
RPL38
IAH1
ZNF274
LDHAL6B
C22orf13
MRPL47
KPNA1
RRP1
NIP7
NHP2L1
PTPN11
NKX2-5
USP15
UBA6
MTO1
DNASE2
RPAP1
MRPL39
SOS1
SOS2
SPATA2L
PAPSS2
ERRFI1
MRPL28
MRPL32
RPL27A
ALDH8A1
GADD45GIP1
DNMT3A
POLR1A
LRRC28
MRPL50
NDRG2
FAM59B
FAM127B
FAM127C
CRKL
RNF144A
TRPC5
SKAP2
KDM6A
AHDC1
DDX5
MRPL3
ZNF169
WDR55
SMN1
RPAP3
DDX43
DDX53
C19orf40
C9orf100
RANBP6
MRPL53
CYP4V2
ABHD12B
ICT1
MTHFD2L
FAM103A1
CST5
SEMA4B
FBL
PHF10
FMNL1
SND1
PABPC1L
XRCC6
DZIP3
LEO1
CPPED1
MRPL18
MRPL24
VANGL1
NOS1AP
RAB11FIP1
FAM64A
MRPL33
MRPL49
CELF3
MRPL15
MRPL42
MRPL23
MRPL22
MRPL1
TTC19
MRPL55
C2orf49
MRPL41
LRRC23
TRNAU1AP
FSTL5
MRPL2
MRPL11
AKAP17A
C9orf41
ACTR3C
DBR1
NPL
INO80
ZC3H15
SESN2
SAG
ZBTB38
PITHD1
PIH1D1
LETM1
C14orf21
MRPL9
ZNF888
GALNT1
CLEC4M
PLOD1
MRPL14
MRRFP1
NUP88
CHI3L1
MINK1
ZNF323
MLL4
TTC7A
AARS2
TNFRSF13B
C20orf96
UPF3A
TOP3A
MCCC1
KCTD15
USP9Y
LACTB2
9-Sep
GOT1L1
SUPT6H
TRNT1
ZNF419
CDC37
DCP1B
OXCT2
TRIM45
ZNF107
EFNA1
PLEKHB1
MLLT1
CDKL3
NCF2
MYLK4
TAF7
GABPB2
SMAD2
SREK1IP1
POLM
FAM46A
BYSL
ERMAP
WDR25
CSNK2A2
ASTE1
ZNF431
DRG2
PIP4K2A
ARHGEF17
PES1
ZNF780A
PACSIN2
TNPO1
RBAK
EIF2B5
WDR53
C9orf86
INO80C
RNASE1
FAM163A
TRIM43
PNPLA5
PC
SLC44A2
TTC29
CDK9
CAPN5
ACAA2
PRMT7
BAG4
LPO
RGPD3
KTI12
MAGEE2
EIF2B4
ZNF433
SENP5
ROPN1
SYAP1
C10orf12
SAV1
TRAF3IP2
ZNF331
MAMDC2
DNAJA4
FCGR2B
CXXC1
TPT1
CAB39
MAPK3
ZNF579
CDCA7
BCDIN3D
PARP12
RNF41
WDHD1
BAG1
SEC24D
CDCA2
ZNF644
GPC6
POLG
CARS2
APOBEC3A
ERCC4
NUP210
C7orf52
PTX3
ATP5E
ATP5I
UBE2I
KPNB1
DYNC1LI1
SFRS18
HEXIM2
GIP
PCCA
MLLT6
ELL3
SLC25A21
TRIM26
YWHAH
POLR3F
DHRS7B
ESRRA
CPNE2
GPR55
PPM1G
C19orf2
FAM115A
TRO
EEF1A2
YOD1
TMEM184B
PHF13
EVL
C18orf25
C17orf90
PLEKHO1
GMPPA
WDR16
ERCC1
PSMD12
KIAA0391
RSPO1
MITF
TMEM102
FAM83H
OXSR1
TXNL4B
11-Sep
5-Sep
IGHMBP2
ZNF707
CXorf59
C20orf70
ENAH
TTC12
DPH2
UBR5
SLC25A14
TRAF4
SMYD4
CENPL
ZNF143
CYP2A6
FAM177A1
TCOF1
AKIRIN1
MAGEB4
DCP2
TOMM34
C10orf81
SMAD1
TPP2
FGF9
ALKBH7
POLR3A
PPP6R3
GPHN
LUM
RRAS2
CRTC2
JUB
SLC2A2
NEU4
SPR
SUCLA2
DHTKD1
C1orf52
ERI3
ADK
CCAR1
PPM1F
CORO1C
C15orf63
PAQR4
MMAB
LRRC56
DIEXF
RPS4Y1
RG9MTD1
VPS24
ZNF724P
FGF10
AASDH
C11orf54
UXT
RANGRF
CRTAP
DAXX
RAB3IP
PAQR5
DRG1
TIGD7
NET1
CTSO
OSBPL5
MAP1A
C1orf162
DBNL
FARP2
DHPS
EPM2AIP1
CELA2B
ZNF214
CCZ1
ARHGEF2
ACTN3
CCDC117
EPHA8
EPB49
TP53BP1
SET
PTPMT1
ALKBH3
SLC25A44
TINAGL1
GCDH
VASP
ZNF624
RTF1
WTIP
TOP2A
OTUB1
NPHP4
CALU
TTC39B
CHST15
NARS2
ARRB1
ZNF816
HPD
GBAS
ZNF324
MCART6
NKX3-1
GPX7
HYAL3
NAA10
CSTF2T
CYP2E1
ATG4D
FOXRED1
LARS2
WRAP73
GBP2
CASQ2
PVRL4
DBT
