# Supplementary material for: Purification of cross-linked RNA-protein complexes by phenol-toluol extraction
Source: Nat Commun. 2019 Mar 1;10:990. doi: 10.1038/s41467-019-08942-3 (PMC6397201; doi:10.1038/s41467-019-08942-3)
Supplement: Supplementary file 11 — Supplementary Data 8 [file 41467_2019_8942_MOESM11_ESM.zip › PTex_Supplementary_HEK293_MS_analysis/inputdata/human TFs-Table 1.csv]

gene name	gene id	paralogous family
CREB3L1	ENSG00000157613	CREB3,CREB3L4,CREB3L3,CREB3L2,CREB3L1
FEZF1	ENSG00000128610	FEZF1,FEZF2,ZNF8,ZNF8,GFI1,GFI1B
BARHL1	ENSG00000125492	BSX,DLX2,DLX6,DLX4,DLX3,DLX5,NKX1-1,MSX1,NKX1-2,MSX2,VENTX,MNX1,GBX2,GBX1,BARX1,BARX2,LBX1,BARHL1,BARHL2,LBX2,DLX1,DLX6,DLX4,DLX2,DLX3,DLX5
SLC30A9	ENSG00000014824	SLC30A9
ZFP92	ENSG00000189420	ZFP92,ZNF707,ZNF2,ZNF302,ZNF829,ZNF140,ZNF566
PAX7	ENSG00000009709	PAX1,PAX8,PAX2,PAX5,PAX9,PAX3,PAX7,PAX4,PAX6
E2F8	ENSG00000129173	E2F7,E2F8
PKNOX2	ENSG00000165495	PKNOX2,TGIF2LY,TGIF2,TGIF2LX,PKNOX1,MEIS3,MEIS1,MEIS2
ZNF416	ENSG00000083817	AC003002.4,ZNF256,AC004076.9,ZNF552,ZNF586,ZIK1,ZNF417,ZNF154,ZNF418,ZNF776,AC003006.7,ZNF587B,ZNF551,ZNF530,ZNF416,CTD-2583A14.10,ZNF587,ZNF792,ZNF548,ZNF749,ZNF17,AC003002.6,ZNF547,AC003005.4,ZNF773,ZNF419,ZNF211,ZNF584,ZNF132,ZNF549,ZNF772,ZNF134,ZNF671,ZNF304
ZNF225	ENSG00000256294	CTC-512J12.6,ZNF214,ZNF235,ZNF233,ZNF112,ZNF221,ZNF222,ZNF230,ZNF284,ZNF155,ZNF225,ZNF223,ZNF224,ZNF223,ZNF226,ZNF234,ZNF227,ZNF45,ZNF285,ZNF229
ZHX3	ENSG00000174306	ZHX1,ZHX2,ZHX3,HOMEZ
ATF6B	ENSG00000213676	ATF6,ATF6B
ZNF485	ENSG00000198298	ZNF275,ZNF485
ZNF554	ENSG00000172006	ZFP14,ZNF582,ZNF79,ZNF34,ZNF181,ZNF554,ZNF74,ZNF527,ZNF354C,ZNF354B,ZNF287,ZNF354A,ZNF250,ZNF286A,ZFP90,ZNF286A,ZNF391,ZNF286B,ZNF454,ZNF879,ZFP30,ZFP82,ZNF529,ZNF331,ZNF471,ZNF570,ZNF583,ZNF565,ZNF383,ZNF461,ZNF790
ZNF684	ENSG00000117010	ZNF684
HIVEP1	ENSG00000095951	HIVEP1,HIVEP2,HIVEP3,ZNF831
DMRT1	ENSG00000137090	DMRTA1,DMRTA2,DMRTB1,DMRT1,DMRT2,DMRT3
MEF2D	ENSG00000116604	MEF2A,MEF2D,MEF2C,MEF2BNB-MEF2B,MEF2B
PBX4	ENSG00000105717	PBX1,PBX4,PBX3,PBX2
TLX3	ENSG00000164438	HMX1,HMX2,HMX3,NKX2-1,NKX2-2,NKX2-3,NKX2-4,NKX2-5,NKX2-6,NKX2-8,NKX3-1,NKX3-2,NKX6-1,NKX6-2,NKX6-3,TLX1,TLX2,TLX3
AHDC1	ENSG00000126705	AHDC1
ZNF799	ENSG00000196466	CTD-2006C1.10,CTD-3105H18.14,CTD-3105H18.16,CTD-3105H18.18,ZNF101,ZNF136,ZNF14,ZNF20,ZNF433,ZNF439,ZNF44,ZNF440,ZNF441,ZNF442,ZNF443,ZNF490,ZNF491,ZNF555,ZNF556,ZNF563,ZNF564,ZNF57,ZNF625,ZNF625-ZNF20,ZNF627,ZNF669,ZNF670,ZNF69,ZNF700,ZNF709,ZNF763,ZNF77,ZNF788,ZNF791,ZNF799,ZNF823,ZNF844,ZNF878
SOX7	ENSG00000171056	SOX1,SOX5,SOX6,SOX13,SOX7,SOX17,SOX18,SOX7,SOX9,SOX10,SOX3,SOX2,SOX15,SRY,SOX21,SOX14,SOX4,SOX11,SOX12
ZNF785	ENSG00000197162	AC002310.13,ZNF747,ZNF764,ZNF747,ZNF689,ZNF688,ZNF785
SALL1	ENSG00000103449	SALL4,SALL3,SALL1,SALL2,ZNF236
ZSCAN18	ENSG00000121413	ZNF215,ZNF483,ZSCAN18,ZNF274,ZSCAN1
MACF1	ENSG00000127603	EVPL,PLEC,EVPLL,MACF1,DST,PPL
ZNF837	ENSG00000152475	ZNF497,ZNF837
ZNF646	ENSG00000167395	ZNF646
ZNF572	ENSG00000180938	ZFP2,ZNF774,ZNF10,ZNF835,ZNF322,ZNF436,ZSCAN2,ZNF606,ZNF180,ZNF572,ZFP3,ZNF71,ZNF544,ZNF329,ZFP37,ZNF852,ZKSCAN7,ZNF678,ZNF502
LCORL	ENSG00000178177	LCOR,LCORL
PRDM14	ENSG00000147596	PRDM12,PRDM6,PRDM14,PRDM4
EHF	ENSG00000135373	ELF1,ELF2,ELF3,ELF4,ELF5,EHF
NFE2	ENSG00000123405	NFE2,NFE2L2,NFE2L1,NFE2L3
HOMEZ	ENSG00000215271	ZHX1,ZHX2,ZHX3,HOMEZ
FOXD4L3	ENSG00000187559	FOXA1,FOXI1,FOXC1,FOXS1,FOXI2,FOXC2,FOXL2,FOXL1,FOXD1,FOXB2,FOXB1,FOXD2,FOXD4L2,FOXD3,FOXD4L6,FOXE1,FOXD4L1,FOXD4L5,FOXD4L3,FOXE3,FOXD4,FOXD4L4,FOXA2,FOXA3
MTA2	ENSG00000149480	MTA1,MTA3,MTA2,RERE
ZNF189	ENSG00000136870	RBAK,ZNF665,ZNF189,ZNF23,ZNF184,ZNF251,ZNF7,ZNF135,ZNF283,ZNF569,ZNF699,ZNF540,ZNF573,ZNF780A,ZNF420,ZNF345,ZNF404,ZNF30,ZNF571,ZNF470,ZNF615,ZNF84,ZNF41,ZNF84,ZNF605,ZNF484,ZNF337,ZNF12,ZNF33B,ZNF33A,ZNF334,ZNF717,ZNF630
MITF	ENSG00000187098	MITF,TFEC,TFE3,TFEB
NKX2-5	ENSG00000183072	HMX1,HMX2,HMX3,NKX2-1,NKX2-2,NKX2-3,NKX2-4,NKX2-5,NKX2-6,NKX2-8,NKX3-1,NKX3-2,NKX6-1,NKX6-2,NKX6-3,TLX1,TLX2,TLX3
ZNF385D	ENSG00000151789	ZNF385A,ZNF385B,ZNF385D,ZNF385C
HIC1	ENSG00000177374	HIC1,HIC2,MYNN,RP1-27O5.3,ZBTB10,ZBTB17,ZBTB18,ZBTB3,ZBTB42,ZBTB44,ZBTB46,ZBTB48,ZBTB49,ZBTB5,ZBTB8A,ZBTB8B
TBX10	ENSG00000167800	T,TBX3,TBX6,TBX2,TBX5,TBX4,TBX20,TBX22,TBX18,TBX15,TBX19,TBX10,TBX1
ID3	ENSG00000117318	ID1,ID2,ID3,ID4
DEPDC1B	ENSG00000035499	DEPDC1,DEPDC1B,DEPDC4,DEPDC7
ZBTB12	ENSG00000206366	ZBTB12,ZBTB20,ZBTB22,ZBTB26,ZBTB34,ZBTB37,ZBTB43,ZBTB45,ZBTB6,ZBTB9
ZNF783	ENSG00000204946	ZNF212,ZNF783,ZNF746,ZNF398,ZNF777,ZNF282
MSC	ENSG00000178860	MSC,TCF21,TCF24,TCF23
ZNF85	ENSG00000105750	ZNF100,ZNF430,ZNF431,ZNF714,ZNF724P,ZNF730,ZNF117,ZNF681,ZNF98,ZNF138,ZNF85,ZNF675,ZNF492,ZNF728,ZNF726,ZNF676,ZNF254,ZNF90,ZNF506,ZNF626,ZNF486,ZNF737,ZNF253,ZNF66,ZNF93,ZNF429,ZNF680,ZNF257,ZNF92,ZNF708,ZNF273,ZNF479,ZNF141,ZNF679,ZNF716,ZNF732,ZNF736,ZNF682,ZNF695,ZNF727,ZNF195,ZNF519
POU4F2	ENSG00000151615	POU1F1,POU2F2,POU2F3,POU2F1,POU6F2,POU6F1,POU4F2,POU4F3,POU4F1,POU5F1,POU5F2,POU5F1B,POU3F3,POU3F1,POU3F4,POU3F2
HOXD11	ENSG00000128713	HOXA10,HOXA11,HOXA13,HOXA9,HOXB13,HOXB9,HOXC10,HOXC11,HOXC12,HOXC13,HOXC9,HOXD10,HOXD11,HOXD12,HOXD13,HOXD9,RP1-170O19.20
TFDP3	ENSG00000183434	TFDP1,TFDP3,TFDP2
ZNF446	ENSG00000083838	ZKSCAN1,ZKSCAN3,ZNF213,ZNF446,ZKSCAN4,ZNF18,ZNF394,ZNF500,ZNF3,ZSCAN22,ZNF174,ZSCAN31,ZNF232,ZNF24,ZSCAN30,ZNF397,ZNF396,ZKSCAN8,ZSCAN16,ZSCAN23,ZNF165,ZSCAN9,ZSCAN12,ZSCAN21
ZFP28	ENSG00000196867	ZFP28
ZSCAN9	ENSG00000137185	ZKSCAN1,ZKSCAN3,ZNF213,ZNF446,ZKSCAN4,ZNF18,ZNF394,ZNF500,ZNF3,ZSCAN22,ZNF174,ZSCAN31,ZNF232,ZNF24,ZSCAN30,ZNF397,ZNF396,ZKSCAN8,ZSCAN16,ZSCAN23,ZNF165,ZSCAN9,ZSCAN12,ZSCAN21
ZEB1	ENSG00000148516	ZEB1,ZEB2
RFX5	ENSG00000143390	RFX5,RFX7
ZBED3	ENSG00000132846	ZBED2,ZBED3
CRX	ENSG00000105392	CRX,DMBX1,GSC,GSC2,HESX1,MIXL1,OTX1,OTX2,PITX1,PITX2,PITX3,PROP1,UNCX,VSX1,VSX2
RHOXF1	ENSG00000101883	ESX1,RHOXF2B,RHOXF2,RHOXF1
HOXC13	ENSG00000123364	HOXA10,HOXA11,HOXA13,HOXA9,HOXB13,HOXB9,HOXC10,HOXC11,HOXC12,HOXC13,HOXC9,HOXD10,HOXD11,HOXD12,HOXD13,HOXD9,RP1-170O19.20
ZNF131	ENSG00000172262	ZBTB24,ZNF131
ERF	ENSG00000105722	ERF,ERG,ETS1,ETS2,ETV1,ETV2,ETV3,ETV3L,ETV4,ETV5,FEV,FLI1,GABPA
RPA4	ENSG00000204086	RPA2,RPA4
SP140L	ENSG00000185404	SP100,SP140L,SP140,SP110
SMARCC2	ENSG00000139613	SMARCC1,SMARCC2
HMGB3	ENSG00000029993	HMGB1,HMGB4,HMGB3,HMGB2
TCF25	ENSG00000141002	TCF25
TFDP2	ENSG00000114126	TFDP1,TFDP3,TFDP2
ZBTB20	ENSG00000181722	ZBTB12,ZBTB20,ZBTB22,ZBTB26,ZBTB34,ZBTB37,ZBTB43,ZBTB45,ZBTB6,ZBTB9
SMARCC1	ENSG00000173473	SMARCC1,SMARCC2
HMG20B	ENSG00000064961	HMG20A,HMG20B
FOXF1	ENSG00000103241	FOXF1,FOXF2,FOXG1,FOXH1,FOXJ1,FOXJ2,FOXJ3,FOXK1,FOXK2,FOXN1,FOXN2,FOXN3,FOXN4,FOXQ1,FOXR1,FOXR2
KLF11	ENSG00000172059	KLF13,KLF17,KLF15,SP7,SP5,SP9,SP6,SP8,SP3,SP2,SP4,SP1,KLF2,KLF7,KLF5,KLF6,KLF4,KLF1,KLF8,KLF3,KLF12,KLF14,KLF9,KLF16,KLF11,KLF10
MIER1	ENSG00000198160	MIER1,MIER3,MIER2
CHD9	ENSG00000177200	CHD1,CHD8,CHD6,CHD9,CHD7,CHD2,CHD5,CHD4,CHD3
ZNF764	ENSG00000169951	AC002310.13,ZNF747,ZNF764,ZNF747,ZNF689,ZNF688,ZNF785
USF2	ENSG00000105698	USF1,USF2
SLC22A4	ENSG00000197208	SLC22A1,SLC22A7,SLC22A8,SLC22A13,SLC22A6,SLC22A9,SLC22A10,SLC22A11,SLC22A25,SLC22A24,SLC22A12,SLC22A15,SLC22A4,SLC22A5,SLC22A2,SLC22A3,SLC22A16
TMEM235	ENSG00000204278	TMEM114,TMEM235
DEPDC7	ENSG00000121690	DEPDC1,DEPDC1B,DEPDC4,DEPDC7
ZNF843	ENSG00000176723	ZNF843
RP11-111M22.2	ENSG00000179240	RP11-111M22.2
DSP	ENSG00000096696	DSP,PLEC
ZNF852	ENSG00000178917	ZFP2,ZNF774,ZNF10,ZNF835,ZNF322,ZNF436,ZSCAN2,ZNF606,ZNF180,ZNF572,ZFP3,ZNF71,ZNF544,ZNF329,ZFP37,ZNF852,ZKSCAN7,ZNF678,ZNF502
ESX1	ENSG00000123576	ESX1,RHOXF2B,RHOXF2,RHOXF1
MET	ENSG00000105976	AXL,TYRO3,MERTK,MET,RYK,MST1R
ASCL3	ENSG00000176009	ASCL1,ASCL2,ASCL5,ASCL4,ASCL3
TRIM23	ENSG00000113595	ARF1,TRIM23,ARL5C,RP11-399J13.3,ARL5A,ARL2,ARL5B,ARL3,RP11-302B13.5,ARF3,ARF5,ARF4,ARF6
IRF1	ENSG00000125347	IRF1,IRF2,IRF3,IRF4,IRF5,IRF6,IRF7,IRF8,IRF9
ZIM3	ENSG00000141946	AL603926.1,CTC-454I21.3,RBAK-RBAKDN,ZIM3,ZNF157,ZNF175,ZNF182,ZNF248,ZNF25,ZNF26,ZNF300,ZNF37A,ZNF382,ZNF487,ZNF510,ZNF567,ZNF568,ZNF613,ZNF614,ZNF649,ZNF674,ZNF782,ZNF793,ZNF81
ZNF208	ENSG00000160321	ZNF208,ZNF729,ZNF91,ZNF850,PEG3,ZNF521,ZNF423
HLA-DRB5	ENSG00000198502	HLA-DMB,HLA-DRA,HLA-DPA1,HLA-DOB,HLA-DRB5,HLA-DQB1,HLA-DQB2,HLA-DRB1,HLA-DPB1,XXbac-BPG181M17.5
ZSCAN5A	ENSG00000131848	ZSCAN5A,ZSCAN5C,ZSCAN5D,ZSCAN5B
SOX13	ENSG00000143842	SOX1,SOX5,SOX6,SOX13,SOX7,SOX17,SOX18,SOX7,SOX9,SOX10,SOX3,SOX2,SOX15,SRY,SOX21,SOX14,SOX4,SOX11,SOX12
SSH2	ENSG00000141298	DUSP1,DUSP16,DUSP8,DUSP10,DUSP9,DUSP7,SSH2,SSH1,SSH3,DUSP6,DUSP4,DUSP2,DUSP5
ZNF576	ENSG00000124444	ZNF576
MAX	ENSG00000125952	MAX
ZNF230	ENSG00000159882	CTC-512J12.6,ZNF214,ZNF235,ZNF233,ZNF112,ZNF221,ZNF222,ZNF230,ZNF284,ZNF155,ZNF225,ZNF223,ZNF224,ZNF223,ZNF226,ZNF234,ZNF227,ZNF45,ZNF285,ZNF229
SOX4	ENSG00000124766	SOX1,SOX5,SOX6,SOX13,SOX7,SOX17,SOX18,SOX7,SOX9,SOX10,SOX3,SOX2,SOX15,SRY,SOX21,SOX14,SOX4,SOX11,SOX12
HOXA1	ENSG00000105991	GSX1,HOXB3,HOXD3,HOXA3,PDX1,HOXD1,HOXB2,HOXA1,HOXB1,HOXA2,GSX2,MEOX1,MEOX2,EVX1,EVX2
ZNF181	ENSG00000197841	ZFP14,ZNF582,ZNF79,ZNF34,ZNF181,ZNF554,ZNF74,ZNF527,ZNF354C,ZNF354B,ZNF287,ZNF354A,ZNF250,ZNF286A,ZFP90,ZNF286A,ZNF391,ZNF286B,ZNF454,ZNF879,ZFP30,ZFP82,ZNF529,ZNF331,ZNF471,ZNF570,ZNF583,ZNF565,ZNF383,ZNF461,ZNF790
NR4A2	ENSG00000153234	ESRRA,PGR,AR,NR3C1,NR3C2,NR4A2,NR4A3,NR4A1,ESRRB,ESRRG,ESR2,ESR1
PIKFYVE	ENSG00000115020	PIKFYVE
IKZF5	ENSG00000095574	IKZF1,IKZF3,IKZF4,IKZF2,IKZF5
YEATS4	ENSG00000127337	YEATS2,YEATS4
PAX4	ENSG00000106331	PAX1,PAX8,PAX2,PAX5,PAX9,PAX3,PAX7,PAX4,PAX6
HOXA13	ENSG00000106031	HOXA10,HOXA11,HOXA13,HOXA9,HOXB13,HOXB9,HOXC10,HOXC11,HOXC12,HOXC13,HOXC9,HOXD10,HOXD11,HOXD12,HOXD13,HOXD9,RP1-170O19.20
TEAD1	ENSG00000187079	TEAD1,TEAD4,TEAD2,TEAD3
NFIA	ENSG00000162599	NFIA,NFIX,NFIC,NFIB
NANOG	ENSG00000111704	NANOG
NR2F1	ENSG00000175745	HNF4A,NR2F1,NR2F2,NR2E1,NR2F6,NR2C1,RXRA,NR2C2,RXRB,RXRG,HNF4G
CHD1	ENSG00000153922	CHD1,CHD8,CHD6,CHD9,CHD7,CHD2,CHD5,CHD4,CHD3
PLEK	ENSG00000115956	PLEK,PLEK2
ZNF347	ENSG00000197937	ZFP62,ZNF814,ZNF629,ZNF347,ZNF836,ZNF473,ZNF268,ZNF845,ZNF585A,ZNF160,ZNF658,ZNF197,ZNF841,ZNF616,ZNF585B,ZNF808,ZNF107,ZNF99,ZNF43,ZNF721,ZNF493,ZNF780B,ZNF546,ZNF624,ZNF594
DMC1	ENSG00000100206	DMC1,RAD51B,RAD51C
HES5	ENSG00000197921	HES1,HES4,HES2,HES6,HES5
ZFP3	ENSG00000180787	ZFP2,ZNF774,ZNF10,ZNF835,ZNF322,ZNF436,ZSCAN2,ZNF606,ZNF180,ZNF572,ZFP3,ZNF71,ZNF544,ZNF329,ZFP37,ZNF852,ZKSCAN7,ZNF678,ZNF502
TSC22D1	ENSG00000102804	TSC22D1,TSC22D3,TSC22D2,TSC22D4
ZNF157	ENSG00000147117	AL603926.1,CTC-454I21.3,RBAK-RBAKDN,ZIM3,ZNF157,ZNF175,ZNF182,ZNF248,ZNF25,ZNF26,ZNF300,ZNF37A,ZNF382,ZNF487,ZNF510,ZNF567,ZNF568,ZNF613,ZNF614,ZNF649,ZNF674,ZNF782,ZNF793,ZNF81
BARHL2	ENSG00000143032	BSX,DLX2,DLX6,DLX4,DLX3,DLX5,NKX1-1,MSX1,NKX1-2,MSX2,VENTX,MNX1,GBX2,GBX1,BARX1,BARX2,LBX1,BARHL1,BARHL2,LBX2,DLX1,DLX6,DLX4,DLX2,DLX3,DLX5
HMX1	ENSG00000215612	HMX1,HMX2,HMX3,NKX2-1,NKX2-2,NKX2-3,NKX2-4,NKX2-5,NKX2-6,NKX2-8,NKX3-1,NKX3-2,NKX6-1,NKX6-2,NKX6-3,TLX1,TLX2,TLX3
LEUTX	ENSG00000213921	LEUTX
FOXJ1	ENSG00000129654	FOXF1,FOXF2,FOXG1,FOXH1,FOXJ1,FOXJ2,FOXJ3,FOXK1,FOXK2,FOXN1,FOXN2,FOXN3,FOXN4,FOXQ1,FOXR1,FOXR2
ZNF219	ENSG00000165804	ZNF217,ZNF219,ZNF516,ZNF536
H1FOO	ENSG00000178804	H1FOO
IRX5	ENSG00000176842	IRX1,IRX5,IRX4,IRX6,MKX,IRX2,IRX3
TIGD6	ENSG00000164296	JRKL,CENPB,TIGD3,TIGD4,TIGD6,TIGD2,TIGD7,TIGD5,TIGD1
ZNF48	ENSG00000180035	ZNF48
ZNF175	ENSG00000105497	AL603926.1,CTC-454I21.3,RBAK-RBAKDN,ZIM3,ZNF157,ZNF175,ZNF182,ZNF248,ZNF25,ZNF26,ZNF300,ZNF37A,ZNF382,ZNF487,ZNF510,ZNF567,ZNF568,ZNF613,ZNF614,ZNF649,ZNF674,ZNF782,ZNF793,ZNF81
ZNF500	ENSG00000103199	ZKSCAN1,ZKSCAN3,ZNF213,ZNF446,ZKSCAN4,ZNF18,ZNF394,ZNF500,ZNF3,ZSCAN22,ZNF174,ZSCAN31,ZNF232,ZNF24,ZSCAN30,ZNF397,ZNF396,ZKSCAN8,ZSCAN16,ZSCAN23,ZNF165,ZSCAN9,ZSCAN12,ZSCAN21
SLC26A10	ENSG00000135502	SLC26A1,SLC26A3,SLC26A4,SLC26A5,SLC26A6,SLC26A9,SLC26A2,SLC26A8,SLC26A7,SLC26A10,SLC26A11
ZSCAN30	ENSG00000186814	ZKSCAN1,ZKSCAN3,ZNF213,ZNF446,ZKSCAN4,ZNF18,ZNF394,ZNF500,ZNF3,ZSCAN22,ZNF174,ZSCAN31,ZNF232,ZNF24,ZSCAN30,ZNF397,ZNF396,ZKSCAN8,ZSCAN16,ZSCAN23,ZNF165,ZSCAN9,ZSCAN12,ZSCAN21
ZNF66	ENSG00000160229	ZNF100,ZNF430,ZNF431,ZNF714,ZNF724P,ZNF730,ZNF117,ZNF681,ZNF98,ZNF138,ZNF85,ZNF675,ZNF492,ZNF728,ZNF726,ZNF676,ZNF254,ZNF90,ZNF506,ZNF626,ZNF486,ZNF737,ZNF253,ZNF66,ZNF93,ZNF429,ZNF680,ZNF257,ZNF92,ZNF708,ZNF273,ZNF479,ZNF141,ZNF679,ZNF716,ZNF732,ZNF736,ZNF682,ZNF695,ZNF727,ZNF195,ZNF519
ZNF506	ENSG00000081665	ZNF506
RUNX3	ENSG00000020633	RUNX1,RUNX2,RUNX3
ZNF202	ENSG00000166261	ZNF202,ZNF496,ZNF641,ZSCAN25,ZNF263
ZNF454	ENSG00000178187	ZFP14,ZNF582,ZNF79,ZNF34,ZNF181,ZNF554,ZNF74,ZNF527,ZNF354C,ZNF354B,ZNF287,ZNF354A,ZNF250,ZNF286A,ZFP90,ZNF286A,ZNF391,ZNF286B,ZNF454,ZNF879,ZFP30,ZFP82,ZNF529,ZNF331,ZNF471,ZNF570,ZNF583,ZNF565,ZNF383,ZNF461,ZNF790
SOX21	ENSG00000125285	SOX1,SOX5,SOX6,SOX13,SOX7,SOX17,SOX18,SOX7,SOX9,SOX10,SOX3,SOX2,SOX15,SRY,SOX21,SOX14,SOX4,SOX11,SOX12
RXRA	ENSG00000186350	HNF4A,NR2F1,NR2F2,NR2E1,NR2F6,NR2C1,RXRA,NR2C2,RXRB,RXRG,HNF4G
NFATC4	ENSG00000100968	NFATC1,NFATC2,NFATC3,NFATC4,NFAT5
POU3F4	ENSG00000196767	POU1F1,POU2F2,POU2F3,POU2F1,POU6F2,POU6F1,POU4F2,POU4F3,POU4F1,POU5F1,POU5F2,POU5F1B,POU3F3,POU3F1,POU3F4,POU3F2
POU3F1	ENSG00000185668	POU3F1
ZNF623	ENSG00000183309	ZNF16,ZNF655,ZNF623
NR1H3	ENSG00000025434	NR1D1,NR1I2,NR1H2,VDR,NR1H3,NR1I3,NR1H4,PPARG,PPARA,PPARD,RARA,THRB,RARB,RARG,THRA,NR1D2,RORC,RORA,RORB
KIAA1683	ENSG00000130518	KIAA1683
ZNF277	ENSG00000198839	ZNF277
ZNF704	ENSG00000164684	SLC2A4RG,ZNF704,ZNF395
ATOH1	ENSG00000172238	ATOH7,NEUROG2,NEUROD2,NEUROG3,NEUROD1,NEUROD4,NEUROG1,NEUROD6,ATOH1,BHLHA15
CREB3L3	ENSG00000060566	CREB3,CREB3L4,CREB3L3,CREB3L2,CREB3L1
GLI1	ENSG00000111087	GLI1,GLI2,GLI3,GLIS1,GLIS2,GLIS3,MTF1,ZIC1,ZIC2,ZIC3,ZIC4,ZIC5,ZNF143,ZNF410,ZNF76
TERF2IP	ENSG00000166848	TERF2IP
PHF20	ENSG00000025293	PHF20,PHF20L1
ERG	ENSG00000157554	ERF,ERG,ETS1,ETS2,ETV1,ETV2,ETV3,ETV3L,ETV4,ETV5,FEV,FLI1,GABPA
FOXF2	ENSG00000137273	FOXF1,FOXF2,FOXG1,FOXH1,FOXJ1,FOXJ2,FOXJ3,FOXK1,FOXK2,FOXN1,FOXN2,FOXN3,FOXN4,FOXQ1,FOXR1,FOXR2
SP6	ENSG00000189120	KLF13,KLF17,KLF15,SP7,SP5,SP9,SP6,SP8,SP3,SP2,SP4,SP1,KLF2,KLF7,KLF5,KLF6,KLF4,KLF1,KLF8,KLF3,KLF12,KLF14,KLF9,KLF16,KLF11,KLF10
NFATC1	ENSG00000131196	NFATC1,NFATC2,NFATC3,NFATC4,NFAT5
HES1	ENSG00000114315	HES1,HES4,HES2,HES6,HES5
PRDM9	ENSG00000164256	HKR1,ZNF169,ZNF133,ZNF589,PRDM9,ZNF432,ZNF343
ZNF197	ENSG00000186448	ZFP62,ZNF814,ZNF629,ZNF347,ZNF836,ZNF473,ZNF268,ZNF845,ZNF585A,ZNF160,ZNF658,ZNF197,ZNF841,ZNF616,ZNF585B,ZNF808,ZNF107,ZNF99,ZNF43,ZNF721,ZNF493,ZNF780B,ZNF546,ZNF624,ZNF594
ISL1	ENSG00000016082	ISL1,LMX1A,LMX1B,LHX9,LHX4,LHX1,LHX5,LHX2,LHX3,ISL2,LHX8,LHX6
MEOX1	ENSG00000005102	GSX1,HOXB3,HOXD3,HOXA3,PDX1,HOXD1,HOXB2,HOXA1,HOXB1,HOXA2,GSX2,MEOX1,MEOX2,EVX1,EVX2
ZFP14	ENSG00000142065	ZFP14,ZNF582,ZNF79,ZNF34,ZNF181,ZNF554,ZNF74,ZNF527,ZNF354C,ZNF354B,ZNF287,ZNF354A,ZNF250,ZNF286A,ZFP90,ZNF286A,ZNF391,ZNF286B,ZNF454,ZNF879,ZFP30,ZFP82,ZNF529,ZNF331,ZNF471,ZNF570,ZNF583,ZNF565,ZNF383,ZNF461,ZNF790
ZNF212	ENSG00000170260	ZNF212,ZNF783,ZNF746,ZNF398,ZNF777,ZNF282
SIX5	ENSG00000177045	SIX1,SIX2,SIX6,SIX3,SIX4,SIX5
DACH1	ENSG00000165659	DACH1,DACH2
FIGLA	ENSG00000183733	FIGLA
YOD1	ENSG00000180667	YOD1
ZNF83	ENSG00000167766	ZNF28,ZNF468,ZNF701,ZNF320,ZNF321P,ZNF860,ZNF816,ZNF578,ZNF813,ZNF611,ZNF525,ZNF765,ZNF600,ZNF415,ZNF83,ZNF480,ZNF528,ZNF880,ZNF610,ZNF766,ZNF534,ZNF677
PRDM2	ENSG00000116731	PRDM2
ZNF274	ENSG00000171606	ZNF215,ZNF483,ZSCAN18,ZNF274,ZSCAN1
ATF3	ENSG00000162772	ATF3,JDP2
TBX5	ENSG00000089225	T,TBX3,TBX6,TBX2,TBX5,TBX4,TBX20,TBX22,TBX18,TBX15,TBX19,TBX10,TBX1
FOXP3	ENSG00000049768	FOXP1,FOXP2,FOXP4,FOXP3
ZBTB22	ENSG00000206280	ZBTB12,ZBTB20,ZBTB22,ZBTB26,ZBTB34,ZBTB37,ZBTB43,ZBTB45,ZBTB6,ZBTB9
ZNF669	ENSG00000188295	CTD-2006C1.10,CTD-3105H18.14,CTD-3105H18.16,CTD-3105H18.18,ZNF101,ZNF136,ZNF14,ZNF20,ZNF433,ZNF439,ZNF44,ZNF440,ZNF441,ZNF442,ZNF443,ZNF490,ZNF491,ZNF555,ZNF556,ZNF563,ZNF564,ZNF57,ZNF625,ZNF625-ZNF20,ZNF627,ZNF669,ZNF670,ZNF69,ZNF700,ZNF709,ZNF763,ZNF77,ZNF788,ZNF791,ZNF799,ZNF823,ZNF844,ZNF878
ZNF581	ENSG00000171425	ZNF362,ZNF384,ZNF524,ZNF581,ZNF580
THAP10	ENSG00000129028	THAP10
BARX1	ENSG00000131668	BSX,DLX2,DLX6,DLX4,DLX3,DLX5,NKX1-1,MSX1,NKX1-2,MSX2,VENTX,MNX1,GBX2,GBX1,BARX1,BARX2,LBX1,BARHL1,BARHL2,LBX2,DLX1,DLX6,DLX4,DLX2,DLX3,DLX5
ZNF529	ENSG00000186020	ZFP14,ZNF582,ZNF79,ZNF34,ZNF181,ZNF554,ZNF74,ZNF527,ZNF354C,ZNF354B,ZNF287,ZNF354A,ZNF250,ZNF286A,ZFP90,ZNF286A,ZNF391,ZNF286B,ZNF454,ZNF879,ZFP30,ZFP82,ZNF529,ZNF331,ZNF471,ZNF570,ZNF583,ZNF565,ZNF383,ZNF461,ZNF790
ZNF513	ENSG00000163795	ZNF142,ZNF513
WHSC1	ENSG00000109685	ASH1L,SUV39H1,SUV39H2,SETBP1,WHSC1,WHSC1L1
POU1F1	ENSG00000064835	POU1F1,POU2F2,POU2F3,POU2F1,POU6F2,POU6F1,POU4F2,POU4F3,POU4F1,POU5F1,POU5F2,POU5F1B,POU3F3,POU3F1,POU3F4,POU3F2
WNT8B	ENSG00000075290	WNT10A,WNT10B,WNT9B,WNT8B,WNT8A,WNT9A
ZNF397	ENSG00000186812	ZKSCAN1,ZKSCAN3,ZNF213,ZNF446,ZKSCAN4,ZNF18,ZNF394,ZNF500,ZNF3,ZSCAN22,ZNF174,ZSCAN31,ZNF232,ZNF24,ZSCAN30,ZNF397,ZNF396,ZKSCAN8,ZSCAN16,ZSCAN23,ZNF165,ZSCAN9,ZSCAN12,ZSCAN21
THAP11	ENSG00000168286	THAP11
ZNF43	ENSG00000198521	ZFP62,ZNF814,ZNF629,ZNF347,ZNF836,ZNF473,ZNF268,ZNF845,ZNF585A,ZNF160,ZNF658,ZNF197,ZNF841,ZNF616,ZNF585B,ZNF808,ZNF107,ZNF99,ZNF43,ZNF721,ZNF493,ZNF780B,ZNF546,ZNF624,ZNF594
FOXG1	ENSG00000176165	FOXF1,FOXF2,FOXG1,FOXH1,FOXJ1,FOXJ2,FOXJ3,FOXK1,FOXK2,FOXN1,FOXN2,FOXN3,FOXN4,FOXQ1,FOXR1,FOXR2
DVL2	ENSG00000004975	DVL1,DVL3,DVL2
NCOR2	ENSG00000196498	NCOR1,NCOR2
FOXE1	ENSG00000178919	FOXA1,FOXI1,FOXC1,FOXS1,FOXI2,FOXC2,FOXL2,FOXL1,FOXD1,FOXB2,FOXB1,FOXD2,FOXD4L2,FOXD3,FOXD4L6,FOXE1,FOXD4L1,FOXD4L5,FOXD4L3,FOXE3,FOXD4,FOXD4L4,FOXA2,FOXA3
ZNF148	ENSG00000163848	ZNF148,ZNF281,ZNF740
KIAA2018	ENSG00000176542	KIAA2018
KLF16	ENSG00000129911	KLF13,KLF17,KLF15,SP7,SP5,SP9,SP6,SP8,SP3,SP2,SP4,SP1,KLF2,KLF7,KLF5,KLF6,KLF4,KLF1,KLF8,KLF3,KLF12,KLF14,KLF9,KLF16,KLF11,KLF10
CHRAC1	ENSG00000104472	CHRAC1
ZNF141	ENSG00000131127	ZNF100,ZNF430,ZNF431,ZNF714,ZNF724P,ZNF730,ZNF117,ZNF681,ZNF98,ZNF138,ZNF85,ZNF675,ZNF492,ZNF728,ZNF726,ZNF676,ZNF254,ZNF90,ZNF506,ZNF626,ZNF486,ZNF737,ZNF253,ZNF66,ZNF93,ZNF429,ZNF680,ZNF257,ZNF92,ZNF708,ZNF273,ZNF479,ZNF141,ZNF679,ZNF716,ZNF732,ZNF736,ZNF682,ZNF695,ZNF727,ZNF195,ZNF519
IKZF1	ENSG00000185811	IKZF1,IKZF3,IKZF4,IKZF2,IKZF5
ZBTB38	ENSG00000177311	ZBTB14,ZBTB21,ZBTB33,ZBTB38,ZBTB4,ZBTB7A,ZBTB7B,ZBTB7C
GTF2H2	ENSG00000145736	GTF2H2,GTF2H2C
HIF3A	ENSG00000124440	EPAS1,SIM1,SIM2,NPAS1,NPAS3,HIF1A,HIF3A
KNTC1	ENSG00000184445	KNTC1
ALX1	ENSG00000180318	ALX1,PRRX1,RAX2,ISX,PRRX2,OTP,RAX,PHOX2A,SHOX,ARX,DRGX,SHOX2,PHOX2B,ALX3,ALX4
ZNF257	ENSG00000197134	ZNF100,ZNF430,ZNF431,ZNF714,ZNF724P,ZNF730,ZNF117,ZNF681,ZNF98,ZNF138,ZNF85,ZNF675,ZNF492,ZNF728,ZNF726,ZNF676,ZNF254,ZNF90,ZNF506,ZNF626,ZNF486,ZNF737,ZNF253,ZNF66,ZNF93,ZNF429,ZNF680,ZNF257,ZNF92,ZNF708,ZNF273,ZNF479,ZNF141,ZNF679,ZNF716,ZNF732,ZNF736,ZNF682,ZNF695,ZNF727,ZNF195,ZNF519
ZNF749	ENSG00000186230	AC003002.4,ZNF256,AC004076.9,ZNF552,ZNF586,ZIK1,ZNF417,ZNF154,ZNF418,ZNF776,AC003006.7,ZNF587B,ZNF551,ZNF530,ZNF416,CTD-2583A14.10,ZNF587,ZNF792,ZNF548,ZNF749,ZNF17,AC003002.6,ZNF547,AC003005.4,ZNF773,ZNF419,ZNF211,ZNF584,ZNF132,ZNF549,ZNF772,ZNF134,ZNF671,ZNF304
RBPJ	ENSG00000168214	RBPJ,RBPJL
HIST1H1E	ENSG00000168298	H1F0,HIST1H1C,HIST1H1E,HIST1H1A,HIST1H1T,HIST1H1D,HIST1H1B
FOXM1	ENSG00000111206	FOXM1
HIC2	ENSG00000169635	HIC1,HIC2,MYNN,RP1-27O5.3,ZBTB10,ZBTB17,ZBTB18,ZBTB3,ZBTB42,ZBTB44,ZBTB46,ZBTB48,ZBTB49,ZBTB5,ZBTB8A,ZBTB8B
ZNF385B	ENSG00000144331	ZNF385A,ZNF385B,ZNF385D,ZNF385C
NPAS1	ENSG00000130751	EPAS1,SIM1,SIM2,NPAS1,NPAS3,HIF1A,HIF3A
MINK1	ENSG00000141503	STK10,MAP4K4,TNIK,MINK1,MAP4K5,MAP4K3,MAP4K2,SLK,NRK,TAOK2,TAOK3,TAOK1
ZNF280C	ENSG00000056277	POGZ,ZNF280B,ZNF280D,ZNF280C,ZNF280A
GATA6	ENSG00000141448	GATA1,GATA4,GATA5,GATA6,GATA2,GATA3,TRPS1
ZNF556	ENSG00000172000	CTD-2006C1.10,CTD-3105H18.14,CTD-3105H18.16,CTD-3105H18.18,ZNF101,ZNF136,ZNF14,ZNF20,ZNF433,ZNF439,ZNF44,ZNF440,ZNF441,ZNF442,ZNF443,ZNF490,ZNF491,ZNF555,ZNF556,ZNF563,ZNF564,ZNF57,ZNF625,ZNF625-ZNF20,ZNF627,ZNF669,ZNF670,ZNF69,ZNF700,ZNF709,ZNF763,ZNF77,ZNF788,ZNF791,ZNF799,ZNF823,ZNF844,ZNF878
ZFP37	ENSG00000136866	ZFP2,ZNF774,ZNF10,ZNF835,ZNF322,ZNF436,ZSCAN2,ZNF606,ZNF180,ZNF572,ZFP3,ZNF71,ZNF544,ZNF329,ZFP37,ZNF852,ZKSCAN7,ZNF678,ZNF502
AIRE	ENSG00000160224	AIRE
ZNF484	ENSG00000127081	RBAK,ZNF665,ZNF189,ZNF23,ZNF184,ZNF251,ZNF7,ZNF135,ZNF283,ZNF569,ZNF699,ZNF540,ZNF573,ZNF780A,ZNF420,ZNF345,ZNF404,ZNF30,ZNF571,ZNF470,ZNF615,ZNF84,ZNF41,ZNF84,ZNF605,ZNF484,ZNF337,ZNF12,ZNF33B,ZNF33A,ZNF334,ZNF717,ZNF630
GON4L	ENSG00000116580	GON4L,YY1AP1
ZNF154	ENSG00000179909	AC003002.4,ZNF256,AC004076.9,ZNF552,ZNF586,ZIK1,ZNF417,ZNF154,ZNF418,ZNF776,AC003006.7,ZNF587B,ZNF551,ZNF530,ZNF416,CTD-2583A14.10,ZNF587,ZNF792,ZNF548,ZNF749,ZNF17,AC003002.6,ZNF547,AC003005.4,ZNF773,ZNF419,ZNF211,ZNF584,ZNF132,ZNF549,ZNF772,ZNF134,ZNF671,ZNF304
PPP2R3B	ENSG00000167393	PPP2R3A,PPP2R3B,PPP2R3C
FOXA2	ENSG00000125798	FOXA1,FOXI1,FOXC1,FOXS1,FOXI2,FOXC2,FOXL2,FOXL1,FOXD1,FOXB2,FOXB1,FOXD2,FOXD4L2,FOXD3,FOXD4L6,FOXE1,FOXD4L1,FOXD4L5,FOXD4L3,FOXE3,FOXD4,FOXD4L4,FOXA2,FOXA3
NEUROG3	ENSG00000122859	ATOH7,NEUROG2,NEUROD2,NEUROG3,NEUROD1,NEUROD4,NEUROG1,NEUROD6,ATOH1,BHLHA15
POLE3	ENSG00000148229	NFYB,POLE3
ARNT	ENSG00000143437	ARNT2,ARNT,ARNTL,ARNTL2,NPAS2,CLOCK
FOXI2	ENSG00000186766	FOXA1,FOXI1,FOXC1,FOXS1,FOXI2,FOXC2,FOXL2,FOXL1,FOXD1,FOXB2,FOXB1,FOXD2,FOXD4L2,FOXD3,FOXD4L6,FOXE1,FOXD4L1,FOXD4L5,FOXD4L3,FOXE3,FOXD4,FOXD4L4,FOXA2,FOXA3
ZNF596	ENSG00000172748	RP11-1396O13.13,ZNF705G,ZNF705A,ZNF705D,ZNF705B,ZNF596
PRDM16	ENSG00000142611	MECOM,PRDM16
LCOR	ENSG00000196233	LCOR,LCORL
ZNF648	ENSG00000179930	ZNF648,ZNF70
EP400	ENSG00000183495	EP400,EP400NL,SRCAP
ZNF232	ENSG00000167840	ZKSCAN1,ZKSCAN3,ZNF213,ZNF446,ZKSCAN4,ZNF18,ZNF394,ZNF500,ZNF3,ZSCAN22,ZNF174,ZSCAN31,ZNF232,ZNF24,ZSCAN30,ZNF397,ZNF396,ZKSCAN8,ZSCAN16,ZSCAN23,ZNF165,ZSCAN9,ZSCAN12,ZSCAN21
FOXC1	ENSG00000054598	FOXA1,FOXI1,FOXC1,FOXS1,FOXI2,FOXC2,FOXL2,FOXL1,FOXD1,FOXB2,FOXB1,FOXD2,FOXD4L2,FOXD3,FOXD4L6,FOXE1,FOXD4L1,FOXD4L5,FOXD4L3,FOXE3,FOXD4,FOXD4L4,FOXA2,FOXA3
ZNF574	ENSG00000105732	ZNF526,ZNF574
DMRT3	ENSG00000064218	DMRTA1,DMRTA2,DMRTB1,DMRT1,DMRT2,DMRT3
TFCP2L1	ENSG00000115112	GRHL1,TFCP2L1,UBP1,TFCP2,GRHL2,GRHL3
RPA2	ENSG00000117748	RPA2,RPA4
TRIM3	ENSG00000110171	TRIM45,TRIM56,TRIM71,TRIM3,TRIM2
YEATS2	ENSG00000163872	YEATS2,YEATS4
WIZ	ENSG00000011451	WIZ
MXD4	ENSG00000123933	MXD1,MXI1,MXD4,MXD3
REST	ENSG00000084093	REST
PLXNA1	ENSG00000114554	PLXNA1,PLXND1,PLXNB1,PLXNB2,PLXNB3,PLXNA3,PLXNA4,PLXNA2,PLXNC1
ATOH8	ENSG00000168874	ATOH8
ZNF182	ENSG00000147118	AL603926.1,CTC-454I21.3,RBAK-RBAKDN,ZIM3,ZNF157,ZNF175,ZNF182,ZNF248,ZNF25,ZNF26,ZNF300,ZNF37A,ZNF382,ZNF487,ZNF510,ZNF567,ZNF568,ZNF613,ZNF614,ZNF649,ZNF674,ZNF782,ZNF793,ZNF81
MIER3	ENSG00000155545	MIER1,MIER3,MIER2
ZSCAN16	ENSG00000196812	ZKSCAN1,ZKSCAN3,ZNF213,ZNF446,ZKSCAN4,ZNF18,ZNF394,ZNF500,ZNF3,ZSCAN22,ZNF174,ZSCAN31,ZNF232,ZNF24,ZSCAN30,ZNF397,ZNF396,ZKSCAN8,ZSCAN16,ZSCAN23,ZNF165,ZSCAN9,ZSCAN12,ZSCAN21
RFX3	ENSG00000080298	RFX2,RFX3,RFX1,RFX4,RFX8,RFX6
COPS4	ENSG00000138663	COPS4
CBLL1	ENSG00000105879	CBLL1,ZNF645
ZNF8	ENSG00000083842	FEZF1,FEZF2,ZNF8,ZNF8,GFI1,GFI1B
SETDB1	ENSG00000143379	SETDB1,SETDB2,SUV39H1,SUV39H2
VAX2	ENSG00000116035	NOTO,EN2,EMX1,EN1,EMX2,VAX2,VAX1
MEIS2	ENSG00000134138	PKNOX2,TGIF2LY,TGIF2,TGIF2LX,PKNOX1,MEIS3,MEIS1,MEIS2
DBX2	ENSG00000185610	DBX1,DBX2,HLX,HHEX
FOXD4L1	ENSG00000184492	FOXA1,FOXI1,FOXC1,FOXS1,FOXI2,FOXC2,FOXL2,FOXL1,FOXD1,FOXB2,FOXB1,FOXD2,FOXD4L2,FOXD3,FOXD4L6,FOXE1,FOXD4L1,FOXD4L5,FOXD4L3,FOXE3,FOXD4,FOXD4L4,FOXA2,FOXA3
NFKB2	ENSG00000077150	NFKB1,NFKB2,REL,RELB,RELA
RNF166	ENSG00000158717	RNF114,RNF125,RNF138,RNF166
ZNF75A	ENSG00000162086	ZNF75A,ZNF75D
ZNF248	ENSG00000198105	AL603926.1,CTC-454I21.3,RBAK-RBAKDN,ZIM3,ZNF157,ZNF175,ZNF182,ZNF248,ZNF25,ZNF26,ZNF300,ZNF37A,ZNF382,ZNF487,ZNF510,ZNF567,ZNF568,ZNF613,ZNF614,ZNF649,ZNF674,ZNF782,ZNF793,ZNF81
DMBX1	ENSG00000197587	CRX,DMBX1,GSC,GSC2,HESX1,MIXL1,OTX1,OTX2,PITX1,PITX2,PITX3,PROP1,UNCX,VSX1,VSX2
CAMTA1	ENSG00000171735	CAMTA1,CAMTA2
TEAD3	ENSG00000007866	TEAD1,TEAD4,TEAD2,TEAD3
ARID3A	ENSG00000116017	ARID1A,ARID1B,ARID3C,ARID3B,ARID3A
NKX6-1	ENSG00000163623	HMX1,HMX2,HMX3,NKX2-1,NKX2-2,NKX2-3,NKX2-4,NKX2-5,NKX2-6,NKX2-8,NKX3-1,NKX3-2,NKX6-1,NKX6-2,NKX6-3,TLX1,TLX2,TLX3
CD36	ENSG00000135218	CD36,SCARB2,SCARB1
MAFK	ENSG00000198517	MAF,MAFB,MAFA,NRL,MAFG,MAFF,MAFK
TLX2	ENSG00000115297	HMX1,HMX2,HMX3,NKX2-1,NKX2-2,NKX2-3,NKX2-4,NKX2-5,NKX2-6,NKX2-8,NKX3-1,NKX3-2,NKX6-1,NKX6-2,NKX6-3,TLX1,TLX2,TLX3
ZNF605	ENSG00000196458	RBAK,ZNF665,ZNF189,ZNF23,ZNF184,ZNF251,ZNF7,ZNF135,ZNF283,ZNF569,ZNF699,ZNF540,ZNF573,ZNF780A,ZNF420,ZNF345,ZNF404,ZNF30,ZNF571,ZNF470,ZNF615,ZNF84,ZNF41,ZNF84,ZNF605,ZNF484,ZNF337,ZNF12,ZNF33B,ZNF33A,ZNF334,ZNF717,ZNF630
ZNF284	ENSG00000186026	CTC-512J12.6,ZNF214,ZNF235,ZNF233,ZNF112,ZNF221,ZNF222,ZNF230,ZNF284,ZNF155,ZNF225,ZNF223,ZNF224,ZNF223,ZNF226,ZNF234,ZNF227,ZNF45,ZNF285,ZNF229
ID1	ENSG00000125968	ID1,ID2,ID3,ID4
ZNF117	ENSG00000152926	ZNF100,ZNF430,ZNF431,ZNF714,ZNF724P,ZNF730,ZNF117,ZNF681,ZNF98,ZNF138,ZNF85,ZNF675,ZNF492,ZNF728,ZNF726,ZNF676,ZNF254,ZNF90,ZNF506,ZNF626,ZNF486,ZNF737,ZNF253,ZNF66,ZNF93,ZNF429,ZNF680,ZNF257,ZNF92,ZNF708,ZNF273,ZNF479,ZNF141,ZNF679,ZNF716,ZNF732,ZNF736,ZNF682,ZNF695,ZNF727,ZNF195,ZNF519
ZNF692	ENSG00000171163	ZFP91,ZFP91-CNTF,ZNF692,ZNF276,ZNF653
PCGF6	ENSG00000156374	BMI1,COMMD3-BMI1,PCGF2,PCGF1,PCGF6,PCGF3,PCGF5
ZNF41	ENSG00000147124	RBAK,ZNF665,ZNF189,ZNF23,ZNF184,ZNF251,ZNF7,ZNF135,ZNF283,ZNF569,ZNF699,ZNF540,ZNF573,ZNF780A,ZNF420,ZNF345,ZNF404,ZNF30,ZNF571,ZNF470,ZNF615,ZNF84,ZNF41,ZNF84,ZNF605,ZNF484,ZNF337,ZNF12,ZNF33B,ZNF33A,ZNF334,ZNF717,ZNF630
ZNF35	ENSG00000169981	ZNF35,ZNF660
ELF3	ENSG00000163435	ELF1,ELF2,ELF3,ELF4,ELF5,EHF
ZNF534	ENSG00000198633	ZNF28,ZNF468,ZNF701,ZNF320,ZNF321P,ZNF860,ZNF816,ZNF578,ZNF813,ZNF611,ZNF525,ZNF765,ZNF600,ZNF415,ZNF83,ZNF480,ZNF528,ZNF880,ZNF610,ZNF766,ZNF534,ZNF677
EMX2	ENSG00000170370	NOTO,EN2,EMX1,EN1,EMX2,VAX2,VAX1
TOX3	ENSG00000103460	TOX,TOX2,TOX3,TOX4
ZSCAN4	ENSG00000180532	ZSCAN4
ZNF665	ENSG00000197497	RBAK,ZNF665,ZNF189,ZNF23,ZNF184,ZNF251,ZNF7,ZNF135,ZNF283,ZNF569,ZNF699,ZNF540,ZNF573,ZNF780A,ZNF420,ZNF345,ZNF404,ZNF30,ZNF571,ZNF470,ZNF615,ZNF84,ZNF41,ZNF84,ZNF605,ZNF484,ZNF337,ZNF12,ZNF33B,ZNF33A,ZNF334,ZNF717,ZNF630
PAX9	ENSG00000198807	PAX1,PAX8,PAX2,PAX5,PAX9,PAX3,PAX7,PAX4,PAX6
THRB	ENSG00000151090	NR1D1,NR1I2,NR1H2,VDR,NR1H3,NR1I3,NR1H4,PPARG,PPARA,PPARD,RARA,THRB,RARB,RARG,THRA,NR1D2,RORC,RORA,RORB
MEF2A	ENSG00000068305	MEF2A,MEF2D,MEF2C,MEF2BNB-MEF2B,MEF2B
PSMD11	ENSG00000108671	COPS2,PSMD11
ZNF836	ENSG00000196267	ZFP62,ZNF814,ZNF629,ZNF347,ZNF836,ZNF473,ZNF268,ZNF845,ZNF585A,ZNF160,ZNF658,ZNF197,ZNF841,ZNF616,ZNF585B,ZNF808,ZNF107,ZNF99,ZNF43,ZNF721,ZNF493,ZNF780B,ZNF546,ZNF624,ZNF594
EN1	ENSG00000163064	NOTO,EN2,EMX1,EN1,EMX2,VAX2,VAX1
BARX2	ENSG00000043039	BSX,DLX2,DLX6,DLX4,DLX3,DLX5,NKX1-1,MSX1,NKX1-2,MSX2,VENTX,MNX1,GBX2,GBX1,BARX1,BARX2,LBX1,BARHL1,BARHL2,LBX2,DLX1,DLX6,DLX4,DLX2,DLX3,DLX5
ZSCAN5C	ENSG00000204532	ZSCAN5A,ZSCAN5C,ZSCAN5D,ZSCAN5B
ZNF774	ENSG00000196391	ZFP2,ZNF774,ZNF10,ZNF835,ZNF322,ZNF436,ZSCAN2,ZNF606,ZNF180,ZNF572,ZFP3,ZNF71,ZNF544,ZNF329,ZFP37,ZNF852,ZKSCAN7,ZNF678,ZNF502
ZBTB2	ENSG00000181472	ZBTB2,ZBTB25
ZNF331	ENSG00000130844	ZFP14,ZNF582,ZNF79,ZNF34,ZNF181,ZNF554,ZNF74,ZNF527,ZNF354C,ZNF354B,ZNF287,ZNF354A,ZNF250,ZNF286A,ZFP90,ZNF286A,ZNF391,ZNF286B,ZNF454,ZNF879,ZFP30,ZFP82,ZNF529,ZNF331,ZNF471,ZNF570,ZNF583,ZNF565,ZNF383,ZNF461,ZNF790
ZBTB11	ENSG00000066422	ZBTB11
FOXD3	ENSG00000187140	FOXA1,FOXI1,FOXC1,FOXS1,FOXI2,FOXC2,FOXL2,FOXL1,FOXD1,FOXB2,FOXB1,FOXD2,FOXD4L2,FOXD3,FOXD4L6,FOXE1,FOXD4L1,FOXD4L5,FOXD4L3,FOXE3,FOXD4,FOXD4L4,FOXA2,FOXA3
TBX2	ENSG00000121068	T,TBX3,TBX6,TBX2,TBX5,TBX4,TBX20,TBX22,TBX18,TBX15,TBX19,TBX10,TBX1
POGZ	ENSG00000143442	POGZ,ZNF280B,ZNF280D,ZNF280C,ZNF280A
PLXNB1	ENSG00000164050	PLXNA1,PLXND1,PLXNB1,PLXNB2,PLXNB3,PLXNA3,PLXNA4,PLXNA2,PLXNC1
EXOC2	ENSG00000112685	EXOC2
ZFP69B	ENSG00000187801	ZFP69,ZFP69B,ZNF713,ZIM2,ZNF514
RAG1	ENSG00000166349	RAG1
HSF2	ENSG00000025156	HSF1,HSF4,HSF2
ZNF24	ENSG00000172466	ZKSCAN1,ZKSCAN3,ZNF213,ZNF446,ZKSCAN4,ZNF18,ZNF394,ZNF500,ZNF3,ZSCAN22,ZNF174,ZSCAN31,ZNF232,ZNF24,ZSCAN30,ZNF397,ZNF396,ZKSCAN8,ZSCAN16,ZSCAN23,ZNF165,ZSCAN9,ZSCAN12,ZSCAN21
CXXC1	ENSG00000154832	CXXC1
ZNF334	ENSG00000198185	RBAK,ZNF665,ZNF189,ZNF23,ZNF184,ZNF251,ZNF7,ZNF135,ZNF283,ZNF569,ZNF699,ZNF540,ZNF573,ZNF780A,ZNF420,ZNF345,ZNF404,ZNF30,ZNF571,ZNF470,ZNF615,ZNF84,ZNF41,ZNF84,ZNF605,ZNF484,ZNF337,ZNF12,ZNF33B,ZNF33A,ZNF334,ZNF717,ZNF630
GCM2	ENSG00000124827	GCM1,GCM2
CHD6	ENSG00000124177	CHD1,CHD8,CHD6,CHD9,CHD7,CHD2,CHD5,CHD4,CHD3
ZSCAN32	ENSG00000140987	ZKSCAN2,ZSCAN29,ZSCAN32,ZSCAN20,AC068620.1
ESRRA	ENSG00000173153	ESRRA,PGR,AR,NR3C1,NR3C2,NR4A2,NR4A3,NR4A1,ESRRB,ESRRG,ESR2,ESR1
STAT4	ENSG00000138378	STAT1,STAT6,STAT2,STAT5A,STAT5B,STAT4,STAT3
IRF2	ENSG00000168310	IRF1,IRF2,IRF3,IRF4,IRF5,IRF6,IRF7,IRF8,IRF9
FOXB1	ENSG00000171956	FOXA1,FOXI1,FOXC1,FOXS1,FOXI2,FOXC2,FOXL2,FOXL1,FOXD1,FOXB2,FOXB1,FOXD2,FOXD4L2,FOXD3,FOXD4L6,FOXE1,FOXD4L1,FOXD4L5,FOXD4L3,FOXE3,FOXD4,FOXD4L4,FOXA2,FOXA3
HOXB3	ENSG00000120093	GSX1,HOXB3,HOXD3,HOXA3,PDX1,HOXD1,HOXB2,HOXA1,HOXB1,HOXA2,GSX2,MEOX1,MEOX2,EVX1,EVX2
E2F1	ENSG00000101412	E2F1,E2F2,E2F3,E2F6,E2F5,E2F4
THAP1	ENSG00000131931	RP11-293I14.2,THAP2,THAP1,THAP8,THAP3,THAP5
TCEAL8	ENSG00000180964	TCEAL7,TCEAL8
DEPDC5	ENSG00000100150	DEPDC5
ZNF547	ENSG00000152433	AC003002.4,ZNF256,AC004076.9,ZNF552,ZNF586,ZIK1,ZNF417,ZNF154,ZNF418,ZNF776,AC003006.7,ZNF587B,ZNF551,ZNF530,ZNF416,CTD-2583A14.10,ZNF587,ZNF792,ZNF548,ZNF749,ZNF17,AC003002.6,ZNF547,AC003005.4,ZNF773,ZNF419,ZNF211,ZNF584,ZNF132,ZNF549,ZNF772,ZNF134,ZNF671,ZNF304
ZNF25	ENSG00000175395	AL603926.1,CTC-454I21.3,RBAK-RBAKDN,ZIM3,ZNF157,ZNF175,ZNF182,ZNF248,ZNF25,ZNF26,ZNF300,ZNF37A,ZNF382,ZNF487,ZNF510,ZNF567,ZNF568,ZNF613,ZNF614,ZNF649,ZNF674,ZNF782,ZNF793,ZNF81
ZNF716	ENSG00000182111	ZNF100,ZNF430,ZNF431,ZNF714,ZNF724P,ZNF730,ZNF117,ZNF681,ZNF98,ZNF138,ZNF85,ZNF675,ZNF492,ZNF728,ZNF726,ZNF676,ZNF254,ZNF90,ZNF506,ZNF626,ZNF486,ZNF737,ZNF253,ZNF66,ZNF93,ZNF429,ZNF680,ZNF257,ZNF92,ZNF708,ZNF273,ZNF479,ZNF141,ZNF679,ZNF716,ZNF732,ZNF736,ZNF682,ZNF695,ZNF727,ZNF195,ZNF519
GATAD2A	ENSG00000167491	GATAD2A,GATAD2B
ZNF687	ENSG00000143373	ZNF532,ZNF687,ZNF592
TSC22D3	ENSG00000157514	TSC22D1,TSC22D3,TSC22D2,TSC22D4
KRTAP5-9	ENSG00000254997	KRTAP5-9
ZBED1	ENSG00000214717	ZBED4,ZBED6,ZBED1
ZNF311	ENSG00000197935	ZNF311
ZNF670	ENSG00000135747	CTD-2006C1.10,CTD-3105H18.14,CTD-3105H18.16,CTD-3105H18.18,ZNF101,ZNF136,ZNF14,ZNF20,ZNF433,ZNF439,ZNF44,ZNF440,ZNF441,ZNF442,ZNF443,ZNF490,ZNF491,ZNF555,ZNF556,ZNF563,ZNF564,ZNF57,ZNF625,ZNF625-ZNF20,ZNF627,ZNF669,ZNF670,ZNF69,ZNF700,ZNF709,ZNF763,ZNF77,ZNF788,ZNF791,ZNF799,ZNF823,ZNF844,ZNF878
RCOR3	ENSG00000117625	RCOR1,RCOR3,RCOR2
ZNF395	ENSG00000186918	SLC2A4RG,ZNF704,ZNF395
ETS1	ENSG00000134954	ERF,ERG,ETS1,ETS2,ETV1,ETV2,ETV3,ETV3L,ETV4,ETV5,FEV,FLI1,GABPA
ZNF707	ENSG00000181135	ZFP92,ZNF707,ZNF2,ZNF302,ZNF829,ZNF140,ZNF566
ZNF318	ENSG00000171467	ZNF318
AC025287.1	ENSG00000214325	AC025287.1,DUX4L6,DUX4L5,DUX4L7,DUX4L3,DUX4L2,DUX4,DUX4L4,DUXA
ZNF609	ENSG00000180357	ZNF608,ZNF609
ZNF552	ENSG00000178935	AC003002.4,ZNF256,AC004076.9,ZNF552,ZNF586,ZIK1,ZNF417,ZNF154,ZNF418,ZNF776,AC003006.7,ZNF587B,ZNF551,ZNF530,ZNF416,CTD-2583A14.10,ZNF587,ZNF792,ZNF548,ZNF749,ZNF17,AC003002.6,ZNF547,AC003005.4,ZNF773,ZNF419,ZNF211,ZNF584,ZNF132,ZNF549,ZNF772,ZNF134,ZNF671,ZNF304
IKZF3	ENSG00000161405	IKZF1,IKZF3,IKZF4,IKZF2,IKZF5
ZNF26	ENSG00000198393	AL603926.1,CTC-454I21.3,RBAK-RBAKDN,ZIM3,ZNF157,ZNF175,ZNF182,ZNF248,ZNF25,ZNF26,ZNF300,ZNF37A,ZNF382,ZNF487,ZNF510,ZNF567,ZNF568,ZNF613,ZNF614,ZNF649,ZNF674,ZNF782,ZNF793,ZNF81
ZNF467	ENSG00000181444	ZNF467
ZNF549	ENSG00000121406	AC003002.4,ZNF256,AC004076.9,ZNF552,ZNF586,ZIK1,ZNF417,ZNF154,ZNF418,ZNF776,AC003006.7,ZNF587B,ZNF551,ZNF530,ZNF416,CTD-2583A14.10,ZNF587,ZNF792,ZNF548,ZNF749,ZNF17,AC003002.6,ZNF547,AC003005.4,ZNF773,ZNF419,ZNF211,ZNF584,ZNF132,ZNF549,ZNF772,ZNF134,ZNF671,ZNF304
ATF1	ENSG00000123268	ATF1,CREB1,CREM
MYNN	ENSG00000085274	HIC1,HIC2,MYNN,RP1-27O5.3,ZBTB10,ZBTB17,ZBTB18,ZBTB3,ZBTB42,ZBTB44,ZBTB46,ZBTB48,ZBTB49,ZBTB5,ZBTB8A,ZBTB8B
ARID5B	ENSG00000150347	ARID5A,ARID5B
HES7	ENSG00000179111	HES7
THAP8	ENSG00000161277	RP11-293I14.2,THAP2,THAP1,THAP8,THAP3,THAP5
TCF12	ENSG00000140262	TCF12,TCF4,TCF3
ZNF721	ENSG00000182903	ZFP62,ZNF814,ZNF629,ZNF347,ZNF836,ZNF473,ZNF268,ZNF845,ZNF585A,ZNF160,ZNF658,ZNF197,ZNF841,ZNF616,ZNF585B,ZNF808,ZNF107,ZNF99,ZNF43,ZNF721,ZNF493,ZNF780B,ZNF546,ZNF624,ZNF594
GLI2	ENSG00000074047	GLI1,GLI2,GLI3,GLIS1,GLIS2,GLIS3,MTF1,ZIC1,ZIC2,ZIC3,ZIC4,ZIC5,ZNF143,ZNF410,ZNF76
POU4F1	ENSG00000152192	POU1F1,POU2F2,POU2F3,POU2F1,POU6F2,POU6F1,POU4F2,POU4F3,POU4F1,POU5F1,POU5F2,POU5F1B,POU3F3,POU3F1,POU3F4,POU3F2
POU6F1	ENSG00000184271	POU6F1
ATF7	ENSG00000170653	ATF2,RP11-793H13.10,ATF7,CREB5
RHOXF2B	ENSG00000203989	ESX1,RHOXF2B,RHOXF2,RHOXF1
ZNF641	ENSG00000167528	ZNF202,ZNF496,ZNF641,ZSCAN25,ZNF263
CDX2	ENSG00000165556	CDX1,CDX2,CDX4
HOXB13	ENSG00000159184	HOXA10,HOXA11,HOXA13,HOXA9,HOXB13,HOXB9,HOXC10,HOXC11,HOXC12,HOXC13,HOXC9,HOXD10,HOXD11,HOXD12,HOXD13,HOXD9,RP1-170O19.20
PPARG	ENSG00000132170	NR1D1,NR1I2,NR1H2,VDR,NR1H3,NR1I3,NR1H4,PPARG,PPARA,PPARD,RARA,THRB,RARB,RARG,THRA,NR1D2,RORC,RORA,RORB
NFIL3	ENSG00000165030	NFIL3
AEBP2	ENSG00000139154	AEBP2
ZBTB10	ENSG00000205189	HIC1,HIC2,MYNN,RP1-27O5.3,ZBTB10,ZBTB17,ZBTB18,ZBTB3,ZBTB42,ZBTB44,ZBTB46,ZBTB48,ZBTB49,ZBTB5,ZBTB8A,ZBTB8B
TFAP2B	ENSG00000008196	TFAP2A,TFAP2E,TFAP2B,TFAP2C,TFAP2D
PRDM4	ENSG00000110851	PRDM12,PRDM6,PRDM14,PRDM4
IRF3	ENSG00000126456	IRF1,IRF2,IRF3,IRF4,IRF5,IRF6,IRF7,IRF8,IRF9
MIS18BP1	ENSG00000129534	MIS18BP1
AKNA	ENSG00000106948	AKNA
ISL2	ENSG00000159556	ISL1,LMX1A,LMX1B,LHX9,LHX4,LHX1,LHX5,LHX2,LHX3,ISL2,LHX8,LHX6
PKHD1	ENSG00000170927	PKHD1,PKHD1L1
SKOR2	ENSG00000215474	SKI,SKIL,SKOR2,SKOR1
ZNF79	ENSG00000196152	ZFP14,ZNF582,ZNF79,ZNF34,ZNF181,ZNF554,ZNF74,ZNF527,ZNF354C,ZNF354B,ZNF287,ZNF354A,ZNF250,ZNF286A,ZFP90,ZNF286A,ZNF391,ZNF286B,ZNF454,ZNF879,ZFP30,ZFP82,ZNF529,ZNF331,ZNF471,ZNF570,ZNF583,ZNF565,ZNF383,ZNF461,ZNF790
ZNF70	ENSG00000187792	ZNF648,ZNF70
ZNF655	ENSG00000197343	ZNF16,ZNF655,ZNF623
LHX5	ENSG00000089116	ISL1,LMX1A,LMX1B,LHX9,LHX4,LHX1,LHX5,LHX2,LHX3,ISL2,LHX8,LHX6
RARB	ENSG00000077092	NR1D1,NR1I2,NR1H2,VDR,NR1H3,NR1I3,NR1H4,PPARG,PPARA,PPARD,RARA,THRB,RARB,RARG,THRA,NR1D2,RORC,RORA,RORB
ZNF320	ENSG00000182986	ZNF28,ZNF468,ZNF701,ZNF320,ZNF321P,ZNF860,ZNF816,ZNF578,ZNF813,ZNF611,ZNF525,ZNF765,ZNF600,ZNF415,ZNF83,ZNF480,ZNF528,ZNF880,ZNF610,ZNF766,ZNF534,ZNF677
ZNF227	ENSG00000131115	CTC-512J12.6,ZNF214,ZNF235,ZNF233,ZNF112,ZNF221,ZNF222,ZNF230,ZNF284,ZNF155,ZNF225,ZNF223,ZNF224,ZNF223,ZNF226,ZNF234,ZNF227,ZNF45,ZNF285,ZNF229
TP73	ENSG00000078900	TP53,TP63,TP73
MAFA	ENSG00000182759	MAF,MAFB,MAFA,NRL,MAFG,MAFF,MAFK
HIST1H1A	ENSG00000124610	H1F0,HIST1H1C,HIST1H1E,HIST1H1A,HIST1H1T,HIST1H1D,HIST1H1B
ZBTB26	ENSG00000171448	ZBTB12,ZBTB20,ZBTB22,ZBTB26,ZBTB34,ZBTB37,ZBTB43,ZBTB45,ZBTB6,ZBTB9
MEF2BNB-MEF2B	ENSG00000064489	MEF2A,MEF2D,MEF2C,MEF2BNB-MEF2B,MEF2B
ZNF639	ENSG00000121864	ZNF639
HP1BP3	ENSG00000127483	HP1BP3
MYBL2	ENSG00000101057	MYB,MYBL1,MYBL2
HLF	ENSG00000108924	DBP,TEF,HLF
GFI1B	ENSG00000165702	FEZF1,FEZF2,ZNF8,ZNF8,GFI1,GFI1B
ZNF407	ENSG00000215421	ZNF407
DPF2	ENSG00000133884	DPF1,DPF3,DPF2,PHF10
OSR2	ENSG00000164920	OSR1,OSR2,ZNF664,ZNF239
RUNX1	ENSG00000159216	RUNX1,RUNX2,RUNX3
HOXD13	ENSG00000128714	HOXA10,HOXA11,HOXA13,HOXA9,HOXB13,HOXB9,HOXC10,HOXC11,HOXC12,HOXC13,HOXC9,HOXD10,HOXD11,HOXD12,HOXD13,HOXD9,RP1-170O19.20
HOXD4	ENSG00000170166	HOXA4,HOXD8,HOXA6,HOXB6,HOXA7,HOXC6,HOXB7,HOXB8,HOXC8,HOXD4,HOXC4,HOXB4,HOXC4,HOXA5,HOXC5,RP11-834C11.12,HOXB5
ALX3	ENSG00000156150	ALX1,PRRX1,RAX2,ISX,PRRX2,OTP,RAX,PHOX2A,SHOX,ARX,DRGX,SHOX2,PHOX2B,ALX3,ALX4
ZNF765	ENSG00000196417	ZNF28,ZNF468,ZNF701,ZNF320,ZNF321P,ZNF860,ZNF816,ZNF578,ZNF813,ZNF611,ZNF525,ZNF765,ZNF600,ZNF415,ZNF83,ZNF480,ZNF528,ZNF880,ZNF610,ZNF766,ZNF534,ZNF677
ZNF527	ENSG00000189164	ZFP14,ZNF582,ZNF79,ZNF34,ZNF181,ZNF554,ZNF74,ZNF527,ZNF354C,ZNF354B,ZNF287,ZNF354A,ZNF250,ZNF286A,ZFP90,ZNF286A,ZNF391,ZNF286B,ZNF454,ZNF879,ZFP30,ZFP82,ZNF529,ZNF331,ZNF471,ZNF570,ZNF583,ZNF565,ZNF383,ZNF461,ZNF790
TCF4	ENSG00000196628	TCF12,TCF4,TCF3
ZNF771	ENSG00000179965	ZNF501,ZNF771
PLXNC1	ENSG00000136040	PLXNA1,PLXND1,PLXNB1,PLXNB2,PLXNB3,PLXNA3,PLXNA4,PLXNA2,PLXNC1
NR2C2	ENSG00000177463	HNF4A,NR2F1,NR2F2,NR2E1,NR2F6,NR2C1,RXRA,NR2C2,RXRB,RXRG,HNF4G
FOXO6	ENSG00000204060	FOXO1,FOXO4,FOXO3,FOXO6
HLA-DQB1	ENSG00000206302	HLA-DMB,HLA-DRA,HLA-DPA1,HLA-DOB,HLA-DRB5,HLA-DQB1,HLA-DQB2,HLA-DRB1,HLA-DPB1,XXbac-BPG181M17.5
PCSK6	ENSG00000140479	FURIN,PCSK1,PCSK7,PCSK4,PCSK2,PCSK5,PCSK6
STAT5A	ENSG00000126561	STAT1,STAT6,STAT2,STAT5A,STAT5B,STAT4,STAT3
ZNF441	ENSG00000197044	CTD-2006C1.10,CTD-3105H18.14,CTD-3105H18.16,CTD-3105H18.18,ZNF101,ZNF136,ZNF14,ZNF20,ZNF433,ZNF439,ZNF44,ZNF440,ZNF441,ZNF442,ZNF443,ZNF490,ZNF491,ZNF555,ZNF556,ZNF563,ZNF564,ZNF57,ZNF625,ZNF625-ZNF20,ZNF627,ZNF669,ZNF670,ZNF69,ZNF700,ZNF709,ZNF763,ZNF77,ZNF788,ZNF791,ZNF799,ZNF823,ZNF844,ZNF878
POGK	ENSG00000143157	POGK
TSHZ2	ENSG00000182463	TSHZ1,TSHZ3,TSHZ2
ZNF138	ENSG00000197008	ZNF100,ZNF430,ZNF431,ZNF714,ZNF724P,ZNF730,ZNF117,ZNF681,ZNF98,ZNF138,ZNF85,ZNF675,ZNF492,ZNF728,ZNF726,ZNF676,ZNF254,ZNF90,ZNF506,ZNF626,ZNF486,ZNF737,ZNF253,ZNF66,ZNF93,ZNF429,ZNF680,ZNF257,ZNF92,ZNF708,ZNF273,ZNF479,ZNF141,ZNF679,ZNF716,ZNF732,ZNF736,ZNF682,ZNF695,ZNF727,ZNF195,ZNF519
ZNF366	ENSG00000178175	ZNF366,ZNF710
EGR1	ENSG00000120738	EGR1,EGR3,EGR2,EGR4,WT1
ZNF543	ENSG00000178229	ZNF264,ZNF805,ZNF543,ZNF460,ZNF550,ZNF80,ZNF599
ZNF350	ENSG00000256683	ZNF350,ZNF577
ESRRG	ENSG00000196482	ESRRA,PGR,AR,NR3C1,NR3C2,NR4A2,NR4A3,NR4A1,ESRRB,ESRRG,ESR2,ESR1
ZNF540	ENSG00000171817	RBAK,ZNF665,ZNF189,ZNF23,ZNF184,ZNF251,ZNF7,ZNF135,ZNF283,ZNF569,ZNF699,ZNF540,ZNF573,ZNF780A,ZNF420,ZNF345,ZNF404,ZNF30,ZNF571,ZNF470,ZNF615,ZNF84,ZNF41,ZNF84,ZNF605,ZNF484,ZNF337,ZNF12,ZNF33B,ZNF33A,ZNF334,ZNF717,ZNF630
SIX3	ENSG00000138083	SIX1,SIX2,SIX6,SIX3,SIX4,SIX5
GSC	ENSG00000133937	CRX,DMBX1,GSC,GSC2,HESX1,MIXL1,OTX1,OTX2,PITX1,PITX2,PITX3,PROP1,UNCX,VSX1,VSX2
NFYA	ENSG00000001167	NFYA
HOXA3	ENSG00000105997	GSX1,HOXB3,HOXD3,HOXA3,PDX1,HOXD1,HOXB2,HOXA1,HOXB1,HOXA2,GSX2,MEOX1,MEOX2,EVX1,EVX2
GLI3	ENSG00000106571	GLI1,GLI2,GLI3,GLIS1,GLIS2,GLIS3,MTF1,ZIC1,ZIC2,ZIC3,ZIC4,ZIC5,ZNF143,ZNF410,ZNF76
GRHL2	ENSG00000083307	GRHL1,TFCP2L1,UBP1,TFCP2,GRHL2,GRHL3
BSX	ENSG00000188909	BSX,DLX2,DLX6,DLX4,DLX3,DLX5,NKX1-1,MSX1,NKX1-2,MSX2,VENTX,MNX1,GBX2,GBX1,BARX1,BARX2,LBX1,BARHL1,BARHL2,LBX2,DLX1,DLX6,DLX4,DLX2,DLX3,DLX5
GFI1	ENSG00000162676	FEZF1,FEZF2,ZNF8,ZNF8,GFI1,GFI1B
GLIS1	ENSG00000174332	GLI1,GLI2,GLI3,GLIS1,GLIS2,GLIS3,MTF1,ZIC1,ZIC2,ZIC3,ZIC4,ZIC5,ZNF143,ZNF410,ZNF76
GATA1	ENSG00000102145	GATA1,GATA4,GATA5,GATA6,GATA2,GATA3,TRPS1
FOXH1	ENSG00000160973	FOXF1,FOXF2,FOXG1,FOXH1,FOXJ1,FOXJ2,FOXJ3,FOXK1,FOXK2,FOXN1,FOXN2,FOXN3,FOXN4,FOXQ1,FOXR1,FOXR2
DLX1	ENSG00000144355	BSX,DLX2,DLX6,DLX4,DLX3,DLX5,NKX1-1,MSX1,NKX1-2,MSX2,VENTX,MNX1,GBX2,GBX1,BARX1,BARX2,LBX1,BARHL1,BARHL2,LBX2,DLX1,DLX6,DLX4,DLX2,DLX3,DLX5
RNASEK-C17orf49	ENSG00000161939	C17orf49,RNASEK-C17orf49
ZNF566	ENSG00000186017	ZFP92,ZNF707,ZNF2,ZNF302,ZNF829,ZNF140,ZNF566
PBX1	ENSG00000185630	PBX1,PBX4,PBX3,PBX2
ETS2	ENSG00000157557	ERF,ERG,ETS1,ETS2,ETV1,ETV2,ETV3,ETV3L,ETV4,ETV5,FEV,FLI1,GABPA
AHR	ENSG00000106546	AHR,AHRR
ZNF425	ENSG00000204947	ZNF425,ZNF786
PHOX2B	ENSG00000109132	ALX1,PRRX1,RAX2,ISX,PRRX2,OTP,RAX,PHOX2A,SHOX,ARX,DRGX,SHOX2,PHOX2B,ALX3,ALX4
PBRM1	ENSG00000163939	PBRM1
ZNF343	ENSG00000088876	HKR1,ZNF169,ZNF133,ZNF589,PRDM9,ZNF432,ZNF343
MYT1	ENSG00000196132	MYT1,ST18,MYT1L
ZNF711	ENSG00000147180	ZFX,ZFY,ZNF711
E4F1	ENSG00000167967	E4F1
ZNF7	ENSG00000147789	RBAK,ZNF665,ZNF189,ZNF23,ZNF184,ZNF251,ZNF7,ZNF135,ZNF283,ZNF569,ZNF699,ZNF540,ZNF573,ZNF780A,ZNF420,ZNF345,ZNF404,ZNF30,ZNF571,ZNF470,ZNF615,ZNF84,ZNF41,ZNF84,ZNF605,ZNF484,ZNF337,ZNF12,ZNF33B,ZNF33A,ZNF334,ZNF717,ZNF630
IRX3	ENSG00000177508	IRX1,IRX5,IRX4,IRX6,MKX,IRX2,IRX3
PLAGL1	ENSG00000118495	PLAG1,PLAGL2,PLAGL1
ZNF583	ENSG00000198440	ZFP14,ZNF582,ZNF79,ZNF34,ZNF181,ZNF554,ZNF74,ZNF527,ZNF354C,ZNF354B,ZNF287,ZNF354A,ZNF250,ZNF286A,ZFP90,ZNF286A,ZNF391,ZNF286B,ZNF454,ZNF879,ZFP30,ZFP82,ZNF529,ZNF331,ZNF471,ZNF570,ZNF583,ZNF565,ZNF383,ZNF461,ZNF790
BATF3	ENSG00000123685	BATF,BATF3,BATF2
NR2E1	ENSG00000112333	HNF4A,NR2F1,NR2F2,NR2E1,NR2F6,NR2C1,RXRA,NR2C2,RXRB,RXRG,HNF4G
SORBS2	ENSG00000154556	SORBS1,SORBS3,SORBS2
ZBTB34	ENSG00000177125	ZBTB12,ZBTB20,ZBTB22,ZBTB26,ZBTB34,ZBTB37,ZBTB43,ZBTB45,ZBTB6,ZBTB9
PLXNB3	ENSG00000198753	PLXNA1,PLXND1,PLXNB1,PLXNB2,PLXNB3,PLXNA3,PLXNA4,PLXNA2,PLXNC1
ZNF672	ENSG00000171161	ZNF672
NFE2L2	ENSG00000116044	NFE2,NFE2L2,NFE2L1,NFE2L3
ZNF778	ENSG00000170100	ZNF121,ZNF560,ZNF778,ZNF562,ZNF266,ZNF426,ZNF561,ZNF812,ZNF559,ZNF846
GLIS2	ENSG00000126603	GLI1,GLI2,GLI3,GLIS1,GLIS2,GLIS3,MTF1,ZIC1,ZIC2,ZIC3,ZIC4,ZIC5,ZNF143,ZNF410,ZNF76
KLF6	ENSG00000067082	KLF13,KLF17,KLF15,SP7,SP5,SP9,SP6,SP8,SP3,SP2,SP4,SP1,KLF2,KLF7,KLF5,KLF6,KLF4,KLF1,KLF8,KLF3,KLF12,KLF14,KLF9,KLF16,KLF11,KLF10
NRF1	ENSG00000106459	NRF1
ZNF275	ENSG00000063587	ZNF275,ZNF485
NR1I3	ENSG00000143257	NR1D1,NR1I2,NR1H2,VDR,NR1H3,NR1I3,NR1H4,PPARG,PPARA,PPARD,RARA,THRB,RARB,RARG,THRA,NR1D2,RORC,RORA,RORB
NR5A1	ENSG00000136931	NR5A1,NR6A1,NR5A2
KLF4	ENSG00000136826	KLF13,KLF17,KLF15,SP7,SP5,SP9,SP6,SP8,SP3,SP2,SP4,SP1,KLF2,KLF7,KLF5,KLF6,KLF4,KLF1,KLF8,KLF3,KLF12,KLF14,KLF9,KLF16,KLF11,KLF10
NR3C1	ENSG00000113580	ESRRA,PGR,AR,NR3C1,NR3C2,NR4A2,NR4A3,NR4A1,ESRRB,ESRRG,ESR2,ESR1
PRRX1	ENSG00000116132	ALX1,PRRX1,RAX2,ISX,PRRX2,OTP,RAX,PHOX2A,SHOX,ARX,DRGX,SHOX2,PHOX2B,ALX3,ALX4
DLX2	ENSG00000115844	BSX,DLX2,DLX6,DLX4,DLX3,DLX5,NKX1-1,MSX1,NKX1-2,MSX2,VENTX,MNX1,GBX2,GBX1,BARX1,BARX2,LBX1,BARHL1,BARHL2,LBX2,DLX1,DLX6,DLX4,DLX2,DLX3,DLX5
MYOD1	ENSG00000129152	MYF5,MYOD1,MYF6,MYOG
ZNF747	ENSG00000169955	AC002310.13,ZNF747,ZNF764,ZNF747,ZNF689,ZNF688,ZNF785
PRDM12	ENSG00000130711	PRDM12,PRDM6,PRDM14,PRDM4
ZSCAN10	ENSG00000130182	MZF1,ZSCAN10
ZNF805	ENSG00000204524	ZNF264,ZNF805,ZNF543,ZNF460,ZNF550,ZNF80,ZNF599
SEBOX	ENSG00000263225	SEBOX
ARNTL2	ENSG00000029153	ARNT2,ARNT,ARNTL,ARNTL2,NPAS2,CLOCK
ZNF595	ENSG00000197701	AC007204.1,CTD-2561J22.3,ZNF738,ZNF595,CTD-2528L19.4
BHLHE22	ENSG00000180828	BHLHE22,BHLHE23,OLIG1,OLIG2,OLIG3
YY1	ENSG00000100811	YY1,ZFP42,YY2
ZNF92	ENSG00000146757	ZNF100,ZNF430,ZNF431,ZNF714,ZNF724P,ZNF730,ZNF117,ZNF681,ZNF98,ZNF138,ZNF85,ZNF675,ZNF492,ZNF728,ZNF726,ZNF676,ZNF254,ZNF90,ZNF506,ZNF626,ZNF486,ZNF737,ZNF253,ZNF66,ZNF93,ZNF429,ZNF680,ZNF257,ZNF92,ZNF708,ZNF273,ZNF479,ZNF141,ZNF679,ZNF716,ZNF732,ZNF736,ZNF682,ZNF695,ZNF727,ZNF195,ZNF519
IFI16	ENSG00000163565	AIM2,MNDA,PYHIN1,IFI16
ZNF80	ENSG00000174255	ZNF264,ZNF805,ZNF543,ZNF460,ZNF550,ZNF80,ZNF599
ZNF667	ENSG00000198046	ZNF667
TFEC	ENSG00000105967	MITF,TFEC,TFE3,TFEB
PROX1	ENSG00000117707	PROX1,PROX2
PRH2	ENSG00000134551	PRH1,PRH2
NFYC	ENSG00000066136	NFYC,POLE4
TBX21	ENSG00000073861	EOMES,TBX21,TBR1,MGA
ZFP41	ENSG00000181638	GLI4,ZFP41,ZFP41
SSRP1	ENSG00000149136	SSRP1
ZNF585B	ENSG00000245680	ZFP62,ZNF814,ZNF629,ZNF347,ZNF836,ZNF473,ZNF268,ZNF845,ZNF585A,ZNF160,ZNF658,ZNF197,ZNF841,ZNF616,ZNF585B,ZNF808,ZNF107,ZNF99,ZNF43,ZNF721,ZNF493,ZNF780B,ZNF546,ZNF624,ZNF594
RCOR2	ENSG00000167771	RCOR1,RCOR3,RCOR2
ZNF709	ENSG00000196826	CTD-2006C1.10,CTD-3105H18.14,CTD-3105H18.16,CTD-3105H18.18,ZNF101,ZNF136,ZNF14,ZNF20,ZNF433,ZNF439,ZNF44,ZNF440,ZNF441,ZNF442,ZNF443,ZNF490,ZNF491,ZNF555,ZNF556,ZNF563,ZNF564,ZNF57,ZNF625,ZNF625-ZNF20,ZNF627,ZNF669,ZNF670,ZNF69,ZNF700,ZNF709,ZNF763,ZNF77,ZNF788,ZNF791,ZNF799,ZNF823,ZNF844,ZNF878
ZNF891	ENSG00000214029	ZNF124,ZNF317,ZNF559-ZNF177,ZNF891,ZNF333,ZNF557,ZNF177,ZNF558
ZNF738	ENSG00000172687	AC007204.1,CTD-2561J22.3,ZNF738,ZNF595,CTD-2528L19.4
ZNF502	ENSG00000196653	ZFP2,ZNF774,ZNF10,ZNF835,ZNF322,ZNF436,ZSCAN2,ZNF606,ZNF180,ZNF572,ZFP3,ZNF71,ZNF544,ZNF329,ZFP37,ZNF852,ZKSCAN7,ZNF678,ZNF502
WT1	ENSG00000184937	EGR1,EGR3,EGR2,EGR4,WT1
ZNF679	ENSG00000197123	ZNF100,ZNF430,ZNF431,ZNF714,ZNF724P,ZNF730,ZNF117,ZNF681,ZNF98,ZNF138,ZNF85,ZNF675,ZNF492,ZNF728,ZNF726,ZNF676,ZNF254,ZNF90,ZNF506,ZNF626,ZNF486,ZNF737,ZNF253,ZNF66,ZNF93,ZNF429,ZNF680,ZNF257,ZNF92,ZNF708,ZNF273,ZNF479,ZNF141,ZNF679,ZNF716,ZNF732,ZNF736,ZNF682,ZNF695,ZNF727,ZNF195,ZNF519
NCOA3	ENSG00000124151	NCOA1,NCOA3,NCOA2
SNAI1	ENSG00000124216	SCRT1,SCRT2,SNAI2,SNAI1,SNAI3
LEF1	ENSG00000138795	LEF1,TCF7,TCF7L2,TCF7L1
ZNF146	ENSG00000167635	ZNF146,ZNF260
ZNF20	ENSG00000132010	CTD-2006C1.10,CTD-3105H18.14,CTD-3105H18.16,CTD-3105H18.18,ZNF101,ZNF136,ZNF14,ZNF20,ZNF433,ZNF439,ZNF44,ZNF440,ZNF441,ZNF442,ZNF443,ZNF490,ZNF491,ZNF555,ZNF556,ZNF563,ZNF564,ZNF57,ZNF625,ZNF625-ZNF20,ZNF627,ZNF669,ZNF670,ZNF69,ZNF700,ZNF709,ZNF763,ZNF77,ZNF788,ZNF791,ZNF799,ZNF823,ZNF844,ZNF878
ZNF724P	ENSG00000196081	ZNF100,ZNF430,ZNF431,ZNF714,ZNF724P,ZNF730,ZNF117,ZNF681,ZNF98,ZNF138,ZNF85,ZNF675,ZNF492,ZNF728,ZNF726,ZNF676,ZNF254,ZNF90,ZNF506,ZNF626,ZNF486,ZNF737,ZNF253,ZNF66,ZNF93,ZNF429,ZNF680,ZNF257,ZNF92,ZNF708,ZNF273,ZNF479,ZNF141,ZNF679,ZNF716,ZNF732,ZNF736,ZNF682,ZNF695,ZNF727,ZNF195,ZNF519
ZNF300	ENSG00000145908	AL603926.1,CTC-454I21.3,RBAK-RBAKDN,ZIM3,ZNF157,ZNF175,ZNF182,ZNF248,ZNF25,ZNF26,ZNF300,ZNF37A,ZNF382,ZNF487,ZNF510,ZNF567,ZNF568,ZNF613,ZNF614,ZNF649,ZNF674,ZNF782,ZNF793,ZNF81
HOXB5	ENSG00000120075	HOXA4,HOXD8,HOXA6,HOXB6,HOXA7,HOXC6,HOXB7,HOXB8,HOXC8,HOXD4,HOXC4,HOXB4,HOXC4,HOXA5,HOXC5,RP11-834C11.12,HOXB5
GSC2	ENSG00000063515	CRX,DMBX1,GSC,GSC2,HESX1,MIXL1,OTX1,OTX2,PITX1,PITX2,PITX3,PROP1,UNCX,VSX1,VSX2
ARGFX	ENSG00000186103	ARGFX
ZNF324	ENSG00000083812	ZNF324,ZNF324B
GTF2F2	ENSG00000188342	GTF2F2
SOX9	ENSG00000125398	SOX1,SOX5,SOX6,SOX13,SOX7,SOX17,SOX18,SOX7,SOX9,SOX10,SOX3,SOX2,SOX15,SRY,SOX21,SOX14,SOX4,SOX11,SOX12
ZFPM2	ENSG00000169946	ZFPM1,ZFPM2
SIM1	ENSG00000112246	EPAS1,SIM1,SIM2,NPAS1,NPAS3,HIF1A,HIF3A
RORB	ENSG00000198963	NR1D1,NR1I2,NR1H2,VDR,NR1H3,NR1I3,NR1H4,PPARG,PPARA,PPARD,RARA,THRB,RARB,RARG,THRA,NR1D2,RORC,RORA,RORB
CUL4B	ENSG00000158290	CUL1,CUL3,CUL5,CUL4A,CUL4B,CUL2
SNAPC4	ENSG00000165684	SNAPC4
SATB2	ENSG00000119042	SATB1,SATB2
HMX2	ENSG00000188816	HMX1,HMX2,HMX3,NKX2-1,NKX2-2,NKX2-3,NKX2-4,NKX2-5,NKX2-6,NKX2-8,NKX3-1,NKX3-2,NKX6-1,NKX6-2,NKX6-3,TLX1,TLX2,TLX3
HESX1	ENSG00000163666	CRX,DMBX1,GSC,GSC2,HESX1,MIXL1,OTX1,OTX2,PITX1,PITX2,PITX3,PROP1,UNCX,VSX1,VSX2
ZFHX4	ENSG00000091656	ZFHX2,ZFHX4,ZFHX3
ADAMTS19	ENSG00000145808	ADAMTS1,ADAMTS17,ADAMTS19,ADAMTS14,ADAMTS3,ADAMTS2,ADAMTS16,ADAMTS18,ADAMTS10,ADAMTS6,ADAMTS4,ADAMTS8,ADAMTS9,ADAMTS15,ADAMTS20,ADAMTS5
ZNF107	ENSG00000196247	ZFP62,ZNF814,ZNF629,ZNF347,ZNF836,ZNF473,ZNF268,ZNF845,ZNF585A,ZNF160,ZNF658,ZNF197,ZNF841,ZNF616,ZNF585B,ZNF808,ZNF107,ZNF99,ZNF43,ZNF721,ZNF493,ZNF780B,ZNF546,ZNF624,ZNF594
TEAD2	ENSG00000074219	TEAD1,TEAD4,TEAD2,TEAD3
IGHM	ENSG00000211899	IGHA1,IGHA2,IGHE,IGHG4,IGHG3,IGHG2,IGHG1,IGHM
ZNF236	ENSG00000130856	SALL4,SALL3,SALL1,SALL2,ZNF236
SOX30	ENSG00000039600	SOX30
FOXL1	ENSG00000176678	FOXA1,FOXI1,FOXC1,FOXS1,FOXI2,FOXC2,FOXL2,FOXL1,FOXD1,FOXB2,FOXB1,FOXD2,FOXD4L2,FOXD3,FOXD4L6,FOXE1,FOXD4L1,FOXD4L5,FOXD4L3,FOXE3,FOXD4,FOXD4L4,FOXA2,FOXA3
HOXB8	ENSG00000120068	HOXA4,HOXD8,HOXA6,HOXB6,HOXA7,HOXC6,HOXB7,HOXB8,HOXC8,HOXD4,HOXC4,HOXB4,HOXC4,HOXA5,HOXC5,RP11-834C11.12,HOXB5
ZNF37A	ENSG00000075407	AL603926.1,CTC-454I21.3,RBAK-RBAKDN,ZIM3,ZNF157,ZNF175,ZNF182,ZNF248,ZNF25,ZNF26,ZNF300,ZNF37A,ZNF382,ZNF487,ZNF510,ZNF567,ZNF568,ZNF613,ZNF614,ZNF649,ZNF674,ZNF782,ZNF793,ZNF81
JUND	ENSG00000130522	JUN,JUNB,JUND
ZXDA	ENSG00000198205	GTF3A,ZXDC,ZXDB,ZXDA
PHB2	ENSG00000215021	PHB2
ZNF417	ENSG00000173480	AC003002.4,ZNF256,AC004076.9,ZNF552,ZNF586,ZIK1,ZNF417,ZNF154,ZNF418,ZNF776,AC003006.7,ZNF587B,ZNF551,ZNF530,ZNF416,CTD-2583A14.10,ZNF587,ZNF792,ZNF548,ZNF749,ZNF17,AC003002.6,ZNF547,AC003005.4,ZNF773,ZNF419,ZNF211,ZNF584,ZNF132,ZNF549,ZNF772,ZNF134,ZNF671,ZNF304
NFRKB	ENSG00000170322	NFRKB
GLIS3	ENSG00000107249	GLI1,GLI2,GLI3,GLIS1,GLIS2,GLIS3,MTF1,ZIC1,ZIC2,ZIC3,ZIC4,ZIC5,ZNF143,ZNF410,ZNF76
INF2	ENSG00000203485	DIAPH2,INF2,GRID2IP,DAAM1,FMNL2,DAAM2,FMNL1,FMNL3,DIAPH3,DIAPH1
CHAMP1	ENSG00000198824	CHAMP1
MTF1	ENSG00000188786	GLI1,GLI2,GLI3,GLIS1,GLIS2,GLIS3,MTF1,ZIC1,ZIC2,ZIC3,ZIC4,ZIC5,ZNF143,ZNF410,ZNF76
MYF5	ENSG00000111049	MYF5,MYOD1,MYF6,MYOG
ZNF354C	ENSG00000177932	ZFP14,ZNF582,ZNF79,ZNF34,ZNF181,ZNF554,ZNF74,ZNF527,ZNF354C,ZNF354B,ZNF287,ZNF354A,ZNF250,ZNF286A,ZFP90,ZNF286A,ZNF391,ZNF286B,ZNF454,ZNF879,ZFP30,ZFP82,ZNF529,ZNF331,ZNF471,ZNF570,ZNF583,ZNF565,ZNF383,ZNF461,ZNF790
GRM6	ENSG00000113262	GPRC6A,GRM8,GRM3,GRM2,GRM6,GRM4,GRM7,TAS1R2,TAS1R3,TAS1R1,GRM1,GRM5
SOX12	ENSG00000177732	SOX1,SOX5,SOX6,SOX13,SOX7,SOX17,SOX18,SOX7,SOX9,SOX10,SOX3,SOX2,SOX15,SRY,SOX21,SOX14,SOX4,SOX11,SOX12
GRHL1	ENSG00000134317	GRHL1,TFCP2L1,UBP1,TFCP2,GRHL2,GRHL3
TCF21	ENSG00000118526	MSC,TCF21,TCF24,TCF23
MEIS1	ENSG00000143995	PKNOX2,TGIF2LY,TGIF2,TGIF2LX,PKNOX1,MEIS3,MEIS1,MEIS2
EGR2	ENSG00000122877	EGR1,EGR3,EGR2,EGR4,WT1
ZNF281	ENSG00000162702	ZNF148,ZNF281,ZNF740
SMARCA5	ENSG00000153147	CHD1L,SMARCA1,SMARCA5
ZBTB37	ENSG00000185278	ZBTB12,ZBTB20,ZBTB22,ZBTB26,ZBTB34,ZBTB37,ZBTB43,ZBTB45,ZBTB6,ZBTB9
NHLH2	ENSG00000177551	HAND1,TAL1,NHLH2,LYL1,NHLH1,SCXB,SCXA,TCF15,TAL2,HAND2,TWIST2,TWIST1
FOXD4L6	ENSG00000204793	FOXA1,FOXI1,FOXC1,FOXS1,FOXI2,FOXC2,FOXL2,FOXL1,FOXD1,FOXB2,FOXB1,FOXD2,FOXD4L2,FOXD3,FOXD4L6,FOXE1,FOXD4L1,FOXD4L5,FOXD4L3,FOXE3,FOXD4,FOXD4L4,FOXA2,FOXA3
PAWR	ENSG00000177425	PAWR
ZNF419	ENSG00000105136	AC003002.4,ZNF256,AC004076.9,ZNF552,ZNF586,ZIK1,ZNF417,ZNF154,ZNF418,ZNF776,AC003006.7,ZNF587B,ZNF551,ZNF530,ZNF416,CTD-2583A14.10,ZNF587,ZNF792,ZNF548,ZNF749,ZNF17,AC003002.6,ZNF547,AC003005.4,ZNF773,ZNF419,ZNF211,ZNF584,ZNF132,ZNF549,ZNF772,ZNF134,ZNF671,ZNF304
TIGD2	ENSG00000180346	JRKL,CENPB,TIGD3,TIGD4,TIGD6,TIGD2,TIGD7,TIGD5,TIGD1
PREX2	ENSG00000046889	ARHGEF9,TIAM1,PLEKHG1,PLEKHG2,RP11-307N16.6,ARHGEF4,SPATA13,PREX1,PREX2
COPS2	ENSG00000166200	COPS2,PSMD11
ZNF384	ENSG00000126746	ZNF362,ZNF384,ZNF524,ZNF581,ZNF580
ZNF516	ENSG00000101493	ZNF217,ZNF219,ZNF516,ZNF536
ZNF254	ENSG00000213096	ZNF100,ZNF430,ZNF431,ZNF714,ZNF724P,ZNF730,ZNF117,ZNF681,ZNF98,ZNF138,ZNF85,ZNF675,ZNF492,ZNF728,ZNF726,ZNF676,ZNF254,ZNF90,ZNF506,ZNF626,ZNF486,ZNF737,ZNF253,ZNF66,ZNF93,ZNF429,ZNF680,ZNF257,ZNF92,ZNF708,ZNF273,ZNF479,ZNF141,ZNF679,ZNF716,ZNF732,ZNF736,ZNF682,ZNF695,ZNF727,ZNF195,ZNF519
BOLA2	ENSG00000183336	BOLA2,BOLA2B
SOX3	ENSG00000134595	SOX1,SOX5,SOX6,SOX13,SOX7,SOX17,SOX18,SOX7,SOX9,SOX10,SOX3,SOX2,SOX15,SRY,SOX21,SOX14,SOX4,SOX11,SOX12
PAX1	ENSG00000125813	PAX1,PAX8,PAX2,PAX5,PAX9,PAX3,PAX7,PAX4,PAX6
GATAD1	ENSG00000157259	GATAD1
KLF2	ENSG00000127528	KLF13,KLF17,KLF15,SP7,SP5,SP9,SP6,SP8,SP3,SP2,SP4,SP1,KLF2,KLF7,KLF5,KLF6,KLF4,KLF1,KLF8,KLF3,KLF12,KLF14,KLF9,KLF16,KLF11,KLF10
ZNF382	ENSG00000161298	AL603926.1,CTC-454I21.3,RBAK-RBAKDN,ZIM3,ZNF157,ZNF175,ZNF182,ZNF248,ZNF25,ZNF26,ZNF300,ZNF37A,ZNF382,ZNF487,ZNF510,ZNF567,ZNF568,ZNF613,ZNF614,ZNF649,ZNF674,ZNF782,ZNF793,ZNF81
SIX2	ENSG00000170577	SIX1,SIX2,SIX6,SIX3,SIX4,SIX5
ZBTB16	ENSG00000109906	ZBTB16,ZBTB32,ZBTB39
TFE3	ENSG00000068323	MITF,TFEC,TFE3,TFEB
RFX1	ENSG00000132005	RFX2,RFX3,RFX1,RFX4,RFX8,RFX6
ZNF511	ENSG00000198546	ZNF511
ZNF586	ENSG00000083828	AC003002.4,ZNF256,AC004076.9,ZNF552,ZNF586,ZIK1,ZNF417,ZNF154,ZNF418,ZNF776,AC003006.7,ZNF587B,ZNF551,ZNF530,ZNF416,CTD-2583A14.10,ZNF587,ZNF792,ZNF548,ZNF749,ZNF17,AC003002.6,ZNF547,AC003005.4,ZNF773,ZNF419,ZNF211,ZNF584,ZNF132,ZNF549,ZNF772,ZNF134,ZNF671,ZNF304
PHOX2A	ENSG00000165462	ALX1,PRRX1,RAX2,ISX,PRRX2,OTP,RAX,PHOX2A,SHOX,ARX,DRGX,SHOX2,PHOX2B,ALX3,ALX4
ZFPM1	ENSG00000179588	ZFPM1,ZFPM2
ZNF726	ENSG00000213967	ZNF100,ZNF430,ZNF431,ZNF714,ZNF724P,ZNF730,ZNF117,ZNF681,ZNF98,ZNF138,ZNF85,ZNF675,ZNF492,ZNF728,ZNF726,ZNF676,ZNF254,ZNF90,ZNF506,ZNF626,ZNF486,ZNF737,ZNF253,ZNF66,ZNF93,ZNF429,ZNF680,ZNF257,ZNF92,ZNF708,ZNF273,ZNF479,ZNF141,ZNF679,ZNF716,ZNF732,ZNF736,ZNF682,ZNF695,ZNF727,ZNF195,ZNF519
ZNF221	ENSG00000159905	CTC-512J12.6,ZNF214,ZNF235,ZNF233,ZNF112,ZNF221,ZNF222,ZNF230,ZNF284,ZNF155,ZNF225,ZNF223,ZNF224,ZNF223,ZNF226,ZNF234,ZNF227,ZNF45,ZNF285,ZNF229
SOX10	ENSG00000100146	SOX1,SOX5,SOX6,SOX13,SOX7,SOX17,SOX18,SOX7,SOX9,SOX10,SOX3,SOX2,SOX15,SRY,SOX21,SOX14,SOX4,SOX11,SOX12
IRF4	ENSG00000137265	IRF1,IRF2,IRF3,IRF4,IRF5,IRF6,IRF7,IRF8,IRF9
HOXA10	ENSG00000253293	HOXA10,HOXA11,HOXA13,HOXA9,HOXB13,HOXB9,HOXC10,HOXC11,HOXC12,HOXC13,HOXC9,HOXD10,HOXD11,HOXD12,HOXD13,HOXD9,RP1-170O19.20
ASCL2	ENSG00000183734	ASCL1,ASCL2,ASCL5,ASCL4,ASCL3
ZNF827	ENSG00000151612	ZNF827
ZNF518B	ENSG00000178163	ZNF518B
ZGLP1	ENSG00000220201	ZGLP1
RGS7	ENSG00000182901	RGS10,RGS6,RGS11,RGS7,RGS9,RGS14,RGS12
HSFY2	ENSG00000169953	HSFX1,HSFX2,HSFY1,HSFY2
ZNF439	ENSG00000171291	CTD-2006C1.10,CTD-3105H18.14,CTD-3105H18.16,CTD-3105H18.18,ZNF101,ZNF136,ZNF14,ZNF20,ZNF433,ZNF439,ZNF44,ZNF440,ZNF441,ZNF442,ZNF443,ZNF490,ZNF491,ZNF555,ZNF556,ZNF563,ZNF564,ZNF57,ZNF625,ZNF625-ZNF20,ZNF627,ZNF669,ZNF670,ZNF69,ZNF700,ZNF709,ZNF763,ZNF77,ZNF788,ZNF791,ZNF799,ZNF823,ZNF844,ZNF878
HAND2	ENSG00000164107	HAND1,TAL1,NHLH2,LYL1,NHLH1,SCXB,SCXA,TCF15,TAL2,HAND2,TWIST2,TWIST1
TSHZ1	ENSG00000179981	TSHZ1,TSHZ3,TSHZ2
NKX2-8	ENSG00000136327	HMX1,HMX2,HMX3,NKX2-1,NKX2-2,NKX2-3,NKX2-4,NKX2-5,NKX2-6,NKX2-8,NKX3-1,NKX3-2,NKX6-1,NKX6-2,NKX6-3,TLX1,TLX2,TLX3
ZNF518A	ENSG00000261900	ZNF518A
ZNF264	ENSG00000083844	ZNF264,ZNF805,ZNF543,ZNF460,ZNF550,ZNF80,ZNF599
CREB3	ENSG00000107175	CREB3,CREB3L4,CREB3L3,CREB3L2,CREB3L1
NR1H2	ENSG00000131408	NR1D1,NR1I2,NR1H2,VDR,NR1H3,NR1I3,NR1H4,PPARG,PPARA,PPARD,RARA,THRB,RARB,RARG,THRA,NR1D2,RORC,RORA,RORB
TERF2	ENSG00000132604	TERF1,TERF2
ETV7	ENSG00000010030	ETV7,SPDEF,ETV6
ETV1	ENSG00000006468	ERF,ERG,ETS1,ETS2,ETV1,ETV2,ETV3,ETV3L,ETV4,ETV5,FEV,FLI1,GABPA
DBX1	ENSG00000109851	DBX1,DBX2,HLX,HHEX
STAT3	ENSG00000168610	STAT1,STAT6,STAT2,STAT5A,STAT5B,STAT4,STAT3
TFAP2D	ENSG00000008197	TFAP2A,TFAP2E,TFAP2B,TFAP2C,TFAP2D
ZNF792	ENSG00000180884	AC003002.4,ZNF256,AC004076.9,ZNF552,ZNF586,ZIK1,ZNF417,ZNF154,ZNF418,ZNF776,AC003006.7,ZNF587B,ZNF551,ZNF530,ZNF416,CTD-2583A14.10,ZNF587,ZNF792,ZNF548,ZNF749,ZNF17,AC003002.6,ZNF547,AC003005.4,ZNF773,ZNF419,ZNF211,ZNF584,ZNF132,ZNF549,ZNF772,ZNF134,ZNF671,ZNF304
MSGN1	ENSG00000151379	MESP1,MESP2,MSGN1
MBD4	ENSG00000129071	MBD4
ZNF414	ENSG00000133250	ZNF414
ZFP30	ENSG00000120784	ZFP14,ZNF582,ZNF79,ZNF34,ZNF181,ZNF554,ZNF74,ZNF527,ZNF354C,ZNF354B,ZNF287,ZNF354A,ZNF250,ZNF286A,ZFP90,ZNF286A,ZNF391,ZNF286B,ZNF454,ZNF879,ZFP30,ZFP82,ZNF529,ZNF331,ZNF471,ZNF570,ZNF583,ZNF565,ZNF383,ZNF461,ZNF790
MYCL	ENSG00000116990	MYC,MYCL,MYCN
ZIC1	ENSG00000152977	GLI1,GLI2,GLI3,GLIS1,GLIS2,GLIS3,MTF1,ZIC1,ZIC2,ZIC3,ZIC4,ZIC5,ZNF143,ZNF410,ZNF76
HBP1	ENSG00000105856	HBP1
ZNF578	ENSG00000258405	ZNF28,ZNF468,ZNF701,ZNF320,ZNF321P,ZNF860,ZNF816,ZNF578,ZNF813,ZNF611,ZNF525,ZNF765,ZNF600,ZNF415,ZNF83,ZNF480,ZNF528,ZNF880,ZNF610,ZNF766,ZNF534,ZNF677
HOXC5	ENSG00000172789	HOXA4,HOXD8,HOXA6,HOXB6,HOXA7,HOXC6,HOXB7,HOXB8,HOXC8,HOXD4,HOXC4,HOXB4,HOXC4,HOXA5,HOXC5,RP11-834C11.12,HOXB5
ZNF177	ENSG00000188629	ZNF124,ZNF317,ZNF559-ZNF177,ZNF891,ZNF333,ZNF557,ZNF177,ZNF558
ZNF442	ENSG00000198342	CTD-2006C1.10,CTD-3105H18.14,CTD-3105H18.16,CTD-3105H18.18,ZNF101,ZNF136,ZNF14,ZNF20,ZNF433,ZNF439,ZNF44,ZNF440,ZNF441,ZNF442,ZNF443,ZNF490,ZNF491,ZNF555,ZNF556,ZNF563,ZNF564,ZNF57,ZNF625,ZNF625-ZNF20,ZNF627,ZNF669,ZNF670,ZNF69,ZNF700,ZNF709,ZNF763,ZNF77,ZNF788,ZNF791,ZNF799,ZNF823,ZNF844,ZNF878
ZNF487	ENSG00000243660	AL603926.1,CTC-454I21.3,RBAK-RBAKDN,ZIM3,ZNF157,ZNF175,ZNF182,ZNF248,ZNF25,ZNF26,ZNF300,ZNF37A,ZNF382,ZNF487,ZNF510,ZNF567,ZNF568,ZNF613,ZNF614,ZNF649,ZNF674,ZNF782,ZNF793,ZNF81
ZSCAN29	ENSG00000140265	ZKSCAN2,ZSCAN29,ZSCAN32,ZSCAN20,AC068620.1
ZNF710	ENSG00000140548	ZNF366,ZNF710
ZNF627	ENSG00000198551	CTD-2006C1.10,CTD-3105H18.14,CTD-3105H18.16,CTD-3105H18.18,ZNF101,ZNF136,ZNF14,ZNF20,ZNF433,ZNF439,ZNF44,ZNF440,ZNF441,ZNF442,ZNF443,ZNF490,ZNF491,ZNF555,ZNF556,ZNF563,ZNF564,ZNF57,ZNF625,ZNF625-ZNF20,ZNF627,ZNF669,ZNF670,ZNF69,ZNF700,ZNF709,ZNF763,ZNF77,ZNF788,ZNF791,ZNF799,ZNF823,ZNF844,ZNF878
TLX1	ENSG00000107807	HMX1,HMX2,HMX3,NKX2-1,NKX2-2,NKX2-3,NKX2-4,NKX2-5,NKX2-6,NKX2-8,NKX3-1,NKX3-2,NKX6-1,NKX6-2,NKX6-3,TLX1,TLX2,TLX3
BDP1	ENSG00000145734	BDP1
HSF4	ENSG00000102878	HSF1,HSF4,HSF2
ZNF593	ENSG00000142684	ZNF593
ZNF296	ENSG00000170684	BCL11A,BCL11B,ZNF296
VAX1	ENSG00000148704	NOTO,EN2,EMX1,EN1,EMX2,VAX2,VAX1
FOXJ2	ENSG00000065970	FOXF1,FOXF2,FOXG1,FOXH1,FOXJ1,FOXJ2,FOXJ3,FOXK1,FOXK2,FOXN1,FOXN2,FOXN3,FOXN4,FOXQ1,FOXR1,FOXR2
ZNF124	ENSG00000196418	ZNF124,ZNF317,ZNF559-ZNF177,ZNF891,ZNF333,ZNF557,ZNF177,ZNF558
PTCHD2	ENSG00000204624	PTCHD2
EBF3	ENSG00000108001	EBF1,EBF4,EBF3,EBF2
NPAS4	ENSG00000174576	NPAS4
INSM2	ENSG00000168348	INSM1,INSM2
SHPRH	ENSG00000146414	SHPRH
DMRTA1	ENSG00000176399	DMRTA1,DMRTA2,DMRTB1,DMRT1,DMRT2,DMRT3
ZNF510	ENSG00000081386	AL603926.1,CTC-454I21.3,RBAK-RBAKDN,ZIM3,ZNF157,ZNF175,ZNF182,ZNF248,ZNF25,ZNF26,ZNF300,ZNF37A,ZNF382,ZNF487,ZNF510,ZNF567,ZNF568,ZNF613,ZNF614,ZNF649,ZNF674,ZNF782,ZNF793,ZNF81
ZFYVE20	ENSG00000131381	ZFYVE20
TCF19	ENSG00000137310	TCF19
ZNF561	ENSG00000171469	ZNF121,ZNF560,ZNF778,ZNF562,ZNF266,ZNF426,ZNF561,ZNF812,ZNF559,ZNF846
SCRT2	ENSG00000215397	SCRT1,SCRT2,SNAI2,SNAI1,SNAI3
HOXA5	ENSG00000106004	HOXA4,HOXD8,HOXA6,HOXB6,HOXA7,HOXC6,HOXB7,HOXB8,HOXC8,HOXD4,HOXC4,HOXB4,HOXC4,HOXA5,HOXC5,RP11-834C11.12,HOXB5
ZNF362	ENSG00000160094	ZNF362,ZNF384,ZNF524,ZNF581,ZNF580
IRX1	ENSG00000170549	IRX1,IRX5,IRX4,IRX6,MKX,IRX2,IRX3
ATXN7	ENSG00000163635	ATXN7,ATXN7L1,ATXN7L2
SOX17	ENSG00000164736	SOX1,SOX5,SOX6,SOX13,SOX7,SOX17,SOX18,SOX7,SOX9,SOX10,SOX3,SOX2,SOX15,SRY,SOX21,SOX14,SOX4,SOX11,SOX12
ELF4	ENSG00000102034	ELF1,ELF2,ELF3,ELF4,ELF5,EHF
GCM1	ENSG00000137270	GCM1,GCM2
ZDHHC19	ENSG00000163958	ZDHHC1,ZDHHC11,ZDHHC11B,ZDHHC14,ZDHHC18,ZDHHC19,ZDHHC4,ZDHHC5,ZDHHC8,ZDHHC9
TCFL5	ENSG00000101190	TCFL5
ELF1	ENSG00000120690	ELF1,ELF2,ELF3,ELF4,ELF5,EHF
ZNF781	ENSG00000196381	ZNF781
TGIF2	ENSG00000118707	PKNOX2,TGIF2LY,TGIF2,TGIF2LX,PKNOX1,MEIS3,MEIS1,MEIS2
ZNF217	ENSG00000171940	ZNF217,ZNF219,ZNF516,ZNF536
PRDM6	ENSG00000061455	PRDM12,PRDM6,PRDM14,PRDM4
ZNF524	ENSG00000171443	ZNF362,ZNF384,ZNF524,ZNF581,ZNF580
ZBTB43	ENSG00000169155	ZBTB12,ZBTB20,ZBTB22,ZBTB26,ZBTB34,ZBTB37,ZBTB43,ZBTB45,ZBTB6,ZBTB9
LHX8	ENSG00000162624	ISL1,LMX1A,LMX1B,LHX9,LHX4,LHX1,LHX5,LHX2,LHX3,ISL2,LHX8,LHX6
FOXJ3	ENSG00000198815	FOXF1,FOXF2,FOXG1,FOXH1,FOXJ1,FOXJ2,FOXJ3,FOXK1,FOXK2,FOXN1,FOXN2,FOXN3,FOXN4,FOXQ1,FOXR1,FOXR2
TBX1	ENSG00000184058	T,TBX3,TBX6,TBX2,TBX5,TBX4,TBX20,TBX22,TBX18,TBX15,TBX19,TBX10,TBX1
PDS5B	ENSG00000083642	PDS5A,PDS5B
ZNF468	ENSG00000204604	ZNF28,ZNF468,ZNF701,ZNF320,ZNF321P,ZNF860,ZNF816,ZNF578,ZNF813,ZNF611,ZNF525,ZNF765,ZNF600,ZNF415,ZNF83,ZNF480,ZNF528,ZNF880,ZNF610,ZNF766,ZNF534,ZNF677
EBF1	ENSG00000164330	EBF1,EBF4,EBF3,EBF2
SALL2	ENSG00000165821	SALL4,SALL3,SALL1,SALL2,ZNF236
ZNF546	ENSG00000187187	ZFP62,ZNF814,ZNF629,ZNF347,ZNF836,ZNF473,ZNF268,ZNF845,ZNF585A,ZNF160,ZNF658,ZNF197,ZNF841,ZNF616,ZNF585B,ZNF808,ZNF107,ZNF99,ZNF43,ZNF721,ZNF493,ZNF780B,ZNF546,ZNF624,ZNF594
ZNF644	ENSG00000122482	ZNF644
THAP5	ENSG00000177683	RP11-293I14.2,THAP2,THAP1,THAP8,THAP3,THAP5
ZNF101	ENSG00000181896	CTD-2006C1.10,CTD-3105H18.14,CTD-3105H18.16,CTD-3105H18.18,ZNF101,ZNF136,ZNF14,ZNF20,ZNF433,ZNF439,ZNF44,ZNF440,ZNF441,ZNF442,ZNF443,ZNF490,ZNF491,ZNF555,ZNF556,ZNF563,ZNF564,ZNF57,ZNF625,ZNF625-ZNF20,ZNF627,ZNF669,ZNF670,ZNF69,ZNF700,ZNF709,ZNF763,ZNF77,ZNF788,ZNF791,ZNF799,ZNF823,ZNF844,ZNF878
HNF4G	ENSG00000164749	HNF4A,NR2F1,NR2F2,NR2E1,NR2F6,NR2C1,RXRA,NR2C2,RXRB,RXRG,HNF4G
ATF5	ENSG00000169136	ATF4,ATF5
ZFP90	ENSG00000184939	ZFP14,ZNF582,ZNF79,ZNF34,ZNF181,ZNF554,ZNF74,ZNF527,ZNF354C,ZNF354B,ZNF287,ZNF354A,ZNF250,ZNF286A,ZFP90,ZNF286A,ZNF391,ZNF286B,ZNF454,ZNF879,ZFP30,ZFP82,ZNF529,ZNF331,ZNF471,ZNF570,ZNF583,ZNF565,ZNF383,ZNF461,ZNF790
NKX6-3	ENSG00000165066	HMX1,HMX2,HMX3,NKX2-1,NKX2-2,NKX2-3,NKX2-4,NKX2-5,NKX2-6,NKX2-8,NKX3-1,NKX3-2,NKX6-1,NKX6-2,NKX6-3,TLX1,TLX2,TLX3
ZNF740	ENSG00000139651	ZNF148,ZNF281,ZNF740
ZNF136	ENSG00000196646	CTD-2006C1.10,CTD-3105H18.14,CTD-3105H18.16,CTD-3105H18.18,ZNF101,ZNF136,ZNF14,ZNF20,ZNF433,ZNF439,ZNF44,ZNF440,ZNF441,ZNF442,ZNF443,ZNF490,ZNF491,ZNF555,ZNF556,ZNF563,ZNF564,ZNF57,ZNF625,ZNF625-ZNF20,ZNF627,ZNF669,ZNF670,ZNF69,ZNF700,ZNF709,ZNF763,ZNF77,ZNF788,ZNF791,ZNF799,ZNF823,ZNF844,ZNF878
ZNF497	ENSG00000174586	ZNF497,ZNF837
ZSCAN12	ENSG00000158691	ZKSCAN1,ZKSCAN3,ZNF213,ZNF446,ZKSCAN4,ZNF18,ZNF394,ZNF500,ZNF3,ZSCAN22,ZNF174,ZSCAN31,ZNF232,ZNF24,ZSCAN30,ZNF397,ZNF396,ZKSCAN8,ZSCAN16,ZSCAN23,ZNF165,ZSCAN9,ZSCAN12,ZSCAN21
PSMD12	ENSG00000197170	PSMD12
E2F4	ENSG00000205250	E2F1,E2F2,E2F3,E2F6,E2F5,E2F4
TAL2	ENSG00000186051	HAND1,TAL1,NHLH2,LYL1,NHLH1,SCXB,SCXA,TCF15,TAL2,HAND2,TWIST2,TWIST1
ZBTB7A	ENSG00000178951	ZBTB14,ZBTB21,ZBTB33,ZBTB38,ZBTB4,ZBTB7A,ZBTB7B,ZBTB7C
BMP2	ENSG00000125845	BMP10,GDF5,BMP2,GDF1,BMP4,GDF7,GDF6,GDF3,BMP8A,BMP8B,BMP6,BMP5,BMP7,GDF2
TOX	ENSG00000198846	TOX,TOX2,TOX3,TOX4
CCDC79	ENSG00000249961	CCDC79
EDF1	ENSG00000107223	EDF1
DNAJC1	ENSG00000136770	DNAJC1,DNAJC2
TUB	ENSG00000166402	TUB,TULP2,TULP3,TULP1,TULP4
ESR1	ENSG00000091831	ESRRA,PGR,AR,NR3C1,NR3C2,NR4A2,NR4A3,NR4A1,ESRRB,ESRRG,ESR2,ESR1
KLF12	ENSG00000118922	KLF13,KLF17,KLF15,SP7,SP5,SP9,SP6,SP8,SP3,SP2,SP4,SP1,KLF2,KLF7,KLF5,KLF6,KLF4,KLF1,KLF8,KLF3,KLF12,KLF14,KLF9,KLF16,KLF11,KLF10
ZNF565	ENSG00000196357	ZFP14,ZNF582,ZNF79,ZNF34,ZNF181,ZNF554,ZNF74,ZNF527,ZNF354C,ZNF354B,ZNF287,ZNF354A,ZNF250,ZNF286A,ZFP90,ZNF286A,ZNF391,ZNF286B,ZNF454,ZNF879,ZFP30,ZFP82,ZNF529,ZNF331,ZNF471,ZNF570,ZNF583,ZNF565,ZNF383,ZNF461,ZNF790
NR6A1	ENSG00000148200	NR5A1,NR6A1,NR5A2
PKNOX1	ENSG00000160199	PKNOX2,TGIF2LY,TGIF2,TGIF2LX,PKNOX1,MEIS3,MEIS1,MEIS2
OLIG1	ENSG00000184221	BHLHE22,BHLHE23,OLIG1,OLIG2,OLIG3
NFAT5	ENSG00000102908	NFATC1,NFATC2,NFATC3,NFATC4,NFAT5
NEUROD1	ENSG00000162992	ATOH7,NEUROG2,NEUROD2,NEUROG3,NEUROD1,NEUROD4,NEUROG1,NEUROD6,ATOH1,BHLHA15
ZNF790	ENSG00000197863	ZFP14,ZNF582,ZNF79,ZNF34,ZNF181,ZNF554,ZNF74,ZNF527,ZNF354C,ZNF354B,ZNF287,ZNF354A,ZNF250,ZNF286A,ZFP90,ZNF286A,ZNF391,ZNF286B,ZNF454,ZNF879,ZFP30,ZFP82,ZNF529,ZNF331,ZNF471,ZNF570,ZNF583,ZNF565,ZNF383,ZNF461,ZNF790
OLIG3	ENSG00000177468	BHLHE22,BHLHE23,OLIG1,OLIG2,OLIG3
TCF15	ENSG00000125878	HAND1,TAL1,NHLH2,LYL1,NHLH1,SCXB,SCXA,TCF15,TAL2,HAND2,TWIST2,TWIST1
DVL1	ENSG00000107404	DVL1,DVL3,DVL2
OTP	ENSG00000171540	ALX1,PRRX1,RAX2,ISX,PRRX2,OTP,RAX,PHOX2A,SHOX,ARX,DRGX,SHOX2,PHOX2B,ALX3,ALX4
ETV2	ENSG00000105672	ERF,ERG,ETS1,ETS2,ETV1,ETV2,ETV3,ETV3L,ETV4,ETV5,FEV,FLI1,GABPA
ZNF479	ENSG00000185177	ZNF100,ZNF430,ZNF431,ZNF714,ZNF724P,ZNF730,ZNF117,ZNF681,ZNF98,ZNF138,ZNF85,ZNF675,ZNF492,ZNF728,ZNF726,ZNF676,ZNF254,ZNF90,ZNF506,ZNF626,ZNF486,ZNF737,ZNF253,ZNF66,ZNF93,ZNF429,ZNF680,ZNF257,ZNF92,ZNF708,ZNF273,ZNF479,ZNF141,ZNF679,ZNF716,ZNF732,ZNF736,ZNF682,ZNF695,ZNF727,ZNF195,ZNF519
ZNF750	ENSG00000141579	ZNF750
GRHL3	ENSG00000158055	GRHL1,TFCP2L1,UBP1,TFCP2,GRHL2,GRHL3
ZNF134	ENSG00000213762	AC003002.4,ZNF256,AC004076.9,ZNF552,ZNF586,ZIK1,ZNF417,ZNF154,ZNF418,ZNF776,AC003006.7,ZNF587B,ZNF551,ZNF530,ZNF416,CTD-2583A14.10,ZNF587,ZNF792,ZNF548,ZNF749,ZNF17,AC003002.6,ZNF547,AC003005.4,ZNF773,ZNF419,ZNF211,ZNF584,ZNF132,ZNF549,ZNF772,ZNF134,ZNF671,ZNF304
ZBTB47	ENSG00000114853	ZBTB47,ZNF652
ZNF681	ENSG00000196172	ZNF100,ZNF430,ZNF431,ZNF714,ZNF724P,ZNF730,ZNF117,ZNF681,ZNF98,ZNF138,ZNF85,ZNF675,ZNF492,ZNF728,ZNF726,ZNF676,ZNF254,ZNF90,ZNF506,ZNF626,ZNF486,ZNF737,ZNF253,ZNF66,ZNF93,ZNF429,ZNF680,ZNF257,ZNF92,ZNF708,ZNF273,ZNF479,ZNF141,ZNF679,ZNF716,ZNF732,ZNF736,ZNF682,ZNF695,ZNF727,ZNF195,ZNF519
CUL3	ENSG00000036257	CUL1,CUL3,CUL5,CUL4A,CUL4B,CUL2
HMBOX1	ENSG00000147421	HMBOX1
DMTF1	ENSG00000135164	DMTF1
NFATC3	ENSG00000072736	NFATC1,NFATC2,NFATC3,NFATC4,NFAT5
FOXN1	ENSG00000109101	FOXF1,FOXF2,FOXG1,FOXH1,FOXJ1,FOXJ2,FOXJ3,FOXK1,FOXK2,FOXN1,FOXN2,FOXN3,FOXN4,FOXQ1,FOXR1,FOXR2
OVOL2	ENSG00000125850	OVOL1,OVOL3,OVOL2
ZNF514	ENSG00000144026	ZFP69,ZFP69B,ZNF713,ZIM2,ZNF514
ZKSCAN1	ENSG00000106261	ZKSCAN1,ZKSCAN3,ZNF213,ZNF446,ZKSCAN4,ZNF18,ZNF394,ZNF500,ZNF3,ZSCAN22,ZNF174,ZSCAN31,ZNF232,ZNF24,ZSCAN30,ZNF397,ZNF396,ZKSCAN8,ZSCAN16,ZSCAN23,ZNF165,ZSCAN9,ZSCAN12,ZSCAN21
ZNF551	ENSG00000204519	AC003002.4,ZNF256,AC004076.9,ZNF552,ZNF586,ZIK1,ZNF417,ZNF154,ZNF418,ZNF776,AC003006.7,ZNF587B,ZNF551,ZNF530,ZNF416,CTD-2583A14.10,ZNF587,ZNF792,ZNF548,ZNF749,ZNF17,AC003002.6,ZNF547,AC003005.4,ZNF773,ZNF419,ZNF211,ZNF584,ZNF132,ZNF549,ZNF772,ZNF134,ZNF671,ZNF304
ESRRB	ENSG00000119715	ESRRA,PGR,AR,NR3C1,NR3C2,NR4A2,NR4A3,NR4A1,ESRRB,ESRRG,ESR2,ESR1
ZFHX2	ENSG00000136367	ZFHX2,ZFHX4,ZFHX3
NR1D2	ENSG00000174738	NR1D1,NR1I2,NR1H2,VDR,NR1H3,NR1I3,NR1H4,PPARG,PPARA,PPARD,RARA,THRB,RARB,RARG,THRA,NR1D2,RORC,RORA,RORB
ZNF599	ENSG00000153896	ZNF264,ZNF805,ZNF543,ZNF460,ZNF550,ZNF80,ZNF599
ZNF705A	ENSG00000196946	RP11-1396O13.13,ZNF705G,ZNF705A,ZNF705D,ZNF705B,ZNF596
PRDM13	ENSG00000112238	PRDM13
ZKSCAN4	ENSG00000187626	ZKSCAN1,ZKSCAN3,ZNF213,ZNF446,ZKSCAN4,ZNF18,ZNF394,ZNF500,ZNF3,ZSCAN22,ZNF174,ZSCAN31,ZNF232,ZNF24,ZSCAN30,ZNF397,ZNF396,ZKSCAN8,ZSCAN16,ZSCAN23,ZNF165,ZSCAN9,ZSCAN12,ZSCAN21
DLX3	ENSG00000064195	BSX,DLX2,DLX6,DLX4,DLX3,DLX5,NKX1-1,MSX1,NKX1-2,MSX2,VENTX,MNX1,GBX2,GBX1,BARX1,BARX2,LBX1,BARHL1,BARHL2,LBX2,DLX1,DLX6,DLX4,DLX2,DLX3,DLX5
E2F5	ENSG00000133740	E2F1,E2F2,E2F3,E2F6,E2F5,E2F4
ZNF536	ENSG00000198597	ZNF217,ZNF219,ZNF516,ZNF536
ZNF677	ENSG00000197928	ZNF28,ZNF468,ZNF701,ZNF320,ZNF321P,ZNF860,ZNF816,ZNF578,ZNF813,ZNF611,ZNF525,ZNF765,ZNF600,ZNF415,ZNF83,ZNF480,ZNF528,ZNF880,ZNF610,ZNF766,ZNF534,ZNF677
ZNF354A	ENSG00000169131	ZFP14,ZNF582,ZNF79,ZNF34,ZNF181,ZNF554,ZNF74,ZNF527,ZNF354C,ZNF354B,ZNF287,ZNF354A,ZNF250,ZNF286A,ZFP90,ZNF286A,ZNF391,ZNF286B,ZNF454,ZNF879,ZFP30,ZFP82,ZNF529,ZNF331,ZNF471,ZNF570,ZNF583,ZNF565,ZNF383,ZNF461,ZNF790
CTCFL	ENSG00000124092	CTCFL,CTCF,HINFP,ZFP64
UBE2K	ENSG00000078140	UBE2K
GABPB1	ENSG00000104064	GABPB1,GABPB2
KAT5	ENSG00000172977	KAT5,KAT7,KAT6B,KAT8,KAT6A
BCL6	ENSG00000113916	BCL6,BCL6B
ZNF480	ENSG00000198464	ZNF28,ZNF468,ZNF701,ZNF320,ZNF321P,ZNF860,ZNF816,ZNF578,ZNF813,ZNF611,ZNF525,ZNF765,ZNF600,ZNF415,ZNF83,ZNF480,ZNF528,ZNF880,ZNF610,ZNF766,ZNF534,ZNF677
SREBF2	ENSG00000198911	SREBF1,SREBF2
STAT6	ENSG00000166888	STAT1,STAT6,STAT2,STAT5A,STAT5B,STAT4,STAT3
ZNF195	ENSG00000005801	ZNF100,ZNF430,ZNF431,ZNF714,ZNF724P,ZNF730,ZNF117,ZNF681,ZNF98,ZNF138,ZNF85,ZNF675,ZNF492,ZNF728,ZNF726,ZNF676,ZNF254,ZNF90,ZNF506,ZNF626,ZNF486,ZNF737,ZNF253,ZNF66,ZNF93,ZNF429,ZNF680,ZNF257,ZNF92,ZNF708,ZNF273,ZNF479,ZNF141,ZNF679,ZNF716,ZNF732,ZNF736,ZNF682,ZNF695,ZNF727,ZNF195,ZNF519
DRGX	ENSG00000165606	ALX1,PRRX1,RAX2,ISX,PRRX2,OTP,RAX,PHOX2A,SHOX,ARX,DRGX,SHOX2,PHOX2B,ALX3,ALX4
TRERF1	ENSG00000124496	ELMSAN1,ZNF541,TRERF1
CREBZF	ENSG00000137504	CREBZF
SETBP1	ENSG00000152217	ASH1L,SUV39H1,SUV39H2,SETBP1,WHSC1,WHSC1L1
MIXL1	ENSG00000185155	CRX,DMBX1,GSC,GSC2,HESX1,MIXL1,OTX1,OTX2,PITX1,PITX2,PITX3,PROP1,UNCX,VSX1,VSX2
ZNF653	ENSG00000161914	ZFP91,ZFP91-CNTF,ZNF692,ZNF276,ZNF653
ZBTB41	ENSG00000177888	ZBTB41
AHCTF1	ENSG00000153207	AHCTF1
ZBTB7C	ENSG00000184828	ZBTB14,ZBTB21,ZBTB33,ZBTB38,ZBTB4,ZBTB7A,ZBTB7B,ZBTB7C
ZXDC	ENSG00000070476	GTF3A,ZXDC,ZXDB,ZXDA
ZIC2	ENSG00000043355	GLI1,GLI2,GLI3,GLIS1,GLIS2,GLIS3,MTF1,ZIC1,ZIC2,ZIC3,ZIC4,ZIC5,ZNF143,ZNF410,ZNF76
ZNF780B	ENSG00000128000	ZFP62,ZNF814,ZNF629,ZNF347,ZNF836,ZNF473,ZNF268,ZNF845,ZNF585A,ZNF160,ZNF658,ZNF197,ZNF841,ZNF616,ZNF585B,ZNF808,ZNF107,ZNF99,ZNF43,ZNF721,ZNF493,ZNF780B,ZNF546,ZNF624,ZNF594
TADA2A	ENSG00000108264	TADA2A,TADA2B
ZIC3	ENSG00000156925	GLI1,GLI2,GLI3,GLIS1,GLIS2,GLIS3,MTF1,ZIC1,ZIC2,ZIC3,ZIC4,ZIC5,ZNF143,ZNF410,ZNF76
EOMES	ENSG00000163508	EOMES,TBX21,TBR1,MGA
PAX2	ENSG00000075891	PAX1,PAX8,PAX2,PAX5,PAX9,PAX3,PAX7,PAX4,PAX6
ZNF713	ENSG00000178665	ZFP69,ZFP69B,ZNF713,ZIM2,ZNF514
NFIC	ENSG00000141905	NFIA,NFIX,NFIC,NFIB
ZNF787	ENSG00000142409	ZNF787,ZNF853
ZNF530	ENSG00000183647	AC003002.4,ZNF256,AC004076.9,ZNF552,ZNF586,ZIK1,ZNF417,ZNF154,ZNF418,ZNF776,AC003006.7,ZNF587B,ZNF551,ZNF530,ZNF416,CTD-2583A14.10,ZNF587,ZNF792,ZNF548,ZNF749,ZNF17,AC003002.6,ZNF547,AC003005.4,ZNF773,ZNF419,ZNF211,ZNF584,ZNF132,ZNF549,ZNF772,ZNF134,ZNF671,ZNF304
MYC	ENSG00000136997	MYC,MYCL,MYCN
KAT6A	ENSG00000083168	KAT5,KAT7,KAT6B,KAT8,KAT6A
ZNF18	ENSG00000154957	ZKSCAN1,ZKSCAN3,ZNF213,ZNF446,ZKSCAN4,ZNF18,ZNF394,ZNF500,ZNF3,ZSCAN22,ZNF174,ZSCAN31,ZNF232,ZNF24,ZSCAN30,ZNF397,ZNF396,ZKSCAN8,ZSCAN16,ZSCAN23,ZNF165,ZSCAN9,ZSCAN12,ZSCAN21
FERD3L	ENSG00000146618	FERD3L,PTF1A
NR4A3	ENSG00000119508	ESRRA,PGR,AR,NR3C1,NR3C2,NR4A2,NR4A3,NR4A1,ESRRB,ESRRG,ESR2,ESR1
RFX8	ENSG00000196460	RFX2,RFX3,RFX1,RFX4,RFX8,RFX6
ZNF223	ENSG00000178386	CTC-512J12.6,ZNF214,ZNF235,ZNF233,ZNF112,ZNF221,ZNF222,ZNF230,ZNF284,ZNF155,ZNF225,ZNF223,ZNF224,ZNF223,ZNF226,ZNF234,ZNF227,ZNF45,ZNF285,ZNF229
MEIS3	ENSG00000105419	PKNOX2,TGIF2LY,TGIF2,TGIF2LX,PKNOX1,MEIS3,MEIS1,MEIS2
BCL11B	ENSG00000127152	BCL11A,BCL11B,ZNF296
FOXE3	ENSG00000186790	FOXA1,FOXI1,FOXC1,FOXS1,FOXI2,FOXC2,FOXL2,FOXL1,FOXD1,FOXB2,FOXB1,FOXD2,FOXD4L2,FOXD3,FOXD4L6,FOXE1,FOXD4L1,FOXD4L5,FOXD4L3,FOXE3,FOXD4,FOXD4L4,FOXA2,FOXA3
MLLT3	ENSG00000171843	MLLT1,MLLT3
CERS3	ENSG00000154227	CERS1,CERS5,CERS4,CERS3,CERS6,CERS2
SCXB	ENSG00000187786	HAND1,TAL1,NHLH2,LYL1,NHLH1,SCXB,SCXA,TCF15,TAL2,HAND2,TWIST2,TWIST1
EVX1	ENSG00000106038	GSX1,HOXB3,HOXD3,HOXA3,PDX1,HOXD1,HOXB2,HOXA1,HOXB1,HOXA2,GSX2,MEOX1,MEOX2,EVX1,EVX2
ZNF839	ENSG00000022976	ZNF839
LMX1A	ENSG00000162761	ISL1,LMX1A,LMX1B,LHX9,LHX4,LHX1,LHX5,LHX2,LHX3,ISL2,LHX8,LHX6
SOX15	ENSG00000129194	SOX1,SOX5,SOX6,SOX13,SOX7,SOX17,SOX18,SOX7,SOX9,SOX10,SOX3,SOX2,SOX15,SRY,SOX21,SOX14,SOX4,SOX11,SOX12
ZNF444	ENSG00000167685	ZKSCAN5,ZNF444
FBN1	ENSG00000166147	FBN1,EGFL6,VWCE,NPNT,FBN3,FBN2,NELL1,NELL2
TCF24	ENSG00000261787	MSC,TCF21,TCF24,TCF23
JAZF1	ENSG00000153814	JAZF1
ZNF621	ENSG00000172888	AC010547.9,ZNF19,ZNF662,ZNF619,ZNF621,ZNF620
ZBTB39	ENSG00000166860	ZBTB16,ZBTB32,ZBTB39
DPRX	ENSG00000204595	DPRX
POU3F2	ENSG00000184486	POU1F1,POU2F2,POU2F3,POU2F1,POU6F2,POU6F1,POU4F2,POU4F3,POU4F1,POU5F1,POU5F2,POU5F1B,POU3F3,POU3F1,POU3F4,POU3F2
SPIC	ENSG00000166211	CTD-2545M3.6,SPIB,SPI1,SPIC
CUX2	ENSG00000111249	CUX1,CUX2,ONECUT3,ONECUT2,ONECUT1
KLF9	ENSG00000119138	KLF13,KLF17,KLF15,SP7,SP5,SP9,SP6,SP8,SP3,SP2,SP4,SP1,KLF2,KLF7,KLF5,KLF6,KLF4,KLF1,KLF8,KLF3,KLF12,KLF14,KLF9,KLF16,KLF11,KLF10
ZBP1	ENSG00000124256	ZBP1
SP9	ENSG00000217236	KLF13,KLF17,KLF15,SP7,SP5,SP9,SP6,SP8,SP3,SP2,SP4,SP1,KLF2,KLF7,KLF5,KLF6,KLF4,KLF1,KLF8,KLF3,KLF12,KLF14,KLF9,KLF16,KLF11,KLF10
ZFP1	ENSG00000184517	ZFP1,ZNF32
MGMT	ENSG00000170430	MGMT
E2F7	ENSG00000165891	E2F7,E2F8
HOXA7	ENSG00000122592	HOXA4,HOXD8,HOXA6,HOXB6,HOXA7,HOXC6,HOXB7,HOXB8,HOXC8,HOXD4,HOXC4,HOXB4,HOXC4,HOXA5,HOXC5,RP11-834C11.12,HOXB5
RNF138	ENSG00000134758	RNF114,RNF125,RNF138,RNF166
HOXD1	ENSG00000128645	GSX1,HOXB3,HOXD3,HOXA3,PDX1,HOXD1,HOXB2,HOXA1,HOXB1,HOXA2,GSX2,MEOX1,MEOX2,EVX1,EVX2
NKX2-1	ENSG00000136352	HMX1,HMX2,HMX3,NKX2-1,NKX2-2,NKX2-3,NKX2-4,NKX2-5,NKX2-6,NKX2-8,NKX3-1,NKX3-2,NKX6-1,NKX6-2,NKX6-3,TLX1,TLX2,TLX3
DLX4	ENSG00000108813	BSX,DLX2,DLX6,DLX4,DLX3,DLX5,NKX1-1,MSX1,NKX1-2,MSX2,VENTX,MNX1,GBX2,GBX1,BARX1,BARX2,LBX1,BARHL1,BARHL2,LBX2,DLX1,DLX6,DLX4,DLX2,DLX3,DLX5
ZFP82	ENSG00000181007	ZFP14,ZNF582,ZNF79,ZNF34,ZNF181,ZNF554,ZNF74,ZNF527,ZNF354C,ZNF354B,ZNF287,ZNF354A,ZNF250,ZNF286A,ZFP90,ZNF286A,ZNF391,ZNF286B,ZNF454,ZNF879,ZFP30,ZFP82,ZNF529,ZNF331,ZNF471,ZNF570,ZNF583,ZNF565,ZNF383,ZNF461,ZNF790
BHLHA15	ENSG00000180535	ATOH7,NEUROG2,NEUROD2,NEUROG3,NEUROD1,NEUROD4,NEUROG1,NEUROD6,ATOH1,BHLHA15
ARID2	ENSG00000189079	ARID2
HSFX2	ENSG00000171129	HSFX1,HSFX2,HSFY1,HSFY2
THAP3	ENSG00000041988	RP11-293I14.2,THAP2,THAP1,THAP8,THAP3,THAP5
SP4	ENSG00000105866	KLF13,KLF17,KLF15,SP7,SP5,SP9,SP6,SP8,SP3,SP2,SP4,SP1,KLF2,KLF7,KLF5,KLF6,KLF4,KLF1,KLF8,KLF3,KLF12,KLF14,KLF9,KLF16,KLF11,KLF10
FOXD4L4	ENSG00000184659	FOXA1,FOXI1,FOXC1,FOXS1,FOXI2,FOXC2,FOXL2,FOXL1,FOXD1,FOXB2,FOXB1,FOXD2,FOXD4L2,FOXD3,FOXD4L6,FOXE1,FOXD4L1,FOXD4L5,FOXD4L3,FOXE3,FOXD4,FOXD4L4,FOXA2,FOXA3
ZBTB4	ENSG00000174282	ZBTB14,ZBTB21,ZBTB33,ZBTB38,ZBTB4,ZBTB7A,ZBTB7B,ZBTB7C
POU2F2	ENSG00000028277	POU1F1,POU2F2,POU2F3,POU2F1,POU6F2,POU6F1,POU4F2,POU4F3,POU4F1,POU5F1,POU5F2,POU5F1B,POU3F3,POU3F1,POU3F4,POU3F2
MBD2	ENSG00000134046	MBD2,MBD3L4,MBD3L2,MBD3L1,MBD3L3,MBD3L5,MBD3
EGR3	ENSG00000179388	EGR1,EGR3,EGR2,EGR4,WT1
ZNF292	ENSG00000188994	RLF,ZNF292,RP11-159G9.5
ATF4	ENSG00000128272	ATF4,ATF5
ZNF184	ENSG00000096654	RBAK,ZNF665,ZNF189,ZNF23,ZNF184,ZNF251,ZNF7,ZNF135,ZNF283,ZNF569,ZNF699,ZNF540,ZNF573,ZNF780A,ZNF420,ZNF345,ZNF404,ZNF30,ZNF571,ZNF470,ZNF615,ZNF84,ZNF41,ZNF84,ZNF605,ZNF484,ZNF337,ZNF12,ZNF33B,ZNF33A,ZNF334,ZNF717,ZNF630
PTF1A	ENSG00000168267	FERD3L,PTF1A
ZNF829	ENSG00000185869	ZFP92,ZNF707,ZNF2,ZNF302,ZNF829,ZNF140,ZNF566
TBX15	ENSG00000092607	T,TBX3,TBX6,TBX2,TBX5,TBX4,TBX20,TBX22,TBX18,TBX15,TBX19,TBX10,TBX1
ARNTL	ENSG00000133794	ARNT2,ARNT,ARNTL,ARNTL2,NPAS2,CLOCK
PRB3	ENSG00000197870	PRB1,PRB2,PRB4,PRB3
RAPGEF4	ENSG00000091428	CTC-432M15.3,RAPGEF4,RAPGEF3,RAPGEF5,RAPGEFL1,RAPGEF6,RAPGEF2,RASGEF1C,RASGEF1B,RASGEF1A
ZNF813	ENSG00000198346	ZNF28,ZNF468,ZNF701,ZNF320,ZNF321P,ZNF860,ZNF816,ZNF578,ZNF813,ZNF611,ZNF525,ZNF765,ZNF600,ZNF415,ZNF83,ZNF480,ZNF528,ZNF880,ZNF610,ZNF766,ZNF534,ZNF677
FOXO1	ENSG00000150907	FOXO1,FOXO4,FOXO3,FOXO6
ADAMTS17	ENSG00000140470	ADAMTS1,ADAMTS17,ADAMTS19,ADAMTS14,ADAMTS3,ADAMTS2,ADAMTS16,ADAMTS18,ADAMTS10,ADAMTS6,ADAMTS4,ADAMTS8,ADAMTS9,ADAMTS15,ADAMTS20,ADAMTS5
CTCF	ENSG00000102974	CTCFL,CTCF,HINFP,ZFP64
ZNF696	ENSG00000185730	ZNF696
ZNF267	ENSG00000185947	ZNF267,ZNF720
ZBTB45	ENSG00000119574	ZBTB12,ZBTB20,ZBTB22,ZBTB26,ZBTB34,ZBTB37,ZBTB43,ZBTB45,ZBTB6,ZBTB9
RFXANK	ENSG00000064490	ANKEF1,ANKRA2,RFXANK
ZNF74	ENSG00000185252	ZFP14,ZNF582,ZNF79,ZNF34,ZNF181,ZNF554,ZNF74,ZNF527,ZNF354C,ZNF354B,ZNF287,ZNF354A,ZNF250,ZNF286A,ZFP90,ZNF286A,ZNF391,ZNF286B,ZNF454,ZNF879,ZFP30,ZFP82,ZNF529,ZNF331,ZNF471,ZNF570,ZNF583,ZNF565,ZNF383,ZNF461,ZNF790
ZSCAN1	ENSG00000152467	ZNF215,ZNF483,ZSCAN18,ZNF274,ZSCAN1
ZNF611	ENSG00000213020	ZNF28,ZNF468,ZNF701,ZNF320,ZNF321P,ZNF860,ZNF816,ZNF578,ZNF813,ZNF611,ZNF525,ZNF765,ZNF600,ZNF415,ZNF83,ZNF480,ZNF528,ZNF880,ZNF610,ZNF766,ZNF534,ZNF677
DOT1L	ENSG00000104885	DOT1L
STAT1	ENSG00000115415	STAT1,STAT6,STAT2,STAT5A,STAT5B,STAT4,STAT3
ZNF3	ENSG00000166526	ZKSCAN1,ZKSCAN3,ZNF213,ZNF446,ZKSCAN4,ZNF18,ZNF394,ZNF500,ZNF3,ZSCAN22,ZNF174,ZSCAN31,ZNF232,ZNF24,ZSCAN30,ZNF397,ZNF396,ZKSCAN8,ZSCAN16,ZSCAN23,ZNF165,ZSCAN9,ZSCAN12,ZSCAN21
ZNF521	ENSG00000198795	ZNF208,ZNF729,ZNF91,ZNF850,PEG3,ZNF521,ZNF423
FOXA3	ENSG00000170608	FOXA1,FOXI1,FOXC1,FOXS1,FOXI2,FOXC2,FOXL2,FOXL1,FOXD1,FOXB2,FOXB1,FOXD2,FOXD4L2,FOXD3,FOXD4L6,FOXE1,FOXD4L1,FOXD4L5,FOXD4L3,FOXE3,FOXD4,FOXD4L4,FOXA2,FOXA3
CBX2	ENSG00000173894	CBX2,CBX4,CBX7,CBX8,CBX6
HMGXB4	ENSG00000100281	HMGXB4
ZBTB17	ENSG00000116809	HIC1,HIC2,MYNN,RP1-27O5.3,ZBTB10,ZBTB17,ZBTB18,ZBTB3,ZBTB42,ZBTB44,ZBTB46,ZBTB48,ZBTB49,ZBTB5,ZBTB8A,ZBTB8B
HES3	ENSG00000173673	HES3
ZNF90	ENSG00000213988	ZNF100,ZNF430,ZNF431,ZNF714,ZNF724P,ZNF730,ZNF117,ZNF681,ZNF98,ZNF138,ZNF85,ZNF675,ZNF492,ZNF728,ZNF726,ZNF676,ZNF254,ZNF90,ZNF506,ZNF626,ZNF486,ZNF737,ZNF253,ZNF66,ZNF93,ZNF429,ZNF680,ZNF257,ZNF92,ZNF708,ZNF273,ZNF479,ZNF141,ZNF679,ZNF716,ZNF732,ZNF736,ZNF682,ZNF695,ZNF727,ZNF195,ZNF519
ETV3	ENSG00000117036	ERF,ERG,ETS1,ETS2,ETV1,ETV2,ETV3,ETV3L,ETV4,ETV5,FEV,FLI1,GABPA
PBX3	ENSG00000167081	PBX1,PBX4,PBX3,PBX2
ZNF260	ENSG00000254004	ZNF146,ZNF260
RBPJL	ENSG00000124232	RBPJ,RBPJL
SNAI3	ENSG00000185669	SCRT1,SCRT2,SNAI2,SNAI1,SNAI3
ZNF629	ENSG00000102870	ZFP62,ZNF814,ZNF629,ZNF347,ZNF836,ZNF473,ZNF268,ZNF845,ZNF585A,ZNF160,ZNF658,ZNF197,ZNF841,ZNF616,ZNF585B,ZNF808,ZNF107,ZNF99,ZNF43,ZNF721,ZNF493,ZNF780B,ZNF546,ZNF624,ZNF594
HMGB2	ENSG00000164104	HMGB1,HMGB4,HMGB3,HMGB2
CREB3L4	ENSG00000143578	CREB3,CREB3L4,CREB3L3,CREB3L2,CREB3L1
ZNF75D	ENSG00000186376	ZNF75A,ZNF75D
ONECUT3	ENSG00000205922	CUX1,CUX2,ONECUT3,ONECUT2,ONECUT1
BATF	ENSG00000156127	BATF,BATF3,BATF2
ZNF335	ENSG00000198026	ZNF335
CREM	ENSG00000095794	ATF1,CREB1,CREM
PRRX2	ENSG00000167157	ALX1,PRRX1,RAX2,ISX,PRRX2,OTP,RAX,PHOX2A,SHOX,ARX,DRGX,SHOX2,PHOX2B,ALX3,ALX4
GMEB2	ENSG00000101216	GMEB1,GMEB2
ELK4	ENSG00000158711	ELK1,ELK3,ELK4
TEF	ENSG00000167074	DBP,TEF,HLF
H1F0	ENSG00000189060	H1F0,HIST1H1C,HIST1H1E,HIST1H1A,HIST1H1T,HIST1H1D,HIST1H1B
FOXN2	ENSG00000170802	FOXF1,FOXF2,FOXG1,FOXH1,FOXJ1,FOXJ2,FOXJ3,FOXK1,FOXK2,FOXN1,FOXN2,FOXN3,FOXN4,FOXQ1,FOXR1,FOXR2
SMARCA1	ENSG00000102038	CHD1L,SMARCA1,SMARCA5
ZIK1	ENSG00000171649	AC003002.4,ZNF256,AC004076.9,ZNF552,ZNF586,ZIK1,ZNF417,ZNF154,ZNF418,ZNF776,AC003006.7,ZNF587B,ZNF551,ZNF530,ZNF416,CTD-2583A14.10,ZNF587,ZNF792,ZNF548,ZNF749,ZNF17,AC003002.6,ZNF547,AC003005.4,ZNF773,ZNF419,ZNF211,ZNF584,ZNF132,ZNF549,ZNF772,ZNF134,ZNF671,ZNF304
HMGA2	ENSG00000149948	HMGA2
DMRTA2	ENSG00000142700	DMRTA1,DMRTA2,DMRTB1,DMRT1,DMRT2,DMRT3
NR2F2	ENSG00000185551	HNF4A,NR2F1,NR2F2,NR2E1,NR2F6,NR2C1,RXRA,NR2C2,RXRB,RXRG,HNF4G
ZNF846	ENSG00000196605	ZNF121,ZNF560,ZNF778,ZNF562,ZNF266,ZNF426,ZNF561,ZNF812,ZNF559,ZNF846
ZBTB24	ENSG00000112365	ZBTB24,ZNF131
PLXND1	ENSG00000004399	PLXNA1,PLXND1,PLXNB1,PLXNB2,PLXNB3,PLXNA3,PLXNA4,PLXNA2,PLXNC1
EMX1	ENSG00000135638	NOTO,EN2,EMX1,EN1,EMX2,VAX2,VAX1
PRDM1	ENSG00000057657	PRDM1,ZNF683
ZNF558	ENSG00000167785	ZNF124,ZNF317,ZNF559-ZNF177,ZNF891,ZNF333,ZNF557,ZNF177,ZNF558
TEAD4	ENSG00000197905	TEAD1,TEAD4,TEAD2,TEAD3
ZNF215	ENSG00000149054	ZNF215,ZNF483,ZSCAN18,ZNF274,ZSCAN1
BBX	ENSG00000114439	BBX
ZBTB14	ENSG00000198081	ZBTB14,ZBTB21,ZBTB33,ZBTB38,ZBTB4,ZBTB7A,ZBTB7B,ZBTB7C
CREBL2	ENSG00000111269	CREBL2
ZNF287	ENSG00000141040	ZFP14,ZNF582,ZNF79,ZNF34,ZNF181,ZNF554,ZNF74,ZNF527,ZNF354C,ZNF354B,ZNF287,ZNF354A,ZNF250,ZNF286A,ZFP90,ZNF286A,ZNF391,ZNF286B,ZNF454,ZNF879,ZFP30,ZFP82,ZNF529,ZNF331,ZNF471,ZNF570,ZNF583,ZNF565,ZNF383,ZNF461,ZNF790
CREB5	ENSG00000146592	ATF2,RP11-793H13.10,ATF7,CREB5
RERE	ENSG00000142599	MTA1,MTA3,MTA2,RERE
FOXN3	ENSG00000053254	FOXF1,FOXF2,FOXG1,FOXH1,FOXJ1,FOXJ2,FOXJ3,FOXK1,FOXK2,FOXN1,FOXN2,FOXN3,FOXN4,FOXQ1,FOXR1,FOXR2
BNC1	ENSG00000169594	BNC1,BNC2
ZNF429	ENSG00000197013	ZNF100,ZNF430,ZNF431,ZNF714,ZNF724P,ZNF730,ZNF117,ZNF681,ZNF98,ZNF138,ZNF85,ZNF675,ZNF492,ZNF728,ZNF726,ZNF676,ZNF254,ZNF90,ZNF506,ZNF626,ZNF486,ZNF737,ZNF253,ZNF66,ZNF93,ZNF429,ZNF680,ZNF257,ZNF92,ZNF708,ZNF273,ZNF479,ZNF141,ZNF679,ZNF716,ZNF732,ZNF736,ZNF682,ZNF695,ZNF727,ZNF195,ZNF519
ZNF831	ENSG00000124203	HIVEP1,HIVEP2,HIVEP3,ZNF831
ZNF33B	ENSG00000196693	RBAK,ZNF665,ZNF189,ZNF23,ZNF184,ZNF251,ZNF7,ZNF135,ZNF283,ZNF569,ZNF699,ZNF540,ZNF573,ZNF780A,ZNF420,ZNF345,ZNF404,ZNF30,ZNF571,ZNF470,ZNF615,ZNF84,ZNF41,ZNF84,ZNF605,ZNF484,ZNF337,ZNF12,ZNF33B,ZNF33A,ZNF334,ZNF717,ZNF630
ZNF608	ENSG00000168916	ZNF608,ZNF609
PLXNA4	ENSG00000221866	PLXNA1,PLXND1,PLXNB1,PLXNB2,PLXNB3,PLXNA3,PLXNA4,PLXNA2,PLXNC1
SLC4A10	ENSG00000144290	SLC4A1,SLC4A7,SLC4A4,SLC4A8,SLC4A10,SLC4A9,SLC4A5,SLC4A2,SLC4A3,SLC4A11
CUL1	ENSG00000055130	CUL1,CUL3,CUL5,CUL4A,CUL4B,CUL2
TPRX1	ENSG00000178928	TPRX1,TPRX2P
DEPDC1	ENSG00000024526	DEPDC1,DEPDC1B,DEPDC4,DEPDC7
ZNF461	ENSG00000197808	ZFP14,ZNF582,ZNF79,ZNF34,ZNF181,ZNF554,ZNF74,ZNF527,ZNF354C,ZNF354B,ZNF287,ZNF354A,ZNF250,ZNF286A,ZFP90,ZNF286A,ZNF391,ZNF286B,ZNF454,ZNF879,ZFP30,ZFP82,ZNF529,ZNF331,ZNF471,ZNF570,ZNF583,ZNF565,ZNF383,ZNF461,ZNF790
ZNF165	ENSG00000197279	ZKSCAN1,ZKSCAN3,ZNF213,ZNF446,ZKSCAN4,ZNF18,ZNF394,ZNF500,ZNF3,ZSCAN22,ZNF174,ZSCAN31,ZNF232,ZNF24,ZSCAN30,ZNF397,ZNF396,ZKSCAN8,ZSCAN16,ZSCAN23,ZNF165,ZSCAN9,ZSCAN12,ZSCAN21
LHX1	ENSG00000132130	ISL1,LMX1A,LMX1B,LHX9,LHX4,LHX1,LHX5,LHX2,LHX3,ISL2,LHX8,LHX6
GZF1	ENSG00000125812	GZF1
ZNF618	ENSG00000157657	ZNF618
ZFX	ENSG00000005889	ZFX,ZFY,ZNF711
VDR	ENSG00000111424	NR1D1,NR1I2,NR1H2,VDR,NR1H3,NR1I3,NR1H4,PPARG,PPARA,PPARD,RARA,THRB,RARB,RARG,THRA,NR1D2,RORC,RORA,RORB
CLOCK	ENSG00000134852	ARNT2,ARNT,ARNTL,ARNTL2,NPAS2,CLOCK
MLX	ENSG00000108788	MLX,MLXIP,MLXIPL
PPARD	ENSG00000112033	NR1D1,NR1I2,NR1H2,VDR,NR1H3,NR1I3,NR1H4,PPARG,PPARA,PPARD,RARA,THRB,RARB,RARG,THRA,NR1D2,RORC,RORA,RORB
ZNF333	ENSG00000160961	ZNF124,ZNF317,ZNF559-ZNF177,ZNF891,ZNF333,ZNF557,ZNF177,ZNF558
THAP2	ENSG00000173451	RP11-293I14.2,THAP2,THAP1,THAP8,THAP3,THAP5
IRF5	ENSG00000128604	IRF1,IRF2,IRF3,IRF4,IRF5,IRF6,IRF7,IRF8,IRF9
GPR155	ENSG00000163328	GPR155
DACH2	ENSG00000126733	DACH1,DACH2
ZNF213	ENSG00000085644	ZKSCAN1,ZKSCAN3,ZNF213,ZNF446,ZKSCAN4,ZNF18,ZNF394,ZNF500,ZNF3,ZSCAN22,ZNF174,ZSCAN31,ZNF232,ZNF24,ZSCAN30,ZNF397,ZNF396,ZKSCAN8,ZSCAN16,ZSCAN23,ZNF165,ZSCAN9,ZSCAN12,ZSCAN21
NANOGNB	ENSG00000205857	NANOGNB
ZNF695	ENSG00000197472	ZNF100,ZNF430,ZNF431,ZNF714,ZNF724P,ZNF730,ZNF117,ZNF681,ZNF98,ZNF138,ZNF85,ZNF675,ZNF492,ZNF728,ZNF726,ZNF676,ZNF254,ZNF90,ZNF506,ZNF626,ZNF486,ZNF737,ZNF253,ZNF66,ZNF93,ZNF429,ZNF680,ZNF257,ZNF92,ZNF708,ZNF273,ZNF479,ZNF141,ZNF679,ZNF716,ZNF732,ZNF736,ZNF682,ZNF695,ZNF727,ZNF195,ZNF519
ZNF548	ENSG00000188785	AC003002.4,ZNF256,AC004076.9,ZNF552,ZNF586,ZIK1,ZNF417,ZNF154,ZNF418,ZNF776,AC003006.7,ZNF587B,ZNF551,ZNF530,ZNF416,CTD-2583A14.10,ZNF587,ZNF792,ZNF548,ZNF749,ZNF17,AC003002.6,ZNF547,AC003005.4,ZNF773,ZNF419,ZNF211,ZNF584,ZNF132,ZNF549,ZNF772,ZNF134,ZNF671,ZNF304
NR3C2	ENSG00000151623	ESRRA,PGR,AR,NR3C1,NR3C2,NR4A2,NR4A3,NR4A1,ESRRB,ESRRG,ESR2,ESR1
NPAS2	ENSG00000170485	ARNT2,ARNT,ARNTL,ARNTL2,NPAS2,CLOCK
ZNF577	ENSG00000161551	ZNF350,ZNF577
MYBL1	ENSG00000185697	MYB,MYBL1,MYBL2
HOXB1	ENSG00000120094	GSX1,HOXB3,HOXD3,HOXA3,PDX1,HOXD1,HOXB2,HOXA1,HOXB1,HOXA2,GSX2,MEOX1,MEOX2,EVX1,EVX2
MST1R	ENSG00000164078	AXL,TYRO3,MERTK,MET,RYK,MST1R
DUSP12	ENSG00000081721	DUSP12
TIGD7	ENSG00000140993	JRKL,CENPB,TIGD3,TIGD4,TIGD6,TIGD2,TIGD7,TIGD5,TIGD1
CREB3L2	ENSG00000182158	CREB3,CREB3L4,CREB3L3,CREB3L2,CREB3L1
ZNF45	ENSG00000124459	CTC-512J12.6,ZNF214,ZNF235,ZNF233,ZNF112,ZNF221,ZNF222,ZNF230,ZNF284,ZNF155,ZNF225,ZNF223,ZNF224,ZNF223,ZNF226,ZNF234,ZNF227,ZNF45,ZNF285,ZNF229
ZNF676	ENSG00000196109	ZNF100,ZNF430,ZNF431,ZNF714,ZNF724P,ZNF730,ZNF117,ZNF681,ZNF98,ZNF138,ZNF85,ZNF675,ZNF492,ZNF728,ZNF726,ZNF676,ZNF254,ZNF90,ZNF506,ZNF626,ZNF486,ZNF737,ZNF253,ZNF66,ZNF93,ZNF429,ZNF680,ZNF257,ZNF92,ZNF708,ZNF273,ZNF479,ZNF141,ZNF679,ZNF716,ZNF732,ZNF736,ZNF682,ZNF695,ZNF727,ZNF195,ZNF519
ZNF329	ENSG00000181894	ZFP2,ZNF774,ZNF10,ZNF835,ZNF322,ZNF436,ZSCAN2,ZNF606,ZNF180,ZNF572,ZFP3,ZNF71,ZNF544,ZNF329,ZFP37,ZNF852,ZKSCAN7,ZNF678,ZNF502
FOXP4	ENSG00000137166	FOXP1,FOXP2,FOXP4,FOXP3
ZNF610	ENSG00000167554	ZNF28,ZNF468,ZNF701,ZNF320,ZNF321P,ZNF860,ZNF816,ZNF578,ZNF813,ZNF611,ZNF525,ZNF765,ZNF600,ZNF415,ZNF83,ZNF480,ZNF528,ZNF880,ZNF610,ZNF766,ZNF534,ZNF677
TAX1BP1	ENSG00000106052	CALCOCO1,TAX1BP1,CALCOCO2
ZIC4	ENSG00000174963	GLI1,GLI2,GLI3,GLIS1,GLIS2,GLIS3,MTF1,ZIC1,ZIC2,ZIC3,ZIC4,ZIC5,ZNF143,ZNF410,ZNF76
EGR4	ENSG00000135625	EGR1,EGR3,EGR2,EGR4,WT1
HES2	ENSG00000069812	HES1,HES4,HES2,HES6,HES5
FOXD2	ENSG00000186564	FOXA1,FOXI1,FOXC1,FOXS1,FOXI2,FOXC2,FOXL2,FOXL1,FOXD1,FOXB2,FOXB1,FOXD2,FOXD4L2,FOXD3,FOXD4L6,FOXE1,FOXD4L1,FOXD4L5,FOXD4L3,FOXE3,FOXD4,FOXD4L4,FOXA2,FOXA3
ZBTB6	ENSG00000186130	ZBTB12,ZBTB20,ZBTB22,ZBTB26,ZBTB34,ZBTB37,ZBTB43,ZBTB45,ZBTB6,ZBTB9
SP7	ENSG00000170374	KLF13,KLF17,KLF15,SP7,SP5,SP9,SP6,SP8,SP3,SP2,SP4,SP1,KLF2,KLF7,KLF5,KLF6,KLF4,KLF1,KLF8,KLF3,KLF12,KLF14,KLF9,KLF16,KLF11,KLF10
KLF1	ENSG00000105610	KLF13,KLF17,KLF15,SP7,SP5,SP9,SP6,SP8,SP3,SP2,SP4,SP1,KLF2,KLF7,KLF5,KLF6,KLF4,KLF1,KLF8,KLF3,KLF12,KLF14,KLF9,KLF16,KLF11,KLF10
RXRG	ENSG00000143171	HNF4A,NR2F1,NR2F2,NR2E1,NR2F6,NR2C1,RXRA,NR2C2,RXRB,RXRG,HNF4G
BHLHA9	ENSG00000205899	BHLHA9
ZNF140	ENSG00000196387	ZFP92,ZNF707,ZNF2,ZNF302,ZNF829,ZNF140,ZNF566
ZNF775	ENSG00000196456	ZNF775
ZNF664	ENSG00000179195	OSR1,OSR2,ZNF664,ZNF239
DBP	ENSG00000105516	DBP,TEF,HLF
BRD9	ENSG00000028310	BRD7,BRD9
VEZF1	ENSG00000136451	MAZ,PATZ1,VEZF1
PRDM8	ENSG00000152784	PRDM8,ZNF488
SRCAP	ENSG00000080603	EP400,EP400NL,SRCAP
ZFP62	ENSG00000196670	ZFP62,ZNF814,ZNF629,ZNF347,ZNF836,ZNF473,ZNF268,ZNF845,ZNF585A,ZNF160,ZNF658,ZNF197,ZNF841,ZNF616,ZNF585B,ZNF808,ZNF107,ZNF99,ZNF43,ZNF721,ZNF493,ZNF780B,ZNF546,ZNF624,ZNF594
FOSL2	ENSG00000075426	FOS,FOSL2,FOSB,FOSL1
PPP1R13L	ENSG00000104881	PPP1R13B,PPP1R13L,TP53BP2
ZNF563	ENSG00000188868	CTD-2006C1.10,CTD-3105H18.14,CTD-3105H18.16,CTD-3105H18.18,ZNF101,ZNF136,ZNF14,ZNF20,ZNF433,ZNF439,ZNF44,ZNF440,ZNF441,ZNF442,ZNF443,ZNF490,ZNF491,ZNF555,ZNF556,ZNF563,ZNF564,ZNF57,ZNF625,ZNF625-ZNF20,ZNF627,ZNF669,ZNF670,ZNF69,ZNF700,ZNF709,ZNF763,ZNF77,ZNF788,ZNF791,ZNF799,ZNF823,ZNF844,ZNF878
TCF7L1	ENSG00000152284	LEF1,TCF7,TCF7L2,TCF7L1
THAP4	ENSG00000176946	THAP4
ZNF84	ENSG00000198040	RBAK,ZNF665,ZNF189,ZNF23,ZNF184,ZNF251,ZNF7,ZNF135,ZNF283,ZNF569,ZNF699,ZNF540,ZNF573,ZNF780A,ZNF420,ZNF345,ZNF404,ZNF30,ZNF571,ZNF470,ZNF615,ZNF84,ZNF41,ZNF84,ZNF605,ZNF484,ZNF337,ZNF12,ZNF33B,ZNF33A,ZNF334,ZNF717,ZNF630
HOXD8	ENSG00000175879	HOXA4,HOXD8,HOXA6,HOXB6,HOXA7,HOXC6,HOXB7,HOXB8,HOXC8,HOXD4,HOXC4,HOXB4,HOXC4,HOXA5,HOXC5,RP11-834C11.12,HOXB5
ZNF394	ENSG00000160908	ZKSCAN1,ZKSCAN3,ZNF213,ZNF446,ZKSCAN4,ZNF18,ZNF394,ZNF500,ZNF3,ZSCAN22,ZNF174,ZSCAN31,ZNF232,ZNF24,ZSCAN30,ZNF397,ZNF396,ZKSCAN8,ZSCAN16,ZSCAN23,ZNF165,ZSCAN9,ZSCAN12,ZSCAN21
DPF3	ENSG00000205683	DPF1,DPF3,DPF2,PHF10
ZDHHC11	ENSG00000188818	ZDHHC1,ZDHHC11,ZDHHC11B,ZDHHC14,ZDHHC18,ZDHHC19,ZDHHC4,ZDHHC5,ZDHHC8,ZDHHC9
HNF1A	ENSG00000135100	HNF1A,HNF1B
HIST1H1B	ENSG00000184357	H1F0,HIST1H1C,HIST1H1E,HIST1H1A,HIST1H1T,HIST1H1D,HIST1H1B
ZNF701	ENSG00000167562	ZNF28,ZNF468,ZNF701,ZNF320,ZNF321P,ZNF860,ZNF816,ZNF578,ZNF813,ZNF611,ZNF525,ZNF765,ZNF600,ZNF415,ZNF83,ZNF480,ZNF528,ZNF880,ZNF610,ZNF766,ZNF534,ZNF677
ZNF835	ENSG00000127903	ZFP2,ZNF774,ZNF10,ZNF835,ZNF322,ZNF436,ZSCAN2,ZNF606,ZNF180,ZNF572,ZFP3,ZNF71,ZNF544,ZNF329,ZFP37,ZNF852,ZKSCAN7,ZNF678,ZNF502
FOXP2	ENSG00000128573	FOXP1,FOXP2,FOXP4,FOXP3
SCAPER	ENSG00000140386	SCAPER
TGIF2LY	ENSG00000176679	PKNOX2,TGIF2LY,TGIF2,TGIF2LX,PKNOX1,MEIS3,MEIS1,MEIS2
PRKRIR	ENSG00000137492	PRKRIR
ZNF155	ENSG00000204920	CTC-512J12.6,ZNF214,ZNF235,ZNF233,ZNF112,ZNF221,ZNF222,ZNF230,ZNF284,ZNF155,ZNF225,ZNF223,ZNF224,ZNF223,ZNF226,ZNF234,ZNF227,ZNF45,ZNF285,ZNF229
RARA	ENSG00000131759	NR1D1,NR1I2,NR1H2,VDR,NR1H3,NR1I3,NR1H4,PPARG,PPARA,PPARD,RARA,THRB,RARB,RARG,THRA,NR1D2,RORC,RORA,RORB
RCOR1	ENSG00000089902	RCOR1,RCOR3,RCOR2
ZNF528	ENSG00000167555	ZNF28,ZNF468,ZNF701,ZNF320,ZNF321P,ZNF860,ZNF816,ZNF578,ZNF813,ZNF611,ZNF525,ZNF765,ZNF600,ZNF415,ZNF83,ZNF480,ZNF528,ZNF880,ZNF610,ZNF766,ZNF534,ZNF677
IKZF2	ENSG00000030419	IKZF1,IKZF3,IKZF4,IKZF2,IKZF5
OTX1	ENSG00000115507	CRX,DMBX1,GSC,GSC2,HESX1,MIXL1,OTX1,OTX2,PITX1,PITX2,PITX3,PROP1,UNCX,VSX1,VSX2
ZNF174	ENSG00000103343	ZKSCAN1,ZKSCAN3,ZNF213,ZNF446,ZKSCAN4,ZNF18,ZNF394,ZNF500,ZNF3,ZSCAN22,ZNF174,ZSCAN31,ZNF232,ZNF24,ZSCAN30,ZNF397,ZNF396,ZKSCAN8,ZSCAN16,ZSCAN23,ZNF165,ZSCAN9,ZSCAN12,ZSCAN21
OTX2	ENSG00000165588	CRX,DMBX1,GSC,GSC2,HESX1,MIXL1,OTX1,OTX2,PITX1,PITX2,PITX3,PROP1,UNCX,VSX1,VSX2
ZNF114	ENSG00000178150	ZNF114
ZNF44	ENSG00000197857	CTD-2006C1.10,CTD-3105H18.14,CTD-3105H18.16,CTD-3105H18.18,ZNF101,ZNF136,ZNF14,ZNF20,ZNF433,ZNF439,ZNF44,ZNF440,ZNF441,ZNF442,ZNF443,ZNF490,ZNF491,ZNF555,ZNF556,ZNF563,ZNF564,ZNF57,ZNF625,ZNF625-ZNF20,ZNF627,ZNF669,ZNF670,ZNF69,ZNF700,ZNF709,ZNF763,ZNF77,ZNF788,ZNF791,ZNF799,ZNF823,ZNF844,ZNF878
CBFB	ENSG00000067955	CBFB
PITX1	ENSG00000069011	CRX,DMBX1,GSC,GSC2,HESX1,MIXL1,OTX1,OTX2,PITX1,PITX2,PITX3,PROP1,UNCX,VSX1,VSX2
KRTAP5-1	ENSG00000205869	KRTAP5-1
ZNF385C	ENSG00000187595	ZNF385A,ZNF385B,ZNF385D,ZNF385C
KMT2D	ENSG00000167548	KMT2C,SETD1A,KMT2D,EZH2,EZH1
ZNF555	ENSG00000186300	CTD-2006C1.10,CTD-3105H18.14,CTD-3105H18.16,CTD-3105H18.18,ZNF101,ZNF136,ZNF14,ZNF20,ZNF433,ZNF439,ZNF44,ZNF440,ZNF441,ZNF442,ZNF443,ZNF490,ZNF491,ZNF555,ZNF556,ZNF563,ZNF564,ZNF57,ZNF625,ZNF625-ZNF20,ZNF627,ZNF669,ZNF670,ZNF69,ZNF700,ZNF709,ZNF763,ZNF77,ZNF788,ZNF791,ZNF799,ZNF823,ZNF844,ZNF878
BATF2	ENSG00000168062	BATF,BATF3,BATF2
FOXN4	ENSG00000139445	FOXF1,FOXF2,FOXG1,FOXH1,FOXJ1,FOXJ2,FOXJ3,FOXK1,FOXK2,FOXN1,FOXN2,FOXN3,FOXN4,FOXQ1,FOXR1,FOXR2
ZNF580	ENSG00000213015	ZNF362,ZNF384,ZNF524,ZNF581,ZNF580
TBX4	ENSG00000121075	T,TBX3,TBX6,TBX2,TBX5,TBX4,TBX20,TBX22,TBX18,TBX15,TBX19,TBX10,TBX1
ZIC5	ENSG00000139800	GLI1,GLI2,GLI3,GLIS1,GLIS2,GLIS3,MTF1,ZIC1,ZIC2,ZIC3,ZIC4,ZIC5,ZNF143,ZNF410,ZNF76
SIX6	ENSG00000184302	SIX1,SIX2,SIX6,SIX3,SIX4,SIX5
ZNF276	ENSG00000158805	ZFP91,ZFP91-CNTF,ZNF692,ZNF276,ZNF653
EZH1	ENSG00000108799	KMT2C,SETD1A,KMT2D,EZH2,EZH1
PPARA	ENSG00000186951	NR1D1,NR1I2,NR1H2,VDR,NR1H3,NR1I3,NR1H4,PPARG,PPARA,PPARD,RARA,THRB,RARB,RARG,THRA,NR1D2,RORC,RORA,RORB
BPNT1	ENSG00000162813	BPNT1,IMPAD1
DVL3	ENSG00000161202	DVL1,DVL3,DVL2
PLXNA2	ENSG00000076356	PLXNA1,PLXND1,PLXNB1,PLXNB2,PLXNB3,PLXNA3,PLXNA4,PLXNA2,PLXNC1
GATA3	ENSG00000107485	GATA1,GATA4,GATA5,GATA6,GATA2,GATA3,TRPS1
RORA	ENSG00000069667	NR1D1,NR1I2,NR1H2,VDR,NR1H3,NR1I3,NR1H4,PPARG,PPARA,PPARD,RARA,THRB,RARB,RARG,THRA,NR1D2,RORC,RORA,RORB
ZNF365	ENSG00000138311	FBXO41,ZNF365
PITX2	ENSG00000164093	CRX,DMBX1,GSC,GSC2,HESX1,MIXL1,OTX1,OTX2,PITX1,PITX2,PITX3,PROP1,UNCX,VSX1,VSX2
ARX	ENSG00000004848	ALX1,PRRX1,RAX2,ISX,PRRX2,OTP,RAX,PHOX2A,SHOX,ARX,DRGX,SHOX2,PHOX2B,ALX3,ALX4
EBF4	ENSG00000088881	EBF1,EBF4,EBF3,EBF2
IRX6	ENSG00000159387	IRX1,IRX5,IRX4,IRX6,MKX,IRX2,IRX3
HHEX	ENSG00000152804	DBX1,DBX2,HLX,HHEX
ZNF597	ENSG00000167981	ZNF200,ZNF597
MLLT1	ENSG00000130382	MLLT1,MLLT3
ONECUT1	ENSG00000169856	CUX1,CUX2,ONECUT3,ONECUT2,ONECUT1
PLEK2	ENSG00000100558	PLEK,PLEK2
INSM1	ENSG00000173404	INSM1,INSM2
ZNF493	ENSG00000196268	ZFP62,ZNF814,ZNF629,ZNF347,ZNF836,ZNF473,ZNF268,ZNF845,ZNF585A,ZNF160,ZNF658,ZNF197,ZNF841,ZNF616,ZNF585B,ZNF808,ZNF107,ZNF99,ZNF43,ZNF721,ZNF493,ZNF780B,ZNF546,ZNF624,ZNF594
FOXC2	ENSG00000176692	FOXA1,FOXI1,FOXC1,FOXS1,FOXI2,FOXC2,FOXL2,FOXL1,FOXD1,FOXB2,FOXB1,FOXD2,FOXD4L2,FOXD3,FOXD4L6,FOXE1,FOXD4L1,FOXD4L5,FOXD4L3,FOXE3,FOXD4,FOXD4L4,FOXA2,FOXA3
ZNF619	ENSG00000177873	AC010547.9,ZNF19,ZNF662,ZNF619,ZNF621,ZNF620
HDX	ENSG00000165259	HDX
RP11-1396O13.13	ENSG00000219492	RP11-1396O13.13,ZNF705G,ZNF705A,ZNF705D,ZNF705B,ZNF596
ZNF582	ENSG00000018869	ZFP14,ZNF582,ZNF79,ZNF34,ZNF181,ZNF554,ZNF74,ZNF527,ZNF354C,ZNF354B,ZNF287,ZNF354A,ZNF250,ZNF286A,ZFP90,ZNF286A,ZNF391,ZNF286B,ZNF454,ZNF879,ZFP30,ZFP82,ZNF529,ZNF331,ZNF471,ZNF570,ZNF583,ZNF565,ZNF383,ZNF461,ZNF790
ZNF732	ENSG00000186777	ZNF100,ZNF430,ZNF431,ZNF714,ZNF724P,ZNF730,ZNF117,ZNF681,ZNF98,ZNF138,ZNF85,ZNF675,ZNF492,ZNF728,ZNF726,ZNF676,ZNF254,ZNF90,ZNF506,ZNF626,ZNF486,ZNF737,ZNF253,ZNF66,ZNF93,ZNF429,ZNF680,ZNF257,ZNF92,ZNF708,ZNF273,ZNF479,ZNF141,ZNF679,ZNF716,ZNF732,ZNF736,ZNF682,ZNF695,ZNF727,ZNF195,ZNF519
ZNF717	ENSG00000227124	RBAK,ZNF665,ZNF189,ZNF23,ZNF184,ZNF251,ZNF7,ZNF135,ZNF283,ZNF569,ZNF699,ZNF540,ZNF573,ZNF780A,ZNF420,ZNF345,ZNF404,ZNF30,ZNF571,ZNF470,ZNF615,ZNF84,ZNF41,ZNF84,ZNF605,ZNF484,ZNF337,ZNF12,ZNF33B,ZNF33A,ZNF334,ZNF717,ZNF630
ELK1	ENSG00000126767	ELK1,ELK3,ELK4
ZFP91	ENSG00000186660	ZFP91,ZFP91-CNTF,ZNF692,ZNF276,ZNF653
KLF7	ENSG00000118263	KLF13,KLF17,KLF15,SP7,SP5,SP9,SP6,SP8,SP3,SP2,SP4,SP1,KLF2,KLF7,KLF5,KLF6,KLF4,KLF1,KLF8,KLF3,KLF12,KLF14,KLF9,KLF16,KLF11,KLF10
ZNF428	ENSG00000131116	ZNF428
FOXR1	ENSG00000176302	FOXF1,FOXF2,FOXG1,FOXH1,FOXJ1,FOXJ2,FOXJ3,FOXK1,FOXK2,FOXN1,FOXN2,FOXN3,FOXN4,FOXQ1,FOXR1,FOXR2
SP100	ENSG00000067066	SP100,SP140L,SP140,SP110
NEUROD2	ENSG00000171532	ATOH7,NEUROG2,NEUROD2,NEUROG3,NEUROD1,NEUROD4,NEUROG1,NEUROD6,ATOH1,BHLHA15
SP110	ENSG00000135899	SP100,SP140L,SP140,SP110
BRPF1	ENSG00000156983	BRPF3,JADE1,JADE2,JADE3,BRPF1,BRD1,PHF14
MIER2	ENSG00000105556	MIER1,MIER3,MIER2
ZNF491	ENSG00000177599	CTD-2006C1.10,CTD-3105H18.14,CTD-3105H18.16,CTD-3105H18.18,ZNF101,ZNF136,ZNF14,ZNF20,ZNF433,ZNF439,ZNF44,ZNF440,ZNF441,ZNF442,ZNF443,ZNF490,ZNF491,ZNF555,ZNF556,ZNF563,ZNF564,ZNF57,ZNF625,ZNF625-ZNF20,ZNF627,ZNF669,ZNF670,ZNF69,ZNF700,ZNF709,ZNF763,ZNF77,ZNF788,ZNF791,ZNF799,ZNF823,ZNF844,ZNF878
FAM171B	ENSG00000144369	FAM171A1,FAM171A2,FAM171B
HIVEP2	ENSG00000010818	HIVEP1,HIVEP2,HIVEP3,ZNF831
IRX4	ENSG00000113430	IRX1,IRX5,IRX4,IRX6,MKX,IRX2,IRX3
MYRF	ENSG00000124920	MYRF,MYRFL
ZNF705D	ENSG00000215343	RP11-1396O13.13,ZNF705G,ZNF705A,ZNF705D,ZNF705B,ZNF596
ETV3L	ENSG00000253831	ERF,ERG,ETS1,ETS2,ETV1,ETV2,ETV3,ETV3L,ETV4,ETV5,FEV,FLI1,GABPA
ZNF229	ENSG00000167383	CTC-512J12.6,ZNF214,ZNF235,ZNF233,ZNF112,ZNF221,ZNF222,ZNF230,ZNF284,ZNF155,ZNF225,ZNF223,ZNF224,ZNF223,ZNF226,ZNF234,ZNF227,ZNF45,ZNF285,ZNF229
CHD7	ENSG00000171316	CHD1,CHD8,CHD6,CHD9,CHD7,CHD2,CHD5,CHD4,CHD3
HOXA2	ENSG00000105996	GSX1,HOXB3,HOXD3,HOXA3,PDX1,HOXD1,HOXB2,HOXA1,HOXB1,HOXA2,GSX2,MEOX1,MEOX2,EVX1,EVX2
CUL5	ENSG00000166266	CUL1,CUL3,CUL5,CUL4A,CUL4B,CUL2
ZBTB18	ENSG00000179456	HIC1,HIC2,MYNN,RP1-27O5.3,ZBTB10,ZBTB17,ZBTB18,ZBTB3,ZBTB42,ZBTB44,ZBTB46,ZBTB48,ZBTB49,ZBTB5,ZBTB8A,ZBTB8B
GSX2	ENSG00000180613	GSX1,HOXB3,HOXD3,HOXA3,PDX1,HOXD1,HOXB2,HOXA1,HOXB1,HOXA2,GSX2,MEOX1,MEOX2,EVX1,EVX2
MTA3	ENSG00000057935	MTA1,MTA3,MTA2,RERE
HMGB4	ENSG00000176256	HMGB1,HMGB4,HMGB3,HMGB2
FOXO4	ENSG00000184481	FOXO1,FOXO4,FOXO3,FOXO6
ANAPC2	ENSG00000176248	ANAPC2
FOXD4L2	ENSG00000204828	FOXA1,FOXI1,FOXC1,FOXS1,FOXI2,FOXC2,FOXL2,FOXL1,FOXD1,FOXB2,FOXB1,FOXD2,FOXD4L2,FOXD3,FOXD4L6,FOXE1,FOXD4L1,FOXD4L5,FOXD4L3,FOXE3,FOXD4,FOXD4L4,FOXA2,FOXA3
HOXD12	ENSG00000170178	HOXA10,HOXA11,HOXA13,HOXA9,HOXB13,HOXB9,HOXC10,HOXC11,HOXC12,HOXC13,HOXC9,HOXD10,HOXD11,HOXD12,HOXD13,HOXD9,RP1-170O19.20
CERS5	ENSG00000139624	CERS1,CERS5,CERS4,CERS3,CERS6,CERS2
KLF8	ENSG00000102349	KLF13,KLF17,KLF15,SP7,SP5,SP9,SP6,SP8,SP3,SP2,SP4,SP1,KLF2,KLF7,KLF5,KLF6,KLF4,KLF1,KLF8,KLF3,KLF12,KLF14,KLF9,KLF16,KLF11,KLF10
ID4	ENSG00000172201	ID1,ID2,ID3,ID4
ZNF430	ENSG00000118620	ZNF100,ZNF430,ZNF431,ZNF714,ZNF724P,ZNF730,ZNF117,ZNF681,ZNF98,ZNF138,ZNF85,ZNF675,ZNF492,ZNF728,ZNF726,ZNF676,ZNF254,ZNF90,ZNF506,ZNF626,ZNF486,ZNF737,ZNF253,ZNF66,ZNF93,ZNF429,ZNF680,ZNF257,ZNF92,ZNF708,ZNF273,ZNF479,ZNF141,ZNF679,ZNF716,ZNF732,ZNF736,ZNF682,ZNF695,ZNF727,ZNF195,ZNF519
HIST1H1T	ENSG00000187475	H1F0,HIST1H1C,HIST1H1E,HIST1H1A,HIST1H1T,HIST1H1D,HIST1H1B
NKX2-3	ENSG00000119919	HMX1,HMX2,HMX3,NKX2-1,NKX2-2,NKX2-3,NKX2-4,NKX2-5,NKX2-6,NKX2-8,NKX3-1,NKX3-2,NKX6-1,NKX6-2,NKX6-3,TLX1,TLX2,TLX3
SOX5	ENSG00000134532	SOX1,SOX5,SOX6,SOX13,SOX7,SOX17,SOX18,SOX7,SOX9,SOX10,SOX3,SOX2,SOX15,SRY,SOX21,SOX14,SOX4,SOX11,SOX12
ZNF571	ENSG00000180479	RBAK,ZNF665,ZNF189,ZNF23,ZNF184,ZNF251,ZNF7,ZNF135,ZNF283,ZNF569,ZNF699,ZNF540,ZNF573,ZNF780A,ZNF420,ZNF345,ZNF404,ZNF30,ZNF571,ZNF470,ZNF615,ZNF84,ZNF41,ZNF84,ZNF605,ZNF484,ZNF337,ZNF12,ZNF33B,ZNF33A,ZNF334,ZNF717,ZNF630
PITX3	ENSG00000107859	CRX,DMBX1,GSC,GSC2,HESX1,MIXL1,OTX1,OTX2,PITX1,PITX2,PITX3,PROP1,UNCX,VSX1,VSX2
ZNF16	ENSG00000170631	ZNF16,ZNF655,ZNF623
ZNF283	ENSG00000167637	RBAK,ZNF665,ZNF189,ZNF23,ZNF184,ZNF251,ZNF7,ZNF135,ZNF283,ZNF569,ZNF699,ZNF540,ZNF573,ZNF780A,ZNF420,ZNF345,ZNF404,ZNF30,ZNF571,ZNF470,ZNF615,ZNF84,ZNF41,ZNF84,ZNF605,ZNF484,ZNF337,ZNF12,ZNF33B,ZNF33A,ZNF334,ZNF717,ZNF630
ZNF567	ENSG00000189042	AL603926.1,CTC-454I21.3,RBAK-RBAKDN,ZIM3,ZNF157,ZNF175,ZNF182,ZNF248,ZNF25,ZNF26,ZNF300,ZNF37A,ZNF382,ZNF487,ZNF510,ZNF567,ZNF568,ZNF613,ZNF614,ZNF649,ZNF674,ZNF782,ZNF793,ZNF81
ZNF354B	ENSG00000178338	ZFP14,ZNF582,ZNF79,ZNF34,ZNF181,ZNF554,ZNF74,ZNF527,ZNF354C,ZNF354B,ZNF287,ZNF354A,ZNF250,ZNF286A,ZFP90,ZNF286A,ZNF391,ZNF286B,ZNF454,ZNF879,ZFP30,ZFP82,ZNF529,ZNF331,ZNF471,ZNF570,ZNF583,ZNF565,ZNF383,ZNF461,ZNF790
NFIX	ENSG00000008441	NFIA,NFIX,NFIC,NFIB
ASCL4	ENSG00000187855	ASCL1,ASCL2,ASCL5,ASCL4,ASCL3
ZNF699	ENSG00000196110	RBAK,ZNF665,ZNF189,ZNF23,ZNF184,ZNF251,ZNF7,ZNF135,ZNF283,ZNF569,ZNF699,ZNF540,ZNF573,ZNF780A,ZNF420,ZNF345,ZNF404,ZNF30,ZNF571,ZNF470,ZNF615,ZNF84,ZNF41,ZNF84,ZNF605,ZNF484,ZNF337,ZNF12,ZNF33B,ZNF33A,ZNF334,ZNF717,ZNF630
ZNF691	ENSG00000164011	ZNF205,ZNF691
PAX6	ENSG00000007372	PAX1,PAX8,PAX2,PAX5,PAX9,PAX3,PAX7,PAX4,PAX6
MYSM1	ENSG00000162601	MPND,MYSM1
SPI1	ENSG00000066336	CTD-2545M3.6,SPIB,SPI1,SPIC
NFIB	ENSG00000147862	NFIA,NFIX,NFIC,NFIB
T	ENSG00000164458	T,TBX3,TBX6,TBX2,TBX5,TBX4,TBX20,TBX22,TBX18,TBX15,TBX19,TBX10,TBX1
HELT	ENSG00000187821	HELT,HEY1,HEY2,HEYL
POU4F3	ENSG00000091010	POU1F1,POU2F2,POU2F3,POU2F1,POU6F2,POU6F1,POU4F2,POU4F3,POU4F1,POU5F1,POU5F2,POU5F1B,POU3F3,POU3F1,POU3F4,POU3F2
ZNF23	ENSG00000167377	RBAK,ZNF665,ZNF189,ZNF23,ZNF184,ZNF251,ZNF7,ZNF135,ZNF283,ZNF569,ZNF699,ZNF540,ZNF573,ZNF780A,ZNF420,ZNF345,ZNF404,ZNF30,ZNF571,ZNF470,ZNF615,ZNF84,ZNF41,ZNF84,ZNF605,ZNF484,ZNF337,ZNF12,ZNF33B,ZNF33A,ZNF334,ZNF717,ZNF630
HOXB4	ENSG00000182742	HOXA4,HOXD8,HOXA6,HOXB6,HOXA7,HOXC6,HOXB7,HOXB8,HOXC8,HOXD4,HOXC4,HOXB4,HOXC4,HOXA5,HOXC5,RP11-834C11.12,HOXB5
PREB	ENSG00000138073	PREB
LHX4	ENSG00000121454	ISL1,LMX1A,LMX1B,LHX9,LHX4,LHX1,LHX5,LHX2,LHX3,ISL2,LHX8,LHX6
RREB1	ENSG00000124782	RREB1
ZSCAN5B	ENSG00000197213	ZSCAN5A,ZSCAN5C,ZSCAN5D,ZSCAN5B
HOXC12	ENSG00000123407	HOXA10,HOXA11,HOXA13,HOXA9,HOXB13,HOXB9,HOXC10,HOXC11,HOXC12,HOXC13,HOXC9,HOXD10,HOXD11,HOXD12,HOXD13,HOXD9,RP1-170O19.20
ZNF808	ENSG00000198482	ZFP62,ZNF814,ZNF629,ZNF347,ZNF836,ZNF473,ZNF268,ZNF845,ZNF585A,ZNF160,ZNF658,ZNF197,ZNF841,ZNF616,ZNF585B,ZNF808,ZNF107,ZNF99,ZNF43,ZNF721,ZNF493,ZNF780B,ZNF546,ZNF624,ZNF594
ZMAT1	ENSG00000166432	ZMAT1,KRCC1,ZNF346,ZMAT4
NRL	ENSG00000129535	MAF,MAFB,MAFA,NRL,MAFG,MAFF,MAFK
ZSCAN2	ENSG00000176371	ZFP2,ZNF774,ZNF10,ZNF835,ZNF322,ZNF436,ZSCAN2,ZNF606,ZNF180,ZNF572,ZFP3,ZNF71,ZNF544,ZNF329,ZFP37,ZNF852,ZKSCAN7,ZNF678,ZNF502
SP1	ENSG00000185591	KLF13,KLF17,KLF15,SP7,SP5,SP9,SP6,SP8,SP3,SP2,SP4,SP1,KLF2,KLF7,KLF5,KLF6,KLF4,KLF1,KLF8,KLF3,KLF12,KLF14,KLF9,KLF16,KLF11,KLF10
TFDP1	ENSG00000198176	TFDP1,TFDP3,TFDP2
TOX4	ENSG00000092203	TOX,TOX2,TOX3,TOX4
RAX2	ENSG00000173976	ALX1,PRRX1,RAX2,ISX,PRRX2,OTP,RAX,PHOX2A,SHOX,ARX,DRGX,SHOX2,PHOX2B,ALX3,ALX4
ZNF268	ENSG00000090612	ZFP62,ZNF814,ZNF629,ZNF347,ZNF836,ZNF473,ZNF268,ZNF845,ZNF585A,ZNF160,ZNF658,ZNF197,ZNF841,ZNF616,ZNF585B,ZNF808,ZNF107,ZNF99,ZNF43,ZNF721,ZNF493,ZNF780B,ZNF546,ZNF624,ZNF594
LHX3	ENSG00000107187	ISL1,LMX1A,LMX1B,LHX9,LHX4,LHX1,LHX5,LHX2,LHX3,ISL2,LHX8,LHX6
ZBTB33	ENSG00000177485	ZBTB14,ZBTB21,ZBTB33,ZBTB38,ZBTB4,ZBTB7A,ZBTB7B,ZBTB7C
MGA	ENSG00000174197	EOMES,TBX21,TBR1,MGA
ZNF706	ENSG00000120963	ZNF706
ZBTB1	ENSG00000126804	ZBTB1
TFAP4	ENSG00000090447	TFAP4
MXI1	ENSG00000119950	MXD1,MXI1,MXD4,MXD3
CIC	ENSG00000079432	CIC
SKOR1	ENSG00000188779	SKI,SKIL,SKOR2,SKOR1
HOXD10	ENSG00000128710	HOXA10,HOXA11,HOXA13,HOXA9,HOXB13,HOXB9,HOXC10,HOXC11,HOXC12,HOXC13,HOXC9,HOXD10,HOXD11,HOXD12,HOXD13,HOXD9,RP1-170O19.20
ZNF317	ENSG00000130803	ZNF124,ZNF317,ZNF559-ZNF177,ZNF891,ZNF333,ZNF557,ZNF177,ZNF558
DLX5	ENSG00000105880	BSX,DLX2,DLX6,DLX4,DLX3,DLX5,NKX1-1,MSX1,NKX1-2,MSX2,VENTX,MNX1,GBX2,GBX1,BARX1,BARX2,LBX1,BARHL1,BARHL2,LBX2,DLX1,DLX6,DLX4,DLX2,DLX3,DLX5
CHD2	ENSG00000173575	CHD1,CHD8,CHD6,CHD9,CHD7,CHD2,CHD5,CHD4,CHD3
NKX3-1	ENSG00000167034	HMX1,HMX2,HMX3,NKX2-1,NKX2-2,NKX2-3,NKX2-4,NKX2-5,NKX2-6,NKX2-8,NKX3-1,NKX3-2,NKX6-1,NKX6-2,NKX6-3,TLX1,TLX2,TLX3
ZNF132	ENSG00000131849	AC003002.4,ZNF256,AC004076.9,ZNF552,ZNF586,ZIK1,ZNF417,ZNF154,ZNF418,ZNF776,AC003006.7,ZNF587B,ZNF551,ZNF530,ZNF416,CTD-2583A14.10,ZNF587,ZNF792,ZNF548,ZNF749,ZNF17,AC003002.6,ZNF547,AC003005.4,ZNF773,ZNF419,ZNF211,ZNF584,ZNF132,ZNF549,ZNF772,ZNF134,ZNF671,ZNF304
HES6	ENSG00000144485	HES1,HES4,HES2,HES6,HES5
ZNF451	ENSG00000112200	ZNF451
HOXC9	ENSG00000180806	HOXA10,HOXA11,HOXA13,HOXA9,HOXB13,HOXB9,HOXC10,HOXC11,HOXC12,HOXC13,HOXC9,HOXD10,HOXD11,HOXD12,HOXD13,HOXD9,RP1-170O19.20
NR4A1	ENSG00000123358	ESRRA,PGR,AR,NR3C1,NR3C2,NR4A2,NR4A3,NR4A1,ESRRB,ESRRG,ESR2,ESR1
TIGD4	ENSG00000169989	JRKL,CENPB,TIGD3,TIGD4,TIGD6,TIGD2,TIGD7,TIGD5,TIGD1
ZNF763	ENSG00000197054	CTD-2006C1.10,CTD-3105H18.14,CTD-3105H18.16,CTD-3105H18.18,ZNF101,ZNF136,ZNF14,ZNF20,ZNF433,ZNF439,ZNF44,ZNF440,ZNF441,ZNF442,ZNF443,ZNF490,ZNF491,ZNF555,ZNF556,ZNF563,ZNF564,ZNF57,ZNF625,ZNF625-ZNF20,ZNF627,ZNF669,ZNF670,ZNF69,ZNF700,ZNF709,ZNF763,ZNF77,ZNF788,ZNF791,ZNF799,ZNF823,ZNF844,ZNF878
FOXA1	ENSG00000129514	FOXA1,FOXI1,FOXC1,FOXS1,FOXI2,FOXC2,FOXL2,FOXL1,FOXD1,FOXB2,FOXB1,FOXD2,FOXD4L2,FOXD3,FOXD4L6,FOXE1,FOXD4L1,FOXD4L5,FOXD4L3,FOXE3,FOXD4,FOXD4L4,FOXA2,FOXA3
ZSCAN21	ENSG00000166529	ZKSCAN1,ZKSCAN3,ZNF213,ZNF446,ZKSCAN4,ZNF18,ZNF394,ZNF500,ZNF3,ZSCAN22,ZNF174,ZSCAN31,ZNF232,ZNF24,ZSCAN30,ZNF397,ZNF396,ZKSCAN8,ZSCAN16,ZSCAN23,ZNF165,ZSCAN9,ZSCAN12,ZSCAN21
NOTO	ENSG00000214513	NOTO,EN2,EMX1,EN1,EMX2,VAX2,VAX1
ZNF786	ENSG00000197362	ZNF425,ZNF786
ZKSCAN8	ENSG00000198315	ZKSCAN1,ZKSCAN3,ZNF213,ZNF446,ZKSCAN4,ZNF18,ZNF394,ZNF500,ZNF3,ZSCAN22,ZNF174,ZSCAN31,ZNF232,ZNF24,ZSCAN30,ZNF397,ZNF396,ZKSCAN8,ZSCAN16,ZSCAN23,ZNF165,ZSCAN9,ZSCAN12,ZSCAN21
GTF2IRD2B	ENSG00000174428	EPM2AIP1,FAM200A,GTF2IRD2,GTF2IRD2B
CREB1	ENSG00000118260	ATF1,CREB1,CREM
HAND1	ENSG00000113196	HAND1,TAL1,NHLH2,LYL1,NHLH1,SCXB,SCXA,TCF15,TAL2,HAND2,TWIST2,TWIST1
PDX1	ENSG00000139515	GSX1,HOXB3,HOXD3,HOXA3,PDX1,HOXD1,HOXB2,HOXA1,HOXB1,HOXA2,GSX2,MEOX1,MEOX2,EVX1,EVX2
HOXC4	ENSG00000198353	HOXA4,HOXD8,HOXA6,HOXB6,HOXA7,HOXC6,HOXB7,HOXB8,HOXC8,HOXD4,HOXC4,HOXB4,HOXC4,HOXA5,HOXC5,RP11-834C11.12,HOXB5
TSC22D2	ENSG00000196428	TSC22D1,TSC22D3,TSC22D2,TSC22D4
GSX1	ENSG00000169840	GSX1,HOXB3,HOXD3,HOXA3,PDX1,HOXD1,HOXB2,HOXA1,HOXB1,HOXA2,GSX2,MEOX1,MEOX2,EVX1,EVX2
ZNF322	ENSG00000181315	ZFP2,ZNF774,ZNF10,ZNF835,ZNF322,ZNF436,ZSCAN2,ZNF606,ZNF180,ZNF572,ZFP3,ZNF71,ZNF544,ZNF329,ZFP37,ZNF852,ZKSCAN7,ZNF678,ZNF502
DDIT3	ENSG00000175197	DDIT3
CDX4	ENSG00000131264	CDX1,CDX2,CDX4
MYT1L	ENSG00000186487	MYT1,ST18,MYT1L
ZNF766	ENSG00000196214	ZNF28,ZNF468,ZNF701,ZNF320,ZNF321P,ZNF860,ZNF816,ZNF578,ZNF813,ZNF611,ZNF525,ZNF765,ZNF600,ZNF415,ZNF83,ZNF480,ZNF528,ZNF880,ZNF610,ZNF766,ZNF534,ZNF677
ZNF286A	ENSG00000187607	ZFP14,ZNF582,ZNF79,ZNF34,ZNF181,ZNF554,ZNF74,ZNF527,ZNF354C,ZNF354B,ZNF287,ZNF354A,ZNF250,ZNF286A,ZFP90,ZNF286A,ZNF391,ZNF286B,ZNF454,ZNF879,ZFP30,ZFP82,ZNF529,ZNF331,ZNF471,ZNF570,ZNF583,ZNF565,ZNF383,ZNF461,ZNF790
ZNF302	ENSG00000089335	ZFP92,ZNF707,ZNF2,ZNF302,ZNF829,ZNF140,ZNF566
OSR1	ENSG00000143867	OSR1,OSR2,ZNF664,ZNF239
TBR1	ENSG00000136535	EOMES,TBX21,TBR1,MGA
FOS	ENSG00000170345	FOS,FOSL2,FOSB,FOSL1
PLAG1	ENSG00000181690	PLAG1,PLAGL2,PLAGL1
ZNF226	ENSG00000167380	CTC-512J12.6,ZNF214,ZNF235,ZNF233,ZNF112,ZNF221,ZNF222,ZNF230,ZNF284,ZNF155,ZNF225,ZNF223,ZNF224,ZNF223,ZNF226,ZNF234,ZNF227,ZNF45,ZNF285,ZNF229
ZNF69	ENSG00000198429	CTD-2006C1.10,CTD-3105H18.14,CTD-3105H18.16,CTD-3105H18.18,ZNF101,ZNF136,ZNF14,ZNF20,ZNF433,ZNF439,ZNF44,ZNF440,ZNF441,ZNF442,ZNF443,ZNF490,ZNF491,ZNF555,ZNF556,ZNF563,ZNF564,ZNF57,ZNF625,ZNF625-ZNF20,ZNF627,ZNF669,ZNF670,ZNF69,ZNF700,ZNF709,ZNF763,ZNF77,ZNF788,ZNF791,ZNF799,ZNF823,ZNF844,ZNF878
ZNF142	ENSG00000115568	ZNF142,ZNF513
ZNF773	ENSG00000152439	AC003002.4,ZNF256,AC004076.9,ZNF552,ZNF586,ZIK1,ZNF417,ZNF154,ZNF418,ZNF776,AC003006.7,ZNF587B,ZNF551,ZNF530,ZNF416,CTD-2583A14.10,ZNF587,ZNF792,ZNF548,ZNF749,ZNF17,AC003002.6,ZNF547,AC003005.4,ZNF773,ZNF419,ZNF211,ZNF584,ZNF132,ZNF549,ZNF772,ZNF134,ZNF671,ZNF304
JUNB	ENSG00000171223	JUN,JUNB,JUND
ZHX2	ENSG00000178764	ZHX1,ZHX2,ZHX3,HOMEZ
GTF2IRD2	ENSG00000196275	EPM2AIP1,FAM200A,GTF2IRD2,GTF2IRD2B
THAP7	ENSG00000184436	THAP7
ZKSCAN5	ENSG00000196652	ZKSCAN5,ZNF444
ZNF624	ENSG00000197566	ZFP62,ZNF814,ZNF629,ZNF347,ZNF836,ZNF473,ZNF268,ZNF845,ZNF585A,ZNF160,ZNF658,ZNF197,ZNF841,ZNF616,ZNF585B,ZNF808,ZNF107,ZNF99,ZNF43,ZNF721,ZNF493,ZNF780B,ZNF546,ZNF624,ZNF594
SOHLH2	ENSG00000120669	CCDC169-SOHLH2,SOHLH2
TSHZ3	ENSG00000121297	TSHZ1,TSHZ3,TSHZ2
FOXL2	ENSG00000183770	FOXA1,FOXI1,FOXC1,FOXS1,FOXI2,FOXC2,FOXL2,FOXL1,FOXD1,FOXB2,FOXB1,FOXD2,FOXD4L2,FOXD3,FOXD4L6,FOXE1,FOXD4L1,FOXD4L5,FOXD4L3,FOXE3,FOXD4,FOXD4L4,FOXA2,FOXA3
ZNF568	ENSG00000198453	AL603926.1,CTC-454I21.3,RBAK-RBAKDN,ZIM3,ZNF157,ZNF175,ZNF182,ZNF248,ZNF25,ZNF26,ZNF300,ZNF37A,ZNF382,ZNF487,ZNF510,ZNF567,ZNF568,ZNF613,ZNF614,ZNF649,ZNF674,ZNF782,ZNF793,ZNF81
SSH1	ENSG00000084112	DUSP1,DUSP16,DUSP8,DUSP10,DUSP9,DUSP7,SSH2,SSH1,SSH3,DUSP6,DUSP4,DUSP2,DUSP5
ZNF777	ENSG00000196453	ZNF212,ZNF783,ZNF746,ZNF398,ZNF777,ZNF282
POU6F2	ENSG00000106536	POU1F1,POU2F2,POU2F3,POU2F1,POU6F2,POU6F1,POU4F2,POU4F3,POU4F1,POU5F1,POU5F2,POU5F1B,POU3F3,POU3F1,POU3F4,POU3F2
ZNF211	ENSG00000121417	AC003002.4,ZNF256,AC004076.9,ZNF552,ZNF586,ZIK1,ZNF417,ZNF154,ZNF418,ZNF776,AC003006.7,ZNF587B,ZNF551,ZNF530,ZNF416,CTD-2583A14.10,ZNF587,ZNF792,ZNF548,ZNF749,ZNF17,AC003002.6,ZNF547,AC003005.4,ZNF773,ZNF419,ZNF211,ZNF584,ZNF132,ZNF549,ZNF772,ZNF134,ZNF671,ZNF304
ZNF449	ENSG00000173275	SCAND1,ZNF449
ZBTB21	ENSG00000173276	ZBTB14,ZBTB21,ZBTB33,ZBTB38,ZBTB4,ZBTB7A,ZBTB7B,ZBTB7C
XPA	ENSG00000136936	XPA
NFE2L3	ENSG00000050344	NFE2,NFE2L2,NFE2L1,NFE2L3
ZNF408	ENSG00000175213	ZNF408
RGS11	ENSG00000076344	RGS10,RGS6,RGS11,RGS7,RGS9,RGS14,RGS12
ZBTB9	ENSG00000213588	ZBTB12,ZBTB20,ZBTB22,ZBTB26,ZBTB34,ZBTB37,ZBTB43,ZBTB45,ZBTB6,ZBTB9
BOD1L1	ENSG00000038219	BOD1,BOD1L2,BOD1L1
HOXC10	ENSG00000180818	HOXA10,HOXA11,HOXA13,HOXA9,HOXB13,HOXB9,HOXC10,HOXC11,HOXC12,HOXC13,HOXC9,HOXD10,HOXD11,HOXD12,HOXD13,HOXD9,RP1-170O19.20
MEOX2	ENSG00000106511	GSX1,HOXB3,HOXD3,HOXA3,PDX1,HOXD1,HOXB2,HOXA1,HOXB1,HOXA2,GSX2,MEOX1,MEOX2,EVX1,EVX2
SPDEF	ENSG00000124664	ETV7,SPDEF,ETV6
ZNF841	ENSG00000197608	ZFP62,ZNF814,ZNF629,ZNF347,ZNF836,ZNF473,ZNF268,ZNF845,ZNF585A,ZNF160,ZNF658,ZNF197,ZNF841,ZNF616,ZNF585B,ZNF808,ZNF107,ZNF99,ZNF43,ZNF721,ZNF493,ZNF780B,ZNF546,ZNF624,ZNF594
STAT5B	ENSG00000173757	STAT1,STAT6,STAT2,STAT5A,STAT5B,STAT4,STAT3
ZSCAN25	ENSG00000197037	ZNF202,ZNF496,ZNF641,ZSCAN25,ZNF263
ZNF526	ENSG00000167625	ZNF526,ZNF574
IRF6	ENSG00000117595	IRF1,IRF2,IRF3,IRF4,IRF5,IRF6,IRF7,IRF8,IRF9
HMG20A	ENSG00000140382	HMG20A,HMG20B
ZNF501	ENSG00000186446	ZNF501,ZNF771
RHOXF2	ENSG00000131721	ESX1,RHOXF2B,RHOXF2,RHOXF1
ATF2	ENSG00000115966	ATF2,RP11-793H13.10,ATF7,CREB5
TFAP2C	ENSG00000087510	TFAP2A,TFAP2E,TFAP2B,TFAP2C,TFAP2D
SKI	ENSG00000157933	SKI,SKIL,SKOR2,SKOR1
ZNF544	ENSG00000198131	ZFP2,ZNF774,ZNF10,ZNF835,ZNF322,ZNF436,ZSCAN2,ZNF606,ZNF180,ZNF572,ZFP3,ZNF71,ZNF544,ZNF329,ZFP37,ZNF852,ZKSCAN7,ZNF678,ZNF502
ZNF143	ENSG00000166478	GLI1,GLI2,GLI3,GLIS1,GLIS2,GLIS3,MTF1,ZIC1,ZIC2,ZIC3,ZIC4,ZIC5,ZNF143,ZNF410,ZNF76
DLX6	ENSG00000006377	BSX,DLX2,DLX6,DLX4,DLX3,DLX5,NKX1-1,MSX1,NKX1-2,MSX2,VENTX,MNX1,GBX2,GBX1,BARX1,BARX2,LBX1,BARHL1,BARHL2,LBX2,DLX1,DLX6,DLX4,DLX2,DLX3,DLX5
ZNF71	ENSG00000197951	ZFP2,ZNF774,ZNF10,ZNF835,ZNF322,ZNF436,ZSCAN2,ZNF606,ZNF180,ZNF572,ZFP3,ZNF71,ZNF544,ZNF329,ZFP37,ZNF852,ZKSCAN7,ZNF678,ZNF502
ZNF460	ENSG00000197714	ZNF264,ZNF805,ZNF543,ZNF460,ZNF550,ZNF80,ZNF599
SP140	ENSG00000079263	SP100,SP140L,SP140,SP110
MYF6	ENSG00000111046	MYF5,MYOD1,MYF6,MYOG
KLF17	ENSG00000171872	KLF13,KLF17,KLF15,SP7,SP5,SP9,SP6,SP8,SP3,SP2,SP4,SP1,KLF2,KLF7,KLF5,KLF6,KLF4,KLF1,KLF8,KLF3,KLF12,KLF14,KLF9,KLF16,KLF11,KLF10
KLF5	ENSG00000102554	KLF13,KLF17,KLF15,SP7,SP5,SP9,SP6,SP8,SP3,SP2,SP4,SP1,KLF2,KLF7,KLF5,KLF6,KLF4,KLF1,KLF8,KLF3,KLF12,KLF14,KLF9,KLF16,KLF11,KLF10
GBX1	ENSG00000164900	BSX,DLX2,DLX6,DLX4,DLX3,DLX5,NKX1-1,MSX1,NKX1-2,MSX2,VENTX,MNX1,GBX2,GBX1,BARX1,BARX2,LBX1,BARHL1,BARHL2,LBX2,DLX1,DLX6,DLX4,DLX2,DLX3,DLX5
ZNF784	ENSG00000179922	ZNF628,ZNF784
ZNF14	ENSG00000105708	CTD-2006C1.10,CTD-3105H18.14,CTD-3105H18.16,CTD-3105H18.18,ZNF101,ZNF136,ZNF14,ZNF20,ZNF433,ZNF439,ZNF44,ZNF440,ZNF441,ZNF442,ZNF443,ZNF490,ZNF491,ZNF555,ZNF556,ZNF563,ZNF564,ZNF57,ZNF625,ZNF625-ZNF20,ZNF627,ZNF669,ZNF670,ZNF69,ZNF700,ZNF709,ZNF763,ZNF77,ZNF788,ZNF791,ZNF799,ZNF823,ZNF844,ZNF878
GBX2	ENSG00000168505	BSX,DLX2,DLX6,DLX4,DLX3,DLX5,NKX1-1,MSX1,NKX1-2,MSX2,VENTX,MNX1,GBX2,GBX1,BARX1,BARX2,LBX1,BARHL1,BARHL2,LBX2,DLX1,DLX6,DLX4,DLX2,DLX3,DLX5
DNAJC2	ENSG00000105821	DNAJC1,DNAJC2
NR5A2	ENSG00000116833	NR5A1,NR6A1,NR5A2
MYRFL	ENSG00000166268	MYRF,MYRFL
ZNF541	ENSG00000118156	ELMSAN1,ZNF541,TRERF1
ZNF426	ENSG00000130818	ZNF121,ZNF560,ZNF778,ZNF562,ZNF266,ZNF426,ZNF561,ZNF812,ZNF559,ZNF846
SOX8	ENSG00000005513	SOX1,SOX5,SOX6,SOX13,SOX7,SOX17,SOX18,SOX7,SOX9,SOX10,SOX3,SOX2,SOX15,SRY,SOX21,SOX14,SOX4,SOX11,SOX12
CTD-2545M3.6	ENSG00000142539	CTD-2545M3.6,SPIB,SPI1,SPIC
FOXI1	ENSG00000168269	FOXA1,FOXI1,FOXC1,FOXS1,FOXI2,FOXC2,FOXL2,FOXL1,FOXD1,FOXB2,FOXB1,FOXD2,FOXD4L2,FOXD3,FOXD4L6,FOXE1,FOXD4L1,FOXD4L5,FOXD4L3,FOXE3,FOXD4,FOXD4L4,FOXA2,FOXA3
ZNF589	ENSG00000164048	HKR1,ZNF169,ZNF133,ZNF589,PRDM9,ZNF432,ZNF343
PROP1	ENSG00000175325	CRX,DMBX1,GSC,GSC2,HESX1,MIXL1,OTX1,OTX2,PITX1,PITX2,PITX3,PROP1,UNCX,VSX1,VSX2
SIX4	ENSG00000100625	SIX1,SIX2,SIX6,SIX3,SIX4,SIX5
TAL1	ENSG00000162367	HAND1,TAL1,NHLH2,LYL1,NHLH1,SCXB,SCXA,TCF15,TAL2,HAND2,TWIST2,TWIST1
ZNF613	ENSG00000176024	AL603926.1,CTC-454I21.3,RBAK-RBAKDN,ZIM3,ZNF157,ZNF175,ZNF182,ZNF248,ZNF25,ZNF26,ZNF300,ZNF37A,ZNF382,ZNF487,ZNF510,ZNF567,ZNF568,ZNF613,ZNF614,ZNF649,ZNF674,ZNF782,ZNF793,ZNF81
CEBPG	ENSG00000153879	CEBPA,CEBPE,CEBPD,CEBPB,CEBPG
RAPGEF3	ENSG00000079337	CTC-432M15.3,RAPGEF4,RAPGEF3,RAPGEF5,RAPGEFL1,RAPGEF6,RAPGEF2,RASGEF1C,RASGEF1B,RASGEF1A
LHX6	ENSG00000106852	ISL1,LMX1A,LMX1B,LHX9,LHX4,LHX1,LHX5,LHX2,LHX3,ISL2,LHX8,LHX6
NCOR1	ENSG00000141027	NCOR1,NCOR2
PATZ1	ENSG00000100105	MAZ,PATZ1,VEZF1
KIAA1549	ENSG00000122778	KIAA1549,KIAA1549L
PRDM10	ENSG00000170325	PRDM10,PRDM15
ZNF584	ENSG00000171574	AC003002.4,ZNF256,AC004076.9,ZNF552,ZNF586,ZIK1,ZNF417,ZNF154,ZNF418,ZNF776,AC003006.7,ZNF587B,ZNF551,ZNF530,ZNF416,CTD-2583A14.10,ZNF587,ZNF792,ZNF548,ZNF749,ZNF17,AC003002.6,ZNF547,AC003005.4,ZNF773,ZNF419,ZNF211,ZNF584,ZNF132,ZNF549,ZNF772,ZNF134,ZNF671,ZNF304
ZNF433	ENSG00000197647	CTD-2006C1.10,CTD-3105H18.14,CTD-3105H18.16,CTD-3105H18.18,ZNF101,ZNF136,ZNF14,ZNF20,ZNF433,ZNF439,ZNF44,ZNF440,ZNF441,ZNF442,ZNF443,ZNF490,ZNF491,ZNF555,ZNF556,ZNF563,ZNF564,ZNF57,ZNF625,ZNF625-ZNF20,ZNF627,ZNF669,ZNF670,ZNF69,ZNF700,ZNF709,ZNF763,ZNF77,ZNF788,ZNF791,ZNF799,ZNF823,ZNF844,ZNF878
TTF1	ENSG00000125482	TTF1
LBX1	ENSG00000138136	BSX,DLX2,DLX6,DLX4,DLX3,DLX5,NKX1-1,MSX1,NKX1-2,MSX2,VENTX,MNX1,GBX2,GBX1,BARX1,BARX2,LBX1,BARHL1,BARHL2,LBX2,DLX1,DLX6,DLX4,DLX2,DLX3,DLX5
SP2	ENSG00000167182	KLF13,KLF17,KLF15,SP7,SP5,SP9,SP6,SP8,SP3,SP2,SP4,SP1,KLF2,KLF7,KLF5,KLF6,KLF4,KLF1,KLF8,KLF3,KLF12,KLF14,KLF9,KLF16,KLF11,KLF10
IRX2	ENSG00000170561	IRX1,IRX5,IRX4,IRX6,MKX,IRX2,IRX3
FBXO41	ENSG00000163013	FBXO41,ZNF365
ZNF367	ENSG00000165244	ZNF367
PLAGL2	ENSG00000126003	PLAG1,PLAGL2,PLAGL1
DPF1	ENSG00000011332	DPF1,DPF3,DPF2,PHF10
ZNF256	ENSG00000152454	AC003002.4,ZNF256,AC004076.9,ZNF552,ZNF586,ZIK1,ZNF417,ZNF154,ZNF418,ZNF776,AC003006.7,ZNF587B,ZNF551,ZNF530,ZNF416,CTD-2583A14.10,ZNF587,ZNF792,ZNF548,ZNF749,ZNF17,AC003002.6,ZNF547,AC003005.4,ZNF773,ZNF419,ZNF211,ZNF584,ZNF132,ZNF549,ZNF772,ZNF134,ZNF671,ZNF304
ALX4	ENSG00000052850	ALX1,PRRX1,RAX2,ISX,PRRX2,OTP,RAX,PHOX2A,SHOX,ARX,DRGX,SHOX2,PHOX2B,ALX3,ALX4
TBX3	ENSG00000135111	T,TBX3,TBX6,TBX2,TBX5,TBX4,TBX20,TBX22,TBX18,TBX15,TBX19,TBX10,TBX1
NFE2L1	ENSG00000082641	NFE2,NFE2L2,NFE2L1,NFE2L3
FOXS1	ENSG00000179772	FOXA1,FOXI1,FOXC1,FOXS1,FOXI2,FOXC2,FOXL2,FOXL1,FOXD1,FOXB2,FOXB1,FOXD2,FOXD4L2,FOXD3,FOXD4L6,FOXE1,FOXD4L1,FOXD4L5,FOXD4L3,FOXE3,FOXD4,FOXD4L4,FOXA2,FOXA3
ZNF423	ENSG00000102935	ZNF208,ZNF729,ZNF91,ZNF850,PEG3,ZNF521,ZNF423
FOXK1	ENSG00000164916	FOXF1,FOXF2,FOXG1,FOXH1,FOXJ1,FOXJ2,FOXJ3,FOXK1,FOXK2,FOXN1,FOXN2,FOXN3,FOXN4,FOXQ1,FOXR1,FOXR2
ZNF319	ENSG00000166188	ZNF319,ZNF770
ZNF483	ENSG00000173258	ZNF215,ZNF483,ZSCAN18,ZNF274,ZSCAN1
FGD1	ENSG00000102302	FGD1,FGD5,FGD6,FGD3,FGD4,FGD2,PLEKHF1,PLEKHF2
LBX2	ENSG00000179528	BSX,DLX2,DLX6,DLX4,DLX3,DLX5,NKX1-1,MSX1,NKX1-2,MSX2,VENTX,MNX1,GBX2,GBX1,BARX1,BARX2,LBX1,BARHL1,BARHL2,LBX2,DLX1,DLX6,DLX4,DLX2,DLX3,DLX5
ETV4	ENSG00000175832	ERF,ERG,ETS1,ETS2,ETV1,ETV2,ETV3,ETV3L,ETV4,ETV5,FEV,FLI1,GABPA
ZNF121	ENSG00000197961	ZNF121,ZNF560,ZNF778,ZNF562,ZNF266,ZNF426,ZNF561,ZNF812,ZNF559,ZNF846
IKZF4	ENSG00000123411	IKZF1,IKZF3,IKZF4,IKZF2,IKZF5
GLYR1	ENSG00000140632	GLYR1,HIBADH
MYCN	ENSG00000134323	MYC,MYCL,MYCN
ZNF573	ENSG00000189144	RBAK,ZNF665,ZNF189,ZNF23,ZNF184,ZNF251,ZNF7,ZNF135,ZNF283,ZNF569,ZNF699,ZNF540,ZNF573,ZNF780A,ZNF420,ZNF345,ZNF404,ZNF30,ZNF571,ZNF470,ZNF615,ZNF84,ZNF41,ZNF84,ZNF605,ZNF484,ZNF337,ZNF12,ZNF33B,ZNF33A,ZNF334,ZNF717,ZNF630
CASZ1	ENSG00000130940	CASZ1
GATA5	ENSG00000130700	GATA1,GATA4,GATA5,GATA6,GATA2,GATA3,TRPS1
TBX18	ENSG00000112837	T,TBX3,TBX6,TBX2,TBX5,TBX4,TBX20,TBX22,TBX18,TBX15,TBX19,TBX10,TBX1
NCOA1	ENSG00000084676	NCOA1,NCOA3,NCOA2
NKX6-2	ENSG00000148826	HMX1,HMX2,HMX3,NKX2-1,NKX2-2,NKX2-3,NKX2-4,NKX2-5,NKX2-6,NKX2-8,NKX3-1,NKX3-2,NKX6-1,NKX6-2,NKX6-3,TLX1,TLX2,TLX3
HOXB6	ENSG00000108511	HOXA4,HOXD8,HOXA6,HOXB6,HOXA7,HOXC6,HOXB7,HOXB8,HOXC8,HOXD4,HOXC4,HOXB4,HOXC4,HOXA5,HOXC5,RP11-834C11.12,HOXB5
FOXB2	ENSG00000204612	FOXA1,FOXI1,FOXC1,FOXS1,FOXI2,FOXC2,FOXL2,FOXL1,FOXD1,FOXB2,FOXB1,FOXD2,FOXD4L2,FOXD3,FOXD4L6,FOXE1,FOXD4L1,FOXD4L5,FOXD4L3,FOXE3,FOXD4,FOXD4L4,FOXA2,FOXA3
COPS3	ENSG00000141030	COPS3
SETDB2	ENSG00000136169	SETDB1,SETDB2,SUV39H1,SUV39H2
DMRT2	ENSG00000173253	DMRTA1,DMRTA2,DMRTB1,DMRT1,DMRT2,DMRT3
GPN1	ENSG00000198522	GPN1
MXD3	ENSG00000213347	MXD1,MXI1,MXD4,MXD3
WDHD1	ENSG00000198554	WDHD1
HNF4A	ENSG00000101076	HNF4A,NR2F1,NR2F2,NR2E1,NR2F6,NR2C1,RXRA,NR2C2,RXRB,RXRG,HNF4G
ZNF705G	ENSG00000215372	RP11-1396O13.13,ZNF705G,ZNF705A,ZNF705D,ZNF705B,ZNF596
ZNF616	ENSG00000204611	ZFP62,ZNF814,ZNF629,ZNF347,ZNF836,ZNF473,ZNF268,ZNF845,ZNF585A,ZNF160,ZNF658,ZNF197,ZNF841,ZNF616,ZNF585B,ZNF808,ZNF107,ZNF99,ZNF43,ZNF721,ZNF493,ZNF780B,ZNF546,ZNF624,ZNF594
TBX19	ENSG00000143178	T,TBX3,TBX6,TBX2,TBX5,TBX4,TBX20,TBX22,TBX18,TBX15,TBX19,TBX10,TBX1
RAX	ENSG00000134438	ALX1,PRRX1,RAX2,ISX,PRRX2,OTP,RAX,PHOX2A,SHOX,ARX,DRGX,SHOX2,PHOX2B,ALX3,ALX4
NEUROG2	ENSG00000178403	ATOH7,NEUROG2,NEUROD2,NEUROG3,NEUROD1,NEUROD4,NEUROG1,NEUROD6,ATOH1,BHLHA15
PAX8	ENSG00000125618	PAX1,PAX8,PAX2,PAX5,PAX9,PAX3,PAX7,PAX4,PAX6
SOX14	ENSG00000168875	SOX1,SOX5,SOX6,SOX13,SOX7,SOX17,SOX18,SOX7,SOX9,SOX10,SOX3,SOX2,SOX15,SRY,SOX21,SOX14,SOX4,SOX11,SOX12
HIF1A	ENSG00000100644	EPAS1,SIM1,SIM2,NPAS1,NPAS3,HIF1A,HIF3A
RELA	ENSG00000173039	NFKB1,NFKB2,REL,RELB,RELA
MACC1	ENSG00000183742	MACC1,SH3BP4
KCMF1	ENSG00000176407	KCMF1
H1FX	ENSG00000184897	H1FX
ZNF705B	ENSG00000215356	RP11-1396O13.13,ZNF705G,ZNF705A,ZNF705D,ZNF705B,ZNF596
ZNF415	ENSG00000170954	ZNF28,ZNF468,ZNF701,ZNF320,ZNF321P,ZNF860,ZNF816,ZNF578,ZNF813,ZNF611,ZNF525,ZNF765,ZNF600,ZNF415,ZNF83,ZNF480,ZNF528,ZNF880,ZNF610,ZNF766,ZNF534,ZNF677
TRIM32	ENSG00000119401	NHLRC4,TRIM32
ELF2	ENSG00000109381	ELF1,ELF2,ELF3,ELF4,ELF5,EHF
HOXA4	ENSG00000197576	HOXA4,HOXD8,HOXA6,HOXB6,HOXA7,HOXC6,HOXB7,HOXB8,HOXC8,HOXD4,HOXC4,HOXB4,HOXC4,HOXA5,HOXC5,RP11-834C11.12,HOXB5
FEZF2	ENSG00000153266	FEZF1,FEZF2,ZNF8,ZNF8,GFI1,GFI1B
PKHD1L1	ENSG00000205038	PKHD1,PKHD1L1
ZBTB3	ENSG00000185670	HIC1,HIC2,MYNN,RP1-27O5.3,ZBTB10,ZBTB17,ZBTB18,ZBTB3,ZBTB42,ZBTB44,ZBTB46,ZBTB48,ZBTB49,ZBTB5,ZBTB8A,ZBTB8B
BHLHE40	ENSG00000134107	BHLHE40,BHLHE41
ZNF585A	ENSG00000196967	ZFP62,ZNF814,ZNF629,ZNF347,ZNF836,ZNF473,ZNF268,ZNF845,ZNF585A,ZNF160,ZNF658,ZNF197,ZNF841,ZNF616,ZNF585B,ZNF808,ZNF107,ZNF99,ZNF43,ZNF721,ZNF493,ZNF780B,ZNF546,ZNF624,ZNF594
ZNF729	ENSG00000196350	ZNF208,ZNF729,ZNF91,ZNF850,PEG3,ZNF521,ZNF423
LYL1	ENSG00000104903	HAND1,TAL1,NHLH2,LYL1,NHLH1,SCXB,SCXA,TCF15,TAL2,HAND2,TWIST2,TWIST1
OTOP3	ENSG00000182938	OTOP1,OTOP2,OTOP3
CRAMP1L	ENSG00000007545	CRAMP1L,LA16c-431H6.6
ZNF34	ENSG00000196378	ZFP14,ZNF582,ZNF79,ZNF34,ZNF181,ZNF554,ZNF74,ZNF527,ZNF354C,ZNF354B,ZNF287,ZNF354A,ZNF250,ZNF286A,ZFP90,ZNF286A,ZNF391,ZNF286B,ZNF454,ZNF879,ZFP30,ZFP82,ZNF529,ZNF331,ZNF471,ZNF570,ZNF583,ZNF565,ZNF383,ZNF461,ZNF790
ID2	ENSG00000115738	ID1,ID2,ID3,ID4
ZNF569	ENSG00000196437	RBAK,ZNF665,ZNF189,ZNF23,ZNF184,ZNF251,ZNF7,ZNF135,ZNF283,ZNF569,ZNF699,ZNF540,ZNF573,ZNF780A,ZNF420,ZNF345,ZNF404,ZNF30,ZNF571,ZNF470,ZNF615,ZNF84,ZNF41,ZNF84,ZNF605,ZNF484,ZNF337,ZNF12,ZNF33B,ZNF33A,ZNF334,ZNF717,ZNF630
ZFYVE26	ENSG00000072121	ZFYVE26
POLE4	ENSG00000115350	NFYC,POLE4
ZNF160	ENSG00000170949	ZFP62,ZNF814,ZNF629,ZNF347,ZNF836,ZNF473,ZNF268,ZNF845,ZNF585A,ZNF160,ZNF658,ZNF197,ZNF841,ZNF616,ZNF585B,ZNF808,ZNF107,ZNF99,ZNF43,ZNF721,ZNF493,ZNF780B,ZNF546,ZNF624,ZNF594
MNX1	ENSG00000130675	BSX,DLX2,DLX6,DLX4,DLX3,DLX5,NKX1-1,MSX1,NKX1-2,MSX2,VENTX,MNX1,GBX2,GBX1,BARX1,BARX2,LBX1,BARHL1,BARHL2,LBX2,DLX1,DLX6,DLX4,DLX2,DLX3,DLX5
MZF1	ENSG00000099326	MZF1,ZSCAN10
UNCX	ENSG00000164853	CRX,DMBX1,GSC,GSC2,HESX1,MIXL1,OTX1,OTX2,PITX1,PITX2,PITX3,PROP1,UNCX,VSX1,VSX2
ZFP2	ENSG00000198939	ZFP2,ZNF774,ZNF10,ZNF835,ZNF322,ZNF436,ZSCAN2,ZNF606,ZNF180,ZNF572,ZFP3,ZNF71,ZNF544,ZNF329,ZFP37,ZNF852,ZKSCAN7,ZNF678,ZNF502
ZNF280B	ENSG00000198477	POGZ,ZNF280B,ZNF280D,ZNF280C,ZNF280A
KLF14	ENSG00000174595	KLF13,KLF17,KLF15,SP7,SP5,SP9,SP6,SP8,SP3,SP2,SP4,SP1,KLF2,KLF7,KLF5,KLF6,KLF4,KLF1,KLF8,KLF3,KLF12,KLF14,KLF9,KLF16,KLF11,KLF10
TBX20	ENSG00000164532	T,TBX3,TBX6,TBX2,TBX5,TBX4,TBX20,TBX22,TBX18,TBX15,TBX19,TBX10,TBX1
PLXNB2	ENSG00000196576	PLXNA1,PLXND1,PLXNB1,PLXNB2,PLXNB3,PLXNA3,PLXNA4,PLXNA2,PLXNC1
HSF1	ENSG00000185122	HSF1,HSF4,HSF2
NFATC2	ENSG00000101096	NFATC1,NFATC2,NFATC3,NFATC4,NFAT5
ZNF273	ENSG00000198039	ZNF100,ZNF430,ZNF431,ZNF714,ZNF724P,ZNF730,ZNF117,ZNF681,ZNF98,ZNF138,ZNF85,ZNF675,ZNF492,ZNF728,ZNF726,ZNF676,ZNF254,ZNF90,ZNF506,ZNF626,ZNF486,ZNF737,ZNF253,ZNF66,ZNF93,ZNF429,ZNF680,ZNF257,ZNF92,ZNF708,ZNF273,ZNF479,ZNF141,ZNF679,ZNF716,ZNF732,ZNF736,ZNF682,ZNF695,ZNF727,ZNF195,ZNF519
DR1	ENSG00000117505	DR1
EN2	ENSG00000164778	NOTO,EN2,EMX1,EN1,EMX2,VAX2,VAX1
HOXA9	ENSG00000078399	HOXA10,HOXA11,HOXA13,HOXA9,HOXB13,HOXB9,HOXC10,HOXC11,HOXC12,HOXC13,HOXC9,HOXD10,HOXD11,HOXD12,HOXD13,HOXD9,RP1-170O19.20
KMT2A	ENSG00000118058	KMT2A,KMT2B
MESP1	ENSG00000166823	MESP1,MESP2,MSGN1
ZEB2	ENSG00000169554	ZEB1,ZEB2
TOX2	ENSG00000124191	TOX,TOX2,TOX3,TOX4
HEY1	ENSG00000164683	HELT,HEY1,HEY2,HEYL
MTA1	ENSG00000182979	MTA1,MTA3,MTA2,RERE
XBP1	ENSG00000100219	XBP1
ZBED4	ENSG00000100426	ZBED4,ZBED6,ZBED1
ZNF720	ENSG00000197302	ZNF267,ZNF720
CEBPA	ENSG00000245848	CEBPA,CEBPE,CEBPD,CEBPB,CEBPG
NR0B2	ENSG00000131910	NR0B1,NR0B2
NKX2-4	ENSG00000125816	HMX1,HMX2,HMX3,NKX2-1,NKX2-2,NKX2-3,NKX2-4,NKX2-5,NKX2-6,NKX2-8,NKX3-1,NKX3-2,NKX6-1,NKX6-2,NKX6-3,TLX1,TLX2,TLX3
ZNF606	ENSG00000166704	ZFP2,ZNF774,ZNF10,ZNF835,ZNF322,ZNF436,ZSCAN2,ZNF606,ZNF180,ZNF572,ZFP3,ZNF71,ZNF544,ZNF329,ZFP37,ZNF852,ZKSCAN7,ZNF678,ZNF502
TFAP2A	ENSG00000137203	TFAP2A,TFAP2E,TFAP2B,TFAP2C,TFAP2D
NEUROD4	ENSG00000123307	ATOH7,NEUROG2,NEUROD2,NEUROG3,NEUROD1,NEUROD4,NEUROG1,NEUROD6,ATOH1,BHLHA15
ZNF180	ENSG00000167384	ZFP2,ZNF774,ZNF10,ZNF835,ZNF322,ZNF436,ZSCAN2,ZNF606,ZNF180,ZNF572,ZFP3,ZNF71,ZNF544,ZNF329,ZFP37,ZNF852,ZKSCAN7,ZNF678,ZNF502
USF1	ENSG00000158773	USF1,USF2
IRF7	ENSG00000185507	IRF1,IRF2,IRF3,IRF4,IRF5,IRF6,IRF7,IRF8,IRF9
PGR	ENSG00000082175	ESRRA,PGR,AR,NR3C1,NR3C2,NR4A2,NR4A3,NR4A1,ESRRB,ESRRG,ESR2,ESR1
RUNX2	ENSG00000124813	RUNX1,RUNX2,RUNX3
ETV5	ENSG00000244405	ERF,ERG,ETS1,ETS2,ETV1,ETV2,ETV3,ETV3L,ETV4,ETV5,FEV,FLI1,GABPA
TSC22D4	ENSG00000166925	TSC22D1,TSC22D3,TSC22D2,TSC22D4
SOX1	ENSG00000182968	SOX1,SOX5,SOX6,SOX13,SOX7,SOX17,SOX18,SOX7,SOX9,SOX10,SOX3,SOX2,SOX15,SRY,SOX21,SOX14,SOX4,SOX11,SOX12
ZNF804B	ENSG00000182348	GPATCH8,ZNF804B,ZNF804A
ZNF99	ENSG00000213973	ZFP62,ZNF814,ZNF629,ZNF347,ZNF836,ZNF473,ZNF268,ZNF845,ZNF585A,ZNF160,ZNF658,ZNF197,ZNF841,ZNF616,ZNF585B,ZNF808,ZNF107,ZNF99,ZNF43,ZNF721,ZNF493,ZNF780B,ZNF546,ZNF624,ZNF594
ZNF205	ENSG00000122386	ZNF205,ZNF691
ZNF507	ENSG00000168813	ZNF507
NR1H4	ENSG00000012504	NR1D1,NR1I2,NR1H2,VDR,NR1H3,NR1I3,NR1H4,PPARG,PPARA,PPARD,RARA,THRB,RARB,RARG,THRA,NR1D2,RORC,RORA,RORB
ZNF474	ENSG00000164185	ZNF474
ZNF169	ENSG00000175787	HKR1,ZNF169,ZNF133,ZNF589,PRDM9,ZNF432,ZNF343
ZNF614	ENSG00000142556	AL603926.1,CTC-454I21.3,RBAK-RBAKDN,ZIM3,ZNF157,ZNF175,ZNF182,ZNF248,ZNF25,ZNF26,ZNF300,ZNF37A,ZNF382,ZNF487,ZNF510,ZNF567,ZNF568,ZNF613,ZNF614,ZNF649,ZNF674,ZNF782,ZNF793,ZNF81
NR2F6	ENSG00000160113	HNF4A,NR2F1,NR2F2,NR2E1,NR2F6,NR2C1,RXRA,NR2C2,RXRB,RXRG,HNF4G
MAFB	ENSG00000204103	MAF,MAFB,MAFA,NRL,MAFG,MAFF,MAFK
SALL4	ENSG00000101115	SALL4,SALL3,SALL1,SALL2,ZNF236
PRMT3	ENSG00000185238	CARM1,PRMT6,PRMT2,PRMT8,PRMT1,PRMT3
RFX6	ENSG00000185002	RFX2,RFX3,RFX1,RFX4,RFX8,RFX6
ZNF730	ENSG00000183850	ZNF100,ZNF430,ZNF431,ZNF714,ZNF724P,ZNF730,ZNF117,ZNF681,ZNF98,ZNF138,ZNF85,ZNF675,ZNF492,ZNF728,ZNF726,ZNF676,ZNF254,ZNF90,ZNF506,ZNF626,ZNF486,ZNF737,ZNF253,ZNF66,ZNF93,ZNF429,ZNF680,ZNF257,ZNF92,ZNF708,ZNF273,ZNF479,ZNF141,ZNF679,ZNF716,ZNF732,ZNF736,ZNF682,ZNF695,ZNF727,ZNF195,ZNF519
SOX6	ENSG00000110693	SOX1,SOX5,SOX6,SOX13,SOX7,SOX17,SOX18,SOX7,SOX9,SOX10,SOX3,SOX2,SOX15,SRY,SOX21,SOX14,SOX4,SOX11,SOX12
ZNF396	ENSG00000186496	ZKSCAN1,ZKSCAN3,ZNF213,ZNF446,ZKSCAN4,ZNF18,ZNF394,ZNF500,ZNF3,ZSCAN22,ZNF174,ZSCAN31,ZNF232,ZNF24,ZSCAN30,ZNF397,ZNF396,ZKSCAN8,ZSCAN16,ZSCAN23,ZNF165,ZSCAN9,ZSCAN12,ZSCAN21
ZNF708	ENSG00000182141	ZNF100,ZNF430,ZNF431,ZNF714,ZNF724P,ZNF730,ZNF117,ZNF681,ZNF98,ZNF138,ZNF85,ZNF675,ZNF492,ZNF728,ZNF726,ZNF676,ZNF254,ZNF90,ZNF506,ZNF626,ZNF486,ZNF737,ZNF253,ZNF66,ZNF93,ZNF429,ZNF680,ZNF257,ZNF92,ZNF708,ZNF273,ZNF479,ZNF141,ZNF679,ZNF716,ZNF732,ZNF736,ZNF682,ZNF695,ZNF727,ZNF195,ZNF519
SKIDA1	ENSG00000180592	C17orf96,SKIDA1
ISX	ENSG00000175329	ALX1,PRRX1,RAX2,ISX,PRRX2,OTP,RAX,PHOX2A,SHOX,ARX,DRGX,SHOX2,PHOX2B,ALX3,ALX4
MECOM	ENSG00000085276	MECOM,PRDM16
E2F2	ENSG00000007968	E2F1,E2F2,E2F3,E2F6,E2F5,E2F4
THRA	ENSG00000126351	NR1D1,NR1I2,NR1H2,VDR,NR1H3,NR1I3,NR1H4,PPARG,PPARA,PPARD,RARA,THRB,RARB,RARG,THRA,NR1D2,RORC,RORA,RORB
HKR1	ENSG00000181666	HKR1,ZNF169,ZNF133,ZNF589,PRDM9,ZNF432,ZNF343
CAMTA2	ENSG00000108509	CAMTA1,CAMTA2
ZFP64	ENSG00000020256	CTCFL,CTCF,HINFP,ZFP64
DMAP1	ENSG00000178028	DMAP1
RGS9	ENSG00000108370	RGS10,RGS6,RGS11,RGS7,RGS9,RGS14,RGS12
ZNF100	ENSG00000197020	ZNF100,ZNF430,ZNF431,ZNF714,ZNF724P,ZNF730,ZNF117,ZNF681,ZNF98,ZNF138,ZNF85,ZNF675,ZNF492,ZNF728,ZNF726,ZNF676,ZNF254,ZNF90,ZNF506,ZNF626,ZNF486,ZNF737,ZNF253,ZNF66,ZNF93,ZNF429,ZNF680,ZNF257,ZNF92,ZNF708,ZNF273,ZNF479,ZNF141,ZNF679,ZNF716,ZNF732,ZNF736,ZNF682,ZNF695,ZNF727,ZNF195,ZNF519
ZNF625-ZNF20	ENSG00000213297	CTD-2006C1.10,CTD-3105H18.14,CTD-3105H18.16,CTD-3105H18.18,ZNF101,ZNF136,ZNF14,ZNF20,ZNF433,ZNF439,ZNF44,ZNF440,ZNF441,ZNF442,ZNF443,ZNF490,ZNF491,ZNF555,ZNF556,ZNF563,ZNF564,ZNF57,ZNF625,ZNF625-ZNF20,ZNF627,ZNF669,ZNF670,ZNF69,ZNF700,ZNF709,ZNF763,ZNF77,ZNF788,ZNF791,ZNF799,ZNF823,ZNF844,ZNF878
PEG3	ENSG00000198300	ZNF208,ZNF729,ZNF91,ZNF850,PEG3,ZNF521,ZNF423
ZNF559	ENSG00000188321	ZNF121,ZNF560,ZNF778,ZNF562,ZNF266,ZNF426,ZNF561,ZNF812,ZNF559,ZNF846
ZNF410	ENSG00000119725	GLI1,GLI2,GLI3,GLIS1,GLIS2,GLIS3,MTF1,ZIC1,ZIC2,ZIC3,ZIC4,ZIC5,ZNF143,ZNF410,ZNF76
HOXD3	ENSG00000128652	GSX1,HOXB3,HOXD3,HOXA3,PDX1,HOXD1,HOXB2,HOXA1,HOXB1,HOXA2,GSX2,MEOX1,MEOX2,EVX1,EVX2
ATF6	ENSG00000118217	ATF6,ATF6B
ZNF626	ENSG00000188171	ZNF100,ZNF430,ZNF431,ZNF714,ZNF724P,ZNF730,ZNF117,ZNF681,ZNF98,ZNF138,ZNF85,ZNF675,ZNF492,ZNF728,ZNF726,ZNF676,ZNF254,ZNF90,ZNF506,ZNF626,ZNF486,ZNF737,ZNF253,ZNF66,ZNF93,ZNF429,ZNF680,ZNF257,ZNF92,ZNF708,ZNF273,ZNF479,ZNF141,ZNF679,ZNF716,ZNF732,ZNF736,ZNF682,ZNF695,ZNF727,ZNF195,ZNF519
ZNF263	ENSG00000006194	ZNF202,ZNF496,ZNF641,ZSCAN25,ZNF263
SP3	ENSG00000172845	KLF13,KLF17,KLF15,SP7,SP5,SP9,SP6,SP8,SP3,SP2,SP4,SP1,KLF2,KLF7,KLF5,KLF6,KLF4,KLF1,KLF8,KLF3,KLF12,KLF14,KLF9,KLF16,KLF11,KLF10
HSFY1	ENSG00000172468	HSFX1,HSFX2,HSFY1,HSFY2
ZNF532	ENSG00000074657	ZNF532,ZNF687,ZNF592
TCF3	ENSG00000071564	TCF12,TCF4,TCF3
ZNF517	ENSG00000197363	ZNF517
DEPTOR	ENSG00000155792	DEPTOR
ZNF772	ENSG00000197128	AC003002.4,ZNF256,AC004076.9,ZNF552,ZNF586,ZIK1,ZNF417,ZNF154,ZNF418,ZNF776,AC003006.7,ZNF587B,ZNF551,ZNF530,ZNF416,CTD-2583A14.10,ZNF587,ZNF792,ZNF548,ZNF749,ZNF17,AC003002.6,ZNF547,AC003005.4,ZNF773,ZNF419,ZNF211,ZNF584,ZNF132,ZNF549,ZNF772,ZNF134,ZNF671,ZNF304
NR2C1	ENSG00000120798	HNF4A,NR2F1,NR2F2,NR2E1,NR2F6,NR2C1,RXRA,NR2C2,RXRB,RXRG,HNF4G
NEUROG1	ENSG00000181965	ATOH7,NEUROG2,NEUROD2,NEUROG3,NEUROD1,NEUROD4,NEUROG1,NEUROD6,ATOH1,BHLHA15
ZNF470	ENSG00000197016	RBAK,ZNF665,ZNF189,ZNF23,ZNF184,ZNF251,ZNF7,ZNF135,ZNF283,ZNF569,ZNF699,ZNF540,ZNF573,ZNF780A,ZNF420,ZNF345,ZNF404,ZNF30,ZNF571,ZNF470,ZNF615,ZNF84,ZNF41,ZNF84,ZNF605,ZNF484,ZNF337,ZNF12,ZNF33B,ZNF33A,ZNF334,ZNF717,ZNF630
ZNF587	ENSG00000198466	AC003002.4,ZNF256,AC004076.9,ZNF552,ZNF586,ZIK1,ZNF417,ZNF154,ZNF418,ZNF776,AC003006.7,ZNF587B,ZNF551,ZNF530,ZNF416,CTD-2583A14.10,ZNF587,ZNF792,ZNF548,ZNF749,ZNF17,AC003002.6,ZNF547,AC003005.4,ZNF773,ZNF419,ZNF211,ZNF584,ZNF132,ZNF549,ZNF772,ZNF134,ZNF671,ZNF304
POU2F3	ENSG00000137709	POU1F1,POU2F2,POU2F3,POU2F1,POU6F2,POU6F1,POU4F2,POU4F3,POU4F1,POU5F1,POU5F2,POU5F1B,POU3F3,POU3F1,POU3F4,POU3F2
RARG	ENSG00000172819	NR1D1,NR1I2,NR1H2,VDR,NR1H3,NR1I3,NR1H4,PPARG,PPARA,PPARD,RARA,THRB,RARB,RARG,THRA,NR1D2,RORC,RORA,RORB
BACH1	ENSG00000156273	BACH1,BACH2
ZNF76	ENSG00000065029	GLI1,GLI2,GLI3,GLIS1,GLIS2,GLIS3,MTF1,ZIC1,ZIC2,ZIC3,ZIC4,ZIC5,ZNF143,ZNF410,ZNF76
STAT2	ENSG00000170581	STAT1,STAT6,STAT2,STAT5A,STAT5B,STAT4,STAT3
ZNF594	ENSG00000180626	ZFP62,ZNF814,ZNF629,ZNF347,ZNF836,ZNF473,ZNF268,ZNF845,ZNF585A,ZNF160,ZNF658,ZNF197,ZNF841,ZNF616,ZNF585B,ZNF808,ZNF107,ZNF99,ZNF43,ZNF721,ZNF493,ZNF780B,ZNF546,ZNF624,ZNF594
TGIF2LX	ENSG00000153779	PKNOX2,TGIF2LY,TGIF2,TGIF2LX,PKNOX1,MEIS3,MEIS1,MEIS2
TGIF1	ENSG00000177426	TGIF1
TP53	ENSG00000141510	TP53,TP63,TP73
REL	ENSG00000162924	NFKB1,NFKB2,REL,RELB,RELA
MAFG	ENSG00000197063	MAF,MAFB,MAFA,NRL,MAFG,MAFF,MAFK
MNT	ENSG00000070444	MNT
ZNF560	ENSG00000198028	ZNF121,ZNF560,ZNF778,ZNF562,ZNF266,ZNF426,ZNF561,ZNF812,ZNF559,ZNF846
CREBRF	ENSG00000164463	CREBRF
ZSCAN23	ENSG00000187987	ZKSCAN1,ZKSCAN3,ZNF213,ZNF446,ZKSCAN4,ZNF18,ZNF394,ZNF500,ZNF3,ZSCAN22,ZNF174,ZSCAN31,ZNF232,ZNF24,ZSCAN30,ZNF397,ZNF396,ZKSCAN8,ZSCAN16,ZSCAN23,ZNF165,ZSCAN9,ZSCAN12,ZSCAN21
ZNF628	ENSG00000197483	ZNF628,ZNF784
RAPGEF5	ENSG00000136237	CTC-432M15.3,RAPGEF4,RAPGEF3,RAPGEF5,RAPGEFL1,RAPGEF6,RAPGEF2,RASGEF1C,RASGEF1B,RASGEF1A
ZNF438	ENSG00000183621	ZNF438
ZNF564	ENSG00000249709	CTD-2006C1.10,CTD-3105H18.14,CTD-3105H18.16,CTD-3105H18.18,ZNF101,ZNF136,ZNF14,ZNF20,ZNF433,ZNF439,ZNF44,ZNF440,ZNF441,ZNF442,ZNF443,ZNF490,ZNF491,ZNF555,ZNF556,ZNF563,ZNF564,ZNF57,ZNF625,ZNF625-ZNF20,ZNF627,ZNF669,ZNF670,ZNF69,ZNF700,ZNF709,ZNF763,ZNF77,ZNF788,ZNF791,ZNF799,ZNF823,ZNF844,ZNF878
DEAF1	ENSG00000177030	DEAF1
RGS6	ENSG00000182732	RGS10,RGS6,RGS11,RGS7,RGS9,RGS14,RGS12
CIZ1	ENSG00000148337	CIZ1
FIZ1	ENSG00000179943	FIZ1
PRDM5	ENSG00000138738	PRDM5
RELB	ENSG00000104856	NFKB1,NFKB2,REL,RELB,RELA
ZNF700	ENSG00000196757	CTD-2006C1.10,CTD-3105H18.14,CTD-3105H18.16,CTD-3105H18.18,ZNF101,ZNF136,ZNF14,ZNF20,ZNF433,ZNF439,ZNF44,ZNF440,ZNF441,ZNF442,ZNF443,ZNF490,ZNF491,ZNF555,ZNF556,ZNF563,ZNF564,ZNF57,ZNF625,ZNF625-ZNF20,ZNF627,ZNF669,ZNF670,ZNF69,ZNF700,ZNF709,ZNF763,ZNF77,ZNF788,ZNF791,ZNF799,ZNF823,ZNF844,ZNF878
SLC39A10	ENSG00000196950	SLC39A10,SLC39A14,SLC39A8,SLC39A13,SLC39A12,SLC39A7,SLC39A5,SLC39A6,SLC39A4
HNF1B	ENSG00000108753	HNF1A,HNF1B
ZNF680	ENSG00000173041	ZNF100,ZNF430,ZNF431,ZNF714,ZNF724P,ZNF730,ZNF117,ZNF681,ZNF98,ZNF138,ZNF85,ZNF675,ZNF492,ZNF728,ZNF726,ZNF676,ZNF254,ZNF90,ZNF506,ZNF626,ZNF486,ZNF737,ZNF253,ZNF66,ZNF93,ZNF429,ZNF680,ZNF257,ZNF92,ZNF708,ZNF273,ZNF479,ZNF141,ZNF679,ZNF716,ZNF732,ZNF736,ZNF682,ZNF695,ZNF727,ZNF195,ZNF519
ZNF649	ENSG00000198093	AL603926.1,CTC-454I21.3,RBAK-RBAKDN,ZIM3,ZNF157,ZNF175,ZNF182,ZNF248,ZNF25,ZNF26,ZNF300,ZNF37A,ZNF382,ZNF487,ZNF510,ZNF567,ZNF568,ZNF613,ZNF614,ZNF649,ZNF674,ZNF782,ZNF793,ZNF81
ZNF93	ENSG00000184635	ZNF100,ZNF430,ZNF431,ZNF714,ZNF724P,ZNF730,ZNF117,ZNF681,ZNF98,ZNF138,ZNF85,ZNF675,ZNF492,ZNF728,ZNF726,ZNF676,ZNF254,ZNF90,ZNF506,ZNF626,ZNF486,ZNF737,ZNF253,ZNF66,ZNF93,ZNF429,ZNF680,ZNF257,ZNF92,ZNF708,ZNF273,ZNF479,ZNF141,ZNF679,ZNF716,ZNF732,ZNF736,ZNF682,ZNF695,ZNF727,ZNF195,ZNF519
MBD3	ENSG00000071655	MBD2,MBD3L4,MBD3L2,MBD3L1,MBD3L3,MBD3L5,MBD3
ZNF337	ENSG00000130684	RBAK,ZNF665,ZNF189,ZNF23,ZNF184,ZNF251,ZNF7,ZNF135,ZNF283,ZNF569,ZNF699,ZNF540,ZNF573,ZNF780A,ZNF420,ZNF345,ZNF404,ZNF30,ZNF571,ZNF470,ZNF615,ZNF84,ZNF41,ZNF84,ZNF605,ZNF484,ZNF337,ZNF12,ZNF33B,ZNF33A,ZNF334,ZNF717,ZNF630
DMRTC2	ENSG00000142025	DMRTC1,DMRTC1B,DMRTC2
HLA-DRB1	ENSG00000196126	HLA-DMB,HLA-DRA,HLA-DPA1,HLA-DOB,HLA-DRB5,HLA-DQB1,HLA-DQB2,HLA-DRB1,HLA-DPB1,XXbac-BPG181M17.5
ZNF512B	ENSG00000196700	ZNF512,ZNF512B
RAD51	ENSG00000051180	RAD51
FOXR2	ENSG00000189299	FOXF1,FOXF2,FOXG1,FOXH1,FOXJ1,FOXJ2,FOXJ3,FOXK1,FOXK2,FOXN1,FOXN2,FOXN3,FOXN4,FOXQ1,FOXR1,FOXR2
ZNF607	ENSG00000198182	ZNF607
ZNF615	ENSG00000197619	RBAK,ZNF665,ZNF189,ZNF23,ZNF184,ZNF251,ZNF7,ZNF135,ZNF283,ZNF569,ZNF699,ZNF540,ZNF573,ZNF780A,ZNF420,ZNF345,ZNF404,ZNF30,ZNF571,ZNF470,ZNF615,ZNF84,ZNF41,ZNF84,ZNF605,ZNF484,ZNF337,ZNF12,ZNF33B,ZNF33A,ZNF334,ZNF717,ZNF630
DRAP1	ENSG00000175550	DRAP1
ZNF496	ENSG00000162714	ZNF202,ZNF496,ZNF641,ZSCAN25,ZNF263
ZNF32	ENSG00000169740	ZFP1,ZNF32
SOHLH1	ENSG00000165643	SOHLH1
ZNF575	ENSG00000176472	ZNF358,ZNF575
NEUROD6	ENSG00000164600	ATOH7,NEUROG2,NEUROD2,NEUROG3,NEUROD1,NEUROD4,NEUROG1,NEUROD6,ATOH1,BHLHA15
ZNF550	ENSG00000251369	ZNF264,ZNF805,ZNF543,ZNF460,ZNF550,ZNF80,ZNF599
SLC2A4RG	ENSG00000125520	SLC2A4RG,ZNF704,ZNF395
ZNF98	ENSG00000197360	ZNF100,ZNF430,ZNF431,ZNF714,ZNF724P,ZNF730,ZNF117,ZNF681,ZNF98,ZNF138,ZNF85,ZNF675,ZNF492,ZNF728,ZNF726,ZNF676,ZNF254,ZNF90,ZNF506,ZNF626,ZNF486,ZNF737,ZNF253,ZNF66,ZNF93,ZNF429,ZNF680,ZNF257,ZNF92,ZNF708,ZNF273,ZNF479,ZNF141,ZNF679,ZNF716,ZNF732,ZNF736,ZNF682,ZNF695,ZNF727,ZNF195,ZNF519
KLF15	ENSG00000163884	KLF13,KLF17,KLF15,SP7,SP5,SP9,SP6,SP8,SP3,SP2,SP4,SP1,KLF2,KLF7,KLF5,KLF6,KLF4,KLF1,KLF8,KLF3,KLF12,KLF14,KLF9,KLF16,KLF11,KLF10
ZNF746	ENSG00000181220	ZNF212,ZNF783,ZNF746,ZNF398,ZNF777,ZNF282
CUL2	ENSG00000108094	CUL1,CUL3,CUL5,CUL4A,CUL4B,CUL2
TCF7L2	ENSG00000148737	LEF1,TCF7,TCF7L2,TCF7L1
ZNF431	ENSG00000196705	ZNF100,ZNF430,ZNF431,ZNF714,ZNF724P,ZNF730,ZNF117,ZNF681,ZNF98,ZNF138,ZNF85,ZNF675,ZNF492,ZNF728,ZNF726,ZNF676,ZNF254,ZNF90,ZNF506,ZNF626,ZNF486,ZNF737,ZNF253,ZNF66,ZNF93,ZNF429,ZNF680,ZNF257,ZNF92,ZNF708,ZNF273,ZNF479,ZNF141,ZNF679,ZNF716,ZNF732,ZNF736,ZNF682,ZNF695,ZNF727,ZNF195,ZNF519
HEY2	ENSG00000135547	HELT,HEY1,HEY2,HEYL
FEV	ENSG00000163497	ERF,ERG,ETS1,ETS2,ETV1,ETV2,ETV3,ETV3L,ETV4,ETV5,FEV,FLI1,GABPA
FLI1	ENSG00000151702	ERF,ERG,ETS1,ETS2,ETV1,ETV2,ETV3,ETV3L,ETV4,ETV5,FEV,FLI1,GABPA
ZNF830	ENSG00000198783	ZNF830
ELF5	ENSG00000135374	ELF1,ELF2,ELF3,ELF4,ELF5,EHF
VSX1	ENSG00000100987	CRX,DMBX1,GSC,GSC2,HESX1,MIXL1,OTX1,OTX2,PITX1,PITX2,PITX3,PROP1,UNCX,VSX1,VSX2
ZNF674	ENSG00000251192	AL603926.1,CTC-454I21.3,RBAK-RBAKDN,ZIM3,ZNF157,ZNF175,ZNF182,ZNF248,ZNF25,ZNF26,ZNF300,ZNF37A,ZNF382,ZNF487,ZNF510,ZNF567,ZNF568,ZNF613,ZNF614,ZNF649,ZNF674,ZNF782,ZNF793,ZNF81
HOXB9	ENSG00000170689	HOXA10,HOXA11,HOXA13,HOXA9,HOXB13,HOXB9,HOXC10,HOXC11,HOXC12,HOXC13,HOXC9,HOXD10,HOXD11,HOXD12,HOXD13,HOXD9,RP1-170O19.20
MYOG	ENSG00000122180	MYF5,MYOD1,MYF6,MYOG
ZNF800	ENSG00000048405	ZNF800
ZNF660	ENSG00000144792	ZNF35,ZNF660
CENPB	ENSG00000125817	JRKL,CENPB,TIGD3,TIGD4,TIGD6,TIGD2,TIGD7,TIGD5,TIGD1
NCOA2	ENSG00000140396	NCOA1,NCOA3,NCOA2
GTF2H2C	ENSG00000183474	GTF2H2,GTF2H2C
SIM2	ENSG00000159263	EPAS1,SIM1,SIM2,NPAS1,NPAS3,HIF1A,HIF3A
GATA2	ENSG00000179348	GATA1,GATA4,GATA5,GATA6,GATA2,GATA3,TRPS1
C20orf194	ENSG00000088854	C20orf194
FAM170A	ENSG00000164334	FAM170A,FAM170B
HMX3	ENSG00000188620	HMX1,HMX2,HMX3,NKX2-1,NKX2-2,NKX2-3,NKX2-4,NKX2-5,NKX2-6,NKX2-8,NKX3-1,NKX3-2,NKX6-1,NKX6-2,NKX6-3,TLX1,TLX2,TLX3
CUL4A	ENSG00000139842	CUL1,CUL3,CUL5,CUL4A,CUL4B,CUL2
ZNF443	ENSG00000180855	CTD-2006C1.10,CTD-3105H18.14,CTD-3105H18.16,CTD-3105H18.18,ZNF101,ZNF136,ZNF14,ZNF20,ZNF433,ZNF439,ZNF44,ZNF440,ZNF441,ZNF442,ZNF443,ZNF490,ZNF491,ZNF555,ZNF556,ZNF563,ZNF564,ZNF57,ZNF625,ZNF625-ZNF20,ZNF627,ZNF669,ZNF670,ZNF69,ZNF700,ZNF709,ZNF763,ZNF77,ZNF788,ZNF791,ZNF799,ZNF823,ZNF844,ZNF878
ZNF462	ENSG00000148143	RP11-508N12.4,ZNF462
ZNF488	ENSG00000165388	PRDM8,ZNF488
HOXC11	ENSG00000123388	HOXA10,HOXA11,HOXA13,HOXA9,HOXB13,HOXB9,HOXC10,HOXC11,HOXC12,HOXC13,HOXC9,HOXD10,HOXD11,HOXD12,HOXD13,HOXD9,RP1-170O19.20
MAF	ENSG00000178573	MAF,MAFB,MAFA,NRL,MAFG,MAFF,MAFK
ZBED2	ENSG00000177494	ZBED2,ZBED3
RNF125	ENSG00000101695	RNF114,RNF125,RNF138,RNF166
ZNF668	ENSG00000167394	ZNF668
FOXP1	ENSG00000114861	FOXP1,FOXP2,FOXP4,FOXP3
DMRTB1	ENSG00000143006	DMRTA1,DMRTA2,DMRTB1,DMRT1,DMRT2,DMRT3
HINFP	ENSG00000172273	CTCFL,CTCF,HINFP,ZFP64
GTF2E2	ENSG00000197265	GTF2E2
VPS72	ENSG00000163159	VPS72
PLEKHA4	ENSG00000105559	PLEKHA4,PLEKHA7,PLEKHA5,PLEKHA6
TCF20	ENSG00000100207	RAI1,TCF20
FOXK2	ENSG00000141568	FOXF1,FOXF2,FOXG1,FOXH1,FOXJ1,FOXJ2,FOXJ3,FOXK1,FOXK2,FOXN1,FOXN2,FOXN3,FOXN4,FOXQ1,FOXR1,FOXR2
MYPOP	ENSG00000176182	MYPOP
NFYB	ENSG00000120837	NFYB,POLE3
E2F6	ENSG00000169016	E2F1,E2F2,E2F3,E2F6,E2F5,E2F4
ZFHX3	ENSG00000140836	ZFHX2,ZFHX4,ZFHX3
RORC	ENSG00000143365	NR1D1,NR1I2,NR1H2,VDR,NR1H3,NR1I3,NR1H4,PPARG,PPARA,PPARD,RARA,THRB,RARB,RARG,THRA,NR1D2,RORC,RORA,RORB
ELMSAN1	ENSG00000156030	ELMSAN1,ZNF541,TRERF1
MXD1	ENSG00000059728	MXD1,MXI1,MXD4,MXD3
SSH3	ENSG00000172830	DUSP1,DUSP16,DUSP8,DUSP10,DUSP9,DUSP7,SSH2,SSH1,SSH3,DUSP6,DUSP4,DUSP2,DUSP5
SEMA4A	ENSG00000196189	SEMA3A,SEMA4F,SEMA4C,SEMA4B,SEMA4A,SEMA4G,SEMA4D,SEMA3F,SEMA3C,SEMA3D,SEMA3E,SEMA3G
ZNF135	ENSG00000176293	RBAK,ZNF665,ZNF189,ZNF23,ZNF184,ZNF251,ZNF7,ZNF135,ZNF283,ZNF569,ZNF699,ZNF540,ZNF573,ZNF780A,ZNF420,ZNF345,ZNF404,ZNF30,ZNF571,ZNF470,ZNF615,ZNF84,ZNF41,ZNF84,ZNF605,ZNF484,ZNF337,ZNF12,ZNF33B,ZNF33A,ZNF334,ZNF717,ZNF630
PAX3	ENSG00000135903	PAX1,PAX8,PAX2,PAX5,PAX9,PAX3,PAX7,PAX4,PAX6
VSX2	ENSG00000119614	CRX,DMBX1,GSC,GSC2,HESX1,MIXL1,OTX1,OTX2,PITX1,PITX2,PITX3,PROP1,UNCX,VSX1,VSX2
POU5F1	ENSG00000206454	POU1F1,POU2F2,POU2F3,POU2F1,POU6F2,POU6F1,POU4F2,POU4F3,POU4F1,POU5F1,POU5F2,POU5F1B,POU3F3,POU3F1,POU3F4,POU3F2
CUX1	ENSG00000259938	CUX1,CUX2,ONECUT3,ONECUT2,ONECUT1
TFEB	ENSG00000112561	MITF,TFEC,TFE3,TFEB
ZNF77	ENSG00000175691	CTD-2006C1.10,CTD-3105H18.14,CTD-3105H18.16,CTD-3105H18.18,ZNF101,ZNF136,ZNF14,ZNF20,ZNF433,ZNF439,ZNF44,ZNF440,ZNF441,ZNF442,ZNF443,ZNF490,ZNF491,ZNF555,ZNF556,ZNF563,ZNF564,ZNF57,ZNF625,ZNF625-ZNF20,ZNF627,ZNF669,ZNF670,ZNF69,ZNF700,ZNF709,ZNF763,ZNF77,ZNF788,ZNF791,ZNF799,ZNF823,ZNF844,ZNF878
NFXL1	ENSG00000170448	NFX1,NFXL1
ZNF620	ENSG00000177842	AC010547.9,ZNF19,ZNF662,ZNF619,ZNF621,ZNF620
LMX1B	ENSG00000136944	ISL1,LMX1A,LMX1B,LHX9,LHX4,LHX1,LHX5,LHX2,LHX3,ISL2,LHX8,LHX6
HLA-DQB2	ENSG00000228254	HLA-DMB,HLA-DRA,HLA-DPA1,HLA-DOB,HLA-DRB5,HLA-DQB1,HLA-DQB2,HLA-DRB1,HLA-DPB1,XXbac-BPG181M17.5
ZNF782	ENSG00000196597	AL603926.1,CTC-454I21.3,RBAK-RBAKDN,ZIM3,ZNF157,ZNF175,ZNF182,ZNF248,ZNF25,ZNF26,ZNF300,ZNF37A,ZNF382,ZNF487,ZNF510,ZNF567,ZNF568,ZNF613,ZNF614,ZNF649,ZNF674,ZNF782,ZNF793,ZNF81
PROX2	ENSG00000119608	PROX1,PROX2
PRR12	ENSG00000126464	PRR12,QSER1
MLXIPL	ENSG00000009950	MLX,MLXIP,MLXIPL
SHOX	ENSG00000185960	ALX1,PRRX1,RAX2,ISX,PRRX2,OTP,RAX,PHOX2A,SHOX,ARX,DRGX,SHOX2,PHOX2B,ALX3,ALX4
ZNF28	ENSG00000198538	ZNF28,ZNF468,ZNF701,ZNF320,ZNF321P,ZNF860,ZNF816,ZNF578,ZNF813,ZNF611,ZNF525,ZNF765,ZNF600,ZNF415,ZNF83,ZNF480,ZNF528,ZNF880,ZNF610,ZNF766,ZNF534,ZNF677
ZHX1	ENSG00000165156	ZHX1,ZHX2,ZHX3,HOMEZ
IRF8	ENSG00000140968	IRF1,IRF2,IRF3,IRF4,IRF5,IRF6,IRF7,IRF8,IRF9
NFKB1	ENSG00000109320	NFKB1,NFKB2,REL,RELB,RELA
ZNF654	ENSG00000175105	ZNF654
FOXD4L5	ENSG00000204779	FOXA1,FOXI1,FOXC1,FOXS1,FOXI2,FOXC2,FOXL2,FOXL1,FOXD1,FOXB2,FOXB1,FOXD2,FOXD4L2,FOXD3,FOXD4L6,FOXE1,FOXD4L1,FOXD4L5,FOXD4L3,FOXE3,FOXD4,FOXD4L4,FOXA2,FOXA3
BOLA3	ENSG00000163170	BOLA3
FOSB	ENSG00000125740	FOS,FOSL2,FOSB,FOSL1
ZNF671	ENSG00000083814	AC003002.4,ZNF256,AC004076.9,ZNF552,ZNF586,ZIK1,ZNF417,ZNF154,ZNF418,ZNF776,AC003006.7,ZNF587B,ZNF551,ZNF530,ZNF416,CTD-2583A14.10,ZNF587,ZNF792,ZNF548,ZNF749,ZNF17,AC003002.6,ZNF547,AC003005.4,ZNF773,ZNF419,ZNF211,ZNF584,ZNF132,ZNF549,ZNF772,ZNF134,ZNF671,ZNF304
NKX2-6	ENSG00000180053	HMX1,HMX2,HMX3,NKX2-1,NKX2-2,NKX2-3,NKX2-4,NKX2-5,NKX2-6,NKX2-8,NKX3-1,NKX3-2,NKX6-1,NKX6-2,NKX6-3,TLX1,TLX2,TLX3
SOX11	ENSG00000176887	SOX1,SOX5,SOX6,SOX13,SOX7,SOX17,SOX18,SOX7,SOX9,SOX10,SOX3,SOX2,SOX15,SRY,SOX21,SOX14,SOX4,SOX11,SOX12
ZBTB44	ENSG00000196323	HIC1,HIC2,MYNN,RP1-27O5.3,ZBTB10,ZBTB17,ZBTB18,ZBTB3,ZBTB42,ZBTB44,ZBTB46,ZBTB48,ZBTB49,ZBTB5,ZBTB8A,ZBTB8B
HIVEP3	ENSG00000127124	HIVEP1,HIVEP2,HIVEP3,ZNF831
SIX1	ENSG00000126778	SIX1,SIX2,SIX6,SIX3,SIX4,SIX5
ARHGAP35	ENSG00000160007	ARHGAP35,ARHGAP5
BCL6B	ENSG00000161940	BCL6,BCL6B
ZMAT4	ENSG00000165061	ZMAT1,KRCC1,ZNF346,ZMAT4
ZKSCAN3	ENSG00000189298	ZKSCAN1,ZKSCAN3,ZNF213,ZNF446,ZKSCAN4,ZNF18,ZNF394,ZNF500,ZNF3,ZSCAN22,ZNF174,ZSCAN31,ZNF232,ZNF24,ZSCAN30,ZNF397,ZNF396,ZKSCAN8,ZSCAN16,ZSCAN23,ZNF165,ZSCAN9,ZSCAN12,ZSCAN21
PREX1	ENSG00000124126	ARHGEF9,TIAM1,PLEKHG1,PLEKHG2,RP11-307N16.6,ARHGEF4,SPATA13,PREX1,PREX2
OVOL1	ENSG00000172818	OVOL1,OVOL3,OVOL2
NHLH1	ENSG00000171786	HAND1,TAL1,NHLH2,LYL1,NHLH1,SCXB,SCXA,TCF15,TAL2,HAND2,TWIST2,TWIST1
ZNF789	ENSG00000198556	ZNF789
TBX22	ENSG00000122145	T,TBX3,TBX6,TBX2,TBX5,TBX4,TBX20,TBX22,TBX18,TBX15,TBX19,TBX10,TBX1
SP8	ENSG00000164651	KLF13,KLF17,KLF15,SP7,SP5,SP9,SP6,SP8,SP3,SP2,SP4,SP1,KLF2,KLF7,KLF5,KLF6,KLF4,KLF1,KLF8,KLF3,KLF12,KLF14,KLF9,KLF16,KLF11,KLF10
TCF23	ENSG00000163792	MSC,TCF21,TCF24,TCF23
NOBOX	ENSG00000106410	NOBOX
ZNF791	ENSG00000173875	CTD-2006C1.10,CTD-3105H18.14,CTD-3105H18.16,CTD-3105H18.18,ZNF101,ZNF136,ZNF14,ZNF20,ZNF433,ZNF439,ZNF44,ZNF440,ZNF441,ZNF442,ZNF443,ZNF490,ZNF491,ZNF555,ZNF556,ZNF563,ZNF564,ZNF57,ZNF625,ZNF625-ZNF20,ZNF627,ZNF669,ZNF670,ZNF69,ZNF700,ZNF709,ZNF763,ZNF77,ZNF788,ZNF791,ZNF799,ZNF823,ZNF844,ZNF878
UBP1	ENSG00000153560	GRHL1,TFCP2L1,UBP1,TFCP2,GRHL2,GRHL3
ZNF793	ENSG00000188227	AL603926.1,CTC-454I21.3,RBAK-RBAKDN,ZIM3,ZNF157,ZNF175,ZNF182,ZNF248,ZNF25,ZNF26,ZNF300,ZNF37A,ZNF382,ZNF487,ZNF510,ZNF567,ZNF568,ZNF613,ZNF614,ZNF649,ZNF674,ZNF782,ZNF793,ZNF81
ZNF19	ENSG00000157429	AC010547.9,ZNF19,ZNF662,ZNF619,ZNF621,ZNF620
ADNP	ENSG00000101126	ADNP,ADNP2
TIGD3	ENSG00000173825	JRKL,CENPB,TIGD3,TIGD4,TIGD6,TIGD2,TIGD7,TIGD5,TIGD1
ZNF714	ENSG00000160352	ZNF100,ZNF430,ZNF431,ZNF714,ZNF724P,ZNF730,ZNF117,ZNF681,ZNF98,ZNF138,ZNF85,ZNF675,ZNF492,ZNF728,ZNF726,ZNF676,ZNF254,ZNF90,ZNF506,ZNF626,ZNF486,ZNF737,ZNF253,ZNF66,ZNF93,ZNF429,ZNF680,ZNF257,ZNF92,ZNF708,ZNF273,ZNF479,ZNF141,ZNF679,ZNF716,ZNF732,ZNF736,ZNF682,ZNF695,ZNF727,ZNF195,ZNF519
HOXC8	ENSG00000037965	HOXA4,HOXD8,HOXA6,HOXB6,HOXA7,HOXC6,HOXB7,HOXB8,HOXC8,HOXD4,HOXC4,HOXB4,HOXC4,HOXA5,HOXC5,RP11-834C11.12,HOXB5
ZNF282	ENSG00000170265	ZNF212,ZNF783,ZNF746,ZNF398,ZNF777,ZNF282
SCRT1	ENSG00000170616	SCRT1,SCRT2,SNAI2,SNAI1,SNAI3
ZNF222	ENSG00000159885	CTC-512J12.6,ZNF214,ZNF235,ZNF233,ZNF112,ZNF221,ZNF222,ZNF230,ZNF284,ZNF155,ZNF225,ZNF223,ZNF224,ZNF223,ZNF226,ZNF234,ZNF227,ZNF45,ZNF285,ZNF229
CERS2	ENSG00000143418	CERS1,CERS5,CERS4,CERS3,CERS6,CERS2
ZFP69	ENSG00000187815	ZFP69,ZFP69B,ZNF713,ZIM2,ZNF514
PRDM15	ENSG00000141956	PRDM10,PRDM15
ZNF418	ENSG00000196724	AC003002.4,ZNF256,AC004076.9,ZNF552,ZNF586,ZIK1,ZNF417,ZNF154,ZNF418,ZNF776,AC003006.7,ZNF587B,ZNF551,ZNF530,ZNF416,CTD-2583A14.10,ZNF587,ZNF792,ZNF548,ZNF749,ZNF17,AC003002.6,ZNF547,AC003005.4,ZNF773,ZNF419,ZNF211,ZNF584,ZNF132,ZNF549,ZNF772,ZNF134,ZNF671,ZNF304
ZNF404	ENSG00000176222	RBAK,ZNF665,ZNF189,ZNF23,ZNF184,ZNF251,ZNF7,ZNF135,ZNF283,ZNF569,ZNF699,ZNF540,ZNF573,ZNF780A,ZNF420,ZNF345,ZNF404,ZNF30,ZNF571,ZNF470,ZNF615,ZNF84,ZNF41,ZNF84,ZNF605,ZNF484,ZNF337,ZNF12,ZNF33B,ZNF33A,ZNF334,ZNF717,ZNF630
PMS1	ENSG00000064933	PMS1,PMS2
ZNF689	ENSG00000156853	AC002310.13,ZNF747,ZNF764,ZNF747,ZNF689,ZNF688,ZNF785
SKIL	ENSG00000136603	SKI,SKIL,SKOR2,SKOR1
HOXA11	ENSG00000005073	HOXA10,HOXA11,HOXA13,HOXA9,HOXB13,HOXB9,HOXC10,HOXC11,HOXC12,HOXC13,HOXC9,HOXD10,HOXD11,HOXD12,HOXD13,HOXD9,RP1-170O19.20
BCL11A	ENSG00000119866	BCL11A,BCL11B,ZNF296
TCF7	ENSG00000081059	LEF1,TCF7,TCF7L2,TCF7L1
MKX	ENSG00000150051	IRX1,IRX5,IRX4,IRX6,MKX,IRX2,IRX3
ZNF814	ENSG00000204514	ZFP62,ZNF814,ZNF629,ZNF347,ZNF836,ZNF473,ZNF268,ZNF845,ZNF585A,ZNF160,ZNF658,ZNF197,ZNF841,ZNF616,ZNF585B,ZNF808,ZNF107,ZNF99,ZNF43,ZNF721,ZNF493,ZNF780B,ZNF546,ZNF624,ZNF594
TFCP2	ENSG00000135457	GRHL1,TFCP2L1,UBP1,TFCP2,GRHL2,GRHL3
RFX4	ENSG00000111783	RFX2,RFX3,RFX1,RFX4,RFX8,RFX6
CPXCR1	ENSG00000147183	CPXCR1
FOXD4	ENSG00000170122	FOXA1,FOXI1,FOXC1,FOXS1,FOXI2,FOXC2,FOXL2,FOXL1,FOXD1,FOXB2,FOXB1,FOXD2,FOXD4L2,FOXD3,FOXD4L6,FOXE1,FOXD4L1,FOXD4L5,FOXD4L3,FOXE3,FOXD4,FOXD4L4,FOXA2,FOXA3
ZBTB46	ENSG00000130584	HIC1,HIC2,MYNN,RP1-27O5.3,ZBTB10,ZBTB17,ZBTB18,ZBTB3,ZBTB42,ZBTB44,ZBTB46,ZBTB48,ZBTB49,ZBTB5,ZBTB8A,ZBTB8B
ZNF570	ENSG00000171827	ZFP14,ZNF582,ZNF79,ZNF34,ZNF181,ZNF554,ZNF74,ZNF527,ZNF354C,ZNF354B,ZNF287,ZNF354A,ZNF250,ZNF286A,ZFP90,ZNF286A,ZNF391,ZNF286B,ZNF454,ZNF879,ZFP30,ZFP82,ZNF529,ZNF331,ZNF471,ZNF570,ZNF583,ZNF565,ZNF383,ZNF461,ZNF790
ZNF490	ENSG00000188033	CTD-2006C1.10,CTD-3105H18.14,CTD-3105H18.16,CTD-3105H18.18,ZNF101,ZNF136,ZNF14,ZNF20,ZNF433,ZNF439,ZNF44,ZNF440,ZNF441,ZNF442,ZNF443,ZNF490,ZNF491,ZNF555,ZNF556,ZNF563,ZNF564,ZNF57,ZNF625,ZNF625-ZNF20,ZNF627,ZNF669,ZNF670,ZNF69,ZNF700,ZNF709,ZNF763,ZNF77,ZNF788,ZNF791,ZNF799,ZNF823,ZNF844,ZNF878
SHOX2	ENSG00000168779	ALX1,PRRX1,RAX2,ISX,PRRX2,OTP,RAX,PHOX2A,SHOX,ARX,DRGX,SHOX2,PHOX2B,ALX3,ALX4
ZNF2	ENSG00000163067	ZFP92,ZNF707,ZNF2,ZNF302,ZNF829,ZNF140,ZNF566
ZBTB7B	ENSG00000160685	ZBTB14,ZBTB21,ZBTB33,ZBTB38,ZBTB4,ZBTB7A,ZBTB7B,ZBTB7C
RNF114	ENSG00000124226	RNF114,RNF125,RNF138,RNF166
DUXA	ENSG00000258873	AC025287.1,DUX4L6,DUX4L5,DUX4L7,DUX4L3,DUX4L2,DUX4,DUX4L4,DUXA
ZNF821	ENSG00000102984	ZNF821
ZNF30	ENSG00000168661	RBAK,ZNF665,ZNF189,ZNF23,ZNF184,ZNF251,ZNF7,ZNF135,ZNF283,ZNF569,ZNF699,ZNF540,ZNF573,ZNF780A,ZNF420,ZNF345,ZNF404,ZNF30,ZNF571,ZNF470,ZNF615,ZNF84,ZNF41,ZNF84,ZNF605,ZNF484,ZNF337,ZNF12,ZNF33B,ZNF33A,ZNF334,ZNF717,ZNF630
ZNF207	ENSG00000010244	ZNF207
KLF13	ENSG00000169926	KLF13,KLF17,KLF15,SP7,SP5,SP9,SP6,SP8,SP3,SP2,SP4,SP1,KLF2,KLF7,KLF5,KLF6,KLF4,KLF1,KLF8,KLF3,KLF12,KLF14,KLF9,KLF16,KLF11,KLF10
BOLA1	ENSG00000178096	BOLA1
ZNF770	ENSG00000198146	ZNF319,ZNF770
HOXA6	ENSG00000106006	HOXA4,HOXD8,HOXA6,HOXB6,HOXA7,HOXC6,HOXB7,HOXB8,HOXC8,HOXD4,HOXC4,HOXB4,HOXC4,HOXA5,HOXC5,RP11-834C11.12,HOXB5
HSF5	ENSG00000176160	HSF5
SP5	ENSG00000204335	KLF13,KLF17,KLF15,SP7,SP5,SP9,SP6,SP8,SP3,SP2,SP4,SP1,KLF2,KLF7,KLF5,KLF6,KLF4,KLF1,KLF8,KLF3,KLF12,KLF14,KLF9,KLF16,KLF11,KLF10
ZNF823	ENSG00000197933	CTD-2006C1.10,CTD-3105H18.14,CTD-3105H18.16,CTD-3105H18.18,ZNF101,ZNF136,ZNF14,ZNF20,ZNF433,ZNF439,ZNF44,ZNF440,ZNF441,ZNF442,ZNF443,ZNF490,ZNF491,ZNF555,ZNF556,ZNF563,ZNF564,ZNF57,ZNF625,ZNF625-ZNF20,ZNF627,ZNF669,ZNF670,ZNF69,ZNF700,ZNF709,ZNF763,ZNF77,ZNF788,ZNF791,ZNF799,ZNF823,ZNF844,ZNF878
ZNF662	ENSG00000182983	AC010547.9,ZNF19,ZNF662,ZNF619,ZNF621,ZNF620
TERF1	ENSG00000147601	TERF1,TERF2
ZNF592	ENSG00000166716	ZNF532,ZNF687,ZNF592
SREBF1	ENSG00000072310	SREBF1,SREBF2
CERS6	ENSG00000172292	CERS1,CERS5,CERS4,CERS3,CERS6,CERS2
HOXD9	ENSG00000128709	HOXA10,HOXA11,HOXA13,HOXA9,HOXB13,HOXB9,HOXC10,HOXC11,HOXC12,HOXC13,HOXC9,HOXD10,HOXD11,HOXD12,HOXD13,HOXD9,RP1-170O19.20
ZNF81	ENSG00000197779	AL603926.1,CTC-454I21.3,RBAK-RBAKDN,ZIM3,ZNF157,ZNF175,ZNF182,ZNF248,ZNF25,ZNF26,ZNF300,ZNF37A,ZNF382,ZNF487,ZNF510,ZNF567,ZNF568,ZNF613,ZNF614,ZNF649,ZNF674,ZNF782,ZNF793,ZNF81
ZZZ3	ENSG00000036549	ZZZ3
ZNF112	ENSG00000062370	CTC-512J12.6,ZNF214,ZNF235,ZNF233,ZNF112,ZNF221,ZNF222,ZNF230,ZNF284,ZNF155,ZNF225,ZNF223,ZNF224,ZNF223,ZNF226,ZNF234,ZNF227,ZNF45,ZNF285,ZNF229
ZNF436	ENSG00000125945	ZFP2,ZNF774,ZNF10,ZNF835,ZNF322,ZNF436,ZSCAN2,ZNF606,ZNF180,ZNF572,ZFP3,ZNF71,ZNF544,ZNF329,ZFP37,ZNF852,ZKSCAN7,ZNF678,ZNF502
HIST1H1D	ENSG00000124575	H1F0,HIST1H1C,HIST1H1E,HIST1H1A,HIST1H1T,HIST1H1D,HIST1H1B
ZNF703	ENSG00000183779	ZNF503,ZNF703
FOXQ1	ENSG00000164379	FOXF1,FOXF2,FOXG1,FOXH1,FOXJ1,FOXJ2,FOXJ3,FOXK1,FOXK2,FOXN1,FOXN2,FOXN3,FOXN4,FOXQ1,FOXR1,FOXR2
NR1I2	ENSG00000144852	NR1D1,NR1I2,NR1H2,VDR,NR1H3,NR1I3,NR1H4,PPARG,PPARA,PPARD,RARA,THRB,RARB,RARG,THRA,NR1D2,RORC,RORA,RORB
EPAS1	ENSG00000116016	EPAS1,SIM1,SIM2,NPAS1,NPAS3,HIF1A,HIF3A
ZNF266	ENSG00000174652	ZNF121,ZNF560,ZNF778,ZNF562,ZNF266,ZNF426,ZNF561,ZNF812,ZNF559,ZNF846
HOXC6	ENSG00000197757	HOXA4,HOXD8,HOXA6,HOXB6,HOXA7,HOXC6,HOXB7,HOXB8,HOXC8,HOXD4,HOXC4,HOXB4,HOXC4,HOXA5,HOXC5,RP11-834C11.12,HOXB5
ZNF250	ENSG00000196150	ZFP14,ZNF582,ZNF79,ZNF34,ZNF181,ZNF554,ZNF74,ZNF527,ZNF354C,ZNF354B,ZNF287,ZNF354A,ZNF250,ZNF286A,ZFP90,ZNF286A,ZNF391,ZNF286B,ZNF454,ZNF879,ZFP30,ZFP82,ZNF529,ZNF331,ZNF471,ZNF570,ZNF583,ZNF565,ZNF383,ZNF461,ZNF790
ZNF860	ENSG00000197385	ZNF28,ZNF468,ZNF701,ZNF320,ZNF321P,ZNF860,ZNF816,ZNF578,ZNF813,ZNF611,ZNF525,ZNF765,ZNF600,ZNF415,ZNF83,ZNF480,ZNF528,ZNF880,ZNF610,ZNF766,ZNF534,ZNF677
HES4	ENSG00000188290	HES1,HES4,HES2,HES6,HES5
ZNF91	ENSG00000167232	ZNF208,ZNF729,ZNF91,ZNF850,PEG3,ZNF521,ZNF423
KLF10	ENSG00000155090	KLF13,KLF17,KLF15,SP7,SP5,SP9,SP6,SP8,SP3,SP2,SP4,SP1,KLF2,KLF7,KLF5,KLF6,KLF4,KLF1,KLF8,KLF3,KLF12,KLF14,KLF9,KLF16,KLF11,KLF10
FOXO3	ENSG00000118689	FOXO1,FOXO4,FOXO3,FOXO6
POU3F3	ENSG00000198914	POU1F1,POU2F2,POU2F3,POU2F1,POU6F2,POU6F1,POU4F2,POU4F3,POU4F1,POU5F1,POU5F2,POU5F1B,POU3F3,POU3F1,POU3F4,POU3F2
ASCL1	ENSG00000139352	ASCL1,ASCL2,ASCL5,ASCL4,ASCL3
ZBTB48	ENSG00000204859	HIC1,HIC2,MYNN,RP1-27O5.3,ZBTB10,ZBTB17,ZBTB18,ZBTB3,ZBTB42,ZBTB44,ZBTB46,ZBTB48,ZBTB49,ZBTB5,ZBTB8A,ZBTB8B
ZNF12	ENSG00000164631	RBAK,ZNF665,ZNF189,ZNF23,ZNF184,ZNF251,ZNF7,ZNF135,ZNF283,ZNF569,ZNF699,ZNF540,ZNF573,ZNF780A,ZNF420,ZNF345,ZNF404,ZNF30,ZNF571,ZNF470,ZNF615,ZNF84,ZNF41,ZNF84,ZNF605,ZNF484,ZNF337,ZNF12,ZNF33B,ZNF33A,ZNF334,ZNF717,ZNF630
JDP2	ENSG00000140044	ATF3,JDP2
POU2F1	ENSG00000143190	POU1F1,POU2F2,POU2F3,POU2F1,POU6F2,POU6F1,POU4F2,POU4F3,POU4F1,POU5F1,POU5F2,POU5F1B,POU3F3,POU3F1,POU3F4,POU3F2
NKX2-2	ENSG00000125820	HMX1,HMX2,HMX3,NKX2-1,NKX2-2,NKX2-3,NKX2-4,NKX2-5,NKX2-6,NKX2-8,NKX3-1,NKX3-2,NKX6-1,NKX6-2,NKX6-3,TLX1,TLX2,TLX3
HMGXB3	ENSG00000113716	HMGXB3
ZNF804A	ENSG00000170396	GPATCH8,ZNF804B,ZNF804A
ZXDB	ENSG00000198455	GTF3A,ZXDC,ZXDB,ZXDA
ELK3	ENSG00000111145	ELK1,ELK3,ELK4
ZNF233	ENSG00000159915	CTC-512J12.6,ZNF214,ZNF235,ZNF233,ZNF112,ZNF221,ZNF222,ZNF230,ZNF284,ZNF155,ZNF225,ZNF223,ZNF224,ZNF223,ZNF226,ZNF234,ZNF227,ZNF45,ZNF285,ZNF229
ADNP2	ENSG00000101544	ADNP,ADNP2
HIST1H1C	ENSG00000187837	H1F0,HIST1H1C,HIST1H1E,HIST1H1A,HIST1H1T,HIST1H1D,HIST1H1B
KRTAP9-9	ENSG00000198083	KRTAP4-1,KRTAP4-12,KRTAP4-6,KRTAP4-16P,KRTAP4-9,KRTAP4-7,KRTAP4-11,KRTAP4-4,KRTAP4-5,KRTAP4-8,KRTAP4-2,KRTAP4-3,KRTAP9-6,KRTAP9-2,KRTAP9-9,KRTAP9-8,KRTAP9-7,KRTAP9-1,KRTAP9-4,KRTAP9-3
ZNF391	ENSG00000124613	ZFP14,ZNF582,ZNF79,ZNF34,ZNF181,ZNF554,ZNF74,ZNF527,ZNF354C,ZNF354B,ZNF287,ZNF354A,ZNF250,ZNF286A,ZFP90,ZNF286A,ZNF391,ZNF286B,ZNF454,ZNF879,ZFP30,ZFP82,ZNF529,ZNF331,ZNF471,ZNF570,ZNF583,ZNF565,ZNF383,ZNF461,ZNF790
MSX1	ENSG00000163132	BSX,DLX2,DLX6,DLX4,DLX3,DLX5,NKX1-1,MSX1,NKX1-2,MSX2,VENTX,MNX1,GBX2,GBX1,BARX1,BARX2,LBX1,BARHL1,BARHL2,LBX2,DLX1,DLX6,DLX4,DLX2,DLX3,DLX5
ETV6	ENSG00000139083	ETV7,SPDEF,ETV6
RFX7	ENSG00000181827	RFX5,RFX7
SALL3	ENSG00000263310	SALL4,SALL3,SALL1,SALL2,ZNF236
NKX3-2	ENSG00000109705	HMX1,HMX2,HMX3,NKX2-1,NKX2-2,NKX2-3,NKX2-4,NKX2-5,NKX2-6,NKX2-8,NKX3-1,NKX3-2,NKX6-1,NKX6-2,NKX6-3,TLX1,TLX2,TLX3
CEBPB	ENSG00000172216	CEBPA,CEBPE,CEBPD,CEBPB,CEBPG
ZBTB25	ENSG00000089775	ZBTB2,ZBTB25
GATAD2B	ENSG00000143614	GATAD2A,GATAD2B
TBX6	ENSG00000149922	T,TBX3,TBX6,TBX2,TBX5,TBX4,TBX20,TBX22,TBX18,TBX15,TBX19,TBX10,TBX1
ZNF398	ENSG00000197024	ZNF212,ZNF783,ZNF746,ZNF398,ZNF777,ZNF282
ZSCAN20	ENSG00000121903	ZKSCAN2,ZSCAN29,ZSCAN32,ZSCAN20,AC068620.1
FMNL2	ENSG00000157827	DIAPH2,INF2,GRID2IP,DAAM1,FMNL2,DAAM2,FMNL1,FMNL3,DIAPH3,DIAPH1
TRPS1	ENSG00000104447	GATA1,GATA4,GATA5,GATA6,GATA2,GATA3,TRPS1
HMGA1	ENSG00000137309	HMGA1
BNC2	ENSG00000173068	BNC1,BNC2
THAP6	ENSG00000174796	THAP6,THAP9
ZNF341	ENSG00000131061	ZNF341
ZSCAN22	ENSG00000182318	ZKSCAN1,ZKSCAN3,ZNF213,ZNF446,ZKSCAN4,ZNF18,ZNF394,ZNF500,ZNF3,ZSCAN22,ZNF174,ZSCAN31,ZNF232,ZNF24,ZSCAN30,ZNF397,ZNF396,ZKSCAN8,ZSCAN16,ZSCAN23,ZNF165,ZSCAN9,ZSCAN12,ZSCAN21
HLA-DRB3	ENSG00000196101	HLA-DRB3
HOXB7	ENSG00000260027	HOXA4,HOXD8,HOXA6,HOXB6,HOXA7,HOXC6,HOXB7,HOXB8,HOXC8,HOXD4,HOXC4,HOXB4,HOXC4,HOXA5,HOXC5,RP11-834C11.12,HOXB5
LHX2	ENSG00000106689	ISL1,LMX1A,LMX1B,LHX9,LHX4,LHX1,LHX5,LHX2,LHX3,ISL2,LHX8,LHX6
GABPA	ENSG00000154727	ERF,ERG,ETS1,ETS2,ETV1,ETV2,ETV3,ETV3L,ETV4,ETV5,FEV,FLI1,GABPA
JUN	ENSG00000177606	JUN,JUNB,JUND
NRK	ENSG00000123572	STK10,MAP4K4,TNIK,MINK1,MAP4K5,MAP4K3,MAP4K2,SLK,NRK,TAOK2,TAOK3,TAOK1
TRAFD1	ENSG00000135148	TRAFD1,XAF1
IRF9	ENSG00000213928	IRF1,IRF2,IRF3,IRF4,IRF5,IRF6,IRF7,IRF8,IRF9
AC073343.1	ENSG00000198580	AC073343.1
ONECUT2	ENSG00000119547	CUX1,CUX2,ONECUT3,ONECUT2,ONECUT1
BACH2	ENSG00000112182	BACH1,BACH2
ATOH7	ENSG00000179774	ATOH7,NEUROG2,NEUROD2,NEUROG3,NEUROD1,NEUROD4,NEUROG1,NEUROD6,ATOH1,BHLHA15
ZKSCAN7	ENSG00000196345	ZFP2,ZNF774,ZNF10,ZNF835,ZNF322,ZNF436,ZSCAN2,ZNF606,ZNF180,ZNF572,ZFP3,ZNF71,ZNF544,ZNF329,ZFP37,ZNF852,ZKSCAN7,ZNF678,ZNF502
ZNF57	ENSG00000171970	CTD-2006C1.10,CTD-3105H18.14,CTD-3105H18.16,CTD-3105H18.18,ZNF101,ZNF136,ZNF14,ZNF20,ZNF433,ZNF439,ZNF44,ZNF440,ZNF441,ZNF442,ZNF443,ZNF490,ZNF491,ZNF555,ZNF556,ZNF563,ZNF564,ZNF57,ZNF625,ZNF625-ZNF20,ZNF627,ZNF669,ZNF670,ZNF69,ZNF700,ZNF709,ZNF763,ZNF77,ZNF788,ZNF791,ZNF799,ZNF823,ZNF844,ZNF878
LGR4	ENSG00000205213	LGR4,RXFP2,RXFP1,LGR5,LGR6,TSHR,FSHR,LHCGR
HSFX1	ENSG00000171116	HSFX1,HSFX2,HSFY1,HSFY2
ZNF557	ENSG00000130544	ZNF124,ZNF317,ZNF559-ZNF177,ZNF891,ZNF333,ZNF557,ZNF177,ZNF558
ZFY	ENSG00000067646	ZFX,ZFY,ZNF711
AR	ENSG00000169083	ESRRA,PGR,AR,NR3C1,NR3C2,NR4A2,NR4A3,NR4A1,ESRRB,ESRRG,ESR2,ESR1
ZNF845	ENSG00000213799	ZFP62,ZNF814,ZNF629,ZNF347,ZNF836,ZNF473,ZNF268,ZNF845,ZNF585A,ZNF160,ZNF658,ZNF197,ZNF841,ZNF616,ZNF585B,ZNF808,ZNF107,ZNF99,ZNF43,ZNF721,ZNF493,ZNF780B,ZNF546,ZNF624,ZNF594
CENPT	ENSG00000102901	CENPT
SNAI2	ENSG00000019549	SCRT1,SCRT2,SNAI2,SNAI1,SNAI3
ZBTB49	ENSG00000168826	HIC1,HIC2,MYNN,RP1-27O5.3,ZBTB10,ZBTB17,ZBTB18,ZBTB3,ZBTB42,ZBTB44,ZBTB46,ZBTB48,ZBTB49,ZBTB5,ZBTB8A,ZBTB8B
DEPDC4	ENSG00000166153	DEPDC1,DEPDC1B,DEPDC4,DEPDC7
BHLHE23	ENSG00000125533	BHLHE22,BHLHE23,OLIG1,OLIG2,OLIG3
ZFP42	ENSG00000179059	YY1,ZFP42,YY2
HOXB2	ENSG00000173917	GSX1,HOXB3,HOXD3,HOXA3,PDX1,HOXD1,HOXB2,HOXA1,HOXB1,HOXA2,GSX2,MEOX1,MEOX2,EVX1,EVX2
ZFP57	ENSG00000206510	ZFP57
ZNF133	ENSG00000125846	HKR1,ZNF169,ZNF133,ZNF589,PRDM9,ZNF432,ZNF343
ZUFSP	ENSG00000153975	ZUFSP
ESR2	ENSG00000140009	ESRRA,PGR,AR,NR3C1,NR3C2,NR4A2,NR4A3,NR4A1,ESRRB,ESRRG,ESR2,ESR1
CEBPE	ENSG00000092067	CEBPA,CEBPE,CEBPD,CEBPB,CEBPG
OLIG2	ENSG00000205927	BHLHE22,BHLHE23,OLIG1,OLIG2,OLIG3
ZNF683	ENSG00000176083	PRDM1,ZNF683
MESP2	ENSG00000188095	MESP1,MESP2,MSGN1
BHLHE41	ENSG00000123095	BHLHE40,BHLHE41
ZNF280A	ENSG00000169548	POGZ,ZNF280B,ZNF280D,ZNF280C,ZNF280A
E2F3	ENSG00000112242	E2F1,E2F2,E2F3,E2F6,E2F5,E2F4
TIGD5	ENSG00000179886	JRKL,CENPB,TIGD3,TIGD4,TIGD6,TIGD2,TIGD7,TIGD5,TIGD1
ZNF675	ENSG00000197372	ZNF100,ZNF430,ZNF431,ZNF714,ZNF724P,ZNF730,ZNF117,ZNF681,ZNF98,ZNF138,ZNF85,ZNF675,ZNF492,ZNF728,ZNF726,ZNF676,ZNF254,ZNF90,ZNF506,ZNF626,ZNF486,ZNF737,ZNF253,ZNF66,ZNF93,ZNF429,ZNF680,ZNF257,ZNF92,ZNF708,ZNF273,ZNF479,ZNF141,ZNF679,ZNF716,ZNF732,ZNF736,ZNF682,ZNF695,ZNF727,ZNF195,ZNF519
ZNF33A	ENSG00000189180	RBAK,ZNF665,ZNF189,ZNF23,ZNF184,ZNF251,ZNF7,ZNF135,ZNF283,ZNF569,ZNF699,ZNF540,ZNF573,ZNF780A,ZNF420,ZNF345,ZNF404,ZNF30,ZNF571,ZNF470,ZNF615,ZNF84,ZNF41,ZNF84,ZNF605,ZNF484,ZNF337,ZNF12,ZNF33B,ZNF33A,ZNF334,ZNF717,ZNF630
ZKSCAN2	ENSG00000155592	ZKSCAN2,ZSCAN29,ZSCAN32,ZSCAN20,AC068620.1
CCDC71	ENSG00000177352	CCDC71
TADA2B	ENSG00000173011	TADA2A,TADA2B
ZBTB5	ENSG00000168795	HIC1,HIC2,MYNN,RP1-27O5.3,ZBTB10,ZBTB17,ZBTB18,ZBTB3,ZBTB42,ZBTB44,ZBTB46,ZBTB48,ZBTB49,ZBTB5,ZBTB8A,ZBTB8B
ZBTB32	ENSG00000011590	ZBTB16,ZBTB32,ZBTB39
ZNF214	ENSG00000149050	CTC-512J12.6,ZNF214,ZNF235,ZNF233,ZNF112,ZNF221,ZNF222,ZNF230,ZNF284,ZNF155,ZNF225,ZNF223,ZNF224,ZNF223,ZNF226,ZNF234,ZNF227,ZNF45,ZNF285,ZNF229
HEYL	ENSG00000163909	HELT,HEY1,HEY2,HEYL
TWIST1	ENSG00000122691	HAND1,TAL1,NHLH2,LYL1,NHLH1,SCXB,SCXA,TCF15,TAL2,HAND2,TWIST2,TWIST1
YY2	ENSG00000230797	YY1,ZFP42,YY2
PAX5	ENSG00000196092	PAX1,PAX8,PAX2,PAX5,PAX9,PAX3,PAX7,PAX4,PAX6
LHX9	ENSG00000143355	ISL1,LMX1A,LMX1B,LHX9,LHX4,LHX1,LHX5,LHX2,LHX3,ISL2,LHX8,LHX6
ZNF682	ENSG00000197124	ZNF100,ZNF430,ZNF431,ZNF714,ZNF724P,ZNF730,ZNF117,ZNF681,ZNF98,ZNF138,ZNF85,ZNF675,ZNF492,ZNF728,ZNF726,ZNF676,ZNF254,ZNF90,ZNF506,ZNF626,ZNF486,ZNF737,ZNF253,ZNF66,ZNF93,ZNF429,ZNF680,ZNF257,ZNF92,ZNF708,ZNF273,ZNF479,ZNF141,ZNF679,ZNF716,ZNF732,ZNF736,ZNF682,ZNF695,ZNF727,ZNF195,ZNF519
JRKL	ENSG00000183340	JRKL,CENPB,TIGD3,TIGD4,TIGD6,TIGD2,TIGD7,TIGD5,TIGD1
MAFF	ENSG00000185022	MAF,MAFB,MAFA,NRL,MAFG,MAFF,MAFK
ZNF816	ENSG00000180257	ZNF28,ZNF468,ZNF701,ZNF320,ZNF321P,ZNF860,ZNF816,ZNF578,ZNF813,ZNF611,ZNF525,ZNF765,ZNF600,ZNF415,ZNF83,ZNF480,ZNF528,ZNF880,ZNF610,ZNF766,ZNF534,ZNF677
ZNF658	ENSG00000196409	ZFP62,ZNF814,ZNF629,ZNF347,ZNF836,ZNF473,ZNF268,ZNF845,ZNF585A,ZNF160,ZNF658,ZNF197,ZNF841,ZNF616,ZNF585B,ZNF808,ZNF107,ZNF99,ZNF43,ZNF721,ZNF493,ZNF780B,ZNF546,ZNF624,ZNF594
GMEB1	ENSG00000162419	GMEB1,GMEB2
EEA1	ENSG00000102189	EEA1
PBX2	ENSG00000206315	PBX1,PBX4,PBX3,PBX2
UBR4	ENSG00000127481	UBR4
SCML4	ENSG00000146285	SCMH1,SFMBT2,SFMBT1,SCML1,L3MBTL4,SCML4,L3MBTL3,SCML2
KAT7	ENSG00000136504	KAT5,KAT7,KAT6B,KAT8,KAT6A
RELL2	ENSG00000164620	RELL1,RELL2,RELT
NPAS3	ENSG00000151322	EPAS1,SIM1,SIM2,NPAS1,NPAS3,HIF1A,HIF3A
ZNF697	ENSG00000143067	ZNF697
FOSL1	ENSG00000175592	FOS,FOSL2,FOSB,FOSL1
ZNF776	ENSG00000152443	AC003002.4,ZNF256,AC004076.9,ZNF552,ZNF586,ZIK1,ZNF417,ZNF154,ZNF418,ZNF776,AC003006.7,ZNF587B,ZNF551,ZNF530,ZNF416,CTD-2583A14.10,ZNF587,ZNF792,ZNF548,ZNF749,ZNF17,AC003002.6,ZNF547,AC003005.4,ZNF773,ZNF419,ZNF211,ZNF584,ZNF132,ZNF549,ZNF772,ZNF134,ZNF671,ZNF304
RBAK	ENSG00000146587	RBAK,ZNF665,ZNF189,ZNF23,ZNF184,ZNF251,ZNF7,ZNF135,ZNF283,ZNF569,ZNF699,ZNF540,ZNF573,ZNF780A,ZNF420,ZNF345,ZNF404,ZNF30,ZNF571,ZNF470,ZNF615,ZNF84,ZNF41,ZNF84,ZNF605,ZNF484,ZNF337,ZNF12,ZNF33B,ZNF33A,ZNF334,ZNF717,ZNF630
KMT2C	ENSG00000055609	KMT2C,SETD1A,KMT2D,EZH2,EZH1
ZNF562	ENSG00000171466	ZNF121,ZNF560,ZNF778,ZNF562,ZNF266,ZNF426,ZNF561,ZNF812,ZNF559,ZNF846
ZNF600	ENSG00000189190	ZNF28,ZNF468,ZNF701,ZNF320,ZNF321P,ZNF860,ZNF816,ZNF578,ZNF813,ZNF611,ZNF525,ZNF765,ZNF600,ZNF415,ZNF83,ZNF480,ZNF528,ZNF880,ZNF610,ZNF766,ZNF534,ZNF677
PRDM7	ENSG00000126856	PRDM11,PRDM7
SMARCE1	ENSG00000073584	SMARCE1
SRF	ENSG00000112658	SRF
SOX18	ENSG00000203883	SOX1,SOX5,SOX6,SOX13,SOX7,SOX17,SOX18,SOX7,SOX9,SOX10,SOX3,SOX2,SOX15,SRY,SOX21,SOX14,SOX4,SOX11,SOX12
ZNF503	ENSG00000165655	ZNF503,ZNF703
ZNF678	ENSG00000181450	ZFP2,ZNF774,ZNF10,ZNF835,ZNF322,ZNF436,ZSCAN2,ZNF606,ZNF180,ZNF572,ZFP3,ZNF71,ZNF544,ZNF329,ZFP37,ZNF852,ZKSCAN7,ZNF678,ZNF502
NR1D1	ENSG00000126368	NR1D1,NR1I2,NR1H2,VDR,NR1H3,NR1I3,NR1H4,PPARG,PPARA,PPARD,RARA,THRB,RARB,RARG,THRA,NR1D2,RORC,RORA,RORB
ZNF235	ENSG00000159917	CTC-512J12.6,ZNF214,ZNF235,ZNF233,ZNF112,ZNF221,ZNF222,ZNF230,ZNF284,ZNF155,ZNF225,ZNF223,ZNF224,ZNF223,ZNF226,ZNF234,ZNF227,ZNF45,ZNF285,ZNF229
MBD1	ENSG00000141644	MBD1
ATMIN	ENSG00000166454	ATMIN
SATB1	ENSG00000182568	SATB1,SATB2
BOLA2B	ENSG00000169627	BOLA2,BOLA2B
ZNF420	ENSG00000197050	RBAK,ZNF665,ZNF189,ZNF23,ZNF184,ZNF251,ZNF7,ZNF135,ZNF283,ZNF569,ZNF699,ZNF540,ZNF573,ZNF780A,ZNF420,ZNF345,ZNF404,ZNF30,ZNF571,ZNF470,ZNF615,ZNF84,ZNF41,ZNF84,ZNF605,ZNF484,ZNF337,ZNF12,ZNF33B,ZNF33A,ZNF334,ZNF717,ZNF630
KAT6B	ENSG00000156650	KAT5,KAT7,KAT6B,KAT8,KAT6A
EVX2	ENSG00000174279	GSX1,HOXB3,HOXD3,HOXA3,PDX1,HOXD1,HOXB2,HOXA1,HOXB1,HOXA2,GSX2,MEOX1,MEOX2,EVX1,EVX2
SOX2	ENSG00000181449	SOX1,SOX5,SOX6,SOX13,SOX7,SOX17,SOX18,SOX7,SOX9,SOX10,SOX3,SOX2,SOX15,SRY,SOX21,SOX14,SOX4,SOX11,SOX12
THAP9	ENSG00000168152	THAP6,THAP9
ZNF383	ENSG00000188283	ZFP14,ZNF582,ZNF79,ZNF34,ZNF181,ZNF554,ZNF74,ZNF527,ZNF354C,ZNF354B,ZNF287,ZNF354A,ZNF250,ZNF286A,ZFP90,ZNF286A,ZNF391,ZNF286B,ZNF454,ZNF879,ZFP30,ZFP82,ZNF529,ZNF331,ZNF471,ZNF570,ZNF583,ZNF565,ZNF383,ZNF461,ZNF790
ZBTB40	ENSG00000184677	ZBTB40
TP63	ENSG00000073282	TP53,TP63,TP73
POU5F1B	ENSG00000212993	POU1F1,POU2F2,POU2F3,POU2F1,POU6F2,POU6F1,POU4F2,POU4F3,POU4F1,POU5F1,POU5F2,POU5F1B,POU3F3,POU3F1,POU3F4,POU3F2
GATA4	ENSG00000136574	GATA1,GATA4,GATA5,GATA6,GATA2,GATA3,TRPS1
MSX2	ENSG00000120149	BSX,DLX2,DLX6,DLX4,DLX3,DLX5,NKX1-1,MSX1,NKX1-2,MSX2,VENTX,MNX1,GBX2,GBX1,BARX1,BARX2,LBX1,BARHL1,BARHL2,LBX2,DLX1,DLX6,DLX4,DLX2,DLX3,DLX5
ZNF358	ENSG00000198816	ZNF358,ZNF575
GPR123	ENSG00000197177	GPR123,GPR125,GPR124
ZNF17	ENSG00000186272	AC003002.4,ZNF256,AC004076.9,ZNF552,ZNF586,ZIK1,ZNF417,ZNF154,ZNF418,ZNF776,AC003006.7,ZNF587B,ZNF551,ZNF530,ZNF416,CTD-2583A14.10,ZNF587,ZNF792,ZNF548,ZNF749,ZNF17,AC003002.6,ZNF547,AC003005.4,ZNF773,ZNF419,ZNF211,ZNF584,ZNF132,ZNF549,ZNF772,ZNF134,ZNF671,ZNF304
ZNF251	ENSG00000198169	RBAK,ZNF665,ZNF189,ZNF23,ZNF184,ZNF251,ZNF7,ZNF135,ZNF283,ZNF569,ZNF699,ZNF540,ZNF573,ZNF780A,ZNF420,ZNF345,ZNF404,ZNF30,ZNF571,ZNF470,ZNF615,ZNF84,ZNF41,ZNF84,ZNF605,ZNF484,ZNF337,ZNF12,ZNF33B,ZNF33A,ZNF334,ZNF717,ZNF630
ZNF440	ENSG00000171295	CTD-2006C1.10,CTD-3105H18.14,CTD-3105H18.16,CTD-3105H18.18,ZNF101,ZNF136,ZNF14,ZNF20,ZNF433,ZNF439,ZNF44,ZNF440,ZNF441,ZNF442,ZNF443,ZNF490,ZNF491,ZNF555,ZNF556,ZNF563,ZNF564,ZNF57,ZNF625,ZNF625-ZNF20,ZNF627,ZNF669,ZNF670,ZNF69,ZNF700,ZNF709,ZNF763,ZNF77,ZNF788,ZNF791,ZNF799,ZNF823,ZNF844,ZNF878
ZNF280D	ENSG00000137871	POGZ,ZNF280B,ZNF280D,ZNF280C,ZNF280A
PHF21A	ENSG00000135365	PHF21A,PHF21B
ZFAT	ENSG00000066827	ZFAT
TFAP2E	ENSG00000116819	TFAP2A,TFAP2E,TFAP2B,TFAP2C,TFAP2D
OVOL3	ENSG00000105261	OVOL1,OVOL3,OVOL2
ZNF645	ENSG00000175809	CBLL1,ZNF645
HLX	ENSG00000136630	DBX1,DBX2,HLX,HHEX
ZNF445	ENSG00000185219	ZNF445
ZNF22	ENSG00000165512	ZNF22
SCXA	ENSG00000188686	HAND1,TAL1,NHLH2,LYL1,NHLH1,SCXB,SCXA,TCF15,TAL2,HAND2,TWIST2,TWIST1
ZBTB8A	ENSG00000160062	HIC1,HIC2,MYNN,RP1-27O5.3,ZBTB10,ZBTB17,ZBTB18,ZBTB3,ZBTB42,ZBTB44,ZBTB46,ZBTB48,ZBTB49,ZBTB5,ZBTB8A,ZBTB8B
ST18	ENSG00000147488	MYT1,ST18,MYT1L
CDX1	ENSG00000113722	CDX1,CDX2,CDX4
ZNF200	ENSG00000010539	ZNF200,ZNF597
VENTX	ENSG00000151650	BSX,DLX2,DLX6,DLX4,DLX3,DLX5,NKX1-1,MSX1,NKX1-2,MSX2,VENTX,MNX1,GBX2,GBX1,BARX1,BARX2,LBX1,BARHL1,BARHL2,LBX2,DLX1,DLX6,DLX4,DLX2,DLX3,DLX5
ZNF780A	ENSG00000197782	RBAK,ZNF665,ZNF189,ZNF23,ZNF184,ZNF251,ZNF7,ZNF135,ZNF283,ZNF569,ZNF699,ZNF540,ZNF573,ZNF780A,ZNF420,ZNF345,ZNF404,ZNF30,ZNF571,ZNF470,ZNF615,ZNF84,ZNF41,ZNF84,ZNF605,ZNF484,ZNF337,ZNF12,ZNF33B,ZNF33A,ZNF334,ZNF717,ZNF630
ZNF788	ENSG00000188474	CTD-2006C1.10,CTD-3105H18.14,CTD-3105H18.16,CTD-3105H18.18,ZNF101,ZNF136,ZNF14,ZNF20,ZNF433,ZNF439,ZNF44,ZNF440,ZNF441,ZNF442,ZNF443,ZNF490,ZNF491,ZNF555,ZNF556,ZNF563,ZNF564,ZNF57,ZNF625,ZNF625-ZNF20,ZNF627,ZNF669,ZNF670,ZNF69,ZNF700,ZNF709,ZNF763,ZNF77,ZNF788,ZNF791,ZNF799,ZNF823,ZNF844,ZNF878
ZNF471	ENSG00000196263	ZFP14,ZNF582,ZNF79,ZNF34,ZNF181,ZNF554,ZNF74,ZNF527,ZNF354C,ZNF354B,ZNF287,ZNF354A,ZNF250,ZNF286A,ZFP90,ZNF286A,ZNF391,ZNF286B,ZNF454,ZNF879,ZFP30,ZFP82,ZNF529,ZNF331,ZNF471,ZNF570,ZNF583,ZNF565,ZNF383,ZNF461,ZNF790
RFX2	ENSG00000087903	RFX2,RFX3,RFX1,RFX4,RFX8,RFX6
CERS4	ENSG00000090661	CERS1,CERS5,CERS4,CERS3,CERS6,CERS2
ZNF224	ENSG00000267680	CTC-512J12.6,ZNF214,ZNF235,ZNF233,ZNF112,ZNF221,ZNF222,ZNF230,ZNF284,ZNF155,ZNF225,ZNF223,ZNF224,ZNF223,ZNF226,ZNF234,ZNF227,ZNF45,ZNF285,ZNF229
ANKZF1	ENSG00000163516	ANKZF1
HMGB1	ENSG00000189403	HMGB1,HMGB4,HMGB3,HMGB2
HOPX	ENSG00000171476	HOPX
ZNF652	ENSG00000198740	ZBTB47,ZNF652
ZNF519	ENSG00000175322	ZNF100,ZNF430,ZNF431,ZNF714,ZNF724P,ZNF730,ZNF117,ZNF681,ZNF98,ZNF138,ZNF85,ZNF675,ZNF492,ZNF728,ZNF726,ZNF676,ZNF254,ZNF90,ZNF506,ZNF626,ZNF486,ZNF737,ZNF253,ZNF66,ZNF93,ZNF429,ZNF680,ZNF257,ZNF92,ZNF708,ZNF273,ZNF479,ZNF141,ZNF679,ZNF716,ZNF732,ZNF736,ZNF682,ZNF695,ZNF727,ZNF195,ZNF519
MEF2C	ENSG00000081189	MEF2A,MEF2D,MEF2C,MEF2BNB-MEF2B,MEF2B
ZNF304	ENSG00000131845	AC003002.4,ZNF256,AC004076.9,ZNF552,ZNF586,ZIK1,ZNF417,ZNF154,ZNF418,ZNF776,AC003006.7,ZNF587B,ZNF551,ZNF530,ZNF416,CTD-2583A14.10,ZNF587,ZNF792,ZNF548,ZNF749,ZNF17,AC003002.6,ZNF547,AC003005.4,ZNF773,ZNF419,ZNF211,ZNF584,ZNF132,ZNF549,ZNF772,ZNF134,ZNF671,ZNF304
ARNT2	ENSG00000172379	ARNT2,ARNT,ARNTL,ARNTL2,NPAS2,CLOCK
SRY	ENSG00000184895	SOX1,SOX5,SOX6,SOX13,SOX7,SOX17,SOX18,SOX7,SOX9,SOX10,SOX3,SOX2,SOX15,SRY,SOX21,SOX14,SOX4,SOX11,SOX12
MYB	ENSG00000118513	MYB,MYBL1,MYBL2
PLXNA3	ENSG00000130827	PLXNA1,PLXND1,PLXNB1,PLXNB2,PLXNB3,PLXNA3,PLXNA4,PLXNA2,PLXNC1
MLXIP	ENSG00000175727	MLX,MLXIP,MLXIPL
KLF3	ENSG00000109787	KLF13,KLF17,KLF15,SP7,SP5,SP9,SP6,SP8,SP3,SP2,SP4,SP1,KLF2,KLF7,KLF5,KLF6,KLF4,KLF1,KLF8,KLF3,KLF12,KLF14,KLF9,KLF16,KLF11,KLF10
RLF	ENSG00000117000	RLF,ZNF292,RP11-159G9.5
RXRB	ENSG00000206289	HNF4A,NR2F1,NR2F2,NR2E1,NR2F6,NR2C1,RXRA,NR2C2,RXRB,RXRG,HNF4G
