# Supplementary material for: Purification of cross-linked RNA-protein complexes by phenol-toluol extraction
Source: Nat Commun. 2019 Mar 1;10:990. doi: 10.1038/s41467-019-08942-3 (PMC6397201; doi:10.1038/s41467-019-08942-3)
Supplement: Supplementary file 11 — Supplementary Data 8 [file 41467_2019_8942_MOESM11_ESM.zip › PTex_Supplementary_HEK293_MS_analysis/inputdata/RICK_unique.csv]

Protein_ID
O00231
O00232
O00299
O14818
O14929
O14980
O14981
O15067
O15294
O15355
O15397
O43172
O43175
O43242
O43252
O43592
O43684
O43813
O60216
O60244
O60264
O60341
O60518
O60684
O60701
O75150
O75367
O75419
O75448
O75694
O75717
O75909
O94776
O94925
O95071
O95155
O95239
O95340
O95373
O95602
O95757
P00491
P00558
P04150
P04406
P06493
P07195
P07954
P08133
P08670
P08758
P09525
P09884
P09972
P10155
P11172
P11177
P11586
P11766
P11802
P12004
P12429
P13489
P13804
P17980
P18206
P18754
P18858
P19623
P22392
P23368
P23526
P23919
P24666
P24941
P25205
P25311
P26358
P26639
P28340
P28482
P29401
P29692
P30041
P30044
P30084
P30153
P30566
P31939
P31946
P32119
P32322
P32969
P33991
P33992
P33993
P34932
P35237
P35249
P35250
P35251
P35998
P36776
P36952
P37837
P38606
P40261
P40763
P40937
P40938
P42224
P42695
P43246
P45974
P46063
P46940
P47712
P47897
P48556
P48643
P49005
P49321
P49643
P49736
P49748
P49792
P49915
P49916
P49917
P49959
P50990
P51532
P51570
P51610
P52209
P52701
P52888
P52907
P53396
P54136
P54578
P55786
P56545
P57678
P59998
P60660
P61201
P61289
P62195
P62333
P68133
P78347
P78371
Q01469
Q01995
Q02413
Q02880
Q04446
Q07864
Q10570
Q12789
Q12792
Q12888
Q13098
Q13177
Q13185
Q13200
Q13309
Q13315
Q13423
Q13535
Q13564
Q13616
Q13617
Q13618
Q13620
Q13769
Q14166
Q14241
Q14566
Q14669
Q14839
Q14980
Q15008
Q15021
Q15393
Q15785
Q16401
Q16531
Q16543
Q16881
Q29RF7
Q2TAY7
Q53EL6
Q53GS9
Q5SRE5
Q5SSJ5
Q5SY16
Q5VTE0
Q5VYK3
Q63HN8
Q69YN2
Q6IN85
Q6PD62
Q6PJG6
Q71DI3
Q7L775
Q7Z4Q2
Q7Z5K2
Q86WJ1
Q86XI2
Q8IY37
Q8N1F7
Q8N3U4
Q8N7H5
Q8NEZ5
Q8NI27
Q8WX92
Q8WXE1
Q8WYA6
Q92547
Q92598
Q92621
Q92797
Q92878
Q92922
Q93009
Q93074
Q96FW1
Q96G21
Q96GM8
Q96HA7
Q96P16
Q96P63
Q96P70
Q96T23
Q96T76
Q99460
Q99497
Q99615
Q99829
Q99832
Q9BPX3
Q9BT78
Q9BUI4
Q9BV38
Q9BXW9
Q9BYT8
Q9GZL7
Q9GZS1
Q9H0C8
Q9H0U9
Q9H4L4
Q9H845
Q9H9A6
Q9H9Y6
Q9HB07
Q9HCS7
Q9NQW6
Q9NRZ9
Q9NTI5
Q9NTJ3
Q9NU22
Q9NVI1
Q9NVR2
Q9NXF1
Q9NXV6
Q9NYH9
Q9UBB4
Q9UBD5
Q9UBE0
Q9UBP6
Q9UBT2
Q9UIA9
Q9UIG0
Q9UKF6
Q9UKN8
Q9UMS4
Q9UNF1
Q9UNM6
Q9UNS1
Q9UNS2
Q9UQ88
Q9Y230
Q9Y263
Q9Y265
Q9Y2L1
Q9Y2P8
Q9Y2X0
Q9Y3Z3
Q9Y4A5
Q9Y4B6
Q9Y5B6
Q9Y5Q8
Q9Y5Q9
