# Supplementary material for: Purification of cross-linked RNA-protein complexes by phenol-toluol extraction
Source: Nat Commun. 2019 Mar 1;10:990. doi: 10.1038/s41467-019-08942-3 (PMC6397201; doi:10.1038/s41467-019-08942-3)
Supplement: Supplementary file 11 — Supplementary Data 8 [file 41467_2019_8942_MOESM11_ESM.zip › PTex_Supplementary_HEK293_MS_analysis/inputdata/RICK_low_conf.csv]

Protein_ID
Q15019
Q9UHD8
Q9Y312
Q9NY61
P61221
P24752
Q9UKV3
Q86TX2
O00154
O60488
P12814
P61160
P61158
Q9H2P0
Q8WTP8
Q9Y4W6
Q8WYP5
O43865
Q12904
P14550
P15121
Q04828
P52895
P42330
P30837
Q9H1A4
Q9UJX6
Q9UJX4
Q92688
O43423
Q9BTT0
P20073
P13798
Q7Z2E3
P84077
P52565
Q12774
O14497
Q8NFD5
Q96C12
O15144
O43681
Q9NVM9
Q5T2N8
P05023
P16615
P36542
O75947
P56134
P48047
P46100
Q8WWM7
P46379
P53004
Q12830
Q5VW32
E9PRG8
Q53F19
Q07021
Q9BRJ6
Q9H7E9
Q5T280
Q5T6V5
Q9HB71
P27797
P27824
P40121
P17655
Q14444
P47755
P47756
P16152
Q6PK04
Q9H6F5
Q96S94
O60563
P30260
Q6P1J9
Q14004
Q00535
P50613
P50750
Q8N726
O95319
Q96JM3
O14646
O14647
Q9HCK8
Q9NRG0
Q8WVB6
Q6FI81
O14578
Q07065
P12277
P49761
Q9HAZ1
O76031
P10909
O75153
P30085
Q9BQ75
Q9Y2B0
P38432
P53621
P53618
P35606
Q9Y678
Q92905
Q9UBW8
Q99627
Q9BR76
O75131
Q16630
Q05048
Q13619
Q93034
Q9HCG8
Q6UX04
O00622
Q3LXA3
Q6PI48
Q8NFT6
Q9UK59
Q9NV06
Q96C86
Q96GG9
A8MPP1
Q9UHI6
Q9NUL7
Q9Y6V7
Q8NHQ9
P35659
O00273
O60443
Q14147
Q8IX18
P31689
Q8WXX5
Q05193
Q16555
Q01658
Q9Y295
Q14574
P15924
P60981
Q6P1R4
Q9NX74
Q96G46
O75319
Q14204
Q13011
P24534
O43324
Q9NZN4
Q9BY44
P19525
P05198
P20042
P41091
Q99613
O15371
O00303
O75821
Q7L2H7
P23588
Q15056
O60841
P56537
P07814
O75616
P19447
P84090
P30040
P10768
P62495
Q9NQT5
Q9NPD3
Q9NQT4
Q96B26
Q06265
Q9UNN5
Q96EK7
Q96TA1
Q9UK61
Q9NUQ9
Q8NCA5
Q9NSD9
Q9NYY8
Q14CZ7
A6NHQ2
Q9NXK8
Q13451
O75369
Q06787
P85037
Q8N1G2
Q96QD9
Q9UN86
Q10471
P41250
Q8WXI9
P48507
Q92616
P50395
Q06210
Q9NZM5
P04899
P63244
Q5T3I0
P06744
Q92917
P21266
P29083
Q8WUA4
Q92522
Q71UI9
P12081
Q13547
Q00341
Q86Y56
O94992
P31937
P49773
P16401
P16403
Q93077
Q99878
Q99880
Q14527
B2RPK0
Q6YN16
P14625
P11021
P17066
Q9NZL4
O43719
P41252
Q13123
Q14116
Q9NV31
Q8N201
Q68E01
Q96HW7
Q6P9B9
Q9NVH2
Q75QN2
Q9NV88
Q9UI26
Q7Z5L9
Q6NYC1
Q15046
Q8IYT4
Q96CX2
Q9Y2K7
Q7LBC6
O15091
Q96EK5
O95235
Q02241
O00139
Q99661
P33176
Q9BW19
P52294
O00505
O00629
Q8N9T8
Q86UP2
Q16719
Q6PKG0
Q92615
Q9P2J5
Q6ZST4
Q96PV6
O95202
Q8N1G4
Q96AG4
Q9NX58
Q9UPN3
Q9BQ69
Q9BXY0
P46821
Q02750
Q15691
O60307
Q9UBB5
Q9NR56
Q14676
P40925
Q9ULK4
Q99735
Q8IUF8
P40692
Q6ZRQ5
O95396
P29372
O00566
Q9P015
Q9Y6G3
Q9H9J2
O60783
P82921
Q9Y3D9
Q92665
P82675
Q96DH6
Q9P289
Q13330
Q86UE4
Q7Z406
P08590
Q9BXJ9
Q13506
Q13765
Q96RE7
P43490
Q9NR45
P54920
O43776
O60934
Q9HCD5
Q15843
Q9H3P2
Q8IXH7
Q8NEJ9
P55769
Q9Y221
Q6KC79
Q96D46
P15531
Q13232
P30419
Q9H6W3
Q76FK4
O75607
P15559
P24468
O43847
Q9H7Z3
Q9H857
Q9BV86
Q96RS6
Q9BRJ7
O43809
Q7Z417
P57740
Q8WUM0
Q12769
Q8TEM1
Q9UKX7
Q9BW27
P52948
Q9UBU9
P04181
Q8N543
Q9NZT2
Q9NTK5
O43913
Q9UN81
Q9NPF4
Q9NWT1
Q86W56
Q86U86
Q15366
Q5JVF3
P49585
O75340
Q8WUM4
Q6L8Q7
Q15084
Q9BRX2
Q01813
P18669
Q96HS1
O95336
P36871
Q96G03
P35232
Q9UPP1
Q8WWQ0
O75928
Q01970
P13797
P29590
P54278
Q8TCS8
Q14181
Q15054
O15160
P19388
O14802
Q15181
P62937
P23284
Q13427
Q8WUA2
Q9Y570
P62136
P62140
P36873
Q96C90
P67775
Q5H9R7
O43663
P49642
Q13131
P10644
O75569
Q8NAV1
Q5VTL8
Q86UA1
O75400
P48634
Q9Y520
Q9Y617
O75475
P25788
P25789
P60900
P28074
P43686
O00487
P51665
Q14997
O95456
Q06124
Q6NZI2
Q14671
Q00577
Q9Y606
P06737
P09417
Q2TAL8
Q9BXR0
P51149
P78406
P62826
Q96S59
P46060
Q9HCJ3
Q09028
Q7Z6E9
Q16576
O43251
Q96I25
Q5T8P6
P98179
Q8IUH3
A0AV96
P78332
P29558
O94761
Q9BWE0
A6NKT7
P61586
O75792
Q5TBB1
Q5VTR2
Q9H4A4
P27694
P30050
Q02543
P35268
Q9UNX3
P46779
P47914
P62899
P49207
P42766
P18077
Q9Y3U8
P46777
Q6DKI1
P05387
P04843
P78346
P78345
P25398
P0CW22
P60866
P62266
P62854
Q71UM5
Q15418
O75676
O75582
P08865
Q9P2E9
Q9Y3B9
O43818
Q6PCB5
P28702
P26447
P31151
Q9Y3A5
A3KN83
Q9H7N4
O95104
Q9BWG6
Q9NVU7
P67812
O75396
Q6ZU15
Q8IW75
P30740
Q01105
Q15428
Q9Y3B4
Q9BWM7
Q8NEM2
Q9UQ13
Q96ST3
P63208
Q9UJS0
Q00325
Q9BWU0
Q08AF3
Q9GZT3
Q12824
Q8TAQ2
Q96GM5
Q92925
A6NHR9
P52788
Q96DI7
P08579
P62314
P62318
P62308
Q13573
Q9NUQ6
Q9Y657
Q8N5C6
Q8WXA9
P49458
Q96SB4
Q8IYB3
Q13243
Q9BRL6
Q04837
Q8IZP2
Q9NUL3
P31948
P27105
Q9Y3F4
Q15833
Q8IYB8
O75683
Q8WXH0
Q6P1X5
P49848
Q15814
Q9BZK7
Q15369
Q13428
Q8WVM0
Q9H5Q4
Q9UBB9
Q96FV9
Q96J01
Q86W42
Q6I9Y2
Q9NXG2
Q9NQ88
Q9UKI8
Q03169
Q9Y5L0
P11388
P60174
P12270
P13693
Q13595
Q14258
Q9UPN9
Q15645
Q9UI30
Q9NUP7
Q8IZ69
Q96GJ1
Q32P41
Q96Q11
Q15631
Q99598
P68366
P68371
Q9BUF5
Q9NRH3
Q6IBS0
Q9BRA2
O43396
P04818
A0AVT1
Q5T6F2
Q14157
P63279
P61081
P61088
Q8IWV7
P17480
P15374
Q9BZX2
Q9H3U1
Q92900
Q9Y4E8
Q70CQ2
Q9H9J4
Q86UV5
P26640
Q99536
P45880
Q96QK1
O75083
Q9C0J8
P57081
Q15061
Q9NW82
Q6RFH5
Q6UXN9
Q96S55
Q96QU8
Q9Y2Z4
Q86U90
Q9Y5A9
P61981
Q04917
P27348
Q9UPT8
Q5VZL5
Q9H2Y7
Q5BKZ1
Q9UL40
Q6ZN55
Q14966
