# Supplementary material for: Purification of cross-linked RNA-protein complexes by phenol-toluol extraction
Source: Nat Commun. 2019 Mar 1;10:990. doi: 10.1038/s41467-019-08942-3 (PMC6397201; doi:10.1038/s41467-019-08942-3)
Supplement: Supplementary file 11 — Supplementary Data 8 [file 41467_2019_8942_MOESM11_ESM.zip › PTex_Supplementary_HEK293_MS_analysis/inputdata/proteinGroups.txt]

Protein IDs	Majority protein IDs	Peptide counts (all)	Peptide counts (razor+unique)	Peptide counts (unique)	Protein names	Gene names	Fasta headers	Number of proteins	Peptides	Razor + unique peptides	Unique peptides	Peptides Input_0015_I	Peptides Input_0015_II	Peptides Input_0015_III	Peptides Input_015_I	Peptides Input_015_II	Peptides Input_015_III	Peptides Input_15_I	Peptides Input_15_II	Peptides Input_15_III	Peptides Input_NoCl_I	Peptides Input_NoCl_II	Peptides Input_NoCl_III	Peptides PTex_0015_I	Peptides PTex_0015_II	Peptides PTex_0015_III	Peptides PTex_015_I	Peptides PTex_015_II	Peptides PTex_015_III	Peptides PTex_15_I	Peptides PTex_15_II	Peptides PTex_15_III	Peptides PTex_NoCl_I	Peptides PTex_NoCl_II	Peptides PTex_NoCl_III	Razor + unique peptides Input_0015_I	Razor + unique peptides Input_0015_II	Razor + unique peptides Input_0015_III	Razor + unique peptides Input_015_I	Razor + unique peptides Input_015_II	Razor + unique peptides Input_015_III	Razor + unique peptides Input_15_I	Razor + unique peptides Input_15_II	Razor + unique peptides Input_15_III	Razor + unique peptides Input_NoCl_I	Razor + unique peptides Input_NoCl_II	Razor + unique peptides Input_NoCl_III	Razor + unique peptides PTex_0015_I	Razor + unique peptides PTex_0015_II
O75478;A0A024R0Y4;A0A087WTV5;O75478-2;A0A087WWR4;A0A087WYK3;A0A087WU71	O75478;A0A024R0Y4;A0A087WTV5;O75478-2;A0A087WWR4	5;5;3;3;3;1;1	5;5;3;3;3;1;1	5;5;3;3;3;1;1	Transcriptional adapter 2-alpha	TADA2A	>sp|O75478|TAD2A_HUMAN Transcriptional adapter 2-alpha OS=Homo sapiens GN=TADA2A PE=1 SV=3;>tr|A0A024R0Y4|A0A024R0Y4_HUMAN Transcriptional adapter 2-alpha OS=Homo sapiens GN=TADA2L PE=4 SV=1;>tr|A0A087WTV5|A0A087WTV5_HUMAN Transcriptional adapter 2-alpha (	7	5	5	5	3	5	5	2	2	3	4	2	3	4	2	1	1	1	1	0	1	1	1	1	0	0	1	0	3	5	5	2	2	3	4	2	3	4	2	1	1	1
K7EN05;P60002;K7EPC8;A0A024R7E8;K7EQ44;K7EMV4	K7EN05;P60002;K7EPC8;A0A024R7E8;K7EQ44;K7EMV4	1;1;1;1;1;1	1;1;1;1;1;1	1;1;1;1;1;1	Transcription elongation factor 1 homolog	ELOF1	>tr|K7EN05|K7EN05_HUMAN Transcription elongation factor 1 homolog OS=Homo sapiens GN=ELOF1 PE=4 SV=1;>sp|P60002|ELOF1_HUMAN Transcription elongation factor 1 homolog OS=Homo sapiens GN=ELOF1 PE=2 SV=1;>tr|K7EPC8|K7EPC8_HUMAN Transcription elongation factor	6	1	1	1	1	1	1	0	1	1	0	1	0	1	1	1	1	1	0	1	1	0	1	0	1	0	1	0	1	1	1	0	1	1	0	1	0	1	1	1	1	1
Q14135-5;Q14135-6;G5E9M9;Q14135-2;Q14135;A0A075B6E4;G5E9F4;Q14135-4;G5E9M7;E7ERW0;E7EQU6;E7EWF5;F8W708	Q14135-5;Q14135-6;G5E9M9;Q14135-2;Q14135;A0A075B6E4;G5E9F4;Q14135-4;G5E9M7;E7ERW0;E7EQU6;E7EWF5	3;3;3;3;3;3;3;3;3;2;2;2;1	3;3;3;3;3;3;3;3;3;2;2;2;1	3;3;3;3;3;3;3;3;3;2;2;2;1	Transcription cofactor vestigial-like protein 4	VGLL4	>sp|Q14135-5|VGLL4_HUMAN Isoform 5 of Transcription cofactor vestigial-like protein 4 OS=Homo sapiens GN=VGLL4;>sp|Q14135-6|VGLL4_HUMAN Isoform 6 of Transcription cofactor vestigial-like protein 4 OS=Homo sapiens GN=VGLL4;>tr|G5E9M9|G5E9M9_HUMAN Transcript	13	3	3	3	2	2	3	1	1	0	2	1	2	0	3	2	1	0	0	0	0	0	1	0	0	0	0	0	2	2	3	1	1	0	2	1	2	0	3	2	1	0
A0A075B6E5	A0A075B6E5	15	1	1			>tr|A0A075B6E5|A0A075B6E5_HUMAN Protein enabled homolog (Fragment) OS=Homo sapiens GN=ENAH PE=1 SV=2	1	15	1	1	13	12	12	12	12	11	9	11	9	12	11	10	7	10	11	10	10	11	12	9	12	6	9	10	0	1	0	0	1	0	0	0	0	0	0	0	0	0
P11532-4;A0A087WV90;E9PDN5;A0A087WTU7;P11532;A0A075B6G3;P11532-3;P11532-2;Q4G0X0	P11532-4;A0A087WV90;E9PDN5;A0A087WTU7;P11532;A0A075B6G3;P11532-3;P11532-2	12;12;12;12;12;12;11;11;1	9;9;9;9;9;9;9;9;0	1;1;1;1;1;1;1;1;0	Dystrophin	DMD	>sp|P11532-4|DMD_HUMAN Isoform 3 of Dystrophin OS=Homo sapiens GN=DMD;>tr|A0A087WV90|A0A087WV90_HUMAN Dystrophin OS=Homo sapiens GN=DMD PE=4 SV=1;>tr|E9PDN5|E9PDN5_HUMAN Dystrophin OS=Homo sapiens GN=DMD PE=1 SV=1;>tr|A0A087WTU7|A0A087WTU7_HUMAN Dystrophin	9	12	9	1	10	9	9	6	8	5	5	7	9	9	9	9	1	4	3	5	7	5	5	3	6	2	1	4	8	6	7	6	6	3	4	5	7	7	7	7	1	3
A0A075B6H4;Q9H8E8;Q9H8E8-2;D6RAU4	A0A075B6H4;Q9H8E8;Q9H8E8-2	8;7;6;1	8;7;6;1	8;7;6;1	Cysteine-rich protein 2-binding protein	CSRP2BP	>tr|A0A075B6H4|A0A075B6H4_HUMAN Cysteine-rich protein 2-binding protein OS=Homo sapiens GN=CSRP2BP PE=1 SV=1;>sp|Q9H8E8|CSR2B_HUMAN Cysteine-rich protein 2-binding protein OS=Homo sapiens GN=CSRP2BP PE=1 SV=3;>sp|Q9H8E8-2|CSR2B_HUMAN Isoform 2 of Cysteine-	4	8	8	8	2	4	4	5	2	3	4	3	5	3	1	2	3	5	4	2	4	4	4	2	2	0	0	1	2	4	4	5	2	3	4	3	5	3	1	2	3	5
P01834;A0A075B6H6;A0A087X130;A0A087WZW8;A0A087WYL9;A0A087WWV8;A0A087WTX5	P01834;A0A075B6H6;A0A087X130;A0A087WZW8;A0A087WYL9;A0A087WWV8;A0A087WTX5	2;2;2;2;2;2;2	2;2;2;2;2;2;2	2;2;2;2;2;2;2	Ig kappa chain C region	IGKC	>sp|P01834|IGKC_HUMAN Ig kappa chain C region OS=Homo sapiens GN=IGKC PE=1 SV=1;>tr|A0A075B6H6|A0A075B6H6_HUMAN Ig kappa chain C region (Fragment) OS=Homo sapiens GN=IGKC PE=1 SV=1;>tr|A0A087X130|A0A087X130_HUMAN Ig kappa chain C region OS=Homo sapiens GN=	7	2	2	2	0	0	0	0	0	0	0	0	0	0	0	0	1	1	1	1	1	2	1	1	1	1	1	1	0	0	0	0	0	0	0	0	0	0	0	0	1	1
A0A075B6P0;Q330K2-2;Q330K2	A0A075B6P0;Q330K2-2;Q330K2	3;3;3	3;3;3	3;3;3	NADH dehydrogenase (ubiquinone) complex I, assembly factor 6	NDUFAF6	>tr|A0A075B6P0|A0A075B6P0_HUMAN NADH dehydrogenase (ubiquinone) complex I, assembly factor 6 OS=Homo sapiens GN=NDUFAF6 PE=4 SV=1;>sp|Q330K2-2|NDUF6_HUMAN Isoform 2 of NADH dehydrogenase (ubiquinone) complex I, assembly factor 6 OS=Homo sapiens GN=NDUFAF6;	3	3	3	3	2	3	3	1	2	1	2	2	2	3	1	3	0	0	0	0	0	0	0	1	0	0	0	0	2	3	3	1	2	1	2	2	2	3	1	3	0	0
Q9NVX7;Q9NVX7-2;A0A075B6T4	Q9NVX7;Q9NVX7-2;A0A075B6T4	3;3;3	3;3;3	3;3;3	Kelch repeat and BTB domain-containing protein 4	KBTBD4	>sp|Q9NVX7|KBTB4_HUMAN Kelch repeat and BTB domain-containing protein 4 OS=Homo sapiens GN=KBTBD4 PE=1 SV=3;>sp|Q9NVX7-2|KBTB4_HUMAN Isoform 2 of Kelch repeat and BTB domain-containing protein 4 OS=Homo sapiens GN=KBTBD4;>tr|A0A075B6T4|A0A075B6T4_HUMAN Kel	3	3	3	3	2	2	1	2	2	2	2	2	3	3	3	2	2	0	0	1	0	1	0	1	1	1	1	0	2	2	1	2	2	2	2	2	3	3	3	2	2	0
P82921;A0A075B746	P82921;A0A075B746	3;3	3;3	3;3	28S ribosomal protein S21, mitochondrial	MRPS21	>sp|P82921|RT21_HUMAN 28S ribosomal protein S21, mitochondrial OS=Homo sapiens GN=MRPS21 PE=1 SV=2;>tr|A0A075B746|A0A075B746_HUMAN 28S ribosomal protein S21, mitochondrial OS=Homo sapiens GN=MRPS21 PE=1 SV=1	2	3	3	3	3	3	2	2	2	2	3	3	3	2	3	3	0	1	0	2	2	2	2	2	3	2	1	2	3	3	2	2	2	2	3	3	3	2	3	3	0	1
A0A075B757;A0A087WZJ2;A0A087WVU4;A0A075B762;Q6P3W6-2;Q6P3W6;A0A087WTW4;A0A075B7A3;A0A087WYQ9;A0A087WZE1;A0A075B761;A0A087WVA0;H7BY70;A0A087WZB6;Q3BBV2;B4DH59;A0A075B6G5;A0A075B7F9;A0A087WY26;A0A087WWQ1;A0A087WW47;A0A087WUL8;A0A087WVC7;Q8N660;Q5SXJ2;A0A087WY62;A0A087WUH2;Q3BBV1;A0A075B764;A0A087WY24;A0A087WUF1;A0A087X288;A0A087WVE3;A0A087WT85;A0A087WTH4;Q5RGN0;A0A087WVG8;A0A087WUW2;Q86T75;A0A087WZ…	A0A075B757;A0A087WZJ2;A0A087WVU4;A0A075B762;Q6P3W6-2;Q6P3W6;A0A087WTW4;A0A075B7A3;A0A087WYQ9;A0A087WZE1;A0A075B761;A0A087WVA0;H7BY70;A0A087WZB6;Q3BBV2;B4DH59;A0A075B6G5;A0A075B7F9;A0A087WY26;A0A087WWQ1;A0A087WW47;A0A087WUL8;A0A087WVC7;Q8N660;Q5SXJ2;A0A087WY62;A0A087WUH2;Q3BBV1;A0A075B764;A0A087WY24;A0A087WUF1	7;7;7;7;6;6;6;6;6;6;6;6;6;5;5;5;5;5;5;5;5;5;4;4;4;4;4;4;4;4;4;3;3;3;3;3;3;3;3;3;3;3;2;2;2;2;2;2;2;1;1;1;1;1;1;1	7;7;7;7;6;6;6;6;6;6;6;6;6;5;5;5;5;5;5;5;5;5;4;4;4;4;4;4;4;4;4;3;3;3;3;3;3;3;3;3;3;3;2;2;2;2;2;2;2;1;1;1;1;1;1;1	1;1;1;1;0;0;0;0;0;0;0;0;0;0;0;0;0;0;0;0;1;0;0;0;0;0;0;0;0;0;0;0;0;0;0;0;0;0;0;1;1;0;0;0;0;0;0;0;0;0;0;1;1;1;0;0	Neuroblastoma breakpoint family member 10;Putative neuroblastoma breakpoint family member 8;Neuroblastoma breakpoint family member 15;Neuroblastoma breakpoint family member 16;Neuroblastoma breakpoint family member 20	NBPF10;NBPF8P;NBPF15;NBPF16;NBPF20	>tr|A0A075B757|A0A075B757_HUMAN Neuroblastoma breakpoint family member 14 OS=Homo sapiens GN=NBPF14 PE=4 SV=1;>tr|A0A087WZJ2|A0A087WZJ2_HUMAN Neuroblastoma breakpoint family member 14 OS=Homo sapiens GN=NBPF14 PE=4 SV=1;>tr|A0A087WVU4|A0A087WVU4_HUMAN Neur	56	7	7	1	1	1	1	1	1	1	1	1	1	1	1	0	3	4	2	3	3	3	4	4	1	2	3	3	1	1	1	1	1	1	1	1	1	1	1	0	3	4
A0A075B7D9	A0A075B7D9	9	1	1			>tr|A0A075B7D9|A0A075B7D9_HUMAN TATA-binding protein-associated factor 2N OS=Homo sapiens GN=TAF15 PE=1 SV=1	1	9	1	1	8	5	6	7	6	7	5	8	8	6	5	5	8	8	9	7	8	8	8	6	6	7	6	4	1	1	1	1	1	1	1	1	1	1	1	1	1	1
Q8N7B7;Q6NSH3;Q5DJT8;A0A075B7F3;Q8NHU0;Q5HYN5;A0A087WX64	Q8N7B7;Q6NSH3;Q5DJT8;A0A075B7F3;Q8NHU0;Q5HYN5;A0A087WX64	7;7;7;7;6;6;6	7;7;7;7;6;6;6	7;7;7;7;6;6;6	Cancer/testis antigen family 45 member A4/A6;Cancer/testis antigen family 45 member A5;Cancer/testis antigen family 45 member A2;Cancer/testis antigen family 45 member A3;Cancer/testis antigen family 45 member A1	CT45A4;CT45A5;CT45A2;CT45A3;CT45A1	>sp|Q8N7B7|CT454_HUMAN Cancer/testis antigen family 45 member A4/A6 OS=Homo sapiens GN=CT45A4 PE=2 SV=1;>sp|Q6NSH3|CT455_HUMAN Cancer/testis antigen family 45 member A5 OS=Homo sapiens GN=CT45A5 PE=2 SV=1;>sp|Q5DJT8|CT452_HUMAN Cancer/testis antigen family	7	7	7	7	4	4	4	3	3	2	5	2	4	3	4	5	2	2	3	1	4	3	5	5	2	1	1	1	4	4	4	3	3	2	5	2	4	3	4	5	2	2
A8CG34;A0A075B7F8;A8CG34-2;A0A087WY75;A6NF01;Q6PJE2-5;C9JER0;Q6PJE2;C9J370;C9JFL1;A8MY32	A8CG34;A0A075B7F8;A8CG34-2;A0A087WY75	17;17;14;14;5;3;3;3;3;2;1	17;17;14;14;5;3;3;3;3;2;1	3;3;2;2;1;0;0;0;0;0;0	Nuclear envelope pore membrane protein POM 121C	POM121C	>sp|A8CG34|P121C_HUMAN Nuclear envelope pore membrane protein POM 121C OS=Homo sapiens GN=POM121C PE=1 SV=2;>tr|A0A075B7F8|A0A075B7F8_HUMAN Nuclear envelope pore membrane protein POM 121C OS=Homo sapiens GN=POM121C PE=4 SV=2;>sp|A8CG34-2|P121C_HUMAN Isofor	11	17	17	3	12	8	12	11	12	10	11	13	14	10	10	10	0	1	1	0	2	1	0	0	0	0	1	0	12	8	12	11	12	10	11	13	14	10	10	10	0	1
Q8IYN0;A0A075B7G6	Q8IYN0;A0A075B7G6	2;2	2;2	2;2	Zinc finger protein 100	ZNF100	>sp|Q8IYN0|ZN100_HUMAN Zinc finger protein 100 OS=Homo sapiens GN=ZNF100 PE=2 SV=2;>tr|A0A075B7G6|A0A075B7G6_HUMAN Zinc finger protein 100 OS=Homo sapiens GN=ZNF100 PE=4 SV=2	2	2	2	2	0	1	1	2	1	0	1	1	1	1	1	1	0	0	0	0	0	0	0	1	1	0	0	0	0	1	1	2	1	0	1	1	1	1	1	1	0	0
A0A075B7G8;O00213-2;O00213;J3KPL8;O00213-4;A0A087X0V7;O00213-6;A0A087WYH9;O00213-3;O00213-5;V9GY97;V9GYR7	A0A075B7G8;O00213-2;O00213;J3KPL8;O00213-4;A0A087X0V7;O00213-6;A0A087WYH9;O00213-3;O00213-5	12;12;12;12;8;8;8;8;8;8;5;4	12;12;12;12;8;8;8;8;8;8;5;4	11;11;11;11;7;7;7;7;7;7;4;4	Amyloid beta A4 precursor protein-binding family B member 1	APBB1	>tr|A0A075B7G8|A0A075B7G8_HUMAN Tigger transposable element-derived protein 4 OS=Homo sapiens GN=TIGD4 PE=4 SV=2;>sp|O00213-2|APBB1_HUMAN Isoform 2 of Amyloid beta A4 precursor protein-binding family B member 1 OS=Homo sapiens GN=APBB1;>sp|O00213|APBB1_HUM	12	12	12	11	5	4	4	3	3	4	3	3	4	3	5	6	8	9	9	9	7	6	3	3	3	5	6	5	5	4	4	3	3	4	3	3	4	3	5	6	8	9
A0A087WSV0;Q9HB09;Q9HB09-3;I6LJZ7;M0QZM6;M0R1Z8;I6LJZ9	A0A087WSV0;Q9HB09;Q9HB09-3;I6LJZ7	5;5;4;3;2;1;1	5;5;4;3;2;1;1	5;5;4;3;2;1;1	Bcl-2-like protein 12	BCL2L12	>tr|A0A087WSV0|A0A087WSV0_HUMAN Histone H2B type 1-O OS=Homo sapiens GN=HIST1H2BO PE=4 SV=1;>sp|Q9HB09|B2L12_HUMAN Bcl-2-like protein 12 OS=Homo sapiens GN=BCL2L12 PE=1 SV=1;>sp|Q9HB09-3|B2L12_HUMAN Isoform 3 of Bcl-2-like protein 12 OS=Homo sapiens GN=BCL	7	5	5	5	0	2	3	1	2	4	2	1	2	1	2	3	0	0	0	0	1	0	0	0	0	0	0	0	0	2	3	1	2	4	2	1	2	1	2	3	0	0
V9HW75;A0A087WSV8;P80303-2;P80303;E9PKG6;Q2L696;E9PLR0;E9PLE9;H0YEG8;H0YD18;E9PM22;E9PJP3	V9HW75;A0A087WSV8;P80303-2;P80303;E9PKG6;Q2L696	12;12;11;11;10;9;5;5;4;3;2;1	12;12;11;11;10;9;5;5;4;3;2;1	12;12;11;11;10;9;5;5;4;3;2;1	Nucleobindin-2;Nesfatin-1	NUCB2;Nucb2	>tr|V9HW75|V9HW75_HUMAN DDB1- and CUL4-associated factor 5 OS=Homo sapiens GN=HEL-S-109 PE=2 SV=1;>tr|A0A087WSV8|A0A087WSV8_HUMAN DDB1- and CUL4-associated factor 5 OS=Homo sapiens GN=DCAF5 PE=4 SV=1;>sp|P80303-2|NUCB2_HUMAN Isoform 2 of Nucleobindin-2 OS=	12	12	12	12	5	4	4	6	8	7	11	11	8	7	3	2	1	0	0	1	0	0	5	6	4	0	2	1	5	4	4	6	8	7	11	11	8	7	3	2	1	0
A0A087WSW9;Q16881-4;Q16881-3;Q16881;A0A087WSY9;F8W809;Q16881-5;Q16881-2;E9PNQ6;Q16881-6;E9PIR7;E2QRB9;Q16881-7;E9PKD3;E9PIZ5;E9PLT3;E9PKI4;E9PQI3;E9PRI8;E9PJU2	A0A087WSW9;Q16881-4;Q16881-3;Q16881;A0A087WSY9;F8W809;Q16881-5;Q16881-2;E9PNQ6;Q16881-6;E9PIR7;E2QRB9;Q16881-7	27;27;27;27;27;26;26;26;26;26;25;23;23;10;5;4;4;3;2;1	27;27;27;27;27;26;26;26;26;26;25;23;23;10;5;4;4;3;2;1	26;26;26;26;26;25;25;25;25;25;24;22;22;9;4;3;3;3;2;1	Thioredoxin reductase 1, cytoplasmic	TXNRD1	>tr|A0A087WSW9|A0A087WSW9_HUMAN Glycosyl-phosphatidylinositol-anchored molecule-like protein OS=Homo sapiens GN=GML PE=4 SV=1;>sp|Q16881-4|TRXR1_HUMAN Isoform 4 of Thioredoxin reductase 1, cytoplasmic OS=Homo sapiens GN=TXNRD1;>sp|Q16881-3|TRXR1_HUMAN Isof	20	27	27	26	22	20	23	18	17	21	16	18	19	20	18	19	18	16	18	15	15	17	20	20	21	14	14	14	22	20	23	18	17	21	16	18	19	20	18	19	18	16
A0A087WT00;Q8IX05;O60449-3;O60449-2	A0A087WT00;Q8IX05;O60449-3;O60449-2	2;2;2;2	2;2;2;2	2;2;2;2	CD302 antigen	CD302	>tr|A0A087WT00|A0A087WT00_HUMAN CD302 antigen OS=Homo sapiens GN=CD302 PE=4 SV=1;>sp|Q8IX05|CD302_HUMAN CD302 antigen OS=Homo sapiens GN=CD302 PE=1 SV=1;>sp|O60449-3|LY75_HUMAN Isoform 3 of Lymphocyte antigen 75 OS=Homo sapiens GN=LY75;>sp|O60449-2|LY75_HU	4	2	2	2	1	2	1	1	2	1	2	0	1	2	2	1	0	0	0	0	1	0	0	0	0	0	1	0	1	2	1	1	2	1	2	0	1	2	2	1	0	0
P36969-2;A0A087X2I2;P36969;A0A087WT12;K7ERP4;K7ENB4;K7EKX7;K7EJ20;R4GNE4;A0A087X247	P36969-2;A0A087X2I2;P36969;A0A087WT12;K7ERP4;K7ENB4;K7EKX7;K7EJ20;R4GNE4;A0A087X247	7;7;7;7;6;6;6;6;5;4	7;7;7;7;6;6;6;6;5;4	7;7;7;7;6;6;6;6;5;4	Phospholipid hydroperoxide glutathione peroxidase, mitochondrial;Glutathione peroxidase	GPX4	>sp|P36969-2|GPX4_HUMAN Isoform Cytoplasmic of Phospholipid hydroperoxide glutathione peroxidase, mitochondrial OS=Homo sapiens GN=GPX4;>tr|A0A087X2I2|A0A087X2I2_HUMAN Phospholipid hydroperoxide glutathione peroxidase, mitochondrial OS=Homo sapiens GN=GPX4	10	7	7	7	7	6	7	7	7	5	6	5	6	7	5	6	3	2	0	1	0	1	6	4	5	2	2	2	7	6	7	7	7	5	6	5	6	7	5	6	3	2
Q9NV06;A0A087WT20;A0A087X1F8;Q9NV06-2	Q9NV06;A0A087WT20	21;21;7;4	21;21;7;4	10;10;4;0	DDB1- and CUL4-associated factor 13	DCAF13	>sp|Q9NV06|DCA13_HUMAN DDB1- and CUL4-associated factor 13 OS=Homo sapiens GN=DCAF13 PE=1 SV=2;>tr|A0A087WT20|A0A087WT20_HUMAN DDB1- and CUL4-associated factor 13 OS=Homo sapiens GN=DCAF13 PE=4 SV=1	4	21	21	10	18	17	19	18	18	18	19	19	20	19	17	17	3	5	6	8	12	10	13	11	12	7	4	9	18	17	19	18	18	18	19	19	20	19	17	17	3	5
A0A087WT21;Q9BXF3-3;Q9BXF3;Q9BXF3-2;B7WPH3	A0A087WT21;Q9BXF3-3;Q9BXF3;Q9BXF3-2	3;3;3;2;1	3;3;3;2;1	3;3;3;2;1	Cat eye syndrome critical region protein 2	CECR2	>tr|A0A087WT21|A0A087WT21_HUMAN Cat eye syndrome critical region protein 2 OS=Homo sapiens GN=CECR2 PE=4 SV=1;>sp|Q9BXF3-3|CECR2_HUMAN Isoform C of Cat eye syndrome critical region protein 2 OS=Homo sapiens GN=CECR2;>sp|Q9BXF3|CECR2_HUMAN Cat eye syndrome	5	3	3	3	1	1	1	0	0	1	1	1	0	2	2	0	1	1	1	2	2	1	0	0	0	0	0	2	1	1	1	0	0	1	1	1	0	2	2	0	1	1
O00124-3;O00124;A0A087WV67;A0A087WT23;O00124-2;A0A087WUA4	O00124-3;O00124;A0A087WV67;A0A087WT23;O00124-2;A0A087WUA4	4;4;4;4;2;2	4;4;4;4;2;2	4;4;4;4;2;2	UBX domain-containing protein 8	UBXN8	>sp|O00124-3|UBXN8_HUMAN Isoform 3 of UBX domain-containing protein 8 OS=Homo sapiens GN=UBXN8;>sp|O00124|UBXN8_HUMAN UBX domain-containing protein 8 OS=Homo sapiens GN=UBXN8 PE=1 SV=2;>tr|A0A087WV67|A0A087WV67_HUMAN UBX domain-containing protein 8 OS=Homo	6	4	4	4	3	3	2	2	1	1	4	3	3	2	3	4	0	0	0	0	1	0	1	0	0	1	0	0	3	3	2	2	1	1	4	3	3	2	3	4	0	0
Q8N5I9;A0A087WT30;J3KN91	Q8N5I9;A0A087WT30	12;12;5	12;12;5	12;12;5	Uncharacterized protein C12orf45	C12orf45	>sp|Q8N5I9|CL045_HUMAN Uncharacterized protein C12orf45 OS=Homo sapiens GN=C12orf45 PE=1 SV=2;>tr|A0A087WT30|A0A087WT30_HUMAN Uncharacterized protein C12orf45 OS=Homo sapiens GN=C12orf45 PE=4 SV=1	3	12	12	12	8	7	8	7	4	5	4	4	8	6	7	6	10	11	12	10	12	12	10	11	10	11	11	10	8	7	8	7	4	5	4	4	8	6	7	6	10	11
A0A087WT58;F8VUA0;A6NES4	A0A087WT58;F8VUA0;A6NES4	2;1;1	2;1;1	2;1;1	Maestro heat-like repeat-containing protein family member 2A	MROH2A	>tr|A0A087WT58|A0A087WT58_HUMAN Maestro heat-like repeat-containing protein family member 2A OS=Homo sapiens GN=MROH2A PE=4 SV=1;>tr|F8VUA0|F8VUA0_HUMAN Maestro heat-like repeat-containing protein family member 2A OS=Homo sapiens GN=MROH2A PE=4 SV=2;>sp|A6	3	2	2	2	2	1	2	1	1	1	1	2	1	2	2	1	1	1	1	1	1	1	0	1	1	0	0	0	2	1	2	1	1	1	1	2	1	2	2	1	1	1
A0A087WT84;Q9H9V9-2;Q9H9V9	A0A087WT84;Q9H9V9-2;Q9H9V9	4;4;4	4;4;4	4;4;4	JmjC domain-containing protein 4	JMJD4	>tr|A0A087WT84|A0A087WT84_HUMAN JmjC domain-containing protein 4 OS=Homo sapiens GN=JMJD4 PE=4 SV=1;>sp|Q9H9V9-2|JMJD4_HUMAN Isoform 2 of JmjC domain-containing protein 4 OS=Homo sapiens GN=JMJD4;>sp|Q9H9V9|JMJD4_HUMAN JmjC domain-containing protein 4 OS=H	3	4	4	4	2	3	3	2	2	1	1	0	2	3	1	3	0	0	0	0	0	0	0	0	0	0	0	0	2	3	3	2	2	1	1	0	2	3	1	3	0	0
A0A087WT91;Q8IZP1;Q6IPX1;Q6DHY5;P0C7X1;B9A6J9;A6NER0;A6NDS4;A0A087X1Y6;A0A087X1G2;A0A087X195;A0A087X179;A0A087WZE2;A0A087WXS9;A0A087WWM8;A0A087WVF3	A0A087WT91;Q8IZP1;Q6IPX1;Q6DHY5;P0C7X1;B9A6J9;A6NER0;A6NDS4;A0A087X1Y6;A0A087X1G2;A0A087X195;A0A087X179;A0A087WZE2;A0A087WXS9;A0A087WWM8;A0A087WVF3	1;1;1;1;1;1;1;1;1;1;1;1;1;1;1;1	1;1;1;1;1;1;1;1;1;1;1;1;1;1;1;1	1;1;1;1;1;1;1;1;1;1;1;1;1;1;1;1	TBC1 domain family member 3;TBC1 domain family member 3C;TBC1 domain family member 3G;TBC1 domain family member 3H;TBC1 domain family member 3F;TBC1 domain family member 3B	TBC1D3;TBC1D3C;TBC1D3G;TBC1D3H;TBC1D3F;TBC1D3B	>tr|A0A087WT91|A0A087WT91_HUMAN TBC1 domain family member 3F OS=Homo sapiens GN=TBC1D3F PE=4 SV=1;>sp|Q8IZP1|TBC3A_HUMAN TBC1 domain family member 3 OS=Homo sapiens GN=TBC1D3 PE=1 SV=5;>sp|Q6IPX1|TBC3C_HUMAN TBC1 domain family member 3C OS=Homo sapiens GN=	16	1	1	1	1	1	1	1	1	0	1	1	0	0	0	1	0	0	0	0	0	0	0	0	0	0	0	0	1	1	1	1	1	0	1	1	0	0	0	1	0	0
A0A087WT99;Q9H0W9;Q9H0W9-2;E9PPB5;E9PQS1;Q9H0W9-3;E9PR95;E9PSC3;E9PLC5;E9PLB3;E9PIP1	A0A087WT99;Q9H0W9;Q9H0W9-2;E9PPB5;E9PQS1;Q9H0W9-3	8;8;7;6;6;5;2;2;2;2;2	8;8;7;6;6;5;2;2;2;2;2	2;2;1;2;1;2;2;2;2;2;2	Ester hydrolase C11orf54	C11orf54	>tr|A0A087WT99|A0A087WT99_HUMAN Ester hydrolase C11orf54 OS=Homo sapiens GN=C11orf54 PE=4 SV=1;>sp|Q9H0W9|CK054_HUMAN Ester hydrolase C11orf54 OS=Homo sapiens GN=C11orf54 PE=1 SV=1;>sp|Q9H0W9-2|CK054_HUMAN Isoform 2 of Ester hydrolase C11orf54 OS=Homo sapi	11	8	8	2	7	7	5	4	4	7	3	3	3	6	4	6	2	4	2	4	3	3	3	0	0	3	1	1	7	7	5	4	4	7	3	3	3	6	4	6	2	4
A0A087WTA5;Q9UI10-3;Q9UI10-2;H7C2L8;F8WEV6	A0A087WTA5;Q9UI10-3;Q9UI10-2	19;19;18;6;1	1;1;1;0;0	1;1;1;0;0	Translation initiation factor eIF-2B subunit delta	EIF2B4	>tr|A0A087WTA5|A0A087WTA5_HUMAN Translation initiation factor eIF-2B subunit delta OS=Homo sapiens GN=EIF2B4 PE=4 SV=1;>sp|Q9UI10-3|EI2BD_HUMAN Isoform 3 of Translation initiation factor eIF-2B subunit delta OS=Homo sapiens GN=EIF2B4;>sp|Q9UI10-2|EI2BD_HUM	5	19	1	1	18	16	17	15	12	13	13	15	11	14	16	12	11	10	10	11	9	10	15	13	12	12	13	10	1	1	1	1	1	1	0	1	0	1	0	0	1	1
Q9Y6N7-5;A0A087WTM1;Q9Y6N7-4;Q9Y6N7-3;Q9Y6N7;Q9Y6N7-2;Q9Y6N7-6;A0A087WZ85;H7C4Y7	Q9Y6N7-5;A0A087WTM1;Q9Y6N7-4;Q9Y6N7-3;Q9Y6N7;Q9Y6N7-2;Q9Y6N7-6;A0A087WZ85	33;33;33;33;33;33;32;30;6	33;33;33;33;33;33;32;30;6	31;31;31;31;31;31;30;29;6	Roundabout homolog 1	ROBO1	>sp|Q9Y6N7-5|ROBO1_HUMAN Isoform 5 of Roundabout homolog 1 OS=Homo sapiens GN=ROBO1;>tr|A0A087WTM1|A0A087WTM1_HUMAN Roundabout homolog 1 OS=Homo sapiens GN=ROBO1 PE=4 SV=1;>sp|Q9Y6N7-4|ROBO1_HUMAN Isoform 4 of Roundabout homolog 1 OS=Homo sapiens GN=ROBO1;	9	33	33	31	16	19	18	12	10	12	17	16	12	19	13	14	19	22	21	24	24	26	20	20	20	20	22	17	16	19	18	12	10	12	17	16	12	19	13	14	19	22
A0A087WTM7;P04114;A8MUN2	A0A087WTM7;P04114	15;15;4	13;13;2	13;13;2	Apolipoprotein B-100;Apolipoprotein B-48	APOB	>tr|A0A087WTM7|A0A087WTM7_HUMAN Apolipoprotein B-100 OS=Homo sapiens GN=APOB PE=4 SV=1;>sp|P04114|APOB_HUMAN Apolipoprotein B-100 OS=Homo sapiens GN=APOB PE=1 SV=2	3	15	13	13	8	6	7	6	5	5	8	9	7	4	5	4	5	7	9	9	8	11	6	10	9	6	6	7	7	5	7	5	4	5	7	8	5	4	5	3	5	5
A0A087WTN3;P62341;A0A087WVA1;F8WBD0;Q6IAK0	A0A087WTN3;P62341;A0A087WVA1	3;3;3;1;1	3;3;3;1;1	3;3;3;1;1	Selenoprotein T	SELT	>tr|A0A087WTN3|A0A087WTN3_HUMAN Selenoprotein T OS=Homo sapiens GN=SELT PE=4 SV=1;>sp|P62341|SELT_HUMAN Selenoprotein T OS=Homo sapiens GN=SELT PE=2 SV=2;>tr|A0A087WVA1|A0A087WVA1_HUMAN Selenoprotein T OS=Homo sapiens GN=SELT PE=4 SV=1	5	3	3	3	3	1	1	2	2	3	3	2	1	2	2	2	0	0	0	0	0	0	0	0	0	0	0	0	3	1	1	2	2	3	3	2	1	2	2	2	0	0
A1XBS5-2;A0A087WTS3;A1XBS5;A1XBS5-3;A1XBS5-5;E5RHK0;F8W7P5;E5RGD0;H0YC32;A1XBS5-4;E5RFH7;E5RGP4	A1XBS5-2;A0A087WTS3;A1XBS5;A1XBS5-3;A1XBS5-5;E5RHK0;F8W7P5;E5RGD0;H0YC32;A1XBS5-4	5;5;5;4;3;3;3;3;3;3;2;1	5;5;5;4;3;3;3;3;3;3;2;1	5;5;5;4;3;3;3;3;3;3;2;1	Protein FAM92A1	FAM92A1	>sp|A1XBS5-2|F92A1_HUMAN Isoform 2 of Protein FAM92A1 OS=Homo sapiens GN=FAM92A1;>tr|A0A087WTS3|A0A087WTS3_HUMAN Protein FAM92A1 OS=Homo sapiens GN=FAM92A1 PE=4 SV=1;>sp|A1XBS5|F92A1_HUMAN Protein FAM92A1 OS=Homo sapiens GN=FAM92A1 PE=2 SV=2;>sp|A1XBS5-3|F	12	5	5	5	4	3	2	3	2	2	2	4	3	5	4	4	3	2	3	1	2	0	0	0	0	2	2	1	4	3	2	3	2	2	2	4	3	5	4	4	3	2
Q5JWB9;Q96A57;A0A087WTT2;Q96A57-2	Q5JWB9;Q96A57;A0A087WTT2;Q96A57-2	2;2;2;2	2;2;2;2	2;2;2;2	Transmembrane protein 230	TMEM230	>tr|Q5JWB9|Q5JWB9_HUMAN Transmembrane protein 230 (Fragment) OS=Homo sapiens GN=TMEM230 PE=1 SV=1;>sp|Q96A57|TM230_HUMAN Transmembrane protein 230 OS=Homo sapiens GN=TMEM230 PE=1 SV=1;>tr|A0A087WTT2|A0A087WTT2_HUMAN Transmembrane protein 230 OS=Homo sapien	4	2	2	2	1	0	1	0	0	0	0	0	2	2	1	1	0	0	0	0	0	0	0	0	0	0	0	0	1	0	1	0	0	0	0	0	2	2	1	1	0	0
Q8TCU4-3;A0A087WV20;Q8TCU4-2;A0A087WTU9;Q8TCU4;A0A087WZY3;H7C1D9	Q8TCU4-3;A0A087WV20;Q8TCU4-2;A0A087WTU9;Q8TCU4;A0A087WZY3	7;7;7;7;7;7;3	7;7;7;7;7;7;3	7;7;7;7;7;7;3	Alstrom syndrome protein 1	ALMS1	>sp|Q8TCU4-3|ALMS1_HUMAN Isoform 3 of Alstrom syndrome protein 1 OS=Homo sapiens GN=ALMS1;>tr|A0A087WV20|A0A087WV20_HUMAN Alstrom syndrome protein 1 OS=Homo sapiens GN=ALMS1 PE=4 SV=1;>sp|Q8TCU4-2|ALMS1_HUMAN Isoform 2 of Alstrom syndrome protein 1 OS=Homo	7	7	7	7	4	3	4	2	3	3	2	2	3	3	2	3	0	1	1	2	1	0	1	1	1	0	0	0	4	3	4	2	3	3	2	2	3	3	2	3	0	1
D6R9U7;O15318;A0A087WTV7;D6R921;D6RIT0;D6RJH6;D6REQ0	D6R9U7;O15318;A0A087WTV7;D6R921;D6RIT0;D6RJH6	8;8;8;6;4;4;1	8;8;8;6;4;4;1	8;8;8;6;4;4;1	DNA-directed RNA polymerase III subunit RPC7	POLR3G	>tr|D6R9U7|D6R9U7_HUMAN DNA-directed RNA polymerase III subunit RPC7 (Fragment) OS=Homo sapiens GN=POLR3G PE=1 SV=3;>sp|O15318|RPC7_HUMAN DNA-directed RNA polymerase III subunit RPC7 OS=Homo sapiens GN=POLR3G PE=1 SV=2;>tr|A0A087WTV7|A0A087WTV7_HUMAN DNA-d	7	8	8	8	2	5	5	3	2	3	2	4	3	3	3	3	7	6	6	6	7	7	8	7	8	8	8	7	2	5	5	3	2	3	2	4	3	3	3	3	7	6
Q96T88;Q96T88-2;A0A087WVR3;A0A087WTW0;A0A087WWG9	Q96T88;Q96T88-2;A0A087WVR3;A0A087WTW0;A0A087WWG9	34;34;34;34;20	34;34;34;34;20	32;32;32;32;18	E3 ubiquitin-protein ligase UHRF1	UHRF1	>sp|Q96T88|UHRF1_HUMAN E3 ubiquitin-protein ligase UHRF1 OS=Homo sapiens GN=UHRF1 PE=1 SV=1;>sp|Q96T88-2|UHRF1_HUMAN Isoform 2 of E3 ubiquitin-protein ligase UHRF1 OS=Homo sapiens GN=UHRF1;>tr|A0A087WVR3|A0A087WVR3_HUMAN E3 ubiquitin-protein ligase UHRF1 O	5	34	34	32	31	27	29	23	26	29	27	31	27	31	25	27	17	19	20	19	19	17	26	20	22	16	15	13	31	27	29	23	26	29	27	31	27	31	25	27	17	19
A0A087WTW5;Q9UKL3	A0A087WTW5;Q9UKL3	9;9	9;9	9;9	CASP8-associated protein 2	CASP8AP2	>tr|A0A087WTW5|A0A087WTW5_HUMAN CASP8-associated protein 2 OS=Homo sapiens GN=CASP8AP2 PE=4 SV=1;>sp|Q9UKL3|C8AP2_HUMAN CASP8-associated protein 2 OS=Homo sapiens GN=CASP8AP2 PE=1 SV=1	2	9	9	9	5	2	3	4	3	3	4	5	4	4	3	4	2	3	3	4	3	4	1	2	1	1	3	3	5	2	3	4	3	3	4	5	4	4	3	4	2	3
A0A087WTX2;Q92504;A2AAT0	A0A087WTX2;Q92504;A2AAT0	2;2;1	2;2;1	2;2;1	Zinc transporter SLC39A7	SLC39A7	>tr|A0A087WTX2|A0A087WTX2_HUMAN Zinc transporter SLC39A7 OS=Homo sapiens GN=SLC39A7 PE=4 SV=1;>sp|Q92504|S39A7_HUMAN Zinc transporter SLC39A7 OS=Homo sapiens GN=SLC39A7 PE=1 SV=2;>tr|A2AAT0|A2AAT0_HUMAN Zinc transporter SLC39A7 (Fragment) OS=Homo sapiens G	3	2	2	2	1	2	2	2	2	2	2	1	1	2	1	1	0	0	0	0	0	0	0	0	1	0	0	0	1	2	2	2	2	2	2	1	1	2	1	1	0	0
Q96RQ1;A0A087WU02;H0YI50;H0YI58;F8VPA6;F8W0R1;F8VR88;F8VUZ2;H0YHS0;H0YHJ8	Q96RQ1;A0A087WU02;H0YI50;H0YI58;F8VPA6	8;8;6;4;4;3;2;2;1;1	8;8;6;4;4;3;2;2;1;1	8;8;6;4;4;3;2;2;1;1	Endoplasmic reticulum-Golgi intermediate compartment protein 2	ERGIC2	>sp|Q96RQ1|ERGI2_HUMAN Endoplasmic reticulum-Golgi intermediate compartment protein 2 OS=Homo sapiens GN=ERGIC2 PE=1 SV=2;>tr|A0A087WU02|A0A087WU02_HUMAN Relaxin-3 OS=Homo sapiens GN=RLN3 PE=4 SV=1;>tr|H0YI50|H0YI50_HUMAN Relaxin-3 (Fragment) OS=Homo sapie	10	8	8	8	5	5	4	6	6	4	6	7	6	7	5	8	0	0	0	0	0	0	1	0	0	0	0	0	5	5	4	6	6	4	6	7	6	7	5	8	0	0
A0A087WU07;Q5TGZ0;Q5TGZ0-2;R4GNA1;R4GMM1;R4GMY4	A0A087WU07;Q5TGZ0;Q5TGZ0-2;R4GNA1	3;3;2;2;1;1	3;3;2;2;1;1	3;3;2;2;1;1	Mitochondrial inner membrane organizing system protein 1	MINOS1;NBL1	>tr|A0A087WU07|A0A087WU07_HUMAN MICOS complex subunit MIC10 OS=Homo sapiens GN=MINOS1 PE=4 SV=1;>sp|Q5TGZ0|MIC10_HUMAN MICOS complex subunit MIC10 OS=Homo sapiens GN=MINOS1 PE=1 SV=1;>sp|Q5TGZ0-2|MIC10_HUMAN Isoform 2 of MICOS complex subunit MIC10 OS=Homo	6	3	3	3	2	3	2	2	1	1	1	2	1	3	2	3	0	0	0	0	0	0	0	0	0	0	0	0	2	3	2	2	1	1	1	2	1	3	2	3	0	0
A0A087WU08;P00738-2;J3QLC9;J3QR68;P00738;H0Y300;H3BS21;P00739;P00739-2	A0A087WU08;P00738-2;J3QLC9;J3QR68;P00738;H0Y300;H3BS21;P00739;P00739-2	2;2;2;2;2;2;1;1;1	2;2;2;2;2;2;1;1;1	2;2;2;2;2;2;1;1;1	Haptoglobin;Haptoglobin alpha chain;Haptoglobin beta chain;Haptoglobin-related protein	HP;HPR	>tr|A0A087WU08|A0A087WU08_HUMAN Haptoglobin OS=Homo sapiens GN=HP PE=4 SV=1;>sp|P00738-2|HPT_HUMAN Isoform 2 of Haptoglobin OS=Homo sapiens GN=HP;>tr|J3QLC9|J3QLC9_HUMAN Haptoglobin (Fragment) OS=Homo sapiens GN=HP PE=1 SV=1;>tr|J3QR68|J3QR68_HUMAN Haptogl	9	2	2	2	0	0	0	0	0	0	0	0	0	0	0	0	0	0	0	0	0	2	0	0	0	0	0	0	0	0	0	0	0	0	0	0	0	0	0	0	0	0
A0A087WU42;P0CG06;P0CG05;P0CG04;A0A075B6L0;A0A075B6K9;A0A075B6K8;B9A064;A0A087WWC9;A0A087WXC3;A0A087WWU7;A0A087WYN7;A0A087WWT5;A0A087X2A1;A0A087WYR4;A0A087WX49;P0CF74;A0M8Q6;A0A075B6L1	A0A087WU42;P0CG06;P0CG05;P0CG04;A0A075B6L0;A0A075B6K9;A0A075B6K8;B9A064;A0A087WWC9;A0A087WXC3;A0A087WWU7;A0A087WYN7;A0A087WWT5;A0A087X2A1;A0A087WYR4;A0A087WX49;P0CF74	4;3;3;3;3;3;3;3;3;3;3;3;3;3;3;3;2;1;1	4;3;3;3;3;3;3;3;3;3;3;3;3;3;3;3;2;1;1	4;3;3;3;3;3;3;3;3;3;3;3;3;3;3;3;2;1;1	Ig lambda-3 chain C regions;Ig lambda-2 chain C regions;Ig lambda-1 chain C regions;Immunoglobulin lambda-like polypeptide 5;Ig lambda-6 chain C region	IGLC3;IGLC2;IGLC1;IGLL5;IGLC6	>tr|A0A087WU42|A0A087WU42_HUMAN Immunoglobulin lambda-like polypeptide 5 OS=Homo sapiens GN=IGLL5 PE=4 SV=1;>sp|P0CG06|LAC3_HUMAN Ig lambda-3 chain C regions OS=Homo sapiens GN=IGLC3 PE=1 SV=1;>sp|P0CG05|LAC2_HUMAN Ig lambda-2 chain C regions OS=Homo sapie	19	4	4	4	1	0	0	1	0	1	0	1	1	0	0	0	3	3	2	2	1	3	1	1	2	3	1	0	1	0	0	1	0	1	0	1	1	0	0	0	3	3
Q9H0U3;A0A087WU53;Q9H0U3-2	Q9H0U3;A0A087WU53	9;9;4	9;9;4	8;8;4	Magnesium transporter protein 1	MAGT1	>sp|Q9H0U3|MAGT1_HUMAN Magnesium transporter protein 1 OS=Homo sapiens GN=MAGT1 PE=1 SV=1;>tr|A0A087WU53|A0A087WU53_HUMAN Magnesium transporter protein 1 OS=Homo sapiens GN=MAGT1 PE=4 SV=1	3	9	9	8	6	7	7	5	6	8	8	5	5	6	9	7	0	0	0	0	0	0	0	0	0	0	0	0	6	7	7	5	6	8	8	5	5	6	9	7	0	0
E7ER32;A0A087X287;B0QY83;A0A087WU73;Q969V6;W0Z7M9	E7ER32;A0A087X287;B0QY83;A0A087WU73;Q969V6;W0Z7M9	6;6;6;6;6;6	4;4;4;4;4;4	4;4;4;4;4;4	MKL/myocardin-like protein 1	MKL1	>tr|E7ER32|E7ER32_HUMAN MKL/myocardin-like protein 1 OS=Homo sapiens GN=MKL1 PE=1 SV=2;>tr|A0A087X287|A0A087X287_HUMAN MKL/myocardin-like protein 1 OS=Homo sapiens GN=MKL1 PE=4 SV=1;>tr|B0QY83|B0QY83_HUMAN MKL/myocardin-like protein 1 OS=Homo sapiens GN=MK	6	6	4	4	5	3	3	1	2	1	1	1	1	2	2	2	2	1	0	0	1	0	4	1	2	0	0	0	3	1	1	0	1	0	0	0	1	1	1	0	1	0
Q8WYA6;A0A087WUB9;Q8WYA6-4;Q8WYA6-2;Q8WYA6-3;A2A2P1	Q8WYA6;A0A087WUB9;Q8WYA6-4;Q8WYA6-2;Q8WYA6-3	25;25;24;18;17;6	25;25;24;18;17;6	25;25;24;18;17;6	Beta-catenin-like protein 1	CTNNBL1	>sp|Q8WYA6|CTBL1_HUMAN Beta-catenin-like protein 1 OS=Homo sapiens GN=CTNNBL1 PE=1 SV=1;>tr|A0A087WUB9|A0A087WUB9_HUMAN Beta-catenin-like protein 1 OS=Homo sapiens GN=CTNNBL1 PE=4 SV=1;>sp|Q8WYA6-4|CTBL1_HUMAN Isoform 4 of Beta-catenin-like protein 1 OS=Ho	6	25	25	25	19	18	17	16	15	16	16	16	20	18	18	16	22	22	21	23	20	21	21	22	21	17	19	18	19	18	17	16	15	16	16	16	20	18	18	16	22	22
Q15005;A0A087WUC6;E9PI68;E9PL01;E9PRB9;H0YE04	Q15005;A0A087WUC6;E9PI68;E9PL01	11;11;11;10;5;4	11;11;11;10;5;4	11;11;11;10;5;4	Signal peptidase complex subunit 2	SPCS2	>sp|Q15005|SPCS2_HUMAN Signal peptidase complex subunit 2 OS=Homo sapiens GN=SPCS2 PE=1 SV=3;>tr|A0A087WUC6|A0A087WUC6_HUMAN Signal peptidase complex subunit 2 OS=Homo sapiens GN=SPCS2 PE=4 SV=1;>tr|E9PI68|E9PI68_HUMAN Signal peptidase complex subunit 2 OS	6	11	11	11	10	10	10	9	10	10	10	11	10	10	10	10	0	0	1	1	0	2	1	1	2	0	1	2	10	10	10	9	10	10	10	11	10	10	10	10	0	0
A0A087WUD1;Q6DD87	A0A087WUD1;Q6DD87	5;5	5;5	5;5	Zinc finger protein 787	ZNF787	>tr|A0A087WUD1|A0A087WUD1_HUMAN Zinc finger protein 787 OS=Homo sapiens GN=ZNF787 PE=4 SV=1;>sp|Q6DD87|ZN787_HUMAN Zinc finger protein 787 OS=Homo sapiens GN=ZNF787 PE=1 SV=3	2	5	5	5	5	4	4	5	4	3	4	5	2	5	2	1	2	2	2	1	1	1	3	1	1	2	1	1	5	4	4	5	4	3	4	5	2	5	2	1	2	2
A0A087WUD3;Q9NRP0;Q9NRP0-2	A0A087WUD3;Q9NRP0;Q9NRP0-2	1;1;1	1;1;1	1;1;1	Oligosaccharyltransferase complex subunit OSTC	OSTC	>tr|A0A087WUD3|A0A087WUD3_HUMAN Oligosaccharyltransferase complex subunit OSTC OS=Homo sapiens GN=OSTC PE=4 SV=1;>sp|Q9NRP0|OSTC_HUMAN Oligosaccharyltransferase complex subunit OSTC OS=Homo sapiens GN=OSTC PE=1 SV=1;>sp|Q9NRP0-2|OSTC_HUMAN Isoform 2 of Oli	3	1	1	1	1	1	1	1	1	1	1	1	1	1	1	1	0	0	0	0	0	0	0	0	0	0	0	1	1	1	1	1	1	1	1	1	1	1	1	1	0	0
A0A087WUH0;P28715;P28715-3	A0A087WUH0;P28715	30;30;5	30;30;5	2;2;2	DNA repair protein complementing XP-G cells	ERCC5	>tr|A0A087WUH0|A0A087WUH0_HUMAN DNA repair protein-complementing XP-G cells OS=Homo sapiens GN=ERCC5 PE=4 SV=1;>sp|P28715|ERCC5_HUMAN DNA repair protein complementing XP-G cells OS=Homo sapiens GN=ERCC5 PE=1 SV=3	3	30	30	2	7	6	6	5	2	5	3	6	5	7	5	4	17	20	20	20	23	20	17	15	15	18	23	18	7	6	6	5	2	5	3	6	5	7	5	4	17	20
A0A087WUI1;Q9Y388;Q5JY83	A0A087WUI1;Q9Y388	9;9;3	9;9;3	9;9;3	RNA-binding motif protein, X-linked 2	RBMX2	>tr|A0A087WUI1|A0A087WUI1_HUMAN RNA-binding motif protein, X-linked 2 OS=Homo sapiens GN=RBMX2 PE=4 SV=1;>sp|Q9Y388|RBMX2_HUMAN RNA-binding motif protein, X-linked 2 OS=Homo sapiens GN=RBMX2 PE=1 SV=2	3	9	9	9	8	7	8	4	7	6	7	6	7	8	7	6	7	7	8	8	9	9	6	7	6	6	7	7	8	7	8	4	7	6	7	6	7	8	7	6	7	7
A0A087WUK0;Q2M2I8-2;Q2M2I8;E9PG46	A0A087WUK0;Q2M2I8-2;Q2M2I8;E9PG46	7;7;7;6	6;6;6;5	6;6;6;5	AP2-associated protein kinase 1	AAK1	>tr|A0A087WUK0|A0A087WUK0_HUMAN AP2-associated protein kinase 1 OS=Homo sapiens GN=AAK1 PE=4 SV=1;>sp|Q2M2I8-2|AAK1_HUMAN Isoform 2 of AP2-associated protein kinase 1 OS=Homo sapiens GN=AAK1;>sp|Q2M2I8|AAK1_HUMAN AP2-associated protein kinase 1 OS=Homo sap	4	7	6	6	6	3	4	3	3	3	2	3	4	3	3	4	4	5	4	4	5	5	5	5	5	3	3	3	5	2	3	2	2	2	1	2	3	2	3	3	3	4
A0A087WUK2;O14979;REV__Q8N0S2-3;REV__Q8N0S2-2;REV__Q8N0S2;REV__Q9ULL8-2;REV__Q9ULL8	A0A087WUK2;O14979	18;18;1;1;1;1;1	16;16;1;1;1;1;1	3;3;0;0;0;0;0	Heterogeneous nuclear ribonucleoprotein D-like	HNRPDL	>tr|A0A087WUK2|A0A087WUK2_HUMAN Heterogeneous nuclear ribonucleoprotein D-like OS=Homo sapiens GN=HNRNPDL PE=4 SV=1;>sp|O14979|HNRDL_HUMAN Heterogeneous nuclear ribonucleoprotein D-like OS=Homo sapiens GN=HNRNPDL PE=1 SV=3	7	18	16	3	14	12	15	14	14	15	15	16	16	15	14	14	9	9	11	10	11	8	13	11	11	11	11	10	13	11	14	13	13	14	14	15	15	14	13	13	8	8
Q3LXA3;A0A087WUL0;H0YCY6;I3L252;E9PJG8;E9PQR1	Q3LXA3;A0A087WUL0;H0YCY6	21;21;18;9;7;2	21;21;18;9;7;2	21;21;18;9;7;2	Bifunctional ATP-dependent dihydroxyacetone kinase/FAD-AMP lyase (cyclizing);ATP-dependent dihydroxyacetone kinase;FAD-AMP lyase (cyclizing)	DAK	>sp|Q3LXA3|DHAK_HUMAN Bifunctional ATP-dependent dihydroxyacetone kinase/FAD-AMP lyase (cyclizing) OS=Homo sapiens GN=DAK PE=1 SV=2;>tr|A0A087WUL0|A0A087WUL0_HUMAN Bifunctional ATP-dependent dihydroxyacetone kinase/FAD-AMP lyase (cyclizing) OS=Homo sapiens	6	21	21	21	20	16	18	14	18	16	14	18	16	19	18	18	7	9	9	10	12	8	5	6	8	6	10	11	20	16	18	14	18	16	14	18	16	19	18	18	7	9
A0A087WUL2	A0A087WUL2	11	1	1			>tr|A0A087WUL2|A0A087WUL2_HUMAN Proteasome subunit beta type-3 (Fragment) OS=Homo sapiens GN=PSMB3 PE=4 SV=1	1	11	1	1	11	11	11	11	11	11	10	9	10	11	11	11	8	10	9	10	9	11	8	8	9	9	9	8	1	1	1	1	1	1	1	1	0	1	1	1	1	1
A0A087WUL7;Q96F24;Q96F24-2;Q96F24-3	A0A087WUL7;Q96F24;Q96F24-2;Q96F24-3	6;6;5;4	6;6;5;4	6;6;5;4	Nuclear receptor-binding factor 2	NRBF2	>tr|A0A087WUL7|A0A087WUL7_HUMAN Nuclear receptor-binding factor 2 OS=Homo sapiens GN=NRBF2 PE=4 SV=1;>sp|Q96F24|NRBF2_HUMAN Nuclear receptor-binding factor 2 OS=Homo sapiens GN=NRBF2 PE=1 SV=1;>sp|Q96F24-2|NRBF2_HUMAN Isoform 2 of Nuclear receptor-binding	4	6	6	6	3	3	2	3	2	1	0	2	1	2	3	3	0	0	0	0	0	0	1	2	1	0	0	1	3	3	2	3	2	1	0	2	1	2	3	3	0	0
A0A087WUM0;P57105	A0A087WUM0;P57105	7;6	7;6	1;1	Synaptojanin-2-binding protein	SYNJ2BP	>tr|A0A087WUM0|A0A087WUM0_HUMAN Protein SYNJ2BP-COX16 (Fragment) OS=Homo sapiens GN=SYNJ2BP-COX16 PE=4 SV=1;>sp|P57105|SYJ2B_HUMAN Synaptojanin-2-binding protein OS=Homo sapiens GN=SYNJ2BP PE=1 SV=2	2	7	7	1	5	6	4	3	3	5	4	5	5	5	5	4	0	0	0	0	0	0	0	0	2	0	0	1	5	6	4	3	3	5	4	5	5	5	5	4	0	0
A0A087WUQ6;P07203;P07203-2	A0A087WUQ6;P07203	10;10;2	10;10;2	10;10;2	Glutathione peroxidase 1	GPX1	>tr|A0A087WUQ6|A0A087WUQ6_HUMAN Glutathione peroxidase 1 OS=Homo sapiens GN=GPX1 PE=4 SV=1;>sp|P07203|GPX1_HUMAN Glutathione peroxidase 1 OS=Homo sapiens GN=GPX1 PE=1 SV=4	3	10	10	10	8	9	7	5	7	6	6	7	6	6	8	5	4	4	2	3	2	2	3	3	4	2	2	4	8	9	7	5	7	6	6	7	6	6	8	5	4	4
A0A087WUR6;Q8IU85-2;Q8IU85	A0A087WUR6;Q8IU85-2;Q8IU85	5;5;5	1;1;1	1;1;1	Calcium/calmodulin-dependent protein kinase type 1D	CAMK1D	>tr|A0A087WUR6|A0A087WUR6_HUMAN Calcium/calmodulin-dependent protein kinase type 1D OS=Homo sapiens GN=CAMK1D PE=4 SV=1;>sp|Q8IU85-2|KCC1D_HUMAN Isoform 2 of Calcium/calmodulin-dependent protein kinase type 1D OS=Homo sapiens GN=CAMK1D;>sp|Q8IU85|KCC1D_HUM	3	5	1	1	4	5	5	4	4	5	4	2	4	5	4	4	2	1	2	1	2	0	3	4	4	1	0	1	1	1	1	1	1	1	0	0	1	1	0	0	0	0
A0A087WUR9;Q9NZR2;H0Y7T7	A0A087WUR9;Q9NZR2	5;5;1	5;5;1	5;5;1	Low-density lipoprotein receptor-related protein 1B	LRP1B	>tr|A0A087WUR9|A0A087WUR9_HUMAN Low-density lipoprotein receptor-related protein 1B OS=Homo sapiens GN=LRP1B PE=4 SV=1;>sp|Q9NZR2|LRP1B_HUMAN Low-density lipoprotein receptor-related protein 1B OS=Homo sapiens GN=LRP1B PE=1 SV=2	3	5	5	5	1	1	1	0	2	1	2	3	2	1	1	1	0	0	0	0	1	2	2	3	1	1	1	0	1	1	1	0	2	1	2	3	2	1	1	1	0	0
P62847-2;E7ETK0;P62847-3;A0A087WUS0;P62847;P62847-4	P62847-2;E7ETK0;P62847-3;A0A087WUS0;P62847;P62847-4	8;8;8;8;8;8	8;8;8;8;8;8	8;8;8;8;8;8	40S ribosomal protein S24	RPS24	>sp|P62847-2|RS24_HUMAN Isoform 2 of 40S ribosomal protein S24 OS=Homo sapiens GN=RPS24;>tr|E7ETK0|E7ETK0_HUMAN 40S ribosomal protein S24 OS=Homo sapiens GN=RPS24 PE=1 SV=1;>sp|P62847-3|RS24_HUMAN Isoform 3 of 40S ribosomal protein S24 OS=Homo sapiens GN=R	6	8	8	8	6	4	7	7	6	6	5	7	7	6	7	6	5	7	7	6	7	7	5	6	6	5	7	7	6	4	7	7	6	6	5	7	7	6	7	6	5	7
A0A087WUT0;Q9P2K5;Q9P2K5-2;H0YN19;H0YKS1;Q9P2K5-3	A0A087WUT0;Q9P2K5;Q9P2K5-2;H0YN19	6;6;5;4;2;2	6;6;5;4;2;2	6;6;5;4;2;2	Myelin expression factor 2	MYEF2	>tr|A0A087WUT0|A0A087WUT0_HUMAN Myelin expression factor 2 OS=Homo sapiens GN=MYEF2 PE=4 SV=1;>sp|Q9P2K5|MYEF2_HUMAN Myelin expression factor 2 OS=Homo sapiens GN=MYEF2 PE=1 SV=3;>sp|Q9P2K5-2|MYEF2_HUMAN Isoform 2 of Myelin expression factor 2 OS=Homo sapi	6	6	6	6	3	2	1	2	1	4	3	4	2	2	2	1	2	5	3	3	3	3	2	1	2	0	1	3	3	2	1	2	1	4	3	4	2	2	2	1	2	5
O60841;A0A087WUT6;Q9H2L5-3;Q9H2L5;Q9H2L5-2	O60841;A0A087WUT6	87;87;1;1;1	87;87;1;1;1	87;87;1;1;1	Eukaryotic translation initiation factor 5B	EIF5B	>sp|O60841|IF2P_HUMAN Eukaryotic translation initiation factor 5B OS=Homo sapiens GN=EIF5B PE=1 SV=4;>tr|A0A087WUT6|A0A087WUT6_HUMAN Eukaryotic translation initiation factor 5B OS=Homo sapiens GN=EIF5B PE=4 SV=1	5	87	87	87	51	54	53	49	47	46	41	43	49	56	55	55	77	77	80	78	78	82	77	74	74	78	76	74	51	54	53	49	47	46	41	43	49	56	55	55	77	77
A0A087WUU9;P47974	A0A087WUU9;P47974	4;4	4;4	4;4	Zinc finger protein 36, C3H1 type-like 2	ZFP36L2	>tr|A0A087WUU9|A0A087WUU9_HUMAN Zinc finger protein 36, C3H1 type-like 2 OS=Homo sapiens GN=ZFP36L2 PE=4 SV=1;>sp|P47974|TISD_HUMAN Zinc finger protein 36, C3H1 type-like 2 OS=Homo sapiens GN=ZFP36L2 PE=1 SV=3	2	4	4	4	4	3	3	3	3	2	2	2	2	4	4	3	3	2	3	4	4	2	3	4	3	3	3	3	4	3	3	3	3	2	2	2	2	4	4	3	3	2
Q9NXU5;A0A087WUW9;R4GN67	Q9NXU5;A0A087WUW9	4;4;1	4;4;1	4;4;1	ADP-ribosylation factor-like protein 15	ARL15	>sp|Q9NXU5|ARL15_HUMAN ADP-ribosylation factor-like protein 15 OS=Homo sapiens GN=ARL15 PE=1 SV=1;>tr|A0A087WUW9|A0A087WUW9_HUMAN ADP-ribosylation factor-like protein 15 OS=Homo sapiens GN=ARL15 PE=4 SV=1	3	4	4	4	4	4	4	2	4	3	4	4	4	4	4	4	0	0	0	0	0	0	0	0	0	0	0	0	4	4	4	2	4	3	4	4	4	4	4	4	0	0
O75928-3;A0A087WUY7;O75928-2;O75928;B4DGW0	O75928-3;A0A087WUY7;O75928-2;O75928	6;6;6;6;2	5;5;5;5;1	3;3;3;3;0	E3 SUMO-protein ligase PIAS2	PIAS2	>sp|O75928-3|PIAS2_HUMAN Isoform 3 of E3 SUMO-protein ligase PIAS2 OS=Homo sapiens GN=PIAS2;>tr|A0A087WUY7|A0A087WUY7_HUMAN E3 SUMO-protein ligase PIAS2 (Fragment) OS=Homo sapiens GN=PIAS2 PE=4 SV=1;>sp|O75928-2|PIAS2_HUMAN Isoform PIAS2-alpha of E3 SUMO-p	5	6	5	3	3	5	6	5	5	5	5	5	5	4	6	6	3	3	3	4	4	3	3	2	2	2	2	1	2	4	5	4	4	4	4	4	4	3	5	5	2	2
A0A087WUZ6;Q8NI35-4;Q8NI35-3;Q8NI35-2;Q8NI35;Q8NI35-5	A0A087WUZ6;Q8NI35-4;Q8NI35-3;Q8NI35-2;Q8NI35;Q8NI35-5	2;2;2;2;2;1	2;2;2;2;2;1	2;2;2;2;2;1	InaD-like protein	INADL	>tr|A0A087WUZ6|A0A087WUZ6_HUMAN InaD-like protein OS=Homo sapiens GN=INADL PE=4 SV=1;>sp|Q8NI35-4|INADL_HUMAN Isoform 4 of InaD-like protein OS=Homo sapiens GN=INADL;>sp|Q8NI35-3|INADL_HUMAN Isoform 3 of InaD-like protein OS=Homo sapiens GN=INADL;>sp|Q8NI3	6	2	2	2	0	1	1	0	0	0	1	0	0	1	0	0	0	0	2	0	0	0	0	0	0	0	0	0	0	1	1	0	0	0	1	0	0	1	0	0	0	0
A0A087WUZ7;Q9Y5W8-2;Q9Y5W8;F8W8A9;Q9NSH0	A0A087WUZ7;Q9Y5W8-2;Q9Y5W8	4;4;4;1;1	4;4;4;1;1	4;4;4;1;1	Sorting nexin-13	SNX13	>tr|A0A087WUZ7|A0A087WUZ7_HUMAN Sorting nexin 13, isoform CRA_g OS=Homo sapiens GN=SNX13 PE=4 SV=1;>sp|Q9Y5W8-2|SNX13_HUMAN Isoform 2 of Sorting nexin-13 OS=Homo sapiens GN=SNX13;>sp|Q9Y5W8|SNX13_HUMAN Sorting nexin-13 OS=Homo sapiens GN=SNX13 PE=1 SV=4	5	4	4	4	3	2	2	1	1	1	3	2	2	2	2	2	0	0	0	0	0	0	0	0	0	0	0	0	3	2	2	1	1	1	3	2	2	2	2	2	0	0
Q99417;A0A087WV05	Q99417;A0A087WV05	5;5	5;5	5;5	C-Myc-binding protein	MYCBP	>sp|Q99417|MYCBP_HUMAN C-Myc-binding protein OS=Homo sapiens GN=MYCBP PE=1 SV=3;>tr|A0A087WV05|A0A087WV05_HUMAN Protein GJA9-MYCBP OS=Homo sapiens GN=GJA9-MYCBP PE=4 SV=1	2	5	5	5	0	0	0	2	2	0	0	3	2	0	1	1	2	1	1	1	1	1	3	3	3	0	0	0	0	0	0	2	2	0	0	3	2	0	1	1	2	1
A0A087WV22	A0A087WV22	13	1	1			>tr|A0A087WV22|A0A087WV22_HUMAN 60S ribosomal protein L10 OS=Homo sapiens GN=RPL10 PE=4 SV=1	1	13	1	1	12	10	11	10	10	9	11	11	11	12	12	10	10	10	11	9	12	10	10	12	12	10	12	10	1	1	1	1	0	0	1	1	1	1	1	1	0	0
Q9H299;A0A087WV23;Q5T123	Q9H299;A0A087WV23;Q5T123	5;5;4	5;5;4	5;5;4	SH3 domain-binding glutamic acid-rich-like protein 3	SH3BGRL3	>sp|Q9H299|SH3L3_HUMAN SH3 domain-binding glutamic acid-rich-like protein 3 OS=Homo sapiens GN=SH3BGRL3 PE=1 SV=1;>tr|A0A087WV23|A0A087WV23_HUMAN SH3 domain-binding glutamic acid-rich-like protein 3 OS=Homo sapiens GN=SH3BGRL3 PE=4 SV=1;>tr|Q5T123|Q5T123_H	3	5	5	5	4	4	5	4	5	4	4	4	4	5	5	5	4	2	3	3	4	3	2	2	4	3	3	3	4	4	5	4	5	4	4	4	4	5	5	5	4	2
A0A087WV46;Q0VGL1;C9JXA7;A0A087X1E5;A0A087WT92	A0A087WV46;Q0VGL1;C9JXA7;A0A087X1E5	3;3;3;2;1	3;3;3;2;1	3;3;3;2;1	Ragulator complex protein LAMTOR4	LAMTOR4	>tr|A0A087WV46|A0A087WV46_HUMAN Ragulator complex protein LAMTOR4 OS=Homo sapiens GN=LAMTOR4 PE=4 SV=1;>sp|Q0VGL1|LTOR4_HUMAN Ragulator complex protein LAMTOR4 OS=Homo sapiens GN=LAMTOR4 PE=1 SV=1;>tr|C9JXA7|C9JXA7_HUMAN Ragulator complex protein LAMTOR4 O	5	3	3	3	2	2	2	2	2	3	3	1	3	2	2	1	3	1	3	3	2	3	2	2	3	1	3	3	2	2	2	2	2	3	3	1	3	2	2	1	3	1
P01857;A0A087X1C7;A0A087X010;A0A087WV47;A0A087X079;A0A087WYE1;A0A087WYC5;P01860;A0A075B6N8;A0A087WXL8;A0A087WVW2	P01857;A0A087X1C7;A0A087X010;A0A087WV47;A0A087X079;A0A087WYE1;A0A087WYC5;P01860;A0A075B6N8;A0A087WXL8;A0A087WVW2	3;3;3;3;3;3;3;2;2;2;2	3;3;3;3;3;3;3;2;2;2;2	1;1;1;1;1;1;1;0;0;0;0	Ig gamma-1 chain C region;Ig gamma-3 chain C region	IGHG1;IGHG3	>sp|P01857|IGHG1_HUMAN Ig gamma-1 chain C region OS=Homo sapiens GN=IGHG1 PE=1 SV=1;>tr|A0A087X1C7|A0A087X1C7_HUMAN Ig gamma-1 chain C region OS=Homo sapiens GN=IGHG1 PE=4 SV=1;>tr|A0A087X010|A0A087X010_HUMAN Ig gamma-1 chain C region OS=Homo sapiens GN=IG	11	3	3	1	0	0	0	0	0	0	0	0	0	0	0	0	2	1	0	1	0	3	0	1	2	3	2	0	0	0	0	0	0	0	0	0	0	0	0	0	2	1
A0A087WV66;P46013	A0A087WV66;P46013	115;115	115;115	9;9	Antigen KI-67	MKI67	>tr|A0A087WV66|A0A087WV66_HUMAN Antigen KI-67 OS=Homo sapiens GN=MKI67 PE=4 SV=1;>sp|P46013|KI67_HUMAN Antigen KI-67 OS=Homo sapiens GN=MKI67 PE=1 SV=2	2	115	115	9	68	60	60	61	66	62	74	81	82	61	56	52	42	51	49	48	42	35	59	60	50	38	44	41	68	60	60	61	66	62	74	81	82	61	56	52	42	51
J3QS48;I3L295;J3KT75;O75352-2;J3QW43;J3QRD5;Q9H3L2;O75352;Q1HDL3;A0A087WV81;I3L1D2;J3KTK8;J3QQZ4;J3KSI4;I3L405;I3L261;I3L4E0	J3QS48;I3L295;J3KT75;O75352-2;J3QW43;J3QRD5;Q9H3L2;O75352;Q1HDL3;A0A087WV81;I3L1D2;J3KTK8;J3QQZ4;J3KSI4;I3L405;I3L261;I3L4E0	5;5;5;5;5;5;5;5;5;5;4;4;4;3;3;3;3	5;5;5;5;5;5;5;5;5;5;4;4;4;3;3;3;3	5;5;5;5;5;5;5;5;5;5;4;4;4;3;3;3;3	Mannose-P-dolichol utilization defect 1 protein	MPDU1;HBEBP2BPA	>tr|J3QS48|J3QS48_HUMAN Mannose-P-dolichol utilization defect 1 protein OS=Homo sapiens GN=MPDU1 PE=1 SV=1;>tr|I3L295|I3L295_HUMAN Mannose-P-dolichol utilization defect 1 protein OS=Homo sapiens GN=MPDU1 PE=1 SV=1;>tr|J3KT75|J3KT75_HUMAN Mannose-P-dolichol	17	5	5	5	5	5	5	4	3	3	4	4	4	4	5	5	0	0	0	0	0	0	0	1	0	0	0	0	5	5	5	4	3	3	4	4	4	4	5	5	0	0
O14795;A0A087WV83;B1AM27;I6L9J0;F8W8M9	O14795;A0A087WV83;B1AM27;I6L9J0;F8W8M9	7;7;7;6;6	7;7;7;6;6	6;6;6;5;5	Protein unc-13 homolog B	UNC13B	>sp|O14795|UN13B_HUMAN Protein unc-13 homolog B OS=Homo sapiens GN=UNC13B PE=1 SV=2;>tr|A0A087WV83|A0A087WV83_HUMAN Protein unc-13 homolog B OS=Homo sapiens GN=UNC13B PE=4 SV=1;>tr|B1AM27|B1AM27_HUMAN Protein unc-13 homolog B OS=Homo sapiens GN=UNC13B PE=1	5	7	7	6	2	3	5	1	4	2	3	1	2	2	4	2	0	1	0	0	1	0	3	3	0	0	0	0	2	3	5	1	4	2	3	1	2	2	4	2	0	1
Q6PGQ7;A0A087WV86;A0A087WVC9;Q6PGQ7-2	Q6PGQ7;A0A087WV86;A0A087WVC9;Q6PGQ7-2	2;2;1;1	2;2;1;1	2;2;1;1	Protein aurora borealis	BORA	>sp|Q6PGQ7|BORA_HUMAN Protein aurora borealis OS=Homo sapiens GN=BORA PE=1 SV=2;>tr|A0A087WV86|A0A087WV86_HUMAN Protein aurora borealis OS=Homo sapiens GN=BORA PE=4 SV=1;>tr|A0A087WVC9|A0A087WVC9_HUMAN Protein aurora borealis OS=Homo sapiens GN=BORA PE=4 S	4	2	2	2	2	1	1	2	2	2	1	0	0	1	2	1	1	2	2	2	2	2	2	2	2	2	1	2	2	1	1	2	2	2	1	0	0	1	2	1	1	2
Q8IWB9;A0A087WVA8;Q8IWB9-2;J3KRZ8	Q8IWB9;A0A087WVA8;Q8IWB9-2;J3KRZ8	7;7;7;6	7;7;7;6	7;7;7;6	Testis-expressed sequence 2 protein	TEX2	>sp|Q8IWB9|TEX2_HUMAN Testis-expressed sequence 2 protein OS=Homo sapiens GN=TEX2 PE=1 SV=2;>tr|A0A087WVA8|A0A087WVA8_HUMAN Testis-expressed sequence 2 protein OS=Homo sapiens GN=TEX2 PE=4 SV=1;>sp|Q8IWB9-2|TEX2_HUMAN Isoform 2 of Testis-expressed sequence	4	7	7	7	2	3	4	3	3	3	4	2	3	4	4	5	1	1	1	1	0	1	2	2	1	2	2	1	2	3	4	3	3	3	4	2	3	4	4	5	1	1
A0A087WVD1;Q96B70	A0A087WVD1;Q96B70	5;4	5;4	5;4	Leukocyte receptor cluster member 9	LENG9	>tr|A0A087WVD1|A0A087WVD1_HUMAN Leukocyte receptor cluster member 9 OS=Homo sapiens GN=LENG9 PE=4 SV=1;>sp|Q96B70|LENG9_HUMAN Leukocyte receptor cluster member 9 OS=Homo sapiens GN=LENG9 PE=2 SV=2	2	5	5	5	2	2	3	3	1	4	2	2	2	3	2	3	0	0	0	0	0	0	2	1	1	0	0	0	2	2	3	3	1	4	2	2	2	3	2	3	0	0
A0A087WVF5;Q86YR5-3;Q5T1N9;P81274;B0QZC9;B0QZD0	A0A087WVF5;Q86YR5-3	12;11;2;2;1;1	1;0;0;0;0;0	1;0;0;0;0;0	G-protein-signaling modulator 1	GPSM1	>tr|A0A087WVF5|A0A087WVF5_HUMAN G-protein-signaling modulator 1 OS=Homo sapiens GN=GPSM1 PE=4 SV=1;>sp|Q86YR5-3|GPSM1_HUMAN Isoform 3 of G-protein-signaling modulator 1 OS=Homo sapiens GN=GPSM1	6	12	1	1	8	10	10	6	7	7	5	4	2	6	8	8	0	0	0	0	1	0	3	6	3	0	0	0	0	0	0	0	0	0	0	0	0	0	0	0	0	0
Q9NZM3-2;A0A087WVF7;Q9NZM3;Q9NZM3-4;Q9NZM3-3;E7EPJ2;F8W719;H0Y3G5	Q9NZM3-2;A0A087WVF7;Q9NZM3;Q9NZM3-4;Q9NZM3-3;E7EPJ2	18;18;18;14;14;9;3;1	18;18;18;14;14;9;3;1	16;16;16;13;13;8;3;0	Intersectin-2	ITSN2	>sp|Q9NZM3-2|ITSN2_HUMAN Isoform 2 of Intersectin-2 OS=Homo sapiens GN=ITSN2;>tr|A0A087WVF7|A0A087WVF7_HUMAN Intersectin-2 OS=Homo sapiens GN=ITSN2 PE=4 SV=1;>sp|Q9NZM3|ITSN2_HUMAN Intersectin-2 OS=Homo sapiens GN=ITSN2 PE=1 SV=3;>sp|Q9NZM3-4|ITSN2_HUMAN I	8	18	18	16	11	10	8	10	12	11	10	12	9	9	10	9	1	2	2	3	2	1	1	0	1	0	0	2	11	10	8	10	12	11	10	12	9	9	10	9	1	2
A0A087WVI0;Q8WTW3;E9PBL8;J3QKY9;J3QLT5;J3KSY3;J3KRP4	A0A087WVI0;Q8WTW3;E9PBL8	22;22;21;4;4;1;1	22;22;21;4;4;1;1	22;22;21;4;4;1;1	Conserved oligomeric Golgi complex subunit 1	COG1	>tr|A0A087WVI0|A0A087WVI0_HUMAN Uncharacterized aarF domain-containing protein kinase 1 OS=Homo sapiens GN=ADCK1 PE=4 SV=1;>sp|Q8WTW3|COG1_HUMAN Conserved oligomeric Golgi complex subunit 1 OS=Homo sapiens GN=COG1 PE=1 SV=1;>tr|E9PBL8|E9PBL8_HUMAN Uncharac	7	22	22	22	12	12	14	9	13	10	13	8	15	14	10	13	3	6	4	4	6	4	5	7	5	5	4	7	12	12	14	9	13	10	13	8	15	14	10	13	3	6
A0A087WVI1;Q96JY6;Q96JY6-5;B3KPU0;Q96JY6-3;E5RGS7;H0YBP7;C9JS55;Q96JY6-4;F8WFB8;A0A087WUQ1;C9J760;C9J0X3;C9K0F0;Q96JY6-2;C9JSR2;H7C1D1	A0A087WVI1;Q96JY6;Q96JY6-5;B3KPU0;Q96JY6-3;E5RGS7;H0YBP7;C9JS55;Q96JY6-4	4;4;4;3;3;2;2;2;2;1;1;1;1;1;1;1;1	4;4;4;3;3;2;2;2;2;1;1;1;1;1;1;1;1	4;4;4;3;3;2;2;2;2;1;1;1;1;1;1;1;1	PDZ and LIM domain protein 2	PDLIM2	>tr|A0A087WVI1|A0A087WVI1_HUMAN PDZ and LIM domain protein 2 OS=Homo sapiens GN=PDLIM2 PE=4 SV=1;>sp|Q96JY6|PDLI2_HUMAN PDZ and LIM domain protein 2 OS=Homo sapiens GN=PDLIM2 PE=1 SV=1;>sp|Q96JY6-5|PDLI2_HUMAN Isoform 5 of PDZ and LIM domain protein 2 OS=H	17	4	4	4	2	2	2	3	2	2	1	1	0	1	1	1	1	1	1	1	1	2	0	1	1	0	1	1	2	2	2	3	2	2	1	1	0	1	1	1	1	1
A0A087WVL7	A0A087WVL7	1	1	1			>tr|A0A087WVL7|A0A087WVL7_HUMAN Pre-mRNA-splicing factor CWC25 homolog (Fragment) OS=Homo sapiens GN=CWC25 PE=4 SV=1	1	1	1	1	0	0	0	0	0	0	0	0	0	0	1	0	0	0	0	0	0	0	0	0	0	0	0	0	0	0	0	0	0	0	0	0	0	0	1	0	0	0
A0A087WVM5;B4DUJ5;Q8IWP9	A0A087WVM5;B4DUJ5;Q8IWP9	4;4;4	4;4;4	4;4;4	Coiled-coil domain-containing protein 28A	CCDC28A	>tr|A0A087WVM5|A0A087WVM5_HUMAN Coiled-coil domain-containing protein 28A OS=Homo sapiens GN=CCDC28A PE=4 SV=1;>tr|B4DUJ5|B4DUJ5_HUMAN Coiled-coil domain-containing protein 28A OS=Homo sapiens GN=CCDC28A PE=2 SV=1;>sp|Q8IWP9|CC28A_HUMAN Coiled-coil domain-	3	4	4	4	2	2	3	1	3	2	2	2	1	2	2	1	1	3	4	2	1	2	3	0	0	1	1	2	2	2	3	1	3	2	2	2	1	2	2	1	1	3
G3V238;A0A087WVN1;Q5JPI9	G3V238;A0A087WVN1;Q5JPI9	1;1;1	1;1;1	1;1;1	Methyltransferase-like protein 10	METTL10	>tr|G3V238|G3V238_HUMAN Methyltransferase-like protein 10 OS=Homo sapiens GN=METTL10 PE=1 SV=1;>tr|A0A087WVN1|A0A087WVN1_HUMAN Methyltransferase-like protein 10 OS=Homo sapiens GN=METTL10 PE=4 SV=1;>sp|Q5JPI9|MET10_HUMAN Methyltransferase-like protein 10 O	3	1	1	1	1	1	1	0	1	1	1	1	1	0	1	0	0	0	0	0	0	0	0	0	0	0	0	0	1	1	1	0	1	1	1	1	1	0	1	0	0	0
Q14517;A0A087WVP1;D6RCE4	Q14517;A0A087WVP1	9;9;1	9;9;1	9;9;1	Protocadherin Fat 1;Protocadherin Fat 1, nuclear form	FAT1	>sp|Q14517|FAT1_HUMAN Protocadherin Fat 1 OS=Homo sapiens GN=FAT1 PE=1 SV=2;>tr|A0A087WVP1|A0A087WVP1_HUMAN Protocadherin Fat 1 OS=Homo sapiens GN=FAT1 PE=4 SV=1	3	9	9	9	1	2	1	1	1	1	2	1	1	3	1	1	0	1	1	4	6	5	1	2	1	1	2	2	1	2	1	1	1	1	2	1	1	3	1	1	0	1
P53814-5;P53814;P53814-6;A0A087WVP4;A0A087X1R1;C9JQZ8;H7C372;H7BZZ8;B5MCI0;P53814-2	P53814-5;P53814;P53814-6;A0A087WVP4;A0A087X1R1	3;3;3;3;3;1;1;1;1;1	3;3;3;3;3;1;1;1;1;1	3;3;3;3;3;1;1;1;1;1	Smoothelin	SMTN	>sp|P53814-5|SMTN_HUMAN Isoform B2 of Smoothelin OS=Homo sapiens GN=SMTN;>sp|P53814|SMTN_HUMAN Smoothelin OS=Homo sapiens GN=SMTN PE=1 SV=7;>sp|P53814-6|SMTN_HUMAN Isoform B3 of Smoothelin OS=Homo sapiens GN=SMTN;>tr|A0A087WVP4|A0A087WVP4_HUMAN Smoothelin	10	3	3	3	0	0	0	1	1	1	1	1	1	0	1	0	1	1	3	1	2	2	1	2	1	1	2	2	0	0	0	1	1	1	1	1	1	0	1	0	1	1
Q00610-2;Q00610;A0A087WVQ6;J3KS13;K7EJJ5;J3KSQ2;J3KRF5;J3QL20;F5H5N6	Q00610-2;Q00610;A0A087WVQ6	102;102;102;32;11;6;5;4;1	102;102;102;32;11;6;5;4;1	83;83;83;29;11;5;5;4;0	Clathrin heavy chain 1	CLTC	>sp|Q00610-2|CLH1_HUMAN Isoform 2 of Clathrin heavy chain 1 OS=Homo sapiens GN=CLTC;>sp|Q00610|CLH1_HUMAN Clathrin heavy chain 1 OS=Homo sapiens GN=CLTC PE=1 SV=5;>tr|A0A087WVQ6|A0A087WVQ6_HUMAN Clathrin heavy chain 1 OS=Homo sapiens GN=CLTC PE=4 SV=1	9	102	102	83	88	94	92	87	86	87	87	81	88	88	91	89	78	70	70	80	78	73	84	87	85	65	68	64	88	94	92	87	86	87	87	81	88	88	91	89	78	70
A0A087WVT1;Q96MX3	A0A087WVT1;Q96MX3	2;2	2;2	2;2	Zinc finger protein 48	ZNF48	>tr|A0A087WVT1|A0A087WVT1_HUMAN Zinc finger protein 48 OS=Homo sapiens GN=ZNF48 PE=4 SV=1;>sp|Q96MX3|ZNF48_HUMAN Zinc finger protein 48 OS=Homo sapiens GN=ZNF48 PE=1 SV=2	2	2	2	2	2	1	1	2	2	2	2	2	2	2	2	1	0	0	0	0	0	0	1	1	1	0	0	0	2	1	1	2	2	2	2	2	2	2	2	1	0	0
P22694-4;P22694-3;P22694;P22694-5;P22694-7;A0A087WVV9;P22694-6;P22694-9;P22694-2;A0A087WVC4;P22694-10;B1APG2;B1APF8;B1APF9;P22694-8;B1APG3;B1APF6;B1APF7;B1APG1;B1APG0	P22694-4;P22694-3;P22694;P22694-5;P22694-7;A0A087WVV9;P22694-6;P22694-9;P22694-2;A0A087WVC4;P22694-10;B1APG2;B1APF8;B1APF9;P22694-8;B1APG3;B1APF6;B1APF7;B1APG1;B1APG0	13;13;13;13;13;13;13;13;13;12;10;8;8;8;8;8;7;7;7;7	13;13;13;13;13;13;13;13;13;12;10;8;8;8;8;8;7;7;7;7	4;4;4;4;4;4;4;4;4;3;2;4;4;4;4;4;4;4;4;4	cAMP-dependent protein kinase catalytic subunit beta	PRKACB	>sp|P22694-4|KAPCB_HUMAN Isoform 4 of cAMP-dependent protein kinase catalytic subunit beta OS=Homo sapiens GN=PRKACB;>sp|P22694-3|KAPCB_HUMAN Isoform 3 of cAMP-dependent protein kinase catalytic subunit beta OS=Homo sapiens GN=PRKACB;>sp|P22694|KAPCB_HUMAN	20	13	13	4	11	13	13	7	9	10	12	8	7	11	11	11	4	6	7	6	6	5	6	7	8	3	5	6	11	13	13	7	9	10	12	8	7	11	11	11	4	6
Q7LC14;A0A087WVX9;O00221	Q7LC14;A0A087WVX9;O00221	1;1;1	1;1;1	1;1;1	NF-kappa-B inhibitor epsilon	NFKBIE	>tr|Q7LC14|Q7LC14_HUMAN NF-kappa-B inhibitor epsilon OS=Homo sapiens GN=NFKBIE PE=2 SV=1;>tr|A0A087WVX9|A0A087WVX9_HUMAN NF-kappa-B inhibitor epsilon OS=Homo sapiens GN=NFKBIE PE=4 SV=1;>sp|O00221|IKBE_HUMAN NF-kappa-B inhibitor epsilon OS=Homo sapiens GN=	3	1	1	1	1	1	1	1	1	1	1	1	1	1	1	0	0	0	1	0	1	0	0	0	0	0	0	0	1	1	1	1	1	1	1	1	1	1	1	0	0	0
A0A087WW00;P51668	A0A087WW00;P51668	2;2	1;1	1;1	Ubiquitin-conjugating enzyme E2 D1	UBE2D1	>tr|A0A087WW00|A0A087WW00_HUMAN Ubiquitin-conjugating enzyme E2 D1 OS=Homo sapiens GN=UBE2D1 PE=4 SV=1;>sp|P51668|UB2D1_HUMAN Ubiquitin-conjugating enzyme E2 D1 OS=Homo sapiens GN=UBE2D1 PE=1 SV=1	2	2	1	1	2	2	2	2	2	2	2	2	2	2	1	2	1	1	2	2	2	1	1	2	2	1	1	2	1	1	1	1	1	1	1	1	1	1	0	1	0	0
A0A087WW06;Q96AY4;B0QYP5;B0QYP4	A0A087WW06;Q96AY4	29;29;5;1	29;29;5;1	29;29;5;1	Tetratricopeptide repeat protein 28	TTC28	>tr|A0A087WW06|A0A087WW06_HUMAN Tetratricopeptide repeat protein 28 OS=Homo sapiens GN=TTC28 PE=4 SV=1;>sp|Q96AY4|TTC28_HUMAN Tetratricopeptide repeat protein 28 OS=Homo sapiens GN=TTC28 PE=1 SV=4	4	29	29	29	16	18	17	14	16	15	12	9	8	14	14	15	2	3	4	6	5	3	13	15	16	3	5	4	16	18	17	14	16	15	12	9	8	14	14	15	2	3
A0A087WW54;Q96QD5-2;Q96QD5	A0A087WW54;Q96QD5-2;Q96QD5	5;4;4	5;4;4	5;4;4	DEP domain-containing protein 7	DEPDC7	>tr|A0A087WW54|A0A087WW54_HUMAN DEP domain-containing protein 7 OS=Homo sapiens GN=DEPDC7 PE=4 SV=1;>sp|Q96QD5-2|DEPD7_HUMAN Isoform 2 of DEP domain-containing protein 7 OS=Homo sapiens GN=DEPDC7;>sp|Q96QD5|DEPD7_HUMAN DEP domain-containing protein 7 OS=Ho	3	5	5	5	2	4	1	2	1	2	1	3	0	2	3	4	1	1	2	2	0	1	1	0	1	0	1	0	2	4	1	2	1	2	1	3	0	2	3	4	1	1
H0Y8D1;Q8NHM4;P07478;P07477;CON__P07477;A0A087WW55;E7EQ64	H0Y8D1;Q8NHM4;P07478;P07477;CON__P07477;A0A087WW55;E7EQ64	1;1;1;1;1;1;1	1;1;1;1;1;1;1	1;1;1;1;1;1;1	Putative trypsin-6;Trypsin-2;Trypsin-1;Alpha-trypsin chain 1;Alpha-trypsin chain 2	PRSS1;TRY6;PRSS2	>tr|H0Y8D1|H0Y8D1_HUMAN Trypsin-1 (Fragment) OS=Homo sapiens GN=PRSS1 PE=3 SV=1;>sp|Q8NHM4|TRY6_HUMAN Putative trypsin-6 OS=Homo sapiens GN=PRSS3P2 PE=5 SV=2;>sp|P07478|TRY2_HUMAN Trypsin-2 OS=Homo sapiens GN=PRSS2 PE=1 SV=1;>sp|P07477|TRY1_HUMAN Trypsin-1	7	1	1	1	1	1	1	1	1	1	1	1	1	1	1	1	1	1	1	1	1	1	1	1	1	1	1	1	1	1	1	1	1	1	1	1	1	1	1	1	1	1
A0A087WW58;Q9C0D9;C9JAG1	A0A087WW58;Q9C0D9;C9JAG1	3;3;2	3;3;2	3;3;2	Ethanolaminephosphotransferase 1	EPT1	>tr|A0A087WW58|A0A087WW58_HUMAN Ethanolaminephosphotransferase 1 OS=Homo sapiens GN=EPT1 PE=4 SV=1;>sp|Q9C0D9|EPT1_HUMAN Ethanolaminephosphotransferase 1 OS=Homo sapiens GN=EPT1 PE=1 SV=3;>tr|C9JAG1|C9JAG1_HUMAN Ethanolaminephosphotransferase 1 (Fragment)	3	3	3	3	3	3	3	3	3	3	3	3	3	2	3	3	0	0	0	0	0	0	0	0	0	0	0	0	3	3	3	3	3	3	3	3	3	2	3	3	0	0
O43516-4;A0A087WW70;O43516-2;O43516;O43516-3	O43516-4;A0A087WW70;O43516-2;O43516;O43516-3	1;1;1;1;1	1;1;1;1;1	1;1;1;1;1	WAS/WASL-interacting protein family member 1	WIPF1	>sp|O43516-4|WIPF1_HUMAN Isoform 4 of WAS/WASL-interacting protein family member 1 OS=Homo sapiens GN=WIPF1;>tr|A0A087WW70|A0A087WW70_HUMAN WAS/WASL-interacting protein family member 1 OS=Homo sapiens GN=WIPF1 PE=4 SV=1;>sp|O43516-2|WIPF1_HUMAN Isoform 2 o	5	1	1	1	1	1	1	1	1	1	0	1	0	1	1	1	0	0	0	0	0	1	1	1	0	0	0	0	1	1	1	1	1	1	0	1	0	1	1	1	0	0
A0A087WW81;Q8IVE0;A0A087WU09;Q86T23	A0A087WW81	30;7;5;2	1;0;0;0	1;0;0;0			>tr|A0A087WW81|A0A087WW81_HUMAN Rootletin (Fragment) OS=Homo sapiens GN=CROCC PE=4 SV=1	4	30	1	1	21	22	24	18	17	15	18	22	20	23	20	23	14	15	16	16	14	16	21	22	25	15	15	18	0	1	1	1	1	1	1	0	0	1	1	1	1	1
A0A087WW95;O15119-2;O15119;O15119-3;F8WCM9;Q13207	A0A087WW95;O15119-2;O15119;O15119-3	6;6;6;5;1;1	6;6;6;5;1;1	6;6;6;5;1;1	T-box transcription factor TBX3	TBX3	>tr|A0A087WW95|A0A087WW95_HUMAN T-box transcription factor TBX3 OS=Homo sapiens GN=TBX3 PE=4 SV=1;>sp|O15119-2|TBX3_HUMAN Isoform I of T-box transcription factor TBX3 OS=Homo sapiens GN=TBX3;>sp|O15119|TBX3_HUMAN T-box transcription factor TBX3 OS=Homo sap	6	6	6	6	5	4	4	2	2	3	1	3	4	3	3	2	0	3	3	2	3	1	1	1	1	1	1	0	5	4	4	2	2	3	1	3	4	3	3	2	0	3
A0A087WWF1;Q8WWX9	A0A087WWF1;Q8WWX9	2;2	2;2	2;2	Selenoprotein M	SELM	>tr|A0A087WWF1|A0A087WWF1_HUMAN Selenoprotein M OS=Homo sapiens GN=SELM PE=4 SV=1;>sp|Q8WWX9|SELM_HUMAN Selenoprotein M OS=Homo sapiens GN=SELM PE=1 SV=3	2	2	2	2	2	1	1	1	0	0	0	1	0	1	1	1	0	0	0	0	0	0	0	0	0	0	0	0	2	1	1	1	0	0	0	1	0	1	1	1	0	0
Q9NZM4-2;A0A087WWH3;Q9NZM4	Q9NZM4-2;A0A087WWH3;Q9NZM4	4;4;4	4;4;4	4;4;4	Glioma tumor suppressor candidate region gene 1 protein	GLTSCR1	>sp|Q9NZM4-2|GSCR1_HUMAN Isoform 2 of Glioma tumor suppressor candidate region gene 1 protein OS=Homo sapiens GN=GLTSCR1;>tr|A0A087WWH3|A0A087WWH3_HUMAN Glioma tumor suppressor candidate region gene 1 protein OS=Homo sapiens GN=GLTSCR1 PE=4 SV=1;>sp|Q9NZM4	3	4	4	4	3	2	0	2	3	1	1	1	2	1	0	1	0	0	0	0	0	0	1	0	1	0	0	0	3	2	0	2	3	1	1	1	2	1	0	1	0	0
Q6DN90-2;Q6DN90;A0A087WWK8	Q6DN90-2;Q6DN90;A0A087WWK8	13;13;13	13;13;13	11;11;11	IQ motif and SEC7 domain-containing protein 1	IQSEC1	>sp|Q6DN90-2|IQEC1_HUMAN Isoform 2 of IQ motif and SEC7 domain-containing protein 1 OS=Homo sapiens GN=IQSEC1;>sp|Q6DN90|IQEC1_HUMAN IQ motif and SEC7 domain-containing protein 1 OS=Homo sapiens GN=IQSEC1 PE=1 SV=1;>tr|A0A087WWK8|A0A087WWK8_HUMAN IQ motif	3	13	13	11	6	8	6	3	6	6	4	4	3	4	6	5	9	10	10	6	10	8	7	7	7	4	6	7	6	8	6	3	6	6	4	4	3	4	6	5	9	10
A0A087WWL9;Q31612;F6U0H7	A0A087WWL9;Q31612	12;6;5	6;2;3	0;0;0	HLA class I histocompatibility antigen, B-73 alpha chain	HLA-B	>tr|A0A087WWL9|A0A087WWL9_HUMAN HLA class I histocompatibility antigen, Cw-14 alpha chain OS=Homo sapiens GN=HLA-C PE=4 SV=1;>sp|Q31612|1B73_HUMAN HLA class I histocompatibility antigen, B-73 alpha chain OS=Homo sapiens GN=HLA-B PE=1 SV=1	3	12	6	0	10	9	9	8	8	7	8	11	7	9	8	7	0	0	0	0	1	1	1	1	1	0	0	0	5	5	5	3	4	3	4	5	2	4	5	3	0	0
Q9P2T1;A0A087WWM4;F8WAN9;H0YMB3;Q9P2T1-3;Q9P2T1-2;H0YNJ6;H0YLV5;H0YK13;H0YLB8;H0YN22;H0YK71;H0YNH0;H0YMW6;H0YNS9;H0YMR9;H0YMV5;H0YMG3;H0YL68;H0YKE1;H0YKK3;H0YN74	Q9P2T1;A0A087WWM4;F8WAN9;H0YMB3;Q9P2T1-3;Q9P2T1-2;H0YNJ6;H0YLV5	14;14;14;13;13;13;13;12;6;6;5;5;5;4;4;3;3;2;1;1;1;1	14;14;14;13;13;13;13;12;6;6;5;5;5;4;4;3;3;2;1;1;1;1	13;13;13;12;12;12;12;11;5;6;4;4;5;3;4;3;3;2;1;1;1;1	GMP reductase 2;GMP reductase	GMPR2	>sp|Q9P2T1|GMPR2_HUMAN GMP reductase 2 OS=Homo sapiens GN=GMPR2 PE=1 SV=1;>tr|A0A087WWM4|A0A087WWM4_HUMAN GMP reductase 2 OS=Homo sapiens GN=GMPR2 PE=4 SV=1;>tr|F8WAN9|F8WAN9_HUMAN GMP reductase 2 OS=Homo sapiens GN=GMPR2 PE=4 SV=1;>tr|H0YMB3|H0YMB3_HUMAN	22	14	14	13	8	11	7	5	7	7	7	5	6	9	11	6	4	4	2	6	5	4	5	6	5	2	2	2	8	11	7	5	7	7	7	5	6	9	11	6	4	4
A0A087WWP7;A0A087X1P0;P23470-2;P23470	A0A087WWP7;A0A087X1P0;P23470-2;P23470	4;4;4;4	4;4;4;4	4;4;4;4	Receptor-type tyrosine-protein phosphatase gamma	PTPRG	>tr|A0A087WWP7|A0A087WWP7_HUMAN Receptor-type tyrosine-protein phosphatase gamma OS=Homo sapiens GN=PTPRG PE=4 SV=1;>tr|A0A087X1P0|A0A087X1P0_HUMAN Receptor-type tyrosine-protein phosphatase gamma OS=Homo sapiens GN=PTPRG PE=4 SV=1;>sp|P23470-2|PTPRG_HUMAN	4	4	4	4	3	3	1	3	3	3	3	3	2	3	3	2	0	1	0	2	1	2	1	1	1	2	1	0	3	3	1	3	3	3	3	3	2	3	3	2	0	1
A0A087WWP8;Q5VWQ0;Q5VWQ0-4	A0A087WWP8;Q5VWQ0	13;12;5	11;10;5	11;10;5	Round spermatid basic protein 1	RSBN1	>tr|A0A087WWP8|A0A087WWP8_HUMAN Round spermatid basic protein 1 OS=Homo sapiens GN=RSBN1 PE=4 SV=1;>sp|Q5VWQ0|RSBN1_HUMAN Round spermatid basic protein 1 OS=Homo sapiens GN=RSBN1 PE=1 SV=2	3	13	11	11	7	9	7	5	5	5	8	6	9	5	9	7	5	5	5	6	7	6	7	6	8	3	5	5	6	7	7	4	4	4	6	5	8	4	8	6	3	4
Q96FV9;A0A087WWS1;R4GMN4;Q96FV9-2;A0A087WY84;J3KT14;R4GN58;J3KRD7;J3QQZ3	Q96FV9;A0A087WWS1	28;28;13;12;11;7;4;3;3	28;28;13;12;11;7;4;3;3	28;28;13;12;11;7;4;3;3	THO complex subunit 1	THOC1	>sp|Q96FV9|THOC1_HUMAN THO complex subunit 1 OS=Homo sapiens GN=THOC1 PE=1 SV=1;>tr|A0A087WWS1|A0A087WWS1_HUMAN THO complex subunit 1 OS=Homo sapiens GN=THOC1 PE=4 SV=1	9	28	28	28	21	25	22	20	20	25	24	22	22	24	21	20	21	23	22	21	20	23	20	14	20	17	17	13	21	25	22	20	20	25	24	22	22	24	21	20	21	23
A0A087WWS5;Q99624	A0A087WWS5;Q99624	1;1	1;1	1;1	Sodium-coupled neutral amino acid transporter 3	SLC38A3	>tr|A0A087WWS5|A0A087WWS5_HUMAN Sodium-coupled neutral amino acid transporter 3 (Fragment) OS=Homo sapiens GN=SLC38A3 PE=4 SV=1;>sp|Q99624|S38A3_HUMAN Sodium-coupled neutral amino acid transporter 3 OS=Homo sapiens GN=SLC38A3 PE=2 SV=1	2	1	1	1	0	0	0	1	1	1	0	1	1	1	1	1	0	0	0	0	0	0	0	0	0	0	0	0	0	0	0	1	1	1	0	1	1	1	1	1	0	0
Q8TB24-4;A0A087WWY9;Q8TB24;H0YJ83	Q8TB24-4;A0A087WWY9;Q8TB24;H0YJ83	2;2;2;1	2;2;2;1	2;2;2;1	Ras and Rab interactor 3	RIN3	>sp|Q8TB24-4|RIN3_HUMAN Isoform 4 of Ras and Rab interactor 3 OS=Homo sapiens GN=RIN3;>tr|A0A087WWY9|A0A087WWY9_HUMAN Ras and Rab interactor 3 OS=Homo sapiens GN=RIN3 PE=4 SV=1;>sp|Q8TB24|RIN3_HUMAN Ras and Rab interactor 3 OS=Homo sapiens GN=RIN3 PE=1 SV=	4	2	2	2	2	2	2	2	1	1	1	2	1	1	1	2	0	0	0	0	0	0	0	1	0	0	0	0	2	2	2	2	1	1	1	2	1	1	1	2	0	0
A0A087WX11;J3KNG8;Q8TF40-3;Q8TF40;D6RFH5;Q9P278;Q9P278-2	A0A087WX11;J3KNG8;Q8TF40-3;Q8TF40	3;3;3;3;1;1;1	3;3;3;3;1;1;1	3;3;3;3;1;1;1	Folliculin-interacting protein 1	FNIP1	>tr|A0A087WX11|A0A087WX11_HUMAN Folliculin-interacting protein 1 OS=Homo sapiens GN=FNIP1 PE=4 SV=1;>tr|J3KNG8|J3KNG8_HUMAN Folliculin-interacting protein 1 OS=Homo sapiens GN=FNIP1 PE=1 SV=1;>sp|Q8TF40-3|FNIP1_HUMAN Isoform 3 of Folliculin-interacting pro	7	3	3	3	0	1	2	2	2	1	2	1	1	2	1	2	1	1	1	3	1	2	1	0	0	0	1	0	0	1	2	2	2	1	2	1	1	2	1	2	1	1
Q68CZ1-2;A0A087WX34;H3BV03;Q68CZ1;H3BS47;H3BPF5;J3QLR9;I3L1B5;I3L2P2;H3BPS4	Q68CZ1-2;A0A087WX34;H3BV03;Q68CZ1;H3BS47;H3BPF5	4;4;4;4;3;2;1;1;1;1	4;4;4;4;3;2;1;1;1;1	4;4;4;4;3;2;1;1;1;1	Protein fantom	RPGRIP1L	>sp|Q68CZ1-2|FTM_HUMAN Isoform 2 of Protein fantom OS=Homo sapiens GN=RPGRIP1L;>tr|A0A087WX34|A0A087WX34_HUMAN Protein fantom OS=Homo sapiens GN=RPGRIP1L PE=4 SV=1;>tr|H3BV03|H3BV03_HUMAN Protein fantom OS=Homo sapiens GN=RPGRIP1L PE=4 SV=1;>sp|Q68CZ1|FTM_	10	4	4	4	0	0	0	1	0	1	0	0	0	0	1	0	0	1	2	2	2	1	1	3	3	0	1	2	0	0	0	1	0	1	0	0	0	0	1	0	0	1
P13612;A0A087WX37	P13612;A0A087WX37	1;1	1;1	1;1	Integrin alpha-4	ITGA4	>sp|P13612|ITA4_HUMAN Integrin alpha-4 OS=Homo sapiens GN=ITGA4 PE=1 SV=3;>tr|A0A087WX37|A0A087WX37_HUMAN Integrin alpha-4 OS=Homo sapiens GN=ITGA4 PE=4 SV=1	2	1	1	1	1	1	1	1	1	1	1	1	1	1	1	1	0	0	0	0	0	0	1	1	0	0	0	0	1	1	1	1	1	1	1	1	1	1	1	1	0	0
Q96NU1-1;Q96NU1-2;H7C3J6;A0A087WXB3;A0A087X223;H7BY14;A0A087WYU3;A0A087X1J5;Q96NU1-6;Q96NU1-4;Q96NU1;A0A087WYW1;Q96NU1-5	Q96NU1-1;Q96NU1-2;H7C3J6;A0A087WXB3;A0A087X223;H7BY14;A0A087WYU3;A0A087X1J5;Q96NU1-6;Q96NU1-4;Q96NU1;A0A087WYW1;Q96NU1-5	1;1;1;1;1;1;1;1;1;1;1;1;1	1;1;1;1;1;1;1;1;1;1;1;1;1	1;1;1;1;1;1;1;1;1;1;1;1;1	Sterile alpha motif domain-containing protein 11	SAMD11	>sp|Q96NU1-1|SAM11_HUMAN Isoform 1 of Sterile alpha motif domain-containing protein 11 OS=Homo sapiens GN=SAMD11;>sp|Q96NU1-2|SAM11_HUMAN Isoform 2 of Sterile alpha motif domain-containing protein 11 OS=Homo sapiens GN=SAMD11;>tr|H7C3J6|H7C3J6_HUMAN Steril	13	1	1	1	0	0	0	0	1	1	0	1	0	1	0	0	0	0	0	0	0	0	0	0	0	0	0	0	0	0	0	0	1	1	0	1	0	1	0	0	0	0
O95299;A0A087WXC5;E7ESZ7;O95299-2;H7C2W5;H7C1Y7;H7C2X4;C9J6X0;Q8N1B9	O95299;A0A087WXC5;E7ESZ7;O95299-2	15;15;15;13;6;6;6;6;5	15;15;15;13;6;6;6;6;5	15;15;15;13;6;6;6;6;5	NADH dehydrogenase [ubiquinone] 1 alpha subcomplex subunit 10, mitochondrial	NDUFA10	>sp|O95299|NDUAA_HUMAN NADH dehydrogenase [ubiquinone] 1 alpha subcomplex subunit 10, mitochondrial OS=Homo sapiens GN=NDUFA10 PE=1 SV=1;>tr|A0A087WXC5|A0A087WXC5_HUMAN NADH dehydrogenase [ubiquinone] 1 alpha subcomplex subunit 10, mitochondrial OS=Homo sa	9	15	15	15	14	13	13	14	12	13	13	14	12	13	13	13	2	2	1	1	1	2	2	1	1	1	1	1	14	13	13	14	12	13	13	14	12	13	13	13	2	2
A0A087WXF7;Q9UK53-3;Q9UK53-4;Q9UK53-5;Q9UK53-2;Q9UK53	A0A087WXF7;Q9UK53-3;Q9UK53-4;Q9UK53-5;Q9UK53-2;Q9UK53	1;1;1;1;1;1	1;1;1;1;1;1	1;1;1;1;1;1	Inhibitor of growth protein 1	ING1	>tr|A0A087WXF7|A0A087WXF7_HUMAN Inhibitor of growth protein 1 (Fragment) OS=Homo sapiens GN=ING1 PE=4 SV=1;>sp|Q9UK53-3|ING1_HUMAN Isoform 3 of Inhibitor of growth protein 1 OS=Homo sapiens GN=ING1;>sp|Q9UK53-4|ING1_HUMAN Isoform 4 of Inhibitor of growth p	6	1	1	1	0	0	0	0	0	0	1	0	0	0	0	0	1	1	1	1	0	1	1	1	0	1	1	1	0	0	0	0	0	0	1	0	0	0	0	0	1	1
A0A087WXK4;Q7Z3F1	A0A087WXK4;Q7Z3F1	1;1	1;1	1;1	Integral membrane protein GPR155	GPR155	>tr|A0A087WXK4|A0A087WXK4_HUMAN Integral membrane protein GPR155 OS=Homo sapiens GN=GPR155 PE=4 SV=1;>sp|Q7Z3F1|GP155_HUMAN Integral membrane protein GPR155 OS=Homo sapiens GN=GPR155 PE=2 SV=2	2	1	1	1	1	1	1	1	1	1	1	1	1	1	1	1	0	0	0	0	0	0	0	0	0	0	0	0	1	1	1	1	1	1	1	1	1	1	1	1	0	0
Q9H4H8-2;Q9H4H8;A0A087WXK8	Q9H4H8-2;Q9H4H8;A0A087WXK8	8;8;8	8;8;8	8;8;8	Protein FAM83D	FAM83D	>sp|Q9H4H8-2|FA83D_HUMAN Isoform 2 of Protein FAM83D OS=Homo sapiens GN=FAM83D;>sp|Q9H4H8|FA83D_HUMAN Protein FAM83D OS=Homo sapiens GN=FAM83D PE=1 SV=3;>tr|A0A087WXK8|A0A087WXK8_HUMAN Chromosome 20 open reading frame 129 OS=Homo sapiens GN=FAM83D PE=4 SV=	3	8	8	8	3	5	5	5	4	6	2	4	4	6	5	3	3	4	4	4	6	3	3	4	4	3	1	5	3	5	5	5	4	6	2	4	4	6	5	3	3	4
A0A087WXK9;Q15643;H0YJ97;H0YJI2;G3V4R7	A0A087WXK9;Q15643;H0YJ97	44;44;38;3;1	44;44;38;3;1	44;44;38;3;1	Thyroid receptor-interacting protein 11	TRIP11	>tr|A0A087WXK9|A0A087WXK9_HUMAN Thyroid receptor-interacting protein 11 OS=Homo sapiens GN=TRIP11 PE=4 SV=1;>sp|Q15643|TRIPB_HUMAN Thyroid receptor-interacting protein 11 OS=Homo sapiens GN=TRIP11 PE=1 SV=3;>tr|H0YJ97|H0YJ97_HUMAN Thyroid receptor-interact	5	44	44	44	25	18	20	28	21	24	19	27	28	24	24	17	8	14	14	15	17	14	17	17	16	7	8	12	25	18	20	28	21	24	19	27	28	24	24	17	8	14
Q9H270;A0A087WXL6	Q9H270;A0A087WXL6	21;21	21;21	2;2	Vacuolar protein sorting-associated protein 11 homolog	VPS11	>sp|Q9H270|VPS11_HUMAN Vacuolar protein sorting-associated protein 11 homolog OS=Homo sapiens GN=VPS11 PE=1 SV=1;>tr|A0A087WXL6|A0A087WXL6_HUMAN Vacuolar protein sorting 11 (Yeast), isoform CRA_a OS=Homo sapiens GN=VPS11 PE=4 SV=1	2	21	21	2	11	14	11	11	11	10	12	10	9	12	12	10	1	4	2	1	7	2	8	10	12	3	0	1	11	14	11	11	11	10	12	10	9	12	12	10	1	4
A0A087WXM6;J3QQT2;J3KRX5;P18621;P18621-3;P18621-2;J3QLC8;J3KRB3;A0A087WWH0;J3QS96;A0A087WY81;J3KSJ0	A0A087WXM6;J3QQT2;J3KRX5;P18621;P18621-3;P18621-2;J3QLC8;J3KRB3;A0A087WWH0;J3QS96;A0A087WY81	11;11;11;11;11;10;10;8;8;8;6;1	11;11;11;11;11;10;10;8;8;8;6;1	11;11;11;11;11;10;10;8;8;8;6;1	60S ribosomal protein L17	RPL17	>tr|A0A087WXM6|A0A087WXM6_HUMAN 60S ribosomal protein L17 (Fragment) OS=Homo sapiens GN=RPL17 PE=4 SV=1;>tr|J3QQT2|J3QQT2_HUMAN 60S ribosomal protein L17 (Fragment) OS=Homo sapiens GN=RPL17 PE=1 SV=1;>tr|J3KRX5|J3KRX5_HUMAN 60S ribosomal protein L17 (Fragm	12	11	11	11	11	10	11	9	10	10	9	9	9	11	9	9	10	10	9	9	9	10	11	11	10	8	9	7	11	10	11	9	10	10	9	9	9	11	9	9	10	10
A0A087WXM8;P50895;K7ENU8	A0A087WXM8;P50895	3;3;1	3;3;1	3;3;1	Basal cell adhesion molecule	BCAM	>tr|A0A087WXM8|A0A087WXM8_HUMAN Basal cell adhesion molecule OS=Homo sapiens GN=BCAM PE=4 SV=1;>sp|P50895|BCAM_HUMAN Basal cell adhesion molecule OS=Homo sapiens GN=BCAM PE=1 SV=2	3	3	3	3	1	3	1	2	1	1	2	1	2	3	2	3	0	0	1	2	2	3	1	2	1	0	1	0	1	3	1	2	1	1	2	1	2	3	2	3	0	0
A0A087WXN9;Q765P7;Q765P7-2;I3L2G4	A0A087WXN9;Q765P7;Q765P7-2	3;3;2;1	3;3;2;1	3;3;2;1	MTSS1-like protein	MTSS1L	>tr|A0A087WXN9|A0A087WXN9_HUMAN MTSS1-like protein OS=Homo sapiens GN=MTSS1L PE=4 SV=1;>sp|Q765P7|MTSSL_HUMAN MTSS1-like protein OS=Homo sapiens GN=MTSS1L PE=1 SV=1;>sp|Q765P7-2|MTSSL_HUMAN Isoform 2 of MTSS1-like protein OS=Homo sapiens GN=MTSS1L	4	3	3	3	1	3	3	1	1	2	0	1	0	1	1	2	0	3	3	2	3	0	0	0	0	0	0	2	1	3	3	1	1	2	0	1	0	1	1	2	0	3
Q5TBB1;A0A087WXR7;Q5TBB1-2;A0A087WZJ6	Q5TBB1;A0A087WXR7;Q5TBB1-2	12;12;10;3	12;12;10;3	12;12;10;3	Ribonuclease H2 subunit B	RNASEH2B	>sp|Q5TBB1|RNH2B_HUMAN Ribonuclease H2 subunit B OS=Homo sapiens GN=RNASEH2B PE=1 SV=1;>tr|A0A087WXR7|A0A087WXR7_HUMAN Ribonuclease H2 subunit B OS=Homo sapiens GN=RNASEH2B PE=4 SV=1;>sp|Q5TBB1-2|RNH2B_HUMAN Isoform 2 of Ribonuclease H2 subunit B OS=Homo s	4	12	12	12	9	9	11	9	8	10	7	8	10	11	11	9	6	8	9	10	11	9	8	7	7	7	6	9	9	9	11	9	8	10	7	8	10	11	11	9	6	8
Q9NWS8-2;A0A087WXU0;Q9NWS8;Q5SZ82	Q9NWS8-2;A0A087WXU0;Q9NWS8;Q5SZ82	7;7;7;5	7;7;7;5	7;7;7;5	Required for meiotic nuclear division protein 1 homolog	RMND1	>sp|Q9NWS8-2|RMND1_HUMAN Isoform 2 of Required for meiotic nuclear division protein 1 homolog OS=Homo sapiens GN=RMND1;>tr|A0A087WXU0|A0A087WXU0_HUMAN Required for meiotic nuclear division protein 1 homolog OS=Homo sapiens GN=RMND1 PE=4 SV=1;>sp|Q9NWS8|RMN	4	7	7	7	2	3	4	4	3	3	4	6	4	4	2	3	0	0	0	0	0	0	0	0	0	0	0	0	2	3	4	4	3	3	4	6	4	4	2	3	0	0
P54646;A0A087WXX9	P54646;A0A087WXX9	14;14	14;14	11;11	5-AMP-activated protein kinase catalytic subunit alpha-2	PRKAA2	>sp|P54646|AAPK2_HUMAN 5-AMP-activated protein kinase catalytic subunit alpha-2 OS=Homo sapiens GN=PRKAA2 PE=1 SV=2;>tr|A0A087WXX9|A0A087WXX9_HUMAN 5-AMP-activated protein kinase catalytic subunit alpha-2 OS=Homo sapiens GN=PRKAA2 PE=4 SV=1	2	14	14	11	11	10	13	9	8	10	7	9	11	11	11	10	4	5	6	5	5	6	6	6	4	1	4	6	11	10	13	9	8	10	7	9	11	11	11	10	4	5
A0A087WXZ3;Q9Y5A9;Q9Y5A9-2;S4R3V3	A0A087WXZ3;Q9Y5A9;Q9Y5A9-2	20;20;17;5	20;20;17;5	11;11;11;2	YTH domain family protein 2	YTHDF2	>tr|A0A087WXZ3|A0A087WXZ3_HUMAN YTH domain-containing family protein 2 OS=Homo sapiens GN=YTHDF2 PE=4 SV=1;>sp|Q9Y5A9|YTHD2_HUMAN YTH domain-containing family protein 2 OS=Homo sapiens GN=YTHDF2 PE=1 SV=2;>sp|Q9Y5A9-2|YTHD2_HUMAN Isoform 2 of YTH domain-co	4	20	20	11	17	17	17	15	16	16	15	17	16	17	16	15	11	12	11	12	14	12	19	19	17	11	13	10	17	17	17	15	16	16	15	17	16	17	16	15	11	12
A0A087WY47;O95409;Q15915;O60481-2;O60481;H7C5D8;C9JD04;Q8N9L1-2;Q8N9L1;Q8N9L1-5;Q8N9L1-3	A0A087WY47;O95409	5;5;2;2;2;1;1;1;1;1;1	5;5;2;2;2;1;1;1;1;1;1	3;3;0;0;0;0;0;0;0;0;0	Zinc finger protein ZIC 2	ZIC2	>tr|A0A087WY47|A0A087WY47_HUMAN Zinc finger protein ZIC 2 OS=Homo sapiens GN=ZIC2 PE=4 SV=1;>sp|O95409|ZIC2_HUMAN Zinc finger protein ZIC 2 OS=Homo sapiens GN=ZIC2 PE=1 SV=2	11	5	5	3	4	4	0	3	2	1	2	4	3	3	2	2	1	1	2	1	2	1	2	2	2	1	2	2	4	4	0	3	2	1	2	4	3	3	2	2	1	1
A0A087WY55;Q9NP79;Q9NP79-2;Q5TGM0	A0A087WY55;Q9NP79	11;11;5;5	11;11;5;5	11;11;5;5	Vacuolar protein sorting-associated protein VTA1 homolog	VTA1	>tr|A0A087WY55|A0A087WY55_HUMAN Chromosome 6 open reading frame 55, isoform CRA_b OS=Homo sapiens GN=VTA1 PE=4 SV=1;>sp|Q9NP79|VTA1_HUMAN Vacuolar protein sorting-associated protein VTA1 homolog OS=Homo sapiens GN=VTA1 PE=1 SV=1	4	11	11	11	10	10	10	9	11	9	7	10	8	9	10	9	8	9	5	7	9	7	11	10	10	7	6	6	10	10	10	9	11	9	7	10	8	9	10	9	8	9
A0A087WY58;P51956;P51956-2;A0A087X030;A0A087X203;F8VTT4;F8VV00	A0A087WY58;P51956;P51956-2	9;9;8;4;3;1;1	9;9;8;4;3;1;1	9;9;8;4;3;1;1	Serine/threonine-protein kinase Nek3	NEK3	>tr|A0A087WY58|A0A087WY58_HUMAN Serine/threonine-protein kinase Nek3 OS=Homo sapiens GN=NEK3 PE=4 SV=1;>sp|P51956|NEK3_HUMAN Serine/threonine-protein kinase Nek3 OS=Homo sapiens GN=NEK3 PE=1 SV=2;>sp|P51956-2|NEK3_HUMAN Isoform 2 of Serine/threonine-protei	7	9	9	9	4	4	4	3	2	2	2	2	3	4	4	4	4	7	4	5	4	0	3	2	4	1	4	3	4	4	4	3	2	2	2	2	3	4	4	4	4	7
Q96CW1-2;A0A087WY71;Q96CW1;E9PFW3;C9JJ47;C9JTK4;C9JGT8;C9JJD3;C9JPV8;H7C4C3	Q96CW1-2;A0A087WY71;Q96CW1;E9PFW3;C9JJ47	23;23;23;23;15;11;11;10;10;4	23;23;23;23;15;11;11;10;10;4	23;23;23;23;15;11;11;10;10;4	AP-2 complex subunit mu	AP2M1	>sp|Q96CW1-2|AP2M1_HUMAN Isoform 2 of AP-2 complex subunit mu OS=Homo sapiens GN=AP2M1;>tr|A0A087WY71|A0A087WY71_HUMAN AP-2 complex subunit mu OS=Homo sapiens GN=AP2M1 PE=4 SV=1;>sp|Q96CW1|AP2M1_HUMAN AP-2 complex subunit mu OS=Homo sapiens GN=AP2M1 PE=1 S	10	23	23	23	20	18	18	13	15	12	17	15	16	17	19	18	8	7	8	9	8	8	6	10	8	8	8	5	20	18	18	13	15	12	17	15	16	17	19	18	8	7
Q16378;A0A087WY73	Q16378;A0A087WY73	1;1	1;1	1;1	Proline-rich protein 4	PRR4	>sp|Q16378|PROL4_HUMAN Proline-rich protein 4 OS=Homo sapiens GN=PRR4 PE=1 SV=3;>tr|A0A087WY73|A0A087WY73_HUMAN Proline-rich protein 4 OS=Homo sapiens GN=PRR4 PE=4 SV=1	2	1	1	1	0	0	0	0	0	0	0	0	0	0	0	0	0	0	0	1	0	0	0	0	0	0	0	0	0	0	0	0	0	0	0	0	0	0	0	0	0	0
P61077;P61077-2;A0A087WY85;P61077-3;D6RA11;D6R9F6;D6R933;D6RGD0;D6R980;D6RIZ3	P61077;P61077-2;A0A087WY85;P61077-3;D6RA11	4;4;4;4;2;1;1;1;1;1	4;4;4;4;2;1;1;1;1;1	1;1;1;1;1;1;1;1;1;1	Ubiquitin-conjugating enzyme E2 D3	UBE2D3	>sp|P61077|UB2D3_HUMAN Ubiquitin-conjugating enzyme E2 D3 OS=Homo sapiens GN=UBE2D3 PE=1 SV=1;>sp|P61077-2|UB2D3_HUMAN Isoform 2 of Ubiquitin-conjugating enzyme E2 D3 OS=Homo sapiens GN=UBE2D3;>tr|A0A087WY85|A0A087WY85_HUMAN Ubiquitin-conjugating enzyme E2	10	4	4	1	4	4	4	4	4	4	4	4	4	4	4	4	2	4	4	3	2	3	3	4	4	2	3	2	4	4	4	4	4	4	4	4	4	4	4	4	2	4
A0A087WY88;Q8N5M9	A0A087WY88;Q8N5M9	2;2	2;2	2;2	Protein jagunal homolog 1	JAGN1	>tr|A0A087WY88|A0A087WY88_HUMAN Protein jagunal homolog 1 OS=Homo sapiens GN=JAGN1 PE=4 SV=1;>sp|Q8N5M9|JAGN1_HUMAN Protein jagunal homolog 1 OS=Homo sapiens GN=JAGN1 PE=1 SV=1	2	2	2	2	1	2	2	2	2	2	2	2	2	2	2	2	0	0	0	0	0	0	0	0	0	0	0	0	1	2	2	2	2	2	2	2	2	2	2	2	0	0
A0A087WYN0;P31641;A0A087WY96	A0A087WYN0;P31641;A0A087WY96	1;1;1	1;1;1	1;1;1	Sodium- and chloride-dependent taurine transporter	SLC6A6	>tr|A0A087WYN0|A0A087WYN0_HUMAN Sodium- and chloride-dependent taurine transporter OS=Homo sapiens GN=SLC6A6 PE=4 SV=1;>sp|P31641|SC6A6_HUMAN Sodium- and chloride-dependent taurine transporter OS=Homo sapiens GN=SLC6A6 PE=1 SV=2;>tr|A0A087WY96|A0A087WY96_H	3	1	1	1	1	1	1	0	1	1	1	1	0	1	1	1	0	0	0	0	0	0	0	0	0	0	0	0	1	1	1	0	1	1	1	1	0	1	1	1	0	0
Q03519;A0A087WYD6;Q03519-2;E7ENX8	Q03519;A0A087WYD6;Q03519-2;E7ENX8	5;5;4;4	4;4;4;4	4;4;4;4	Antigen peptide transporter 2	TAP2	>sp|Q03519|TAP2_HUMAN Antigen peptide transporter 2 OS=Homo sapiens GN=TAP2 PE=1 SV=1;>tr|A0A087WYD6|A0A087WYD6_HUMAN Antigen peptide transporter 2 OS=Homo sapiens GN=TAP2 PE=4 SV=1;>sp|Q03519-2|TAP2_HUMAN Isoform 2 of Antigen peptide transporter 2 OS=Homo	4	5	4	4	3	4	3	5	5	4	3	4	5	3	3	4	0	0	0	0	0	0	0	0	0	0	0	0	2	3	2	4	4	3	2	3	4	2	2	3	0	0
A0A087WYD8;P19801;P19801-2;A0A087WY53	A0A087WYD8;P19801;P19801-2;A0A087WY53	4;4;4;2	4;4;4;2	4;4;4;2	Amiloride-sensitive amine oxidase [copper-containing]	ABP1	>tr|A0A087WYD8|A0A087WYD8_HUMAN Amiloride-sensitive amine oxidase [copper-containing] OS=Homo sapiens GN=AOC1 PE=4 SV=1;>sp|P19801|AOC1_HUMAN Amiloride-sensitive amine oxidase [copper-containing] OS=Homo sapiens GN=AOC1 PE=1 SV=4;>sp|P19801-2|AOC1_HUMAN Is	4	4	4	4	1	0	0	0	0	0	0	0	1	1	1	1	1	3	2	3	3	4	2	1	1	0	1	1	1	0	0	0	0	0	0	0	1	1	1	1	1	3
Q5T4B2-2;A0A087WYE2;Q5T4B2;X6RL83	Q5T4B2-2;A0A087WYE2;Q5T4B2	6;6;6;1	6;6;6;1	6;6;6;1	Probable inactive glycosyltransferase 25 family member 3	CERCAM	>sp|Q5T4B2-2|GT253_HUMAN Isoform 2 of Probable inactive glycosyltransferase 25 family member 3 OS=Homo sapiens GN=CERCAM;>tr|A0A087WYE2|A0A087WYE2_HUMAN Probable inactive glycosyltransferase 25 family member 3 OS=Homo sapiens GN=CERCAM PE=4 SV=1;>sp|Q5T4B2	4	6	6	6	3	3	2	1	0	0	1	3	3	0	3	2	2	2	4	3	5	3	4	4	2	2	3	1	3	3	2	1	0	0	1	3	3	0	3	2	2	2
Q6UXV4;A0A087WYF7;A0A087WUX8	Q6UXV4;A0A087WYF7;A0A087WUX8	10;10;9	10;10;9	10;10;9	Apolipoprotein O-like	APOOL	>sp|Q6UXV4|MIC27_HUMAN MICOS complex subunit MIC27 OS=Homo sapiens GN=APOOL PE=1 SV=1;>tr|A0A087WYF7|A0A087WYF7_HUMAN MICOS complex subunit MIC27 OS=Homo sapiens GN=APOOL PE=4 SV=1;>tr|A0A087WUX8|A0A087WUX8_HUMAN MICOS complex subunit MIC27 OS=Homo sapiens	3	10	10	10	10	8	9	8	9	7	7	8	8	9	8	7	0	0	0	0	0	0	0	0	0	0	0	1	10	8	9	8	9	7	7	8	8	9	8	7	0	0
Q9BYP7-3;Q9BYP7-4;Q9BYP7-2;A0A087WYK2;Q9BYP7;B1AQN8	Q9BYP7-3;Q9BYP7-4;Q9BYP7-2;A0A087WYK2;Q9BYP7	11;11;11;11;11;1	6;6;6;6;6;0	6;6;6;6;6;0	Serine/threonine-protein kinase WNK3	WNK3	>sp|Q9BYP7-3|WNK3_HUMAN Isoform 3 of Serine/threonine-protein kinase WNK3 OS=Homo sapiens GN=WNK3;>sp|Q9BYP7-4|WNK3_HUMAN Isoform 4 of Serine/threonine-protein kinase WNK3 OS=Homo sapiens GN=WNK3;>sp|Q9BYP7-2|WNK3_HUMAN Isoform 2 of Serine/threonine-protei	6	11	6	6	9	4	5	5	2	3	1	5	6	6	6	3	5	8	5	6	6	4	5	4	3	5	3	4	5	2	2	1	0	0	0	2	3	3	3	2	1	4
O75586;G3V4A5;A0A087WYL7;O75586-2;O75586-3	O75586;G3V4A5;A0A087WYL7;O75586-2	5;5;5;4;2	5;5;5;4;2	5;5;5;4;2	Mediator of RNA polymerase II transcription subunit 6	MED6	>sp|O75586|MED6_HUMAN Mediator of RNA polymerase II transcription subunit 6 OS=Homo sapiens GN=MED6 PE=1 SV=2;>tr|G3V4A5|G3V4A5_HUMAN Mediator of RNA polymerase II transcription subunit 6 OS=Homo sapiens GN=MED6 PE=1 SV=1;>tr|A0A087WYL7|A0A087WYL7_HUMAN Me	5	5	5	5	3	3	5	2	3	3	4	3	3	4	5	4	2	1	1	1	2	1	1	2	1	1	0	0	3	3	5	2	3	3	4	3	3	4	5	4	2	1
A0A087WYM5;Q9BVV6-2;Q9BVV6-4;Q9BVV6;Q9BVV6-3;G3V4J0;G3V2T5	A0A087WYM5;Q9BVV6-2;Q9BVV6-4;Q9BVV6;Q9BVV6-3	3;3;3;3;3;1;1	3;3;3;3;3;1;1	3;3;3;3;3;1;1	Protein TALPID3	KIAA0586	>tr|A0A087WYM5|A0A087WYM5_HUMAN Protein TALPID3 OS=Homo sapiens GN=KIAA0586 PE=4 SV=1;>sp|Q9BVV6-2|TALD3_HUMAN Isoform 2 of Protein TALPID3 OS=Homo sapiens GN=KIAA0586;>sp|Q9BVV6-4|TALD3_HUMAN Isoform 4 of Protein TALPID3 OS=Homo sapiens GN=KIAA0586;>sp|Q9	7	3	3	3	2	2	1	2	2	2	2	2	2	2	2	2	2	2	2	1	1	2	2	2	2	2	3	2	2	2	1	2	2	2	2	2	2	2	2	2	2	2
Q7Z478;A0A087WYN9;H0Y8L1	Q7Z478;A0A087WYN9	52;52;4	51;51;4	51;51;4	ATP-dependent RNA helicase DHX29	DHX29	>sp|Q7Z478|DHX29_HUMAN ATP-dependent RNA helicase DHX29 OS=Homo sapiens GN=DHX29 PE=1 SV=2;>tr|A0A087WYN9|A0A087WYN9_HUMAN ATP-dependent RNA helicase DHX29 OS=Homo sapiens GN=DHX29 PE=4 SV=1	3	52	51	51	37	36	39	31	31	30	30	26	24	36	31	38	38	42	40	39	37	38	41	35	38	29	34	29	36	35	38	30	30	29	30	25	23	36	31	38	37	41
H0YE28;A0A087WYP2;Q8IZQ5	H0YE28;A0A087WYP2;Q8IZQ5	2;2;2	2;2;2	2;2;2	Selenoprotein H	C11orf31;SELH	>tr|H0YE28|H0YE28_HUMAN Selenoprotein H (Fragment) OS=Homo sapiens GN=C11orf31 PE=1 SV=1;>tr|A0A087WYP2|A0A087WYP2_HUMAN Selenoprotein H OS=Homo sapiens GN=C11orf31 PE=4 SV=1;>sp|Q8IZQ5|SELH_HUMAN Selenoprotein H OS=Homo sapiens GN=SELH PE=1 SV=2	3	2	2	2	2	2	2	2	1	1	2	2	2	2	1	2	0	0	0	0	0	0	0	1	0	0	1	0	2	2	2	2	1	1	2	2	2	2	1	2	0	0
A0A087WYP7	A0A087WYP7	16	1	1			>tr|A0A087WYP7|A0A087WYP7_HUMAN Transducin beta-like protein 3 OS=Homo sapiens GN=TBL3 PE=4 SV=1	1	16	1	1	14	14	14	12	12	13	14	16	16	16	14	14	8	7	5	6	8	8	11	11	11	4	5	8	1	1	0	1	1	1	1	1	1	1	1	1	0	0
A0A087WYR1;Q9UH36	A0A087WYR1;Q9UH36	1;1	1;1	1;1	SRR1-like protein	SRRD	>tr|A0A087WYR1|A0A087WYR1_HUMAN SRR1-like protein OS=Homo sapiens GN=SRRD PE=4 SV=1;>sp|Q9UH36|SRR1L_HUMAN SRR1-like protein OS=Homo sapiens GN=SRRD PE=2 SV=1	2	1	1	1	1	1	1	1	1	1	1	1	1	1	1	1	0	0	0	0	0	0	0	0	0	0	0	0	1	1	1	1	1	1	1	1	1	1	1	1	0	0
Q16851;A0A087WYS1;E7EUC7;C9JQU9;C9J6Q0	Q16851;A0A087WYS1;E7EUC7	20;20;20;9;2	1;1;1;0;1	1;1;1;0;1	UTP--glucose-1-phosphate uridylyltransferase	UGP2	>sp|Q16851|UGPA_HUMAN UTP--glucose-1-phosphate uridylyltransferase OS=Homo sapiens GN=UGP2 PE=1 SV=5;>tr|A0A087WYS1|A0A087WYS1_HUMAN UTP--glucose-1-phosphate uridylyltransferase OS=Homo sapiens GN=UGP2 PE=4 SV=1;>tr|E7EUC7|E7EUC7_HUMAN UTP--glucose-1-phosp	5	20	1	1	18	16	15	14	15	12	9	10	9	13	15	10	9	9	8	6	9	8	10	8	6	8	9	9	1	1	1	0	1	0	0	0	0	0	0	1	0	0
A0A087WYU1;Q9Y5X1;A0A087WVE4;A0A087WZW2	A0A087WYU1;Q9Y5X1	16;16;1;1	16;16;1;1	16;16;1;1	Sorting nexin-9	SNX9	>tr|A0A087WYU1|A0A087WYU1_HUMAN Sorting nexin-9 OS=Homo sapiens GN=SNX9 PE=4 SV=1;>sp|Q9Y5X1|SNX9_HUMAN Sorting nexin-9 OS=Homo sapiens GN=SNX9 PE=1 SV=1	4	16	16	16	11	13	10	8	11	12	8	6	8	7	9	9	6	7	8	8	11	9	7	5	7	3	4	7	11	13	10	8	11	12	8	6	8	7	9	9	6	7
A0A087WYV8;P35556;P35556-2;D6RJI3;E9PHW4;A0A087WV40	A0A087WYV8;P35556	7;7;3;3;2;1	7;7;3;3;2;1	6;6;2;2;1;1	Fibrillin-2	FBN2	>tr|A0A087WYV8|A0A087WYV8_HUMAN Fibrillin-2 OS=Homo sapiens GN=FBN2 PE=4 SV=1;>sp|P35556|FBN2_HUMAN Fibrillin-2 OS=Homo sapiens GN=FBN2 PE=1 SV=3	6	7	7	6	2	2	2	1	1	2	2	2	2	1	3	3	1	4	1	6	6	7	3	2	2	3	4	2	2	2	2	1	1	2	2	2	2	1	3	3	1	4
Q9H7F0-2;A0A087WYY3;Q9H7F0	Q9H7F0-2;A0A087WYY3;Q9H7F0	4;4;4	4;4;4	4;4;4	Probable cation-transporting ATPase 13A3	ATP13A3	>sp|Q9H7F0-2|AT133_HUMAN Isoform 2 of Probable cation-transporting ATPase 13A3 OS=Homo sapiens GN=ATP13A3;>tr|A0A087WYY3|A0A087WYY3_HUMAN Probable cation-transporting ATPase 13A3 OS=Homo sapiens GN=ATP13A3 PE=4 SV=1;>sp|Q9H7F0|AT133_HUMAN Probable cation-t	3	4	4	4	3	2	2	2	2	2	1	3	1	3	2	2	0	0	0	0	0	0	0	0	0	1	1	1	3	2	2	2	2	2	1	3	1	3	2	2	0	0
A0A087WYY4;O75386;O75386-2;F5H7B9;O75386-3	A0A087WYY4;O75386;O75386-2	4;4;4;1;1	4;4;4;1;1	4;4;4;1;1	Tubby-related protein 3	TULP3	>tr|A0A087WYY4|A0A087WYY4_HUMAN Tubby-related protein 3 OS=Homo sapiens GN=TULP3 PE=4 SV=1;>sp|O75386|TULP3_HUMAN Tubby-related protein 3 OS=Homo sapiens GN=TULP3 PE=1 SV=2;>sp|O75386-2|TULP3_HUMAN Isoform 2 of Tubby-related protein 3 OS=Homo sapiens GN=TU	5	4	4	4	0	1	1	2	2	2	1	1	1	2	2	2	2	1	1	1	2	1	2	1	0	1	0	1	0	1	1	2	2	2	1	1	1	2	2	2	2	1
A0A087WZ09;P43694;P43694-2;B3KUF4	A0A087WZ09;P43694;P43694-2;B3KUF4	2;2;2;1	2;2;2;1	2;2;2;1	Transcription factor GATA-4	GATA4	>tr|A0A087WZ09|A0A087WZ09_HUMAN Transcription factor GATA-4 OS=Homo sapiens GN=GATA4 PE=4 SV=1;>sp|P43694|GATA4_HUMAN Transcription factor GATA-4 OS=Homo sapiens GN=GATA4 PE=1 SV=2;>sp|P43694-2|GATA4_HUMAN Isoform 2 of Transcription factor GATA-4 OS=Homo s	4	2	2	2	1	1	1	1	2	0	1	2	2	0	1	1	0	0	0	0	0	0	0	0	0	0	0	0	1	1	1	1	2	0	1	2	2	0	1	1	0	0
A0A087WZ13;E9PAU2;Q8IY67-2;Q8IY67;K7EKR9;K7EQG2;Q8IY67-3	A0A087WZ13;E9PAU2;Q8IY67-2;Q8IY67	27;27;26;18;5;5;4	27;27;26;18;5;5;4	27;27;26;18;5;5;4	Ribonucleoprotein PTB-binding 1	RAVER1	>tr|A0A087WZ13|A0A087WZ13_HUMAN Ribonucleoprotein PTB-binding 1 OS=Homo sapiens GN=RAVER1 PE=4 SV=1;>tr|E9PAU2|E9PAU2_HUMAN Ribonucleoprotein PTB-binding 1 OS=Homo sapiens GN=RAVER1 PE=1 SV=1;>sp|Q8IY67-2|RAVR1_HUMAN Isoform 2 of Ribonucleoprotein PTB-bind	7	27	27	27	17	20	20	20	21	18	21	19	19	20	15	18	12	11	10	10	10	11	16	14	14	8	8	9	17	20	20	20	21	18	21	19	19	20	15	18	12	11
Q0D2I5;Q0D2I5-7;Q0D2I5-4;Q0D2I5-5;A0A087WZ16;Q0D2I5-3;J3KNZ4;Q0D2I5-2;Q0D2I5-6;E9PPX7;F8W8H2;H0Y4W3;H3BQV1;Q5TF58	Q0D2I5;Q0D2I5-7;Q0D2I5-4;Q0D2I5-5;A0A087WZ16;Q0D2I5-3	4;4;4;4;4;2;1;1;1;1;1;1;1;1	4;4;4;4;4;2;1;1;1;1;1;1;1;1	4;4;4;4;4;2;1;1;1;1;1;1;1;1	Intermediate filament family orphan 1	IFFO1	>sp|Q0D2I5|IFFO1_HUMAN Intermediate filament family orphan 1 OS=Homo sapiens GN=IFFO1 PE=2 SV=2;>sp|Q0D2I5-7|IFFO1_HUMAN Isoform 7 of Intermediate filament family orphan 1 OS=Homo sapiens GN=IFFO1;>sp|Q0D2I5-4|IFFO1_HUMAN Isoform 4 of Intermediate filament	14	4	4	4	2	2	2	3	3	2	2	2	1	2	2	1	1	2	2	2	1	0	0	0	0	0	1	0	2	2	2	3	3	2	2	2	1	2	2	1	1	2
O94761;A0A087WZ30;A0A087X072;V9GYB6;V9GYA3	O94761;A0A087WZ30;A0A087X072	4;4;2;1;1	4;4;2;1;1	4;4;2;1;1	ATP-dependent DNA helicase Q4	RECQL4	>sp|O94761|RECQ4_HUMAN ATP-dependent DNA helicase Q4 OS=Homo sapiens GN=RECQL4 PE=1 SV=1;>tr|A0A087WZ30|A0A087WZ30_HUMAN ATP-dependent DNA helicase Q4 OS=Homo sapiens GN=RECQL4 PE=4 SV=1;>tr|A0A087X072|A0A087X072_HUMAN ATP-dependent DNA helicase Q4 OS=Homo	5	4	4	4	3	3	3	2	2	2	2	3	3	4	3	4	0	0	0	1	0	2	2	2	1	0	0	0	3	3	3	2	2	2	2	3	3	4	3	4	0	0
A0A087WZ50;Q8TCT7-3;Q8TCT7-2;Q8TCT7-4;Q8TCT7	A0A087WZ50;Q8TCT7-3;Q8TCT7-2;Q8TCT7-4;Q8TCT7	2;2;2;2;2	2;2;2;2;2	2;2;2;2;2	Signal peptide peptidase-like 2B	SPPL2B	>tr|A0A087WZ50|A0A087WZ50_HUMAN Signal peptide peptidase-like 2B OS=Homo sapiens GN=SPPL2B PE=4 SV=1;>sp|Q8TCT7-3|SPP2B_HUMAN Isoform 3 of Signal peptide peptidase-like 2B OS=Homo sapiens GN=SPPL2B;>sp|Q8TCT7-2|SPP2B_HUMAN Isoform 2 of Signal peptide pepti	5	2	2	2	2	1	1	2	2	0	1	2	2	0	1	1	0	0	0	0	0	0	0	0	0	0	0	0	2	1	1	2	2	0	1	2	2	0	1	1	0	0
Q9H6U8;Q9H6U8-3;A0A087WZ62;H0YCW6;Q9H6U8-2;Q9H6U8-4;A0A087WTZ3;A0A087WV58;A0A087WVC0;A0A087WZY8	Q9H6U8;Q9H6U8-3;A0A087WZ62;H0YCW6;Q9H6U8-2;Q9H6U8-4	4;4;4;3;3;3;1;1;1;1	4;4;4;3;3;3;1;1;1;1	4;4;4;3;3;3;1;1;1;1	Alpha-1,2-mannosyltransferase ALG9	ALG9	>sp|Q9H6U8|ALG9_HUMAN Alpha-1,2-mannosyltransferase ALG9 OS=Homo sapiens GN=ALG9 PE=1 SV=2;>sp|Q9H6U8-3|ALG9_HUMAN Isoform 3 of Alpha-1,2-mannosyltransferase ALG9 OS=Homo sapiens GN=ALG9;>tr|A0A087WZ62|A0A087WZ62_HUMAN Alpha-1,2-mannosyltransferase ALG9 OS	10	4	4	4	2	2	3	2	1	2	3	3	2	2	3	2	0	0	0	0	0	0	0	1	1	0	0	0	2	2	3	2	1	2	3	3	2	2	3	2	0	0
A0A087WZ95;Q8N3J9	A0A087WZ95;Q8N3J9	2;2	2;2	2;2	Zinc finger protein 664	ZNF664	>tr|A0A087WZ95|A0A087WZ95_HUMAN Zinc finger protein 664 OS=Homo sapiens GN=ZNF664 PE=4 SV=1;>sp|Q8N3J9|ZN664_HUMAN Zinc finger protein 664 OS=Homo sapiens GN=ZNF664 PE=2 SV=1	2	2	2	2	1	1	1	1	1	1	1	1	2	1	1	1	0	0	0	0	0	0	0	0	0	0	0	0	1	1	1	1	1	1	1	1	2	1	1	1	0	0
Q15651;A0A087WZE9	Q15651;A0A087WZE9	3;3	2;2	2;2	High mobility group nucleosome-binding domain-containing protein 3	HMGN3	>sp|Q15651|HMGN3_HUMAN High mobility group nucleosome-binding domain-containing protein 3 OS=Homo sapiens GN=HMGN3 PE=1 SV=2;>tr|A0A087WZE9|A0A087WZE9_HUMAN High mobility group nucleosome-binding domain-containing protein 3 OS=Homo sapiens GN=HMGN3 PE=4 SV	2	3	2	2	2	1	2	2	2	2	3	3	3	3	3	2	3	3	3	3	3	2	3	2	2	3	2	3	1	0	1	1	1	1	2	2	2	2	2	1	2	2
A0A087WZF7;Q96CS4	A0A087WZF7;Q96CS4	2;2	2;2	2;2	Zinc finger protein 689	ZNF689	>tr|A0A087WZF7|A0A087WZF7_HUMAN Zinc finger protein 689 OS=Homo sapiens GN=ZNF689 PE=4 SV=1;>sp|Q96CS4|ZN689_HUMAN Zinc finger protein 689 OS=Homo sapiens GN=ZNF689 PE=1 SV=1	2	2	2	2	2	1	1	1	1	1	1	2	2	2	1	2	1	1	1	2	2	1	1	1	1	0	1	0	2	1	1	1	1	1	1	2	2	2	1	2	1	1
A0A087WZH7;P29966	A0A087WZH7;P29966	15;15	15;15	14;14	Myristoylated alanine-rich C-kinase substrate	MARCKS	>tr|A0A087WZH7|A0A087WZH7_HUMAN Myristoylated alanine-rich C-kinase substrate OS=Homo sapiens GN=MARCKS PE=4 SV=1;>sp|P29966|MARCS_HUMAN Myristoylated alanine-rich C-kinase substrate OS=Homo sapiens GN=MARCKS PE=1 SV=4	2	15	15	14	14	11	12	12	13	13	11	13	13	13	13	10	12	13	14	14	14	14	12	12	11	12	13	12	14	11	12	12	13	13	11	13	13	13	13	10	12	13
D6RHI9;O00584;A0A087WZM2;D6REQ6;H0YAE9;O00584-2;A0A087WWI1;J3QQ64	D6RHI9;O00584;A0A087WZM2;D6REQ6;H0YAE9	11;11;11;10;7;4;4;1	11;11;11;10;7;4;4;1	11;11;11;10;7;4;4;1	Ribonuclease T2	RNASET2	>tr|D6RHI9|D6RHI9_HUMAN Ribonuclease T2 (Fragment) OS=Homo sapiens GN=RNASET2 PE=1 SV=3;>sp|O00584|RNT2_HUMAN Ribonuclease T2 OS=Homo sapiens GN=RNASET2 PE=1 SV=2;>tr|A0A087WZM2|A0A087WZM2_HUMAN Ribonuclease T2 OS=Homo sapiens GN=RNASET2 PE=4 SV=1;>tr|D6RE	8	11	11	11	7	6	8	7	4	6	6	5	6	6	5	6	8	8	11	9	8	9	8	10	7	11	9	9	7	6	8	7	4	6	6	5	6	6	5	6	8	8
O43837;A0A087WZN1;A0A087X2E5;O43837-2;O43837-3	O43837;A0A087WZN1;A0A087X2E5;O43837-2	18;18;16;16;8	18;18;16;16;8	18;18;16;16;8	Isocitrate dehydrogenase [NAD] subunit beta, mitochondrial	IDH3B	>sp|O43837|IDH3B_HUMAN Isocitrate dehydrogenase [NAD] subunit beta, mitochondrial OS=Homo sapiens GN=IDH3B PE=1 SV=2;>tr|A0A087WZN1|A0A087WZN1_HUMAN Isocitrate dehydrogenase 3 (NAD+) beta, isoform CRA_d OS=Homo sapiens GN=IDH3B PE=4 SV=1;>tr|A0A087X2E5|A0A	5	18	18	18	17	16	18	15	15	16	15	16	17	17	16	14	5	6	4	5	8	7	11	12	8	5	6	4	17	16	18	15	15	16	15	16	17	17	16	14	5	6
Q9UI36-2;A0A087WZP2;Q9UI36;A0A087WY66;Q9UI36-4;A0A087WZA7;Q9UI36-3;D6REJ4	Q9UI36-2;A0A087WZP2;Q9UI36;A0A087WY66;Q9UI36-4;A0A087WZA7;Q9UI36-3	5;5;5;4;4;4;4;2	5;5;5;4;4;4;4;2	3;3;3;2;2;2;2;0	Dachshund homolog 1	DACH1	>sp|Q9UI36-2|DACH1_HUMAN Isoform 2 of Dachshund homolog 1 OS=Homo sapiens GN=DACH1;>tr|A0A087WZP2|A0A087WZP2_HUMAN Dachshund homolog 1 OS=Homo sapiens GN=DACH1 PE=4 SV=1;>sp|Q9UI36|DACH1_HUMAN Dachshund homolog 1 OS=Homo sapiens GN=DACH1 PE=1 SV=3;>tr|A0A0	8	5	5	3	5	4	4	1	3	1	2	2	4	3	3	5	2	3	3	3	4	2	1	3	2	1	1	0	5	4	4	1	3	1	2	2	4	3	3	5	2	3
Q86WG5-3;A0A087WZP7;Q86WG5	Q86WG5-3;A0A087WZP7;Q86WG5	1;1;1	1;1;1	1;1;1	Myotubularin-related protein 13	SBF2	>sp|Q86WG5-3|MTMRD_HUMAN Isoform 3 of Myotubularin-related protein 13 OS=Homo sapiens GN=SBF2;>tr|A0A087WZP7|A0A087WZP7_HUMAN Myotubularin-related protein 13 OS=Homo sapiens GN=SBF2 PE=4 SV=1;>sp|Q86WG5|MTMRD_HUMAN Myotubularin-related protein 13 OS=Homo s	3	1	1	1	1	0	0	1	0	0	0	0	0	0	0	0	0	0	0	1	0	0	0	0	0	0	0	0	1	0	0	1	0	0	0	0	0	0	0	0	0	0
A0A087X105;A0A087WZW4;A0A087X1W8;Q9BY67-5;A0A087WZR6;Q9BY67;X5DQS5;Q9BY67-4;Q9BY67-3;A0A087X0T8;Q9BY67-2;F5H8J9;F5H125;H0YG94;F5H0H5	A0A087X105;A0A087WZW4;A0A087X1W8;Q9BY67-5;A0A087WZR6;Q9BY67;X5DQS5;Q9BY67-4;Q9BY67-3;A0A087X0T8;Q9BY67-2	12;12;12;12;12;12;12;12;12;10;9;4;4;3;1	12;12;12;12;12;12;12;12;12;10;9;4;4;3;1	12;12;12;12;12;12;12;12;12;10;9;4;4;3;1	Cell adhesion molecule 1	CADM1	>tr|A0A087X105|A0A087X105_HUMAN Cell adhesion molecule 1 OS=Homo sapiens GN=CADM1 PE=4 SV=1;>tr|A0A087WZW4|A0A087WZW4_HUMAN Cell adhesion molecule 1 OS=Homo sapiens GN=CADM1 PE=4 SV=1;>tr|A0A087X1W8|A0A087X1W8_HUMAN Cell adhesion molecule 1 OS=Homo sapiens	15	12	12	12	5	4	4	3	3	4	4	5	5	3	4	2	10	12	8	10	9	10	5	4	4	11	11	10	5	4	4	3	3	4	4	5	5	3	4	2	10	12
A0A087WZT0;M0QZ22;Q5PRF9;A0A087WUK6;M0R0X3;M0QY61;M0QXV2;Q9UPU9-3;Q9UPU9	A0A087WZT0;M0QZ22;Q5PRF9;A0A087WUK6;M0R0X3	14;14;14;13;7;5;2;1;1	14;14;14;13;7;5;2;1;1	14;14;14;13;7;5;2;1;1	Protein Smaug homolog 2	SAMD4B	>tr|A0A087WZT0|A0A087WZT0_HUMAN Protein Smaug homolog 2 OS=Homo sapiens GN=SAMD4B PE=4 SV=1;>tr|M0QZ22|M0QZ22_HUMAN Protein Smaug homolog 2 OS=Homo sapiens GN=SAMD4B PE=1 SV=1;>sp|Q5PRF9|SMAG2_HUMAN Protein Smaug homolog 2 OS=Homo sapiens GN=SAMD4B PE=1 SV	9	14	14	14	8	11	11	10	10	11	9	8	6	7	9	7	4	7	6	8	8	4	9	10	10	2	4	5	8	11	11	10	10	11	9	8	6	7	9	7	4	7
Q6UX53;A0A087WZT2	Q6UX53;A0A087WZT2	3;3	3;3	3;3	Methyltransferase-like protein 7B	METTL7B	>sp|Q6UX53|MET7B_HUMAN Methyltransferase-like protein 7B OS=Homo sapiens GN=METTL7B PE=2 SV=2;>tr|A0A087WZT2|A0A087WZT2_HUMAN Methyltransferase-like protein 7B OS=Homo sapiens GN=METTL7B PE=4 SV=1	2	3	3	3	2	3	3	2	1	2	2	2	1	1	2	3	0	0	0	0	0	0	0	0	0	0	0	0	2	3	3	2	1	2	2	2	1	1	2	3	0	0
A0A087WZU2;Q00536;Q00536-3;Q00536-2;E5RGN0;H0YAZ9;H0YBX5;E5RJM2;H0YC36;E5RIY8;E5RIU4;H0YC60	A0A087WZU2;Q00536;Q00536-3;Q00536-2;E5RGN0;H0YAZ9	9;9;9;9;6;5;3;3;1;1;1;1	8;8;8;8;5;4;3;3;1;1;1;1	6;6;6;6;3;3;2;2;1;1;1;1	Cyclin-dependent kinase 16	CDK16	>tr|A0A087WZU2|A0A087WZU2_HUMAN Cyclin-dependent kinase 16 OS=Homo sapiens GN=CDK16 PE=4 SV=1;>sp|Q00536|CDK16_HUMAN Cyclin-dependent kinase 16 OS=Homo sapiens GN=CDK16 PE=1 SV=1;>sp|Q00536-3|CDK16_HUMAN Isoform 3 of Cyclin-dependent kinase 16 OS=Homo sapi	12	9	8	6	7	6	5	5	5	5	6	4	4	4	5	4	2	4	4	3	4	4	4	4	4	2	3	3	6	5	4	4	4	4	5	3	3	3	4	3	1	3
O43314-2;O43314;A0A087WZV0;D6RBU4;Q6PFW1-6;Q6PFW1-5;Q6PFW1-7;Q6PFW1-4;Q6PFW1-3;F8W9A8;B7WPL9;Q6PFW1-2;Q6PFW1;H0Y9M0;D6RFG4;H7C436	O43314-2;O43314;A0A087WZV0	22;22;22;10;6;6;6;6;6;6;6;6;6;2;1;1	22;22;22;10;6;6;6;6;6;6;6;6;6;2;1;1	14;14;14;10;6;6;6;6;6;6;6;6;6;2;1;1	Inositol hexakisphosphate and diphosphoinositol-pentakisphosphate kinase 2	PPIP5K2	>sp|O43314-2|VIP2_HUMAN Isoform 2 of Inositol hexakisphosphate and diphosphoinositol-pentakisphosphate kinase 2 OS=Homo sapiens GN=PPIP5K2;>sp|O43314|VIP2_HUMAN Inositol hexakisphosphate and diphosphoinositol-pentakisphosphate kinase 2 OS=Homo sapiens GN=P	16	22	22	14	14	12	10	9	10	9	11	11	8	14	14	11	14	16	18	15	16	14	17	13	14	7	12	7	14	12	10	9	10	9	11	11	8	14	14	11	14	16
Q13505-3;Q13505;A0A087WZY4;Q13505-2;H0Y6Y5	Q13505-3;Q13505;A0A087WZY4;Q13505-2	11;11;11;8;1	11;11;11;8;1	11;11;11;8;1	Metaxin-1	MTX1	>sp|Q13505-3|MTX1_HUMAN Isoform 3 of Metaxin-1 OS=Homo sapiens GN=MTX1;>sp|Q13505|MTX1_HUMAN Metaxin-1 OS=Homo sapiens GN=MTX1 PE=1 SV=2;>tr|A0A087WZY4|A0A087WZY4_HUMAN Metaxin 1, isoform CRA_b OS=Homo sapiens GN=MTX1 PE=4 SV=1;>sp|Q13505-2|MTX1_HUMAN Isof	5	11	11	11	9	10	10	8	5	6	8	9	8	9	10	7	1	0	0	0	0	0	0	0	1	0	0	2	9	10	10	8	5	6	8	9	8	9	10	7	1	0
Q9Y496;J3KPF9;A0A087X011;E9PES4;C9J9X2;H7C2F6	Q9Y496;J3KPF9;A0A087X011;E9PES4	27;27;27;27;7;7	26;26;26;26;7;7	25;25;25;25;7;7	Kinesin-like protein KIF3A	KIF3A	>sp|Q9Y496|KIF3A_HUMAN Kinesin-like protein KIF3A OS=Homo sapiens GN=KIF3A PE=1 SV=4;>tr|J3KPF9|J3KPF9_HUMAN Kinesin-like protein KIF3A OS=Homo sapiens GN=KIF3A PE=1 SV=1;>tr|A0A087X011|A0A087X011_HUMAN Kinesin-like protein KIF3A OS=Homo sapiens GN=KIF3A P	6	27	26	25	14	16	17	15	11	12	13	13	10	15	16	15	16	19	21	16	19	17	17	17	19	15	19	15	13	15	16	14	10	11	12	12	9	14	15	14	15	18
Q9Y3A5;A0A087X020;F8WE72	Q9Y3A5;A0A087X020	19;19;4	19;19;4	19;19;4	Ribosome maturation protein SBDS	SBDS	>sp|Q9Y3A5|SBDS_HUMAN Ribosome maturation protein SBDS OS=Homo sapiens GN=SBDS PE=1 SV=4;>tr|A0A087X020|A0A087X020_HUMAN Ribosome maturation protein SBDS OS=Homo sapiens GN=SBDS PE=4 SV=1	3	19	19	19	15	14	15	15	16	14	13	13	13	14	14	14	15	15	15	12	12	14	15	14	15	15	13	14	15	14	15	15	16	14	13	13	13	14	14	14	15	15
A0A087X091	A0A087X091	8	2	2			>tr|A0A087X091|A0A087X091_HUMAN WD repeat-containing protein 13 (Fragment) OS=Homo sapiens GN=WDR13 PE=4 SV=1	1	8	2	2	3	3	3	2	2	4	3	3	2	3	4	4	0	0	0	0	1	0	2	1	1	0	1	0	0	0	0	0	0	0	1	0	0	0	1	1	0	0
A0A087X0B7;H7C3C7;Q5SQN1-2;Q5SQN1;U3KPT7;A0A087X2J6;H0Y627;Q5SQN1-3;Q5SQN1-4	A0A087X0B7;H7C3C7;Q5SQN1-2;Q5SQN1;U3KPT7;A0A087X2J6;H0Y627	7;7;7;7;6;5;4;3;3	7;7;7;7;6;5;4;3;3	7;7;7;7;6;5;4;3;3	Synaptosomal-associated protein 47	SNAP47	>tr|A0A087X0B7|A0A087X0B7_HUMAN Synaptosomal-associated protein 47 OS=Homo sapiens GN=SNAP47 PE=4 SV=1;>tr|H7C3C7|H7C3C7_HUMAN Synaptosomal-associated protein 47 (Fragment) OS=Homo sapiens GN=SNAP47 PE=4 SV=1;>sp|Q5SQN1-2|SNP47_HUMAN Isoform 2 of Synaptoso	9	7	7	7	7	4	5	6	4	2	4	4	6	5	5	3	0	0	0	0	1	0	1	1	1	0	0	0	7	4	5	6	4	2	4	4	6	5	5	3	0	0
A0A087X0D5;P09668;E9PKT6	A0A087X0D5;P09668	5;5;2	5;5;2	5;5;2	Pro-cathepsin H;Cathepsin H mini chain;Cathepsin H;Cathepsin H heavy chain;Cathepsin H light chain	CTSH	>tr|A0A087X0D5|A0A087X0D5_HUMAN Pro-cathepsin H OS=Homo sapiens GN=CTSH PE=4 SV=1;>sp|P09668|CATH_HUMAN Pro-cathepsin H OS=Homo sapiens GN=CTSH PE=1 SV=4	3	5	5	5	3	2	3	2	2	2	1	2	1	2	2	2	2	2	2	4	1	3	3	1	2	1	1	1	3	2	3	2	2	2	1	2	1	2	2	2	2	2
A0A087X0H9;Q5T8P6-4;Q5T8P6-6;E2PSN0	A0A087X0H9;Q5T8P6-4	33;25;8;6	1;1;0;0	0;0;0;0			>tr|A0A087X0H9|A0A087X0H9_HUMAN RNA-binding protein 26 OS=Homo sapiens GN=RBM26 PE=4 SV=1;>sp|Q5T8P6-4|RBM26_HUMAN Isoform 4 of RNA-binding protein 26 OS=Homo sapiens GN=RBM26	4	33	1	0	25	22	22	18	17	16	19	18	17	20	24	18	28	23	24	21	27	26	28	26	24	17	22	16	0	0	0	0	0	0	0	0	0	0	0	0	1	0
Q9P0L2;A0A087X0I6;Q9P0L2-3;Q9P0L2-2	Q9P0L2;A0A087X0I6;Q9P0L2-3;Q9P0L2-2	12;12;10;8	2;2;2;1	2;2;2;1	Serine/threonine-protein kinase MARK1	MARK1	>sp|Q9P0L2|MARK1_HUMAN Serine/threonine-protein kinase MARK1 OS=Homo sapiens GN=MARK1 PE=1 SV=2;>tr|A0A087X0I6|A0A087X0I6_HUMAN Serine/threonine-protein kinase MARK1 OS=Homo sapiens GN=MARK1 PE=4 SV=1;>sp|Q9P0L2-3|MARK1_HUMAN Isoform 3 of Serine/threonine-	4	12	2	2	6	5	9	7	6	6	5	4	4	7	6	5	4	4	3	3	3	4	5	7	8	4	3	5	1	0	1	1	0	1	0	0	0	1	0	1	0	0
Q07157-2;A0A087X0K9;G5E9E7;Q07157;G3V1L9;H0Y3R8;H0YLT6	Q07157-2;A0A087X0K9;G5E9E7;Q07157;G3V1L9	49;49;49;48;48;6;4	49;49;49;48;48;6;4	41;41;41;40;40;6;0	Tight junction protein ZO-1	TJP1	>sp|Q07157-2|ZO1_HUMAN Isoform Short of Tight junction protein ZO-1 OS=Homo sapiens GN=TJP1;>tr|A0A087X0K9|A0A087X0K9_HUMAN Tight junction protein ZO-1 OS=Homo sapiens GN=TJP1 PE=4 SV=1;>tr|G5E9E7|G5E9E7_HUMAN Tight junction protein 1 (Zona occludens 1), i	7	49	49	41	39	36	35	36	36	27	34	34	35	41	36	33	19	27	23	27	23	18	21	16	16	19	13	16	39	36	35	36	36	27	34	34	35	41	36	33	19	27
A0A087X0M4;Q9BWU0;A0A087WWF4;H7C256	A0A087X0M4;Q9BWU0	36;34;12;5	36;34;12;5	36;34;12;5	Kanadaptin	SLC4A1AP	>tr|A0A087X0M4|A0A087X0M4_HUMAN Kanadaptin OS=Homo sapiens GN=SLC4A1AP PE=4 SV=1;>sp|Q9BWU0|NADAP_HUMAN Kanadaptin OS=Homo sapiens GN=SLC4A1AP PE=1 SV=1	4	36	36	36	27	22	25	20	22	23	22	19	19	23	23	21	28	33	34	30	23	28	30	28	30	25	26	25	27	22	25	20	22	23	22	19	19	23	23	21	28	33
A0A087X0Q1;Q7Z739;A0A024R7W5;A0A087WY31;A0A087X0C3;S4R373	A0A087X0Q1;Q7Z739;A0A024R7W5;A0A087WY31	18;18;17;17;1;1	14;14;13;13;1;1	10;10;9;9;1;1	YTH domain family protein 3	YTHDF3	>tr|A0A087X0Q1|A0A087X0Q1_HUMAN YTH domain-containing family protein 3 OS=Homo sapiens GN=YTHDF3 PE=4 SV=1;>sp|Q7Z739|YTHD3_HUMAN YTH domain-containing family protein 3 OS=Homo sapiens GN=YTHDF3 PE=1 SV=1;>tr|A0A024R7W5|A0A024R7W5_HUMAN YTH domain family,	6	18	14	10	15	14	16	12	13	12	12	12	12	16	16	12	7	9	8	8	12	8	12	14	13	6	4	9	11	10	12	8	10	9	9	8	8	12	12	8	5	7
A0A087X0Q9;Q9BVL4	A0A087X0Q9;Q9BVL4	6;6	6;6	6;6	Selenoprotein O	SELO	>tr|A0A087X0Q9|A0A087X0Q9_HUMAN Selenoprotein O OS=Homo sapiens GN=SELO PE=4 SV=1;>sp|Q9BVL4|SELO_HUMAN Selenoprotein O OS=Homo sapiens GN=SELO PE=2 SV=3	2	6	6	6	2	1	4	2	2	3	4	4	2	4	4	3	1	1	1	1	1	1	1	2	2	2	2	2	2	1	4	2	2	3	4	4	2	4	4	3	1	1
O15550;A0A087X0R0;F5H6S1;F8W8R6;F5H5V6;H0Y5J3;H0Y6I7;O14607-5;A0A087X2I9;O14607-4;F5H8B4;O14607-2;O14607-3;A0A087X248;O14607;F5H3N7;F5GWV3;A0A087X0Y2;A0A087WUN6;H0Y6V5;H7C1F1	O15550;A0A087X0R0;F5H6S1;F8W8R6;F5H5V6;H0Y5J3;H0Y6I7;O14607-5;A0A087X2I9;O14607-4;F5H8B4	13;13;12;12;11;8;7;7;7;7;7;6;6;6;6;6;6;6;2;1;1	13;13;12;12;11;8;7;7;7;7;7;6;6;6;6;6;6;6;2;1;1	13;13;12;12;11;8;7;7;7;7;7;6;6;6;6;6;6;6;2;1;1	Lysine-specific demethylase 6A;Histone demethylase UTY	KDM6A;UTY	>sp|O15550|KDM6A_HUMAN Lysine-specific demethylase 6A OS=Homo sapiens GN=KDM6A PE=1 SV=2;>tr|A0A087X0R0|A0A087X0R0_HUMAN Lysine-specific demethylase 6A OS=Homo sapiens GN=KDM6A PE=4 SV=1;>tr|F5H6S1|F5H6S1_HUMAN Lysine-specific demethylase 6A OS=Homo sapien	21	13	13	13	8	5	5	7	9	8	7	8	7	6	8	9	3	2	2	1	2	3	5	5	5	2	1	2	8	5	5	7	9	8	7	8	7	6	8	9	3	2
Q9UMY4-2;Q9UMY4;A0A087X0R6;Q9UMY4-3	Q9UMY4-2;Q9UMY4;A0A087X0R6;Q9UMY4-3	11;11;11;10	9;9;9;9	9;9;9;9	Sorting nexin-12	SNX12	>sp|Q9UMY4-2|SNX12_HUMAN Isoform 2 of Sorting nexin-12 OS=Homo sapiens GN=SNX12;>sp|Q9UMY4|SNX12_HUMAN Sorting nexin-12 OS=Homo sapiens GN=SNX12 PE=1 SV=3;>tr|A0A087X0R6|A0A087X0R6_HUMAN Sorting nexin-12 OS=Homo sapiens GN=SNX12 PE=4 SV=1;>sp|Q9UMY4-3|SNX1	4	11	9	9	9	10	9	6	7	8	8	6	6	8	9	7	8	5	4	8	7	8	7	8	7	7	7	7	7	8	7	4	5	6	6	4	4	6	7	5	6	4
A0A087X0S5;P12109	A0A087X0S5;P12109	19;19	19;19	19;19	Collagen alpha-1(VI) chain	COL6A1	>tr|A0A087X0S5|A0A087X0S5_HUMAN Collagen alpha-1(VI) chain OS=Homo sapiens GN=COL6A1 PE=4 SV=1;>sp|P12109|CO6A1_HUMAN Collagen alpha-1(VI) chain OS=Homo sapiens GN=COL6A1 PE=1 SV=3	2	19	19	19	9	9	9	6	8	7	10	10	7	8	9	4	12	13	12	17	18	17	18	16	17	12	14	12	9	9	9	6	8	7	10	10	7	8	9	4	12	13
A0A087X0W3	A0A087X0W3	3	1	1			>tr|A0A087X0W3|A0A087X0W3_HUMAN Lysosomal protein NCU-G1 OS=Homo sapiens GN=C1orf85 PE=4 SV=1	1	3	1	1	0	1	1	0	0	0	0	0	0	1	1	1	2	1	1	2	1	2	2	2	3	1	3	1	0	0	0	0	0	0	0	0	0	0	0	0	0	0
A0A087X0W7;Q86TX2;A0A087WT95;P49753;G3V4F2;P49753-2	A0A087X0W7;Q86TX2;A0A087WT95;P49753;G3V4F2	21;20;20;20;18;10	21;20;20;20;18;10	20;19;19;19;17;10	Acyl-coenzyme A thioesterase 1;Acyl-coenzyme A thioesterase 2, mitochondrial	ACOT1;ACOT2	>tr|A0A087X0W7|A0A087X0W7_HUMAN Acyl-coenzyme A thioesterase 2, mitochondrial OS=Homo sapiens GN=ACOT2 PE=4 SV=1;>sp|Q86TX2|ACOT1_HUMAN Acyl-coenzyme A thioesterase 1 OS=Homo sapiens GN=ACOT1 PE=1 SV=1;>tr|A0A087WT95|A0A087WT95_HUMAN Acyl-coenzyme A thioes	6	21	21	20	17	19	19	19	18	16	17	16	14	17	18	16	7	7	6	7	9	9	14	13	10	5	4	3	17	19	19	19	18	16	17	16	14	17	18	16	7	7
Q15155;A0A087X117;A0A087WW46;H3BUC9	Q15155;A0A087X117;A0A087WW46	49;49;43;5	1;1;1;1	1;1;1;1	Nodal modulator 1	NOMO1	>sp|Q15155|NOMO1_HUMAN Nodal modulator 1 OS=Homo sapiens GN=NOMO1 PE=1 SV=5;>tr|A0A087X117|A0A087X117_HUMAN Nodal modulator 1 OS=Homo sapiens GN=NOMO1 PE=4 SV=1;>tr|A0A087WW46|A0A087WW46_HUMAN Nodal modulator 1 OS=Homo sapiens GN=NOMO1 PE=4 SV=1	4	49	1	1	40	40	41	41	40	38	41	44	41	42	42	42	1	8	5	19	17	15	14	16	16	7	5	7	0	1	1	1	1	1	1	1	1	1	0	1	0	0
Q8NF64-3;E7EWM3;Q8NF64-2;Q8NF64;A0A087X127;F6WR09	Q8NF64-3;E7EWM3;Q8NF64-2;Q8NF64;A0A087X127;F6WR09	7;7;7;7;7;4	7;7;7;7;7;4	3;3;3;3;3;0	Zinc finger MIZ domain-containing protein 2	ZMIZ2	>sp|Q8NF64-3|ZMIZ2_HUMAN Isoform 3 of Zinc finger MIZ domain-containing protein 2 OS=Homo sapiens GN=ZMIZ2;>tr|E7EWM3|E7EWM3_HUMAN Zinc finger MIZ domain-containing protein 2 OS=Homo sapiens GN=ZMIZ2 PE=4 SV=1;>sp|Q8NF64-2|ZMIZ2_HUMAN Isoform 2 of Zinc fin	6	7	7	3	2	2	2	4	3	2	5	4	5	5	3	4	0	2	1	1	1	2	1	0	1	1	1	1	2	2	2	4	3	2	5	4	5	5	3	4	0	2
A0A087X152;O95185;O95185-2;E0CX15;D6RE16	A0A087X152;O95185;O95185-2;E0CX15;D6RE16	11;11;10;10;6	11;11;10;10;6	10;10;9;9;5	Netrin receptor UNC5C	UNC5C	>tr|A0A087X152|A0A087X152_HUMAN Netrin receptor UNC5C OS=Homo sapiens GN=UNC5C PE=4 SV=1;>sp|O95185|UNC5C_HUMAN Netrin receptor UNC5C OS=Homo sapiens GN=UNC5C PE=1 SV=2;>sp|O95185-2|UNC5C_HUMAN Isoform 2 of Netrin receptor UNC5C OS=Homo sapiens GN=UNC5C;>t	5	11	11	10	1	4	2	3	2	3	4	2	1	3	1	3	5	6	5	5	7	6	0	1	0	5	6	5	1	4	2	3	2	3	4	2	1	3	1	3	5	6
D3VVH9;A0A087X1A8;G3V3R7;P54252-4;P54252-2;P54252;F5H211;G3V328;G3V4U9;A0A087WXY4;C9JQV6;P54252-3;E9PJN5;G3V2G1;G3V526;G3V3T6;G3V2G2;P54252-5;S4R399;G3V4F5;G3V4F4;G3V5H3;G3V3A6;D3VVP3;G3V3T0;D6R9I5;G3V4B1;G3V390;G3V3S5	D3VVH9;A0A087X1A8;G3V3R7;P54252-4;P54252-2;P54252;F5H211;G3V328;G3V4U9;A0A087WXY4;C9JQV6;P54252-3;E9PJN5;G3V2G1;G3V526;G3V3T6;G3V2G2;P54252-5	9;9;9;9;9;9;9;8;8;8;8;8;7;7;6;6;5;5;4;3;3;3;2;2;2;2;2;2;2	9;9;9;9;9;9;9;8;8;8;8;8;7;7;6;6;5;5;4;3;3;3;2;2;2;2;2;2;2	9;9;9;9;9;9;9;8;8;8;8;8;7;7;6;6;5;5;4;3;3;3;2;2;2;2;2;2;2	Ataxin-3	ATXN3	>tr|D3VVH9|D3VVH9_HUMAN Ataxin 3 variant m OS=Homo sapiens GN=ATXN3 PE=2 SV=1;>tr|A0A087X1A8|A0A087X1A8_HUMAN Ataxin-3 OS=Homo sapiens GN=ATXN3 PE=4 SV=1;>tr|G3V3R7|G3V3R7_HUMAN Ataxin-3 (Fragment) OS=Homo sapiens GN=ATXN3 PE=1 SV=1;>sp|P54252-4|ATX3_HUMAN	29	9	9	9	6	6	5	3	2	4	3	6	3	6	6	4	4	4	4	3	3	4	4	4	4	3	3	4	6	6	5	3	2	4	3	6	3	6	6	4	4	4
A0A087X1B1;Q9Y6K9;Q9Y6K9-2;A0A087X0G7;A0A087WUW6;C9JN51;Q9Y6K9-3;A0A087WV30;C9J2V2;C9JH59;C9JCG6	A0A087X1B1;Q9Y6K9;Q9Y6K9-2;A0A087X0G7;A0A087WUW6;C9JN51;Q9Y6K9-3	8;8;8;7;7;4;4;3;3;2;1	8;8;8;7;7;4;4;3;3;2;1	8;8;8;7;7;4;4;3;3;2;1	NF-kappa-B essential modulator	IKBKG	>tr|A0A087X1B1|A0A087X1B1_HUMAN NF-kappa-B essential modulator OS=Homo sapiens GN=IKBKG PE=4 SV=1;>sp|Q9Y6K9|NEMO_HUMAN NF-kappa-B essential modulator OS=Homo sapiens GN=IKBKG PE=1 SV=2;>sp|Q9Y6K9-2|NEMO_HUMAN Isoform 2 of NF-kappa-B essential modulator OS	11	8	8	8	7	5	5	5	6	3	4	5	5	6	7	4	5	5	5	5	4	5	6	6	6	5	5	5	7	5	5	5	6	3	4	5	5	6	7	4	5	5
P0CG35;P0CG34;H3BU88;A0A087X1C1	P0CG35;P0CG34;H3BU88;A0A087X1C1	1;1;1;1	1;1;1;1	1;1;1;1	Thymosin beta-15B;Thymosin beta-15A	TMSB15B;TMSB15A	>sp|P0CG35|TB15B_HUMAN Thymosin beta-15B OS=Homo sapiens GN=TMSB15B PE=1 SV=1;>sp|P0CG34|TB15A_HUMAN Thymosin beta-15A OS=Homo sapiens GN=TMSB15A PE=1 SV=1;>tr|H3BU88|H3BU88_HUMAN Thymosin beta-15B OS=Homo sapiens GN=TMSB15B PE=4 SV=1;>tr|A0A087X1C1|A0A087	4	1	1	1	0	0	1	0	1	1	0	0	1	1	0	1	1	1	1	0	0	0	1	0	0	1	1	1	0	0	1	0	1	1	0	0	1	1	0	1	1	1
P53365;A0A087X1E4;P53365-3;P53365-2;E9PRV8;E9PPY7	P53365;A0A087X1E4;P53365-3;P53365-2	12;12;11;10;4;3	12;12;11;10;4;3	12;12;11;10;4;3	Arfaptin-2	ARFIP2	>sp|P53365|ARFP2_HUMAN Arfaptin-2 OS=Homo sapiens GN=ARFIP2 PE=1 SV=1;>tr|A0A087X1E4|A0A087X1E4_HUMAN Arfaptin-2 OS=Homo sapiens GN=ARFIP2 PE=4 SV=1;>sp|P53365-3|ARFP2_HUMAN Isoform 3 of Arfaptin-2 OS=Homo sapiens GN=ARFIP2;>sp|P53365-2|ARFP2_HUMAN Isoform	6	12	12	12	9	11	9	10	10	8	6	9	6	9	8	9	5	6	6	3	5	4	5	5	6	2	5	4	9	11	9	10	10	8	6	9	6	9	8	9	5	6
O60613;A0A087X1G7;A8MZD0	O60613;A0A087X1G7	5;5;2	5;5;2	3;3;0	15 kDa selenoprotein	SEP15	>sp|O60613|SEP15_HUMAN 15 kDa selenoprotein OS=Homo sapiens GN=SEP15 PE=1 SV=3;>tr|A0A087X1G7|A0A087X1G7_HUMAN 15 kDa selenoprotein OS=Homo sapiens GN=SEP15 PE=4 SV=1	3	5	5	3	4	5	5	4	4	4	4	4	3	3	3	4	1	2	2	1	2	2	3	3	3	1	1	1	4	5	5	4	4	4	4	4	3	3	3	4	1	2
Q7Z3E5-2;Q7Z3E5;A0A087X1I8;H7BZA2;H7C3U7;H7BZY2;C9J535;C9JW07	Q7Z3E5-2;Q7Z3E5;A0A087X1I8	15;15;15;5;5;5;4;3	15;15;15;5;5;5;4;3	15;15;15;5;5;5;4;3	LisH domain-containing protein ARMC9	ARMC9	>sp|Q7Z3E5-2|ARMC9_HUMAN Isoform 2 of LisH domain-containing protein ARMC9 OS=Homo sapiens GN=ARMC9;>sp|Q7Z3E5|ARMC9_HUMAN LisH domain-containing protein ARMC9 OS=Homo sapiens GN=ARMC9 PE=1 SV=2;>tr|A0A087X1I8|A0A087X1I8_HUMAN LisH domain-containing protei	8	15	15	15	10	12	10	7	10	7	6	6	6	8	10	11	7	9	9	9	7	5	9	7	5	4	4	7	10	12	10	7	10	7	6	6	6	8	10	11	7	9
A0A087X1K6;Q9Y2Y9	A0A087X1K6;Q9Y2Y9	1;1	1;1	1;1	Krueppel-like factor 13	KLF13	>tr|A0A087X1K6|A0A087X1K6_HUMAN Krueppel-like factor 13 OS=Homo sapiens GN=KLF13 PE=4 SV=1;>sp|Q9Y2Y9|KLF13_HUMAN Krueppel-like factor 13 OS=Homo sapiens GN=KLF13 PE=1 SV=1	2	1	1	1	0	0	1	0	0	1	1	1	0	0	1	0	0	0	0	0	0	0	0	0	0	0	0	0	0	0	1	0	0	1	1	1	0	0	1	0	0	0
A0A087X1K9;E5RJ48	A0A087X1K9;E5RJ48	8;4	1;1	1;1		LYPLA1	>tr|A0A087X1K9|A0A087X1K9_HUMAN Acyl-protein thioesterase 1 OS=Homo sapiens GN=LYPLA1 PE=4 SV=1;>tr|E5RJ48|E5RJ48_HUMAN Acyl-protein thioesterase 1 (Fragment) OS=Homo sapiens GN=LYPLA1 PE=1 SV=1	2	8	1	1	7	7	6	6	7	8	6	5	7	6	6	6	5	5	5	5	5	4	5	6	5	7	5	5	0	0	0	0	1	1	0	0	0	0	0	0	0	0
A0A087X1P1;Q9UF83	A0A087X1P1;Q9UF83	1;1	1;1	1;1	Uncharacterized protein DKFZp434B061		>tr|A0A087X1P1|A0A087X1P1_HUMAN Protein LOC102725453 OS=Homo sapiens GN=LOC102725453 PE=4 SV=1;>sp|Q9UF83|YM012_HUMAN Uncharacterized protein DKFZp434B061 OS=Homo sapiens PE=2 SV=2	2	1	1	1	1	1	1	0	0	1	0	1	0	1	1	0	0	0	1	1	1	1	1	1	1	0	0	1	1	1	1	0	0	1	0	1	0	1	1	0	0	0
A0A087X1S3	A0A087X1S3	9	2	2			>tr|A0A087X1S3|A0A087X1S3_HUMAN E3 ubiquitin-protein ligase HUWE1 (Fragment) OS=Homo sapiens GN=HUWE1 PE=4 SV=1	1	9	2	2	5	5	4	5	5	3	2	4	3	4	4	2	8	8	8	8	8	8	9	8	8	8	9	8	0	0	0	0	1	0	0	0	0	0	0	0	2	2
Q96RT8-2;Q96RT8;A0A087X1Z1;A0A087WVL9	Q96RT8-2;Q96RT8;A0A087X1Z1	7;7;7;2	7;7;7;2	7;7;7;2	Gamma-tubulin complex component 5	TUBGCP5	>sp|Q96RT8-2|GCP5_HUMAN Isoform 2 of Gamma-tubulin complex component 5 OS=Homo sapiens GN=TUBGCP5;>sp|Q96RT8|GCP5_HUMAN Gamma-tubulin complex component 5 OS=Homo sapiens GN=TUBGCP5 PE=1 SV=1;>tr|A0A087X1Z1|A0A087X1Z1_HUMAN Gamma-tubulin complex component 5	4	7	7	7	2	1	0	2	2	1	0	1	1	1	2	3	4	5	3	3	2	4	2	2	2	2	4	1	2	1	0	2	2	1	0	1	1	1	2	3	4	5
Q9UL46;A0A087X1Z3;H0YM70;H0YKU2	Q9UL46;A0A087X1Z3;H0YM70	14;14;13;4	14;14;13;4	14;14;13;4	Proteasome activator complex subunit 2	PSME2	>sp|Q9UL46|PSME2_HUMAN Proteasome activator complex subunit 2 OS=Homo sapiens GN=PSME2 PE=1 SV=4;>tr|A0A087X1Z3|A0A087X1Z3_HUMAN Proteasome activator complex subunit 2 OS=Homo sapiens GN=PSME2 PE=4 SV=1;>tr|H0YM70|H0YM70_HUMAN Proteasome activator complex	4	14	14	14	11	12	11	10	10	10	8	8	7	10	13	9	7	10	10	10	9	8	9	7	10	8	7	7	11	12	11	10	10	10	8	8	7	10	13	9	7	10
Q8TCG1;A0A087X211;Q8TCG1-2;F8WAX6;F8WF26	Q8TCG1;A0A087X211;Q8TCG1-2	28;28;25;3;2	28;28;25;3;2	28;28;25;3;2	Protein CIP2A	KIAA1524	>sp|Q8TCG1|CIP2A_HUMAN Protein CIP2A OS=Homo sapiens GN=KIAA1524 PE=1 SV=2;>tr|A0A087X211|A0A087X211_HUMAN Protein CIP2A OS=Homo sapiens GN=KIAA1524 PE=4 SV=1;>sp|Q8TCG1-2|CIP2A_HUMAN Isoform 2 of Protein CIP2A OS=Homo sapiens GN=KIAA1524	5	28	28	28	21	18	19	14	13	15	14	10	8	19	18	14	7	7	6	8	10	6	14	14	12	8	9	10	21	18	19	14	13	15	14	10	8	19	18	14	7	7
Q2M389;A0A087X256;Q2M389-2;F8VYH7	Q2M389;A0A087X256;Q2M389-2	33;33;25;5	33;33;25;5	30;30;25;5	WASH complex subunit 7	KIAA1033	>sp|Q2M389|WASH7_HUMAN WASH complex subunit 7 OS=Homo sapiens GN=KIAA1033 PE=1 SV=2;>tr|A0A087X256|A0A087X256_HUMAN WASH complex subunit 7 OS=Homo sapiens GN=KIAA1033 PE=4 SV=1;>sp|Q2M389-2|WASH7_HUMAN Isoform 2 of WASH complex subunit 7 OS=Homo sapiens GN	4	33	33	30	26	26	28	22	19	21	23	21	18	24	27	22	14	15	12	14	12	16	16	14	14	13	10	11	26	26	28	22	19	21	23	21	18	24	27	22	14	15
G5E965;C9J0F0;Q9H334-4;Q9H334;E9PFD3;A0A087X299;Q9H334-2;H0Y882;Q9H334-3;Q9H334-6;Q9H334-7;C9IYY1;A0A087X2G3;C9J5T4	G5E965;C9J0F0;Q9H334-4;Q9H334;E9PFD3;A0A087X299;Q9H334-2;H0Y882;Q9H334-3;Q9H334-6;Q9H334-7	4;4;4;4;4;4;3;3;3;3;3;1;1;1	3;3;3;3;3;3;2;2;2;2;2;1;1;1	3;3;3;3;3;3;2;2;2;2;2;1;1;1	Forkhead box protein P1	FOXP1	>tr|G5E965|G5E965_HUMAN Forkhead box P1, isoform CRA_f OS=Homo sapiens GN=FOXP1 PE=1 SV=1;>tr|C9J0F0|C9J0F0_HUMAN Forkhead box protein P1 OS=Homo sapiens GN=FOXP1 PE=1 SV=1;>sp|Q9H334-4|FOXP1_HUMAN Isoform 4 of Forkhead box protein P1 OS=Homo sapiens GN=FO	14	4	3	3	0	1	2	0	0	0	0	2	1	1	2	1	0	1	1	1	2	0	1	1	2	0	2	1	0	0	1	0	0	0	0	2	1	1	1	0	0	1
H7BY63;Q8NB25-4;Q8NB25-2;A0A087X2A7;Q8NB25-3;Q8NB25;H0YBA5;E7EQ67	H7BY63;Q8NB25-4;Q8NB25-2;A0A087X2A7;Q8NB25-3;Q8NB25;H0YBA5;E7EQ67	2;2;2;2;2;2;1;1	2;2;2;2;2;2;1;1	2;2;2;2;2;2;1;1	Protein FAM184A	FAM184A	>tr|H7BY63|H7BY63_HUMAN Protein FAM184A OS=Homo sapiens GN=FAM184A PE=4 SV=1;>sp|Q8NB25-4|F184A_HUMAN Isoform 4 of Protein FAM184A OS=Homo sapiens GN=FAM184A;>sp|Q8NB25-2|F184A_HUMAN Isoform 2 of Protein FAM184A OS=Homo sapiens GN=FAM184A;>tr|A0A087X2A7|A0	8	2	2	2	0	0	0	0	0	0	0	0	0	1	0	0	0	1	0	0	0	1	1	0	2	1	1	1	0	0	0	0	0	0	0	0	0	1	0	0	0	1
A0A087X2B2;Q13490-2;E9PMH5;Q13490;E9PIW1;H0YDY3;E9PQZ9;E9PI77;E9PNM6	A0A087X2B2;Q13490-2;E9PMH5;Q13490;E9PIW1;H0YDY3	6;6;6;6;3;3;1;1;1	6;6;6;6;3;3;1;1;1	5;5;5;5;2;3;1;0;1	Baculoviral IAP repeat-containing protein 2	BIRC2	>tr|A0A087X2B2|A0A087X2B2_HUMAN Baculoviral IAP repeat-containing protein 2 OS=Homo sapiens GN=BIRC2 PE=4 SV=1;>sp|Q13490-2|BIRC2_HUMAN Isoform 2 of Baculoviral IAP repeat-containing protein 2 OS=Homo sapiens GN=BIRC2;>tr|E9PMH5|E9PMH5_HUMAN Baculoviral IA	9	6	6	5	4	3	3	3	3	3	2	3	3	3	3	3	0	1	0	0	1	0	1	1	2	0	1	0	4	3	3	3	3	3	2	3	3	3	3	3	0	1
J3QRH2;A0A087X2B4;Q8IY31-4;Q8IY31;J3QR43;J3QRC6;Q8IY31-3;Q8IY31-2	J3QRH2;A0A087X2B4;Q8IY31-4;Q8IY31;J3QR43;J3QRC6;Q8IY31-3;Q8IY31-2	1;1;1;1;1;1;1;1	1;1;1;1;1;1;1;1	1;1;1;1;1;1;1;1	Intraflagellar transport protein 20 homolog	IFT20	>tr|J3QRH2|J3QRH2_HUMAN Probable G-protein-coupled receptor 162 (Fragment) OS=Homo sapiens GN=GPR162 PE=4 SV=1;>tr|A0A087X2B4|A0A087X2B4_HUMAN Intraflagellar transport 20 homolog (Chlamydomonas), isoform CRA_b OS=Homo sapiens GN=GPR162 PE=4 SV=1;>sp|Q8IY31	8	1	1	1	1	1	1	1	1	1	1	1	1	1	1	1	0	0	1	1	1	1	1	1	1	0	1	1	1	1	1	1	1	1	1	1	1	1	1	1	0	0
Q9BRJ2;A0A087X2D5;A0A087WU62	Q9BRJ2;A0A087X2D5;A0A087WU62	14;14;10	14;14;10	14;14;10	39S ribosomal protein L45, mitochondrial	MRPL45	>sp|Q9BRJ2|RM45_HUMAN 39S ribosomal protein L45, mitochondrial OS=Homo sapiens GN=MRPL45 PE=1 SV=2;>tr|A0A087X2D5|A0A087X2D5_HUMAN 39S ribosomal protein L45, mitochondrial OS=Homo sapiens GN=MRPL45 PE=4 SV=1;>tr|A0A087WU62|A0A087WU62_HUMAN 39S ribosomal pr	3	14	14	14	14	10	9	10	8	12	10	10	8	11	9	10	0	1	0	2	2	1	5	8	9	0	0	0	14	10	9	10	8	12	10	10	8	11	9	10	0	1
P62333;A0A087X2I1;H0YJC0;H0YJS8;H0YJX2;H0YJE9;H0YJT1	P62333;A0A087X2I1;H0YJC0	23;23;12;10;6;1;1	23;23;12;10;6;1;1	23;23;12;10;6;1;1	26S protease regulatory subunit 10B	PSMC6	>sp|P62333|PRS10_HUMAN 26S protease regulatory subunit 10B OS=Homo sapiens GN=PSMC6 PE=1 SV=1;>tr|A0A087X2I1|A0A087X2I1_HUMAN 26S protease regulatory subunit 10B OS=Homo sapiens GN=PSMC6 PE=4 SV=1;>tr|H0YJC0|H0YJC0_HUMAN 26S protease regulatory subunit 10B	7	23	23	23	22	23	23	21	21	18	21	17	18	22	22	22	15	17	18	18	19	19	20	19	18	15	16	18	22	23	23	21	21	18	21	17	18	22	22	22	15	17
A0A087X2J5;Q9BTV6	A0A087X2J5;Q9BTV6	5;5	5;5	5;5	WD repeat-containing protein 85	WDR85	>tr|A0A087X2J5|A0A087X2J5_HUMAN Diphthamide biosynthesis protein 7 OS=Homo sapiens GN=DPH7 PE=4 SV=1;>sp|Q9BTV6|DPH7_HUMAN Diphthamide biosynthesis protein 7 OS=Homo sapiens GN=DPH7 PE=1 SV=2	2	5	5	5	4	3	2	0	3	4	1	2	0	3	3	2	1	1	2	3	2	2	1	1	1	0	0	1	4	3	2	0	3	4	1	2	0	3	3	2	1	1
Q8IV33-3;C9J0Q2;Q8IV33;A0A088AWM3	Q8IV33-3;C9J0Q2;Q8IV33;A0A088AWM3	2;2;2;2	2;2;2;2	2;2;2;2	Uncharacterized protein KIAA0825	KIAA0825	>sp|Q8IV33-3|K0825_HUMAN Isoform 3 of Uncharacterized protein KIAA0825 OS=Homo sapiens GN=KIAA0825;>tr|C9J0Q2|C9J0Q2_HUMAN Uncharacterized protein KIAA0825 OS=Homo sapiens GN=KIAA0825 PE=4 SV=3;>sp|Q8IV33|K0825_HUMAN Uncharacterized protein KIAA0825 OS=Hom	4	2	2	2	1	2	1	1	1	0	1	0	1	1	0	1	1	0	1	0	1	0	1	1	1	0	0	0	1	2	1	1	1	0	1	0	1	1	0	1	1	0
Q8TBZ3-4;Q8TBZ3-5;Q8TBZ3-6;Q8TBZ3;Q8TBZ3-2;Q8TBZ3-7;A0A088AWN2	Q8TBZ3-4;Q8TBZ3-5;Q8TBZ3-6;Q8TBZ3;Q8TBZ3-2;Q8TBZ3-7;A0A088AWN2	3;3;3;3;3;3;3	3;3;3;3;3;3;3	3;3;3;3;3;3;3	WD repeat-containing protein 20	WDR20	>sp|Q8TBZ3-4|WDR20_HUMAN Isoform 4 of WD repeat-containing protein 20 OS=Homo sapiens GN=WDR20;>sp|Q8TBZ3-5|WDR20_HUMAN Isoform 5 of WD repeat-containing protein 20 OS=Homo sapiens GN=WDR20;>sp|Q8TBZ3-6|WDR20_HUMAN Isoform 6 of WD repeat-containing protein	7	3	3	3	1	3	2	0	0	1	2	1	0	1	3	2	0	0	0	0	0	0	0	0	0	0	0	0	1	3	2	0	0	1	2	1	0	1	3	2	0	0
Q9BZ29-3;Q9BZ29-5;Q9BZ29;A0A088AWN3;Q9BZ29-4;Q5JUD8;H0Y3S1;Q9BZ29-6;X6RGR3	Q9BZ29-3;Q9BZ29-5;Q9BZ29;A0A088AWN3;Q9BZ29-4	7;7;7;7;7;3;3;3;1	5;5;5;5;5;2;2;2;1	5;5;5;5;5;2;2;2;1	Dedicator of cytokinesis protein 9	DOCK9	>sp|Q9BZ29-3|DOCK9_HUMAN Isoform 3 of Dedicator of cytokinesis protein 9 OS=Homo sapiens GN=DOCK9;>sp|Q9BZ29-5|DOCK9_HUMAN Isoform 2 of Dedicator of cytokinesis protein 9 OS=Homo sapiens GN=DOCK9;>sp|Q9BZ29|DOCK9_HUMAN Dedicator of cytokinesis protein 9 OS	9	7	5	5	4	4	4	2	2	1	3	3	4	5	4	3	0	0	1	0	1	0	0	0	0	1	0	0	3	2	3	1	1	0	1	2	3	3	3	2	0	0
Q9UHQ1-4;Q9UHQ1-3;Q9UHQ1;Q9UHQ1-2;E7EP87;A0A088AWN8;J3KT43;J3KTG5;J3KS48;E9PH27;J3QRB0;J3QL28;J3QSD9;J3KTP5;J3KRH7	Q9UHQ1-4;Q9UHQ1-3;Q9UHQ1;Q9UHQ1-2;E7EP87;A0A088AWN8;J3KT43	9;9;9;9;9;9;5;4;4;4;3;2;2;2;2	9;9;9;9;9;9;5;4;4;4;3;2;2;2;2	8;8;8;8;8;8;4;4;3;3;2;2;2;2;2	Nuclear prelamin A recognition factor	NARF	>sp|Q9UHQ1-4|NARF_HUMAN Isoform 4 of Nuclear prelamin A recognition factor OS=Homo sapiens GN=NARF;>sp|Q9UHQ1-3|NARF_HUMAN Isoform 3 of Nuclear prelamin A recognition factor OS=Homo sapiens GN=NARF;>sp|Q9UHQ1|NARF_HUMAN Nuclear prelamin A recognition facto	15	9	9	8	5	4	6	4	5	5	5	2	4	5	3	2	0	1	0	4	4	1	3	3	3	0	0	0	5	4	6	4	5	5	5	2	4	5	3	2	0	1
A0AV96-2;A0AV96;D6RCT1;D6RBP6;D6RA49;D6RFL5;D6R9M7;D6REZ6;D6RBS9;D6R9D6;B7Z8Z7	A0AV96-2;A0AV96;D6RCT1;D6RBP6;D6RA49;D6RFL5;D6R9M7;D6REZ6;D6RBS9;D6R9D6;B7Z8Z7	2;2;1;1;1;1;1;1;1;1;1	2;2;1;1;1;1;1;1;1;1;1	2;2;1;1;1;1;1;1;1;1;1	RNA-binding protein 47	RBM47	>sp|A0AV96-2|RBM47_HUMAN Isoform 2 of RNA-binding protein 47 OS=Homo sapiens GN=RBM47;>sp|A0AV96|RBM47_HUMAN RNA-binding protein 47 OS=Homo sapiens GN=RBM47 PE=1 SV=2;>tr|D6RCT1|D6RCT1_HUMAN RNA-binding protein 47 (Fragment) OS=Homo sapiens GN=RBM47 PE=4 S	11	2	2	2	0	0	0	0	0	0	0	0	0	0	0	0	0	0	1	1	2	2	2	1	2	0	0	0	0	0	0	0	0	0	0	0	0	0	0	0	0	0
A0AVF1;B7Z2T3;B7Z6R6;A0AVF1-2;A0AVF1-3;Q96CU4;F8WEZ4	A0AVF1;B7Z2T3;B7Z6R6;A0AVF1-2;A0AVF1-3	14;12;12;11;11;5;3	14;12;12;11;11;5;3	14;12;12;11;11;5;3	Tetratricopeptide repeat protein 26	TTC26	>sp|A0AVF1|TTC26_HUMAN Tetratricopeptide repeat protein 26 OS=Homo sapiens GN=TTC26 PE=2 SV=1;>tr|B7Z2T3|B7Z2T3_HUMAN Tetratricopeptide repeat protein 26 OS=Homo sapiens GN=TTC26 PE=2 SV=1;>tr|B7Z6R6|B7Z6R6_HUMAN Tetratricopeptide repeat protein 26 OS=Homo	7	14	14	14	5	7	8	4	3	3	4	3	2	8	7	8	3	1	1	2	2	3	5	8	5	2	2	2	5	7	8	4	3	3	4	3	2	8	7	8	3	1
A0AVT1;A0AVT1-2;A0AVT1-3;A0AVT1-4;H0Y8S8;H0Y9U5	A0AVT1;A0AVT1-2	47;32;14;12;11;2	47;32;14;12;11;2	47;32;14;12;11;2	Ubiquitin-like modifier-activating enzyme 6	UBA6	>sp|A0AVT1|UBA6_HUMAN Ubiquitin-like modifier-activating enzyme 6 OS=Homo sapiens GN=UBA6 PE=1 SV=1;>sp|A0AVT1-2|UBA6_HUMAN Isoform 2 of Ubiquitin-like modifier-activating enzyme 6 OS=Homo sapiens GN=UBA6	6	47	47	47	38	39	37	33	34	34	30	28	30	39	38	37	32	27	28	24	28	25	35	34	30	23	25	22	38	39	37	33	34	34	30	28	30	39	38	37	32	27
H7BXI1;A0FGR8-2;A0FGR8;A0A087WXU3;A0FGR8-6;A0FGR8-4;A0FGR8-5	H7BXI1;A0FGR8-2;A0FGR8;A0A087WXU3;A0FGR8-6;A0FGR8-4	30;30;28;28;28;16;12	30;30;28;28;28;16;12	30;30;28;28;28;16;12	Extended synaptotagmin-2	ESYT2	>tr|H7BXI1|H7BXI1_HUMAN Extended synaptotagmin-2 (Fragment) OS=Homo sapiens GN=ESYT2 PE=1 SV=1;>sp|A0FGR8-2|ESYT2_HUMAN Isoform 2 of Extended synaptotagmin-2 OS=Homo sapiens GN=ESYT2;>sp|A0FGR8|ESYT2_HUMAN Extended synaptotagmin-2 OS=Homo sapiens GN=ESYT2	7	30	30	30	22	22	20	21	20	17	21	22	24	17	22	18	1	0	0	0	0	0	1	0	1	0	0	2	22	22	20	21	20	17	21	22	24	17	22	18	1	0
A0JLT2-2;J3KR33;A0JLT2	A0JLT2-2;J3KR33;A0JLT2	6;6;6	6;6;6	6;6;6	Mediator of RNA polymerase II transcription subunit 19	MED19	>sp|A0JLT2-2|MED19_HUMAN Isoform 2 of Mediator of RNA polymerase II transcription subunit 19 OS=Homo sapiens GN=MED19;>tr|J3KR33|J3KR33_HUMAN Mediator of RNA polymerase II transcription subunit 19 OS=Homo sapiens GN=MED19 PE=1 SV=1;>sp|A0JLT2|MED19_HUMAN M	3	6	6	6	3	5	4	1	3	0	3	3	3	4	1	1	3	4	5	4	5	5	4	2	2	5	6	4	3	5	4	1	3	0	3	3	3	4	1	1	3	4
A0JNW5;A0JNW5-2	A0JNW5	12;4	12;4	12;4	UHRF1-binding protein 1-like	UHRF1BP1L	>sp|A0JNW5|UH1BL_HUMAN UHRF1-binding protein 1-like OS=Homo sapiens GN=UHRF1BP1L PE=1 SV=2	2	12	12	12	5	6	5	3	6	5	4	3	3	4	5	4	2	5	2	3	1	0	3	2	5	1	0	2	5	6	5	3	6	5	4	3	3	4	5	4	2	5
A0MZ66;A0MZ66-3;A0MZ66-4;A0MZ66-5;A0MZ66-6;A0MZ66-8;A0MZ66-2;A0MZ66-7	A0MZ66;A0MZ66-3;A0MZ66-4;A0MZ66-5;A0MZ66-6;A0MZ66-8;A0MZ66-2	29;28;26;26;26;23;21;10	29;28;26;26;26;23;21;10	29;28;26;26;26;23;21;10	Shootin-1	KIAA1598	>sp|A0MZ66|SHOT1_HUMAN Shootin-1 OS=Homo sapiens GN=KIAA1598 PE=1 SV=4;>sp|A0MZ66-3|SHOT1_HUMAN Isoform 3 of Shootin-1 OS=Homo sapiens GN=KIAA1598;>sp|A0MZ66-4|SHOT1_HUMAN Isoform 4 of Shootin-1 OS=Homo sapiens GN=KIAA1598;>sp|A0MZ66-5|SHOT1_HUMAN Isoform	8	29	29	29	16	16	15	13	12	14	12	11	10	13	14	12	20	19	21	18	19	22	21	20	16	18	18	18	16	16	15	13	12	14	12	11	10	13	14	12	20	19
A0PJW6	A0PJW6	3	3	3	Transmembrane protein 223	TMEM223	>sp|A0PJW6|TM223_HUMAN Transmembrane protein 223 OS=Homo sapiens GN=TMEM223 PE=1 SV=1	1	3	3	3	2	2	2	3	3	2	3	3	2	2	3	2	0	0	0	0	0	0	0	0	0	0	0	0	2	2	2	3	3	2	3	3	2	2	3	2	0	0
A1KXE4-2;A1KXE4	A1KXE4-2;A1KXE4	1;1	1;1	1;1	Myelin-associated neurite-outgrowth inhibitor	FAM168B	>sp|A1KXE4-2|F168B_HUMAN Isoform 2 of Myelin-associated neurite-outgrowth inhibitor OS=Homo sapiens GN=FAM168B;>sp|A1KXE4|F168B_HUMAN Myelin-associated neurite-outgrowth inhibitor OS=Homo sapiens GN=FAM168B PE=1 SV=1	2	1	1	1	0	0	0	1	0	0	1	1	1	1	0	0	0	0	0	0	0	0	0	0	0	0	0	0	0	0	0	1	0	0	1	1	1	1	0	0	0	0
A1KZ92-2;A1KZ92	A1KZ92-2;A1KZ92	1;1	1;1	1;1	Peroxidasin-like protein	PXDNL	>sp|A1KZ92-2|PXDNL_HUMAN Isoform 2 of Peroxidasin-like protein OS=Homo sapiens GN=PXDNL;>sp|A1KZ92|PXDNL_HUMAN Peroxidasin-like protein OS=Homo sapiens GN=PXDNL PE=1 SV=3	2	1	1	1	1	1	1	1	1	1	1	1	1	1	1	1	1	1	1	0	1	1	1	1	1	1	1	1	1	1	1	1	1	1	1	1	1	1	1	1	1	1
A1L020;Q6ZN04	A1L020	8;1	8;1	7;0	RNA-binding protein MEX3A	MEX3A	>sp|A1L020|MEX3A_HUMAN RNA-binding protein MEX3A OS=Homo sapiens GN=MEX3A PE=1 SV=1	2	8	8	7	4	3	3	4	4	4	2	4	3	4	3	2	1	2	2	4	3	3	8	8	7	0	1	0	4	3	3	4	4	4	2	4	3	4	3	2	1	2
A1L0T0;M0R026;E9PJS0;M0R1B5;M0QZX5;E9PL44;E9PNL1	A1L0T0;M0R026	23;20;10;7;7;5;1	23;20;10;7;7;5;1	23;20;10;7;7;5;1	Acetolactate synthase-like protein	ILVBL	>sp|A1L0T0|ILVBL_HUMAN Acetolactate synthase-like protein OS=Homo sapiens GN=ILVBL PE=1 SV=2;>tr|M0R026|M0R026_HUMAN Acetolactate synthase-like protein OS=Homo sapiens GN=ILVBL PE=1 SV=1	7	23	23	23	13	18	20	15	15	17	16	15	16	17	18	16	0	0	0	0	0	0	1	1	2	0	0	1	13	18	20	15	15	17	16	15	16	17	18	16	0	0
A1L188	A1L188	1	1	1	Uncharacterized protein C17orf89	C17orf89	>sp|A1L188|CQ089_HUMAN Uncharacterized protein C17orf89 OS=Homo sapiens GN=C17orf89 PE=2 SV=1	1	1	1	1	1	1	1	1	0	0	0	1	0	1	1	1	0	0	0	0	0	0	0	0	0	0	0	0	1	1	1	1	0	0	0	1	0	1	1	1	0	0
A1L390-3;A1L390;G3V311;A1L390-2	A1L390-3;A1L390	6;6;2;2	6;6;2;2	6;6;2;2	Pleckstrin homology domain-containing family G member 3	PLEKHG3	>sp|A1L390-3|PKHG3_HUMAN Isoform 3 of Pleckstrin homology domain-containing family G member 3 OS=Homo sapiens GN=PLEKHG3;>sp|A1L390|PKHG3_HUMAN Pleckstrin homology domain-containing family G member 3 OS=Homo sapiens GN=PLEKHG3 PE=1 SV=1	4	6	6	6	1	3	3	1	2	0	2	2	1	3	2	1	1	5	3	4	2	2	0	0	0	1	2	2	1	3	3	1	2	0	2	2	1	3	2	1	1	5
A1X283;G3V144	A1X283;G3V144	14;8	14;8	12;6	SH3 and PX domain-containing protein 2B	SH3PXD2B	>sp|A1X283|SPD2B_HUMAN SH3 and PX domain-containing protein 2B OS=Homo sapiens GN=SH3PXD2B PE=1 SV=3;>tr|G3V144|G3V144_HUMAN SH3 and PX domain-containing protein 2B OS=Homo sapiens GN=SH3PXD2B PE=1 SV=1	2	14	14	12	11	10	12	6	7	10	9	6	6	10	10	8	2	3	2	5	4	4	7	6	6	3	4	2	11	10	12	6	7	10	9	6	6	10	10	8	2	3
A2A283;F8WCE4;B5MCD7;O43759-2;O43759	A2A283;F8WCE4;B5MCD7;O43759-2;O43759	2;2;2;2;2	2;2;2;2;2	2;2;2;2;2	Synaptogyrin-1	SYNGR1	>tr|A2A283|A2A283_HUMAN Synaptogyrin-1 OS=Homo sapiens GN=SYNGR1 PE=1 SV=1;>tr|F8WCE4|F8WCE4_HUMAN Synaptogyrin-1 OS=Homo sapiens GN=SYNGR1 PE=1 SV=1;>tr|B5MCD7|B5MCD7_HUMAN Synaptogyrin-1 OS=Homo sapiens GN=SYNGR1 PE=1 SV=1;>sp|O43759-2|SNG1_HUMAN Isoform	5	2	2	2	2	2	2	1	2	2	2	1	1	1	2	1	0	0	0	0	0	0	2	1	1	0	0	0	2	2	2	1	2	2	2	1	1	1	2	1	0	0
Q9Y672;A2A2G4;S4R350	Q9Y672;A2A2G4	5;5;2	5;5;2	5;5;2	Dolichyl pyrophosphate Man9GlcNAc2 alpha-1,3-glucosyltransferase	ALG6	>sp|Q9Y672|ALG6_HUMAN Dolichyl pyrophosphate Man9GlcNAc2 alpha-1,3-glucosyltransferase OS=Homo sapiens GN=ALG6 PE=1 SV=1;>tr|A2A2G4|A2A2G4_HUMAN Dolichyl pyrophosphate Man9GlcNAc2 alpha-1,3-glucosyltransferase OS=Homo sapiens GN=ALG6 PE=4 SV=1	3	5	5	5	5	4	3	4	5	4	3	4	5	5	4	4	0	0	0	0	0	0	0	0	0	0	0	0	5	4	3	4	5	4	3	4	5	5	4	4	0	0
Q9Y312;A2A2Q9	Q9Y312;A2A2Q9	11;11	11;11	11;11	Protein AAR2 homolog	AAR2	>sp|Q9Y312|AAR2_HUMAN Protein AAR2 homolog OS=Homo sapiens GN=AAR2 PE=1 SV=2;>tr|A2A2Q9|A2A2Q9_HUMAN Protein AAR2 homolog OS=Homo sapiens GN=AAR2 PE=1 SV=1	2	11	11	11	8	8	10	8	10	9	8	10	7	9	10	8	4	4	3	5	6	3	4	6	4	3	4	3	8	8	10	8	10	9	8	10	7	9	10	8	4	4
P04156-2;A2A2V1;P04156;X6RKS3	P04156-2;A2A2V1;P04156;X6RKS3	3;3;3;2	3;3;3;2	3;3;3;2	Major prion protein	PRNP	>sp|P04156-2|PRIO_HUMAN Isoform 2 of Major prion protein OS=Homo sapiens GN=PRNP;>tr|A2A2V1|A2A2V1_HUMAN Major prion protein (Fragment) OS=Homo sapiens GN=PRNP PE=3 SV=1;>sp|P04156|PRIO_HUMAN Major prion protein OS=Homo sapiens GN=PRNP PE=1 SV=1;>tr|X6RKS3	4	3	3	3	1	1	1	2	1	2	1	2	1	0	1	3	0	0	0	0	0	0	0	0	0	0	0	0	1	1	1	2	1	2	1	2	1	0	1	3	0	0
H7BYP1;G5E9G1;A2A3F3;A2A3F4;E9PBI7;Q9HCF6-8;Q9HCF6-4;Q9HCF6-2;Q9HCF6-5;A2A3F7;Q9HCF6-6;Q9HCF6-3;Q9HCF6-7;Q9HCF6;Q9HCF6-11	H7BYP1;G5E9G1;A2A3F3;A2A3F4;E9PBI7;Q9HCF6-8;Q9HCF6-4;Q9HCF6-2;Q9HCF6-5;A2A3F7;Q9HCF6-6;Q9HCF6-3;Q9HCF6-7;Q9HCF6;Q9HCF6-11	1;1;1;1;1;1;1;1;1;1;1;1;1;1;1	1;1;1;1;1;1;1;1;1;1;1;1;1;1;1	1;1;1;1;1;1;1;1;1;1;1;1;1;1;1	Transient receptor potential cation channel subfamily M member 3	TRPM3	>tr|H7BYP1|H7BYP1_HUMAN Transient receptor potential cation channel subfamily M member 3 OS=Homo sapiens GN=TRPM3 PE=4 SV=2;>tr|G5E9G1|G5E9G1_HUMAN Transient receptor potential cation channel subfamily M member 3 OS=Homo sapiens GN=TRPM3 PE=4 SV=1;>tr|A2A3	15	1	1	1	1	1	1	0	1	0	1	1	1	0	0	1	0	0	1	0	0	0	1	1	1	1	1	0	1	1	1	0	1	0	1	1	1	0	0	1	0	0
A2AAZ0;Q5Y7D6;Q5SU54;A2AAY8;E9PIB1	A2AAZ0;Q5Y7D6;Q5SU54;A2AAY8;E9PIB1	2;2;2;1;1	2;2;2;1;1	2;2;2;1;1		HLA-DQB1	>tr|A2AAZ0|A2AAZ0_HUMAN HLA class II histocompatibility antigen, DQ beta 1 chain OS=Homo sapiens GN=HLA-DQB1 PE=1 SV=1;>tr|Q5Y7D6|Q5Y7D6_HUMAN HLA class II histocompatibility antigen, DQ beta 1 chain OS=Homo sapiens GN=HLA-DQB1 PE=1 SV=1;>tr|Q5SU54|Q5SU54_	5	2	2	2	1	1	1	1	0	0	1	2	1	1	1	0	0	0	0	0	0	0	0	0	0	0	0	0	1	1	1	1	0	0	1	2	1	1	1	0	0	0
O15533-2;O15533;A2AB90;O15533-3;Q6P1N7;C9JA35;O15533-4	O15533-2;O15533;A2AB90;O15533-3;Q6P1N7;C9JA35;O15533-4	2;2;2;2;1;1;1	2;2;2;2;1;1;1	2;2;2;2;1;1;1	Tapasin	TAPBP	>sp|O15533-2|TPSN_HUMAN Isoform 2 of Tapasin OS=Homo sapiens GN=TAPBP;>sp|O15533|TPSN_HUMAN Tapasin OS=Homo sapiens GN=TAPBP PE=1 SV=1;>tr|A2AB90|A2AB90_HUMAN Tapasin OS=Homo sapiens GN=TAPBP PE=1 SV=1;>sp|O15533-3|TPSN_HUMAN Isoform 3 of Tapasin OS=Homo s	7	2	2	2	1	2	1	1	1	1	0	1	1	1	2	2	0	0	0	0	0	0	0	0	0	0	0	0	1	2	1	1	1	1	0	1	1	1	2	2	0	0
P10321;A2AEA2;F8W9Z8	P10321;A2AEA2	12;12;4	2;2;2	0;0;0	HLA class I histocompatibility antigen, Cw-7 alpha chain	HLA-C	>sp|P10321|1C07_HUMAN HLA class I histocompatibility antigen, Cw-7 alpha chain OS=Homo sapiens GN=HLA-C PE=1 SV=3;>tr|A2AEA2|A2AEA2_HUMAN HLA class I histocompatibility antigen, Cw-14 alpha chain OS=Homo sapiens GN=HLA-C PE=3 SV=2	3	12	2	0	11	10	9	7	8	7	9	11	7	9	10	7	0	0	0	0	1	1	1	2	1	0	0	0	2	2	1	1	1	1	2	2	1	2	2	1	0	0
A2RRD8;M0R1K6;M0QZA2;M0R2L4;M0R2N3;Q96IR2;M0R0Z8;M0R2Z6;M0QX96;M0QXF0;M0R099;A0A087WXU7;M0R1T0;M0QYU5;Q6IQ01;M0R183;M0R2R1;M0R0C2;M0R1N4;M0R3A5;M0R2P3;L0R8M2;F8WAL3;M0R287;M0R0P3;M0R327;Q9HCG1-2;M0R085;M0QXU9;Q9HCG1	A2RRD8;M0R1K6;M0QZA2;M0R2L4;M0R2N3;Q96IR2;M0R0Z8;M0R2Z6;M0QX96	4;3;3;3;3;3;2;2;2;1;1;1;1;1;1;1;1;1;1;1;1;1;1;1;1;1;1;1;1;1	2;1;1;1;1;1;1;1;1;0;0;0;0;0;0;0;0;0;0;0;0;0;0;0;0;0;0;0;0;0	1;1;1;1;1;1;1;1;1;0;0;0;0;0;0;0;0;0;0;0;0;0;0;0;0;0;0;0;0;0	Zinc finger protein 320;Zinc finger protein 845	ZNF320;ZNF845	>sp|A2RRD8|ZN320_HUMAN Zinc finger protein 320 OS=Homo sapiens GN=ZNF320 PE=2 SV=1;>tr|M0R1K6|M0R1K6_HUMAN Zinc finger protein 320 (Fragment) OS=Homo sapiens GN=ZNF320 PE=4 SV=1;>tr|M0QZA2|M0QZA2_HUMAN Zinc finger protein 320 (Fragment) OS=Homo sapiens GN=	30	4	2	1	2	1	2	2	1	1	2	2	2	1	2	1	0	2	2	1	2	1	4	4	4	1	3	2	1	1	2	2	1	1	2	1	1	1	2	1	0	1
A2RRP1;A2RRP1-2;H0Y5G7;H7BZU5;H7C1U4;H7C007;C9JCM7	A2RRP1;A2RRP1-2	18;16;8;3;2;1;1	18;16;8;3;2;1;1	18;16;8;3;2;1;1	Neuroblastoma-amplified sequence	NBAS	>sp|A2RRP1|NBAS_HUMAN Neuroblastoma-amplified sequence OS=Homo sapiens GN=NBAS PE=1 SV=2;>sp|A2RRP1-2|NBAS_HUMAN Isoform 2 of Neuroblastoma-amplified sequence OS=Homo sapiens GN=NBAS	7	18	18	18	14	12	12	11	9	13	9	13	11	12	13	16	1	0	0	0	0	0	1	1	2	0	0	0	14	12	12	11	9	13	9	13	11	12	13	16	1	0
A2RTX5;B7ZLP8;A2RTX5-2;H0YKB9	A2RTX5;B7ZLP8;A2RTX5-2	14;13;12;3	10;10;8;3	10;10;8;3	Probable threonine--tRNA ligase 2, cytoplasmic	TARSL2	>sp|A2RTX5|SYTC2_HUMAN Probable threonine--tRNA ligase 2, cytoplasmic OS=Homo sapiens GN=TARSL2 PE=1 SV=1;>tr|B7ZLP8|B7ZLP8_HUMAN Probable threonine--tRNA ligase 2, cytoplasmic OS=Homo sapiens GN=TARSL2 PE=1 SV=1;>sp|A2RTX5-2|SYTC2_HUMAN Isoform 2 of Proba	4	14	10	10	10	7	11	7	7	7	7	7	8	9	8	12	5	4	3	5	5	4	8	7	9	6	7	2	8	5	8	5	5	6	4	5	6	6	6	10	2	1
O75044;A2RUF3;A0A075B7B5;P0DMP2;P0DJJ0;Q5VZB4;A0A075B7E9;E9PDX4;A0A075B743;A0A087X0L1;A0A087WW56;A0A075B7C8;A0A075B7E6;G5EA48;Q7Z6B7-2;Q7Z6B7;A0A087X1G6	O75044;A2RUF3;A0A075B7B5	30;30;25;13;13;12;6;6;5;5;5;4;4;3;3;3;1	30;30;25;13;13;12;6;6;5;5;5;4;4;3;3;3;1	30;30;25;13;13;12;6;6;5;5;5;4;4;3;3;3;1	SLIT-ROBO Rho GTPase-activating protein 2	SRGAP2	>sp|O75044|SRGP2_HUMAN SLIT-ROBO Rho GTPase-activating protein 2 OS=Homo sapiens GN=SRGAP2 PE=1 SV=2;>tr|A2RUF3|A2RUF3_HUMAN SLIT-ROBO Rho GTPase activating protein 2 OS=Homo sapiens GN=SRGAP2 PE=1 SV=1;>tr|A0A075B7B5|A0A075B7B5_HUMAN SLIT-ROBO Rho GTPase-	17	30	30	30	14	11	14	6	12	11	7	9	9	16	12	17	14	19	18	18	18	17	15	17	17	7	12	14	14	11	14	6	12	11	7	9	9	16	12	17	14	19
A2VCS9;Q49MG5;E7ETZ8;Q49MG5-2;C9JXH8;A8MSM7	A2VCS9;Q49MG5;E7ETZ8;Q49MG5-2	8;8;7;6;1;1	8;8;7;6;1;1	8;8;7;6;1;1	Microtubule-associated protein 9	MAP9	>tr|A2VCS9|A2VCS9_HUMAN MAP9 protein (Fragment) OS=Homo sapiens GN=MAP9 PE=1 SV=1;>sp|Q49MG5|MAP9_HUMAN Microtubule-associated protein 9 OS=Homo sapiens GN=MAP9 PE=1 SV=3;>tr|E7ETZ8|E7ETZ8_HUMAN Microtubule-associated protein 9 OS=Homo sapiens GN=MAP9 PE=1	6	8	8	8	1	1	0	1	1	0	0	1	0	1	1	0	5	6	5	6	5	3	2	1	2	2	5	3	1	1	0	1	1	0	0	1	0	1	1	0	5	6
A2VDJ0-2;H0Y2M0;A2VDJ0-3;A2VDJ0;A2VDJ0-5	A2VDJ0-2;H0Y2M0;A2VDJ0-3;A2VDJ0;A2VDJ0-5	1;1;1;1;1	1;1;1;1;1	1;1;1;1;1	Transmembrane protein 131-like	KIAA0922	>sp|A2VDJ0-2|T131L_HUMAN Isoform 2 of Transmembrane protein 131-like OS=Homo sapiens GN=KIAA0922;>tr|H0Y2M0|H0Y2M0_HUMAN Transmembrane protein 131-like (Fragment) OS=Homo sapiens GN=KIAA0922 PE=1 SV=1;>sp|A2VDJ0-3|T131L_HUMAN Isoform 3 of Transmembrane pro	5	1	1	1	0	0	0	1	1	0	0	1	0	1	0	0	0	0	0	0	0	0	0	0	0	0	0	0	0	0	0	1	1	0	0	1	0	1	0	0	0	0
A3KMH1-3;A3KMH1;A3KMH1-2	A3KMH1-3;A3KMH1;A3KMH1-2	27;27;26	27;27;26	27;27;26	von Willebrand factor A domain-containing protein 8	VWA8	>sp|A3KMH1-3|VWA8_HUMAN Isoform 3 of von Willebrand factor A domain-containing protein 8 OS=Homo sapiens GN=VWA8;>sp|A3KMH1|VWA8_HUMAN von Willebrand factor A domain-containing protein 8 OS=Homo sapiens GN=VWA8 PE=1 SV=2;>sp|A3KMH1-2|VWA8_HUMAN Isoform 2 o	3	27	27	27	17	15	14	17	17	14	19	16	17	12	17	17	0	1	0	1	0	0	1	3	1	0	0	0	17	15	14	17	17	14	19	16	17	12	17	17	0	1
A3KN83-2;A3KN83;A3KN83-3;A3KN83-4;Q9Y2G9-3;K7ES28;Q9Y2G9	A3KN83-2;A3KN83;A3KN83-3	43;43;42;21;8;8;8	43;43;42;21;8;8;8	43;43;42;21;8;8;8	Protein strawberry notch homolog 1	SBNO1	>sp|A3KN83-2|SBNO1_HUMAN Isoform 2 of Protein strawberry notch homolog 1 OS=Homo sapiens GN=SBNO1;>sp|A3KN83|SBNO1_HUMAN Protein strawberry notch homolog 1 OS=Homo sapiens GN=SBNO1 PE=1 SV=1;>sp|A3KN83-3|SBNO1_HUMAN Isoform 3 of Protein strawberry notch ho	7	43	43	43	12	14	16	9	9	14	9	9	8	12	13	8	34	35	38	36	31	32	27	23	25	31	33	31	12	14	16	9	9	14	9	9	8	12	13	8	34	35
A4D1E9;C9J8R7;C9JNI1;A4D1E9-2;C9JEQ8;F8WBB5;A4D1E9-3;F8WBY0;F8WCN4	A4D1E9;C9J8R7;C9JNI1;A4D1E9-2;C9JEQ8	17;11;11;11;9;3;3;2;2	17;11;11;11;9;3;3;2;2	17;11;11;11;9;3;3;2;2	GTP-binding protein 10	GTPBP10	>sp|A4D1E9|GTPBA_HUMAN GTP-binding protein 10 OS=Homo sapiens GN=GTPBP10 PE=1 SV=1;>tr|C9J8R7|C9J8R7_HUMAN GTP-binding protein 10 (Fragment) OS=Homo sapiens GN=GTPBP10 PE=1 SV=1;>tr|C9JNI1|C9JNI1_HUMAN GTP-binding protein 10 (Fragment) OS=Homo sapiens GN=G	9	17	17	17	13	13	14	11	11	11	12	11	12	12	12	12	1	1	1	6	6	6	10	12	11	1	0	2	13	13	14	11	11	11	12	11	12	12	12	12	1	1
Q9ULQ0-2;Q9ULQ0;A4D1K4	Q9ULQ0-2;Q9ULQ0;A4D1K4	6;6;6	1;1;1	1;1;1	Striatin-interacting protein 2	STRIP2;FAM40B	>sp|Q9ULQ0-2|STRP2_HUMAN Isoform 2 of Striatin-interacting protein 2 OS=Homo sapiens GN=STRIP2;>sp|Q9ULQ0|STRP2_HUMAN Striatin-interacting protein 2 OS=Homo sapiens GN=STRIP2 PE=1 SV=2;>tr|A4D1K4|A4D1K4_HUMAN Family with sequence similarity 40, member B OS	3	6	1	1	3	3	3	2	3	2	2	2	2	2	3	2	5	4	5	4	4	5	5	4	4	3	5	2	0	0	0	0	1	0	0	0	0	0	0	0	0	0
C9J1X0;A4D1P6;A4D1P6-3	C9J1X0;A4D1P6	16;16;7	16;16;7	2;2;0	WD repeat-containing protein 91	WDR91	>tr|C9J1X0|C9J1X0_HUMAN Uncharacterized protein OS=Homo sapiens GN=WDR91 PE=1 SV=1;>sp|A4D1P6|WDR91_HUMAN WD repeat-containing protein 91 OS=Homo sapiens GN=WDR91 PE=1 SV=2	3	16	16	2	13	13	13	12	13	15	11	10	12	12	14	13	4	4	3	7	7	6	10	8	7	6	5	6	13	13	13	12	13	15	11	10	12	12	14	13	4	4
C9J7X6;A4D1U4	C9J7X6;A4D1U4	3;3	3;3	3;3	Protein LCHN	KIAA1147;LCHN	>tr|C9J7X6|C9J7X6_HUMAN Protein LCHN OS=Homo sapiens GN=KIAA1147 PE=4 SV=1;>sp|A4D1U4|LCHN_HUMAN Protein LCHN OS=Homo sapiens GN=LCHN PE=2 SV=1	2	3	3	3	3	2	3	3	3	3	3	2	2	3	3	3	0	0	0	0	0	0	1	0	0	0	0	0	3	2	3	3	3	3	3	2	2	3	3	3	0	0
F5H4Q5;A5D8V6	F5H4Q5;A5D8V6	6;6	6;6	6;6	Vacuolar protein sorting-associated protein 37C	VPS37C	>tr|F5H4Q5|F5H4Q5_HUMAN Vacuolar protein sorting-associated protein 37C (Fragment) OS=Homo sapiens GN=VPS37C PE=1 SV=1;>sp|A5D8V6|VP37C_HUMAN Vacuolar protein sorting-associated protein 37C OS=Homo sapiens GN=VPS37C PE=1 SV=2	2	6	6	6	5	5	5	3	4	3	3	3	5	5	4	5	2	1	0	1	2	3	2	3	3	0	0	1	5	5	5	3	4	3	3	3	5	5	4	5	2	1
Q5TGE2;A5PLL7;A5PLL7-2	Q5TGE2;A5PLL7;A5PLL7-2	3;3;2	1;1;1	1;1;1	Transmembrane protein 189	TMEM189	>tr|Q5TGE2|Q5TGE2_HUMAN HCG2044780, isoform CRA_b OS=Homo sapiens GN=TMEM189 PE=1 SV=1;>sp|A5PLL7|TM189_HUMAN Transmembrane protein 189 OS=Homo sapiens GN=TMEM189 PE=1 SV=3;>sp|A5PLL7-2|TM189_HUMAN Isoform 2 of Transmembrane protein 189 OS=Homo sapiens GN=	3	3	1	1	1	2	1	1	1	2	1	2	1	1	1	2	0	0	0	0	0	0	0	0	0	0	0	0	1	1	1	0	0	1	1	1	1	0	0	1	0	0
A5PLN9-2;A5PLN9-4;A5PLN9;A5PLN9-5;A5PLN9-7;D6RB83;H0YBF8	A5PLN9-2;A5PLN9-4;A5PLN9;A5PLN9-5;A5PLN9-7	8;8;8;8;6;3;1	8;8;8;8;6;3;1	8;8;8;8;6;3;1	Trafficking protein particle complex subunit 13	TRAPPC13	>sp|A5PLN9-2|TPC13_HUMAN Isoform 2 of Trafficking protein particle complex subunit 13 OS=Homo sapiens GN=TRAPPC13;>sp|A5PLN9-4|TPC13_HUMAN Isoform 3 of Trafficking protein particle complex subunit 13 OS=Homo sapiens GN=TRAPPC13;>sp|A5PLN9|TPC13_HUMAN Traff	7	8	8	8	5	7	7	5	6	7	5	4	4	6	5	7	2	1	0	1	2	0	1	1	1	0	0	3	5	7	7	5	6	7	5	4	4	6	5	7	2	1
A5YKK6;A5YKK6-2;A5YKK6-3;A5YKK6-4;H3BMZ2;H3BVC9;B5MDN3;H3BNB1;H3BTH2;H3BR89;H3BMH0;H3BT18;H3BU44	A5YKK6;A5YKK6-2;A5YKK6-3;A5YKK6-4	92;91;82;55;15;12;10;7;5;3;3;1;1	92;91;82;55;15;12;10;7;5;3;3;1;1	92;91;82;55;15;12;10;7;5;3;3;1;1	CCR4-NOT transcription complex subunit 1	CNOT1	>sp|A5YKK6|CNOT1_HUMAN CCR4-NOT transcription complex subunit 1 OS=Homo sapiens GN=CNOT1 PE=1 SV=2;>sp|A5YKK6-2|CNOT1_HUMAN Isoform 2 of CCR4-NOT transcription complex subunit 1 OS=Homo sapiens GN=CNOT1;>sp|A5YKK6-3|CNOT1_HUMAN Isoform 3 of CCR4-NOT transc	13	92	92	92	64	65	63	58	54	55	52	50	49	57	65	59	45	44	41	55	51	46	79	80	78	31	37	39	64	65	63	58	54	55	52	50	49	57	65	59	45	44
A6H8Y1-7;A6H8Y1-6;A6H8Y1;A6H8Y1-2;A6H8Y1-5;A6H8Y1-4;A6H8Y1-3;H7C5U4;H0YCV8;A6H8Y1-8	A6H8Y1-7;A6H8Y1-6;A6H8Y1;A6H8Y1-2;A6H8Y1-5;A6H8Y1-4;A6H8Y1-3	8;8;8;7;4;4;4;2;2;1	8;8;8;7;4;4;4;2;2;1	8;8;8;7;4;4;4;2;2;1	Transcription factor TFIIIB component B homolog	BDP1	>sp|A6H8Y1-7|BDP1_HUMAN Isoform 7 of Transcription factor TFIIIB component B homolog OS=Homo sapiens GN=BDP1;>sp|A6H8Y1-6|BDP1_HUMAN Isoform 6 of Transcription factor TFIIIB component B homolog OS=Homo sapiens GN=BDP1;>sp|A6H8Y1|BDP1_HUMAN Transcriptio	10	8	8	8	0	2	1	3	1	0	2	3	3	1	3	3	2	3	4	4	4	4	1	2	3	1	0	1	0	2	1	3	1	0	2	3	3	1	3	3	2	3
A6NC98-4;A6NC98;A6NC98-2;A6NC98-5;H7BY33	A6NC98-4;A6NC98;A6NC98-2	3;3;2;1;1	3;3;2;1;1	3;3;2;1;1	Coiled-coil domain-containing protein 88B	CCDC88B	>sp|A6NC98-4|CC88B_HUMAN Isoform 4 of Coiled-coil domain-containing protein 88B OS=Homo sapiens GN=CCDC88B;>sp|A6NC98|CC88B_HUMAN Coiled-coil domain-containing protein 88B OS=Homo sapiens GN=CCDC88B PE=1 SV=1;>sp|A6NC98-2|CC88B_HUMAN Isoform 2 of Coiled-co	5	3	3	3	1	2	1	0	1	2	2	2	2	3	2	1	1	0	0	0	1	1	1	1	0	1	0	1	1	2	1	0	1	2	2	2	2	3	2	1	1	0
H3BTL1;Q9GZQ8;A6NCE7;Q9H492;Q9H492-2	H3BTL1;Q9GZQ8;A6NCE7;Q9H492;Q9H492-2	3;3;3;2;2	3;3;3;2;2	3;3;3;2;2	Microtubule-associated proteins 1A/1B light chain 3B;Microtubule-associated proteins 1A/1B light chain 3 beta 2;Microtubule-associated proteins 1A/1B light chain 3A	MAP1LC3B;MAP1LC3B2;MAP1LC3A	>tr|H3BTL1|H3BTL1_HUMAN Microtubule-associated protein 1 light chain 3 beta, isoform CRA_f OS=Homo sapiens GN=MAP1LC3B PE=3 SV=1;>sp|Q9GZQ8|MLP3B_HUMAN Microtubule-associated proteins 1A/1B light chain 3B OS=Homo sapiens GN=MAP1LC3B PE=1 SV=3;>sp|A6NCE7|MP	5	3	3	3	2	3	2	2	2	2	2	2	2	3	2	2	2	2	2	2	2	2	2	2	2	2	1	2	2	3	2	2	2	2	2	2	2	3	2	2	2	2
A6NCN2	A6NCN2	25	3	3	Keratin-81-like protein KRT121P	KRT121P	>sp|A6NCN2|KR87P_HUMAN Putative keratin-87 protein OS=Homo sapiens GN=KRT87P PE=5 SV=4	1	25	3	3	1	2	0	0	0	0	1	4	1	1	1	1	21	0	1	1	2	2	17	10	18	1	7	0	0	1	0	0	0	0	1	1	1	0	0	1	0	0
A6NCS6	A6NCS6	1	1	1	Uncharacterized protein C2orf72	C2orf72	>sp|A6NCS6|CB072_HUMAN Uncharacterized protein C2orf72 OS=Homo sapiens GN=C2orf72 PE=2 SV=2	1	1	1	1	0	0	1	0	1	1	1	0	1	1	0	0	0	0	0	0	0	0	0	0	0	0	0	0	0	0	1	0	1	1	1	0	1	1	0	0	0	0
A6NDG6;H3BV17	A6NDG6	16;2	16;2	16;2	Phosphoglycolate phosphatase	PGP	>sp|A6NDG6|PGP_HUMAN Phosphoglycolate phosphatase OS=Homo sapiens GN=PGP PE=1 SV=1	2	16	16	16	14	14	13	12	11	11	11	10	11	12	15	14	8	7	7	9	8	9	9	11	10	7	6	8	14	14	13	12	11	11	11	10	11	12	15	14	8	7
A6NDU8	A6NDU8	9	9	9	UPF0600 protein C5orf51	C5orf51	>sp|A6NDU8|CE051_HUMAN UPF0600 protein C5orf51 OS=Homo sapiens GN=C5orf51 PE=1 SV=1	1	9	9	9	5	9	9	6	7	8	3	4	2	7	6	3	4	3	2	1	3	4	4	2	4	1	2	2	5	9	9	6	7	8	3	4	2	7	6	3	4	3
G3V2I3;A6NED2	G3V2I3;A6NED2	5;5	5;5	5;5	RCC1 domain-containing protein 1	RCCD1	>tr|G3V2I3|G3V2I3_HUMAN RCC1 domain-containing protein 1 OS=Homo sapiens GN=RCCD1 PE=1 SV=1;>sp|A6NED2|RCCD1_HUMAN RCC1 domain-containing protein 1 OS=Homo sapiens GN=RCCD1 PE=1 SV=1	2	5	5	5	4	4	4	3	2	3	2	1	2	4	4	2	0	1	0	0	1	0	0	0	0	0	0	0	4	4	4	3	2	3	2	1	2	4	4	2	0	1
P51610-4;A6NEM2;P51610-3	P51610-4;A6NEM2	58;58;22	58;58;22	3;3;0	Host cell factor 1;HCF N-terminal chain 1;HCF N-terminal chain 2;HCF N-terminal chain 3;HCF N-terminal chain 4;HCF N-terminal chain 5;HCF N-terminal chain 6;HCF C-terminal chain 1;HCF C-terminal chain 2;HCF C-terminal chain 3;HCF C-terminal chain 4;HCF C-terminal chain 5;HCF C-terminal chain 6	HCFC1	>sp|P51610-4|HCFC1_HUMAN Isoform 4 of Host cell factor 1 OS=Homo sapiens GN=HCFC1;>tr|A6NEM2|A6NEM2_HUMAN HCF N-terminal chain 5 OS=Homo sapiens GN=HCFC1 PE=1 SV=2	3	58	58	3	44	47	49	39	37	41	40	38	37	42	46	42	33	35	30	33	33	33	41	41	40	27	31	31	44	47	49	39	37	41	40	38	37	42	46	42	33	35
A6NFI3	A6NFI3	5	5	5	Zinc finger protein 316	ZNF316	>sp|A6NFI3|ZN316_HUMAN Zinc finger protein 316 OS=Homo sapiens GN=ZNF316 PE=1 SV=1	1	5	5	5	0	1	1	0	0	1	1	1	0	0	1	1	3	3	3	4	2	2	2	2	1	3	4	1	0	1	1	0	0	1	1	1	0	0	1	1	3	3
Q9UKK9;A6NFX8;A6NJU6;A6NCQ0;H0YEY4;C9JYY9	Q9UKK9;A6NFX8;A6NJU6;A6NCQ0	14;14;10;8;5;3	14;14;10;8;5;3	14;14;10;8;5;3	ADP-sugar pyrophosphatase	NUDT5	>sp|Q9UKK9|NUDT5_HUMAN ADP-sugar pyrophosphatase OS=Homo sapiens GN=NUDT5 PE=1 SV=1;>tr|A6NFX8|A6NFX8_HUMAN ADP-sugar pyrophosphatase OS=Homo sapiens GN=NUDT5 PE=1 SV=1;>tr|A6NJU6|A6NJU6_HUMAN ADP-sugar pyrophosphatase OS=Homo sapiens GN=NUDT5 PE=1 SV=2;>t	6	14	14	14	13	13	14	13	13	13	12	12	11	13	12	12	13	12	14	11	11	10	13	12	12	11	11	13	13	13	14	13	13	13	12	12	11	13	12	12	13	12
P51808;A6NGJ0;F2Z328	P51808;A6NGJ0;F2Z328	2;2;1	2;2;1	2;2;1	Dynein light chain Tctex-type 3	DYNLT3	>sp|P51808|DYLT3_HUMAN Dynein light chain Tctex-type 3 OS=Homo sapiens GN=DYNLT3 PE=1 SV=1;>tr|A6NGJ0|A6NGJ0_HUMAN Dynein light chain Tctex-type 3 OS=Homo sapiens GN=DYNLT3 PE=4 SV=1;>tr|F2Z328|F2Z328_HUMAN Dynein light chain Tctex-type 3 OS=Homo sapiens G	3	2	2	2	2	2	1	2	2	0	2	2	1	2	1	1	0	0	0	0	0	0	0	0	0	0	0	0	2	2	1	2	2	0	2	2	1	2	1	1	0	0
A6NGW1;O95070;E9PIZ0;C9JST7;E9PS11	A6NGW1;O95070;E9PIZ0;C9JST7	4;4;3;3;1	4;4;3;3;1	4;4;3;3;1	Protein YIF1A	YIF1A	>tr|A6NGW1|A6NGW1_HUMAN Protein YIF1A OS=Homo sapiens GN=YIF1A PE=1 SV=1;>sp|O95070|YIF1A_HUMAN Protein YIF1A OS=Homo sapiens GN=YIF1A PE=1 SV=2;>tr|E9PIZ0|E9PIZ0_HUMAN Protein YIF1A (Fragment) OS=Homo sapiens GN=YIF1A PE=1 SV=1;>tr|C9JST7|C9JST7_HUMAN Pro	5	4	4	4	3	3	4	3	3	2	3	3	2	3	4	3	0	0	0	1	0	0	0	0	0	0	0	0	3	3	4	3	3	2	3	3	2	3	4	3	0	0
Q14202;A6NHB5;A6NHN7	Q14202;A6NHB5;A6NHN7	31;31;27	30;30;26	1;1;1	Zinc finger MYM-type protein 3	ZMYM3	>sp|Q14202|ZMYM3_HUMAN Zinc finger MYM-type protein 3 OS=Homo sapiens GN=ZMYM3 PE=1 SV=2;>tr|A6NHB5|A6NHB5_HUMAN Zinc finger MYM-type protein 3 OS=Homo sapiens GN=ZMYM3 PE=1 SV=1;>tr|A6NHN7|A6NHN7_HUMAN Zinc finger MYM-type protein 3 OS=Homo sapiens GN=ZMY	3	31	30	1	23	19	18	19	21	15	20	22	24	23	18	22	8	12	12	16	16	10	10	8	9	8	9	8	22	18	17	18	20	15	19	21	23	22	18	21	7	12
A6NHL2-2;A6NHL2	A6NHL2-2;A6NHL2	10;9	3;2	3;2	Tubulin alpha chain-like 3	TUBAL3	>sp|A6NHL2-2|TBAL3_HUMAN Isoform 2 of Tubulin alpha chain-like 3 OS=Homo sapiens GN=TUBAL3;>sp|A6NHL2|TBAL3_HUMAN Tubulin alpha chain-like 3 OS=Homo sapiens GN=TUBAL3 PE=1 SV=2	2	10	3	3	6	6	5	5	7	7	6	6	6	7	8	4	7	7	7	5	6	4	7	7	7	6	5	4	2	1	1	1	3	3	1	1	1	2	3	0	0	0
A6NHQ2;R4GMW7	A6NHQ2;R4GMW7	5;5	2;2	2;2	rRNA/tRNA 2-O-methyltransferase fibrillarin-like protein 1	FBLL1	>sp|A6NHQ2|FBLL1_HUMAN rRNA/tRNA 2-O-methyltransferase fibrillarin-like protein 1 OS=Homo sapiens GN=FBLL1 PE=3 SV=1;>tr|R4GMW7|R4GMW7_HUMAN rRNA/tRNA 2-O-methyltransferase fibrillarin-like protein 1 OS=Homo sapiens GN=FBLL1 PE=1 SV=1	2	5	2	2	5	5	4	5	5	5	5	5	5	4	4	4	4	2	1	3	3	3	5	5	5	2	3	5	2	2	1	2	2	2	2	2	2	1	1	1	2	0
A6NHR9;A6NHR9-2;J3KTL8;A6NHR9-3;J3QSH1;J3KRK8	A6NHR9;A6NHR9-2;J3KTL8	71;70;44;27;5;2	71;70;44;27;5;2	71;70;44;27;5;2	Structural maintenance of chromosomes flexible hinge domain-containing protein 1	SMCHD1	>sp|A6NHR9|SMHD1_HUMAN Structural maintenance of chromosomes flexible hinge domain-containing protein 1 OS=Homo sapiens GN=SMCHD1 PE=1 SV=2;>sp|A6NHR9-2|SMHD1_HUMAN Isoform 2 of Structural maintenance of chromosomes flexible hinge domain-containing protein	6	71	71	71	41	45	39	38	40	37	41	43	46	38	35	32	15	12	11	20	20	14	23	24	23	11	12	17	41	45	39	38	40	37	41	43	46	38	35	32	15	12
A6NHX0;A6NNH0;F2Z3I9;F2Z2C1;F8WD52;B7WPJ3;Q8WTX7	A6NHX0;A6NNH0	4;3;1;1;1;1;1	4;3;1;1;1;1;1	4;3;1;1;1;1;1	GATS-like protein 2;GATS-like protein 1	GATSL2;GATSL1	>sp|A6NHX0|GATL2_HUMAN GATS-like protein 2 OS=Homo sapiens GN=GATSL2 PE=2 SV=3;>sp|A6NNH0|GATL1_HUMAN GATS-like protein 1 OS=Homo sapiens GN=GATSL1 PE=3 SV=2	7	4	4	4	3	4	3	3	4	4	3	3	3	3	4	2	1	0	1	0	0	0	0	0	0	1	0	0	3	4	3	3	4	4	3	3	3	3	4	2	1	0
A6NIE6	A6NIE6	5	1	1	Putative RRN3-like protein RRN3P2	RRN3P2	>sp|A6NIE6|RN3P2_HUMAN Putative RRN3-like protein RRN3P2 OS=Homo sapiens GN=RRN3P2 PE=5 SV=3	1	5	1	1	3	3	2	2	1	2	1	2	2	2	3	2	3	4	3	1	2	2	3	2	3	1	1	1	0	0	0	0	0	0	0	0	0	0	0	0	1	1
A6NIH7	A6NIH7	7	7	7	Protein unc-119 homolog B	UNC119B	>sp|A6NIH7|U119B_HUMAN Protein unc-119 homolog B OS=Homo sapiens GN=UNC119B PE=1 SV=1	1	7	7	7	5	5	5	3	6	5	4	4	0	4	6	4	2	3	3	2	2	3	5	5	5	3	2	3	5	5	5	3	6	5	4	4	0	4	6	4	2	3
Q5JSL3;A6NIW2	Q5JSL3;A6NIW2	19;19	19;19	17;17	Dedicator of cytokinesis protein 11	DOCK11	>sp|Q5JSL3|DOC11_HUMAN Dedicator of cytokinesis protein 11 OS=Homo sapiens GN=DOCK11 PE=1 SV=2;>tr|A6NIW2|A6NIW2_HUMAN Dedicator of cytokinesis protein 11 OS=Homo sapiens GN=DOCK11 PE=1 SV=2	2	19	19	17	10	14	11	10	10	8	11	10	11	14	12	10	4	3	3	4	6	4	8	8	7	4	4	3	10	14	11	10	10	8	11	10	11	14	12	10	4	3
A6NJ78;A6NJ78-2;B5MC64;A6NJ78-3;F8WD83;A6NJ78-4;P0C7V9	A6NJ78	12;5;2;2;2;2;1	12;5;2;2;2;2;1	12;5;2;2;2;2;1	Probable methyltransferase-like protein 15	METTL15	>sp|A6NJ78|MET15_HUMAN Probable methyltransferase-like protein 15 OS=Homo sapiens GN=METTL15 PE=2 SV=1	7	12	12	12	6	7	8	9	7	6	8	8	6	8	3	6	1	0	1	1	1	1	3	5	4	0	1	0	6	7	8	9	7	6	8	8	6	8	3	6	1	0
A6NK28;Q13163-4;Q13163-2;Q13163-3;Q13163	A6NK28;Q13163-4;Q13163-2;Q13163-3;Q13163	1;1;1;1;1	1;1;1;1;1	1;1;1;1;1	Dual specificity mitogen-activated protein kinase kinase 5	MAP2K5	>tr|A6NK28|A6NK28_HUMAN Dual-specificity mitogen-activated protein kinase kinase 5 OS=Homo sapiens GN=MAP2K5 PE=1 SV=1;>sp|Q13163-4|MP2K5_HUMAN Isoform 4 of Dual specificity mitogen-activated protein kinase kinase 5 OS=Homo sapiens GN=MAP2K5;>sp|Q13163-2|M	5	1	1	1	0	0	0	0	1	1	0	0	0	0	0	0	0	0	0	0	0	0	0	0	0	0	0	0	0	0	0	0	1	1	0	0	0	0	0	0	0	0
A6NKD9;H0YJE0;G3V5D5;G3V2D7;G3V4C8;H0YJY5	A6NKD9	8;2;1;1;1;1	8;2;1;1;1;1	8;2;1;1;1;1	Coiled-coil domain-containing protein 85C	CCDC85C	>sp|A6NKD9|CC85C_HUMAN Coiled-coil domain-containing protein 85C OS=Homo sapiens GN=CCDC85C PE=1 SV=1	6	8	8	8	7	8	8	4	3	4	3	5	5	5	6	5	5	3	2	1	3	3	4	5	4	2	3	2	7	8	8	4	3	4	3	5	5	5	6	5	5	3
A6NKT7;J3KNE0	A6NKT7;J3KNE0	58;58	1;1	0;0	RanBP2-like and GRIP domain-containing protein 3	RGPD3	>sp|A6NKT7|RGPD3_HUMAN RanBP2-like and GRIP domain-containing protein 3 OS=Homo sapiens GN=RGPD3 PE=2 SV=2;>tr|J3KNE0|J3KNE0_HUMAN RanBP2-like and GRIP domain-containing protein 3 OS=Homo sapiens GN=RGPD3 PE=4 SV=2	2	58	1	0	39	42	41	33	33	31	38	36	36	38	31	36	36	41	36	37	36	34	25	30	29	32	34	28	1	1	1	1	1	0	1	1	1	1	0	0	0	0
A6NLH6;Q9P003	A6NLH6;Q9P003	1;1	1;1	1;1	Protein cornichon homolog 4	CNIH4	>tr|A6NLH6|A6NLH6_HUMAN Protein cornichon homolog 4 OS=Homo sapiens GN=CNIH4 PE=1 SV=1;>sp|Q9P003|CNIH4_HUMAN Protein cornichon homolog 4 OS=Homo sapiens GN=CNIH4 PE=1 SV=1	2	1	1	1	1	1	1	1	1	1	1	1	1	1	1	1	0	1	0	0	0	0	0	0	1	0	0	1	1	1	1	1	1	1	1	1	1	1	1	1	0	1
Q92599-2;A6NMH6;Q92599-4;Q92599;A6NFQ9;F8W8I8;A0A087X142;Q92599-3;C9J4G8;C9JV02	Q92599-2;A6NMH6;Q92599-4;Q92599;A6NFQ9;F8W8I8;A0A087X142;Q92599-3	14;14;14;14;13;13;12;11;4;4	10;10;10;10;9;9;8;7;4;3	10;10;10;10;9;9;8;7;4;3	Septin-8	SEPT8	>sp|Q92599-2|SEPT8_HUMAN Isoform 2 of Septin-8 OS=Homo sapiens GN=SEPT8;>tr|A6NMH6|A6NMH6_HUMAN Septin-8 OS=Homo sapiens GN=SEPT8 PE=1 SV=1;>sp|Q92599-4|SEPT8_HUMAN Isoform 4 of Septin-8 OS=Homo sapiens GN=SEPT8;>sp|Q92599|SEPT8_HUMAN Septin-8 OS=Homo sapi	10	14	10	10	12	11	12	10	10	11	10	12	9	11	12	13	9	11	14	10	9	9	11	10	11	9	10	10	9	8	9	7	8	8	7	9	7	8	9	10	5	7
E9PJK1;E9PRJ8;H0YDL9;H0YDJ9;P60033;E9PIF1;A6NMH8;E9PM31;H0YEE2	E9PJK1;E9PRJ8;H0YDL9;H0YDJ9;P60033;E9PIF1;A6NMH8	3;3;3;3;3;3;3;1;1	3;3;3;3;3;3;3;1;1	3;3;3;3;3;3;3;1;1	CD81 antigen	CD81	>tr|E9PJK1|E9PJK1_HUMAN Tetraspanin OS=Homo sapiens GN=CD81 PE=1 SV=1;>tr|E9PRJ8|E9PRJ8_HUMAN Tetraspanin (Fragment) OS=Homo sapiens GN=CD81 PE=1 SV=1;>tr|H0YDL9|H0YDL9_HUMAN Tetraspanin (Fragment) OS=Homo sapiens GN=CD81 PE=1 SV=1;>tr|H0YDJ9|H0YDJ9_HUMAN	9	3	3	3	2	2	3	3	3	3	3	3	3	3	3	3	0	0	0	0	0	0	0	0	0	0	0	1	2	2	3	3	3	3	3	3	3	3	3	3	0	0
O60879-2;A6NML8;O60879-3;O60879;K4DI95;C9J6U3	O60879-2;A6NML8;O60879-3;O60879;K4DI95;C9J6U3	25;25;25;25;25;25	25;25;25;25;25;25	25;25;25;25;25;25	Protein diaphanous homolog 2	DIAPH2	>sp|O60879-2|DIAP2_HUMAN Isoform 2 of Protein diaphanous homolog 2 OS=Homo sapiens GN=DIAPH2;>tr|A6NML8|A6NML8_HUMAN Diaphanous homolog 2 (Drosophila), isoform CRA_c OS=Homo sapiens GN=DIAPH2 PE=1 SV=3;>sp|O60879-3|DIAP2_HUMAN Isoform 3 of Protein diaphano	6	25	25	25	20	18	17	18	20	14	15	13	10	18	16	17	10	16	16	11	13	15	13	13	13	8	8	13	20	18	17	18	20	14	15	13	10	18	16	17	10	16
P46020-2;P46020;A6NMN0;P46020-3;A6NIT2	P46020-2;P46020;A6NMN0;P46020-3;A6NIT2	25;25;25;24;24	25;25;25;24;24	24;24;24;23;23	Phosphorylase b kinase regulatory subunit alpha, skeletal muscle isoform	PHKA1	>sp|P46020-2|KPB1_HUMAN Isoform 2 of Phosphorylase b kinase regulatory subunit alpha, skeletal muscle isoform OS=Homo sapiens GN=PHKA1;>sp|P46020|KPB1_HUMAN Phosphorylase b kinase regulatory subunit alpha, skeletal muscle isoform OS=Homo sapiens GN=PHKA1 P	5	25	25	24	17	16	15	17	17	15	11	12	12	14	18	14	7	6	7	7	7	5	6	10	8	4	5	9	17	16	15	17	17	15	11	12	12	14	18	14	7	6
P09884;A6NMQ1;A0A087WU64	P09884;A6NMQ1;A0A087WU64	57;57;56	57;57;56	57;57;56	DNA polymerase alpha catalytic subunit;DNA polymerase	POLA1	>sp|P09884|DPOLA_HUMAN DNA polymerase alpha catalytic subunit OS=Homo sapiens GN=POLA1 PE=1 SV=2;>tr|A6NMQ1|A6NMQ1_HUMAN DNA polymerase OS=Homo sapiens GN=POLA1 PE=1 SV=1;>tr|A0A087WU64|A0A087WU64_HUMAN DNA polymerase alpha catalytic subunit OS=Homo sapien	3	57	57	57	33	30	29	25	25	28	25	31	25	28	26	26	38	36	36	37	36	33	38	40	40	37	38	33	33	30	29	25	25	28	25	31	25	28	26	26	38	36
O43768-2;O43768;O43768-9;O43768-3;O43768-4;A6NMQ3;Q5T5H1;O43768-6;O43768-5;O43768-7;O43768-8;H3BTD3;P56211-2	O43768-2;O43768;O43768-9;O43768-3;O43768-4;A6NMQ3;Q5T5H1;O43768-6;O43768-5;O43768-7;O43768-8	11;11;11;11;11;11;11;10;10;10;6;1;1	11;11;11;11;11;11;11;10;10;10;6;1;1	10;10;10;10;10;10;10;9;9;9;6;0;0	Alpha-endosulfine	ENSA	>sp|O43768-2|ENSA_HUMAN Isoform 2 of Alpha-endosulfine OS=Homo sapiens GN=ENSA;>sp|O43768|ENSA_HUMAN Alpha-endosulfine OS=Homo sapiens GN=ENSA PE=1 SV=1;>sp|O43768-9|ENSA_HUMAN Isoform 9 of Alpha-endosulfine OS=Homo sapiens GN=ENSA;>sp|O43768-3|ENSA_HUMAN	13	11	11	10	10	7	10	6	9	10	8	8	6	10	10	7	8	9	11	10	9	8	10	6	10	8	8	7	10	7	10	6	9	10	8	8	6	10	10	7	8	9
A6NN50;O75147;O75147-2;O75147-1;O75147-4;A8MSZ8	A6NN50;O75147;O75147-2;O75147-1;O75147-4;A8MSZ8	27;27;26;26;26;15	27;27;26;26;26;15	27;27;26;26;26;15	Obscurin-like protein 1	OBSL1	>tr|A6NN50|A6NN50_HUMAN Obscurin-like protein 1 OS=Homo sapiens GN=OBSL1 PE=1 SV=1;>sp|O75147|OBSL1_HUMAN Obscurin-like protein 1 OS=Homo sapiens GN=OBSL1 PE=1 SV=4;>sp|O75147-2|OBSL1_HUMAN Isoform 2 of Obscurin-like protein 1 OS=Homo sapiens GN=OBSL1;>sp|	6	27	27	27	17	19	20	11	12	12	12	12	13	15	19	12	4	3	6	2	6	4	10	10	8	4	5	6	17	19	20	11	12	12	12	12	13	15	19	12	4	3
A6NNI4;P21926;G8JLH6	A6NNI4;P21926;G8JLH6	1;1;1	1;1;1	1;1;1	CD9 antigen	CD9	>tr|A6NNI4|A6NNI4_HUMAN Tetraspanin OS=Homo sapiens GN=CD9 PE=1 SV=1;>sp|P21926|CD9_HUMAN CD9 antigen OS=Homo sapiens GN=CD9 PE=1 SV=4;>tr|G8JLH6|G8JLH6_HUMAN Tetraspanin (Fragment) OS=Homo sapiens GN=CD9 PE=1 SV=1	3	1	1	1	1	1	1	1	1	1	1	1	1	1	1	1	0	0	0	0	0	0	0	0	1	0	0	0	1	1	1	1	1	1	1	1	1	1	1	1	0	0
Q15257-2;A6PVN5;Q15257;F6WIT2;Q15257-3;Q5T949;Q5T948;A6PVN9;Q15257-4;A6PVN6;Q68CR8;A6PVN8;A6PVN7;B7ZBQ0;C9IZ76;B7ZBP9;B7ZBP7;B4DDQ6;H0Y6E5	Q15257-2;A6PVN5;Q15257;F6WIT2;Q15257-3;Q5T949;Q5T948;A6PVN9;Q15257-4;A6PVN6	11;11;10;9;9;7;7;7;7;6;5;5;4;3;3;1;1;1;1	11;11;10;9;9;7;7;7;7;6;5;5;4;3;3;1;1;1;1	11;11;10;9;9;7;7;7;7;6;5;5;4;3;3;1;1;1;1	Serine/threonine-protein phosphatase 2A activator	PPP2R4	>sp|Q15257-2|PTPA_HUMAN Isoform 1 of Serine/threonine-protein phosphatase 2A activator OS=Homo sapiens GN=PPP2R4;>tr|A6PVN5|A6PVN5_HUMAN Serine/threonine-protein phosphatase 2A activator OS=Homo sapiens GN=PPP2R4 PE=1 SV=1;>sp|Q15257|PTPA_HUMAN Serine/thre	19	11	11	11	9	10	8	9	8	8	9	8	8	10	9	8	8	8	6	8	8	8	6	7	6	8	7	7	9	10	8	9	8	8	9	8	8	10	9	8	8	8
Q99755-3;A6PW57;Q99755;Q99755-2;Q99755-4;A6PW58;A2A5X0;O14986-3;O14986;O14986-2	Q99755-3;A6PW57;Q99755;Q99755-2;Q99755-4	14;14;14;13;13;2;2;1;1;1	14;14;14;13;13;2;2;1;1;1	5;5;5;5;5;2;2;0;0;0	Phosphatidylinositol 4-phosphate 5-kinase type-1 alpha	PIP5K1A	>sp|Q99755-3|PI51A_HUMAN Isoform 3 of Phosphatidylinositol 4-phosphate 5-kinase type-1 alpha OS=Homo sapiens GN=PIP5K1A;>tr|A6PW57|A6PW57_HUMAN Phosphatidylinositol 4-phosphate 5-kinase type-1 alpha OS=Homo sapiens GN=PIP5K1A PE=1 SV=2;>sp|Q99755|PI51A_HUM	10	14	14	5	9	10	11	11	9	7	9	11	11	10	11	10	1	1	2	2	3	2	1	4	1	1	2	2	9	10	11	11	9	7	9	11	11	10	11	10	1	1
A6ZJ12;Q9H633;Q9H633-4;Q9H633-2;Q9H633-3;H0Y735;A2AAZ6	A6ZJ12;Q9H633;Q9H633-4;Q9H633-2	3;2;2;2;1;1;1	3;2;2;2;1;1;1	2;2;2;2;1;0;0	Ribonuclease P protein subunit p21	TRIM39R;RPP21	>tr|A6ZJ12|A6ZJ12_HUMAN Protein TRIM39-RPP21 (Fragment) OS=Homo sapiens GN=TRIM39R PE=2 SV=1;>sp|Q9H633|RPP21_HUMAN Ribonuclease P protein subunit p21 OS=Homo sapiens GN=RPP21 PE=1 SV=1;>sp|Q9H633-4|RPP21_HUMAN Isoform 4 of Ribonuclease P protein subunit p	7	3	3	2	1	1	1	0	1	1	0	1	0	1	0	0	0	1	0	1	0	1	1	1	1	1	1	1	1	1	1	0	1	1	0	1	0	1	0	0	0	1
A6ZKI3;Q17RB0	A6ZKI3;Q17RB0	4;3	4;3	2;1	Protein FAM127A;Protein FAM127C	FAM127A;FAM127C	>sp|A6ZKI3|F127A_HUMAN Protein FAM127A OS=Homo sapiens GN=FAM127A PE=1 SV=1;>sp|Q17RB0|F127C_HUMAN Protein FAM127C OS=Homo sapiens GN=FAM127C PE=2 SV=1	2	4	4	2	4	3	3	3	4	3	3	4	3	3	3	3	2	2	4	0	3	3	1	1	1	1	1	1	4	3	3	3	4	3	3	4	3	3	3	3	2	2
S4R3H3;S4R393;A7E2V4-5;S4R410;A7E2V4;A7E2V4-3;A7E2V4-4;H7BZ52;A7E2V4-2;S4R3B3;H7C453	S4R3H3;S4R393;A7E2V4-5;S4R410;A7E2V4;A7E2V4-3;A7E2V4-4;H7BZ52;A7E2V4-2	3;3;3;3;3;3;3;2;2;1;1	3;3;3;3;3;3;3;2;2;1;1	3;3;3;3;3;3;3;2;2;1;1	Zinc finger SWIM domain-containing protein 8	ZSWIM8	>tr|S4R3H3|S4R3H3_HUMAN Zinc finger SWIM domain-containing protein 8 OS=Homo sapiens GN=ZSWIM8 PE=1 SV=1;>tr|S4R393|S4R393_HUMAN Zinc finger SWIM domain-containing protein 8 OS=Homo sapiens GN=ZSWIM8 PE=1 SV=1;>sp|A7E2V4-5|ZSWM8_HUMAN Isoform 5 of Zinc fin	11	3	3	3	0	1	1	0	0	0	0	0	0	0	0	1	2	2	2	2	2	2	2	2	1	1	2	2	0	1	1	0	0	0	0	0	0	0	0	1	2	2
A8K2U0;F5H2Z2;H0YGG5;F5GXP1	A8K2U0;F5H2Z2;H0YGG5	12;6;6;1	12;6;6;1	12;6;6;1	Alpha-2-macroglobulin-like protein 1	A2ML1	>sp|A8K2U0|A2ML1_HUMAN Alpha-2-macroglobulin-like protein 1 OS=Homo sapiens GN=A2ML1 PE=1 SV=3;>tr|F5H2Z2|F5H2Z2_HUMAN Alpha-2-macroglobulin-like protein 1 OS=Homo sapiens GN=A2ML1 PE=4 SV=1;>tr|H0YGG5|H0YGG5_HUMAN Alpha-2-macroglobulin-like protein 1 (Fra	4	12	12	12	0	0	0	0	0	0	0	0	0	0	0	0	0	1	1	12	1	0	0	4	3	3	1	0	0	0	0	0	0	0	0	0	0	0	0	0	0	1
P14678-2;P14678;A8MT02;P14678-3;J3QLE5;P63162;P63162-2;J3KRY3;S4R3P3	P14678-2;P14678;A8MT02;P14678-3;J3QLE5;P63162;P63162-2;J3KRY3;S4R3P3	10;10;10;10;9;9;9;5;5	10;10;10;10;9;9;9;5;5	10;10;10;10;9;9;9;5;5	Small nuclear ribonucleoprotein-associated proteins B and B;Small nuclear ribonucleoprotein-associated protein N	SNRPB;SNRPN	>sp|P14678-2|RSMB_HUMAN Isoform SM-B of Small nuclear ribonucleoprotein-associated proteins B and B OS=Homo sapiens GN=SNRPB;>sp|P14678|RSMB_HUMAN Small nuclear ribonucleoprotein-associated proteins B and B OS=Homo sapiens GN=SNRPB PE=1 SV=2;>tr|A8MT02|A	9	10	10	10	7	8	9	8	8	8	8	8	8	7	8	7	8	8	8	8	8	6	7	8	8	8	7	7	7	8	9	8	8	8	8	8	8	7	8	7	8	8
A8MT69;A8MT69-2;J3QR35;J3QR01;J3QRS1	A8MT69;A8MT69-2;J3QR35;J3QR01;J3QRS1	2;1;1;1;1	2;1;1;1;1	2;1;1;1;1	Centromere protein X	STRA13	>sp|A8MT69|CENPX_HUMAN Centromere protein X OS=Homo sapiens GN=STRA13 PE=1 SV=1;>sp|A8MT69-2|CENPX_HUMAN Isoform 2 of Centromere protein X OS=Homo sapiens GN=STRA13;>tr|J3QR35|J3QR35_HUMAN Centromere protein X (Fragment) OS=Homo sapiens GN=STRA13 PE=4 SV=1	5	2	2	2	2	2	2	2	2	2	2	1	2	2	2	1	0	0	1	0	0	0	1	1	0	0	0	0	2	2	2	2	2	2	2	1	2	2	2	1	0	0
A8MTK3;Q9NUX5;H7C4C7;Q9NUX5-2;B7Z7M5;H7C0Z6;Q5MJ35;Q5MJ34	A8MTK3;Q9NUX5;H7C4C7;Q9NUX5-2;B7Z7M5	3;3;2;2;2;1;1;1	3;3;2;2;2;1;1;1	3;3;2;2;2;1;1;1	Protection of telomeres protein 1	POT1	>tr|A8MTK3|A8MTK3_HUMAN POT1 protection of telomeres 1 homolog (S. pombe), isoform CRA_a OS=Homo sapiens GN=POT1 PE=4 SV=1;>sp|Q9NUX5|POTE1_HUMAN Protection of telomeres protein 1 OS=Homo sapiens GN=POT1 PE=1 SV=1;>tr|H7C4C7|H7C4C7_HUMAN Protection of telo	8	3	3	3	3	2	3	2	2	2	3	2	1	3	2	2	0	1	0	0	1	0	0	1	0	0	0	0	3	2	3	2	2	2	3	2	1	3	2	2	0	1
A8MTX4;A8MYG7;Q9UPM9;H7C3B7;Q9UPM9-2	A8MTX4;A8MYG7;Q9UPM9;H7C3B7;Q9UPM9-2	2;2;2;1;1	2;2;2;1;1	2;2;2;1;1	B9 domain-containing protein 1	B9D1	>tr|A8MTX4|A8MTX4_HUMAN B9 domain-containing protein 1 OS=Homo sapiens GN=B9D1 PE=4 SV=1;>tr|A8MYG7|A8MYG7_HUMAN Uncharacterized protein OS=Homo sapiens GN=B9D1 PE=4 SV=1;>sp|Q9UPM9|B9D1_HUMAN B9 domain-containing protein 1 OS=Homo sapiens GN=B9D1 PE=2 SV=	5	2	2	2	1	2	2	0	0	2	0	1	0	1	1	2	0	0	0	0	0	0	0	0	0	0	0	0	1	2	2	0	0	2	0	1	0	1	1	2	0	0
A8MTY9;O14972-2;O14972;A8MY26	A8MTY9;O14972-2;O14972;A8MY26	6;6;6;5	6;6;6;5	6;6;6;5	Down syndrome critical region protein 3	DSCR3	>tr|A8MTY9|A8MTY9_HUMAN Down syndrome critical region protein 3 OS=Homo sapiens GN=DSCR3 PE=4 SV=1;>sp|O14972-2|DSCR3_HUMAN Isoform 2 of Down syndrome critical region protein 3 OS=Homo sapiens GN=DSCR3;>sp|O14972|DSCR3_HUMAN Down syndrome critical region p	4	6	6	6	6	6	5	5	5	6	6	4	5	5	5	5	2	1	2	1	1	1	1	1	1	1	1	2	6	6	5	5	5	6	6	4	5	5	5	5	2	1
A8MU21;Q9BVK8;Q9BVK8-2	A8MU21;Q9BVK8;Q9BVK8-2	4;4;3	4;4;3	4;4;3	Transmembrane protein 147	TMEM147	>tr|A8MU21|A8MU21_HUMAN Transmembrane protein 147 OS=Homo sapiens GN=TMEM147 PE=4 SV=1;>sp|Q9BVK8|TM147_HUMAN Transmembrane protein 147 OS=Homo sapiens GN=TMEM147 PE=1 SV=1;>sp|Q9BVK8-2|TM147_HUMAN Isoform 2 of Transmembrane protein 147 OS=Homo sapiens GN=	3	4	4	4	1	1	2	3	2	3	4	2	3	4	4	2	0	0	0	0	0	0	0	0	0	0	0	0	1	1	2	3	2	3	4	2	3	4	4	2	0	0
P55854;A8MUA9;P55854-2;A8MU27	P55854;A8MUA9;P55854-2;A8MU27	3;3;3;3	1;1;1;1	1;1;1;1	Small ubiquitin-related modifier 3	SUMO3	>sp|P55854|SUMO3_HUMAN Small ubiquitin-related modifier 3 OS=Homo sapiens GN=SUMO3 PE=1 SV=2;>tr|A8MUA9|A8MUA9_HUMAN SMT3 suppressor of mif two 3 homolog 3 (Yeast), isoform CRA_d OS=Homo sapiens GN=SUMO3 PE=1 SV=1;>sp|P55854-2|SUMO3_HUMAN Isoform 2 of Smal	4	3	1	1	2	2	2	3	2	3	2	3	3	3	2	3	1	2	2	1	2	1	1	1	1	2	2	1	1	1	1	1	0	1	1	1	1	1	1	1	0	0
Q53HC9;A8MUM1;F8WDS8;C9J0U9;D3YTH5;F8WDX0;F8WB12;C9JVR6	Q53HC9;A8MUM1;F8WDS8;C9J0U9;D3YTH5	6;6;3;3;3;2;2;2	6;6;3;3;3;2;2;2	6;6;3;3;3;2;2;2	Protein TSSC1	TSSC1	>sp|Q53HC9|TSSC1_HUMAN Protein TSSC1 OS=Homo sapiens GN=TSSC1 PE=1 SV=2;>tr|A8MUM1|A8MUM1_HUMAN Protein TSSC1 OS=Homo sapiens GN=TSSC1 PE=1 SV=2;>tr|F8WDS8|F8WDS8_HUMAN Protein TSSC1 OS=Homo sapiens GN=TSSC1 PE=1 SV=1;>tr|C9J0U9|C9J0U9_HUMAN Protein TSSC1	8	6	6	6	4	3	4	3	2	2	2	2	3	4	3	2	1	2	3	3	3	3	2	2	1	2	3	2	4	3	4	3	2	2	2	2	3	4	3	2	1	2
A8MUX0	A8MUX0	4	4	4	Keratin-associated protein 16-1	KRTAP16-1	>sp|A8MUX0|KR161_HUMAN Keratin-associated protein 16-1 OS=Homo sapiens GN=KRTAP16-1 PE=3 SV=1	1	4	4	4	0	0	0	0	0	0	1	0	0	0	0	0	4	0	0	1	0	0	0	0	0	0	0	0	0	0	0	0	0	0	1	0	0	0	0	0	4	0
A8MVW0	A8MVW0	2	2	2	Protein FAM171A2	FAM171A2	>sp|A8MVW0|F1712_HUMAN Protein FAM171A2 OS=Homo sapiens GN=FAM171A2 PE=1 SV=1	1	2	2	2	1	1	1	0	0	0	0	0	1	0	0	0	0	0	0	0	0	0	1	1	1	0	1	0	1	1	1	0	0	0	0	0	1	0	0	0	0	0
A8MVZ6;Q96G01-4;Q96G01-3;Q96G01;A0A087WYJ7;F8VZX7;Q96G01-2;F8W056	A8MVZ6;Q96G01-4;Q96G01-3;Q96G01	8;8;8;8;2;1;1;1	4;4;4;4;1;1;1;1	4;4;4;4;1;1;1;1	Protein bicaudal D homolog 1	BICD1	>tr|A8MVZ6|A8MVZ6_HUMAN BICD1 protein OS=Homo sapiens GN=GLYAT PE=2 SV=3;>sp|Q96G01-4|BICD1_HUMAN Isoform 4 of Protein bicaudal D homolog 1 OS=Homo sapiens GN=BICD1;>sp|Q96G01-3|BICD1_HUMAN Isoform 3 of Protein bicaudal D homolog 1 OS=Homo sapiens GN=BICD1	8	8	4	4	5	5	4	5	5	6	4	4	3	4	3	4	3	6	5	5	5	4	4	4	3	4	4	4	2	3	2	3	3	3	2	2	1	1	1	2	0	2
A8MXP9;Q68E03	A8MXP9	58;12	58;12	2;2		MATR3	>tr|A8MXP9|A8MXP9_HUMAN Matrin-3 OS=Homo sapiens GN=MATR3 PE=1 SV=1	2	58	58	2	43	42	41	41	39	40	41	42	43	42	41	36	42	41	48	45	45	45	43	45	47	50	47	43	43	42	41	41	39	40	41	42	43	42	41	36	42	41
A8MZH8;A8MXQ1;P53801	A8MZH8;A8MXQ1;P53801	1;1;1	1;1;1	1;1;1	Pituitary tumor-transforming gene 1 protein-interacting protein	PTTG1IP	>tr|A8MZH8|A8MZH8_HUMAN Pituitary tumor-transforming gene 1 protein-interacting protein OS=Homo sapiens GN=PTTG1IP PE=4 SV=1;>tr|A8MXQ1|A8MXQ1_HUMAN Pituitary tumor-transforming gene 1 protein-interacting protein OS=Homo sapiens GN=PTTG1IP PE=4 SV=1;>sp|P5	3	1	1	1	1	1	0	1	1	1	1	0	1	1	1	1	1	0	0	1	1	0	1	0	0	1	1	1	1	1	0	1	1	1	1	0	1	1	1	1	1	0
A8MXV4	A8MXV4	13	13	13	Nucleoside diphosphate-linked moiety X motif 19, mitochondrial	NUDT19	>sp|A8MXV4|NUD19_HUMAN Nucleoside diphosphate-linked moiety X motif 19, mitochondrial OS=Homo sapiens GN=NUDT19 PE=1 SV=1	1	13	13	13	7	8	10	9	10	7	8	11	10	11	8	9	1	0	0	0	2	1	2	3	1	0	0	2	7	8	10	9	10	7	8	11	10	11	8	9	1	0
Q14896-2;Q14896;A8MXZ9;F5GZR4	Q14896-2;Q14896;A8MXZ9	3;3;3;1	3;3;3;1	3;3;3;1	Myosin-binding protein C, cardiac-type	MYBPC3	>sp|Q14896-2|MYPC3_HUMAN Isoform 2 of Myosin-binding protein C, cardiac-type OS=Homo sapiens GN=MYBPC3;>sp|Q14896|MYPC3_HUMAN Myosin-binding protein C, cardiac-type OS=Homo sapiens GN=MYBPC3 PE=1 SV=4;>tr|A8MXZ9|A8MXZ9_HUMAN Myosin-binding protein C, cardi	4	3	3	3	1	1	0	0	0	0	0	0	0	0	0	1	0	0	0	1	2	1	2	3	3	1	1	0	1	1	0	0	0	0	0	0	0	0	0	1	0	0
Q9BZG1-4;Q9BZG1;A8MYQ9;C9JBG0;E7ES60;Q9BZG1-2;C9JY26;V9GY61;K7EJW7;K7EIF2;H7C0Y7;J3QLC6	Q9BZG1-4;Q9BZG1;A8MYQ9;C9JBG0;E7ES60;Q9BZG1-2;C9JY26	7;7;7;6;6;5;4;3;3;3;3;1	7;7;7;6;6;5;4;3;3;3;3;1	7;7;7;6;6;5;4;3;3;3;3;1	Ras-related protein Rab-34	RAB34	>sp|Q9BZG1-4|RAB34_HUMAN Isoform 4 of Ras-related protein Rab-34 OS=Homo sapiens GN=RAB34;>sp|Q9BZG1|RAB34_HUMAN Ras-related protein Rab-34 OS=Homo sapiens GN=RAB34 PE=1 SV=1;>tr|A8MYQ9|A8MYQ9_HUMAN Ras-related protein Rab-34, isoform NARR OS=Homo sapiens	12	7	7	7	6	2	3	4	2	3	2	4	4	3	4	4	0	0	0	0	0	0	0	0	0	0	0	0	6	2	3	4	2	3	2	4	4	3	4	4	0	0
Q16623-3;Q16623-2;A8MZ54;Q16623	Q16623-3;Q16623-2;A8MZ54;Q16623	3;3;3;3	3;3;3;3	3;3;3;3	Syntaxin-1A	STX1A	>sp|Q16623-3|STX1A_HUMAN Isoform 3 of Syntaxin-1A OS=Homo sapiens GN=STX1A;>sp|Q16623-2|STX1A_HUMAN Isoform 2 of Syntaxin-1A OS=Homo sapiens GN=STX1A;>tr|A8MZ54|A8MZ54_HUMAN Syntaxin-1A OS=Homo sapiens GN=STX1A PE=1 SV=1;>sp|Q16623|STX1A_HUMAN Syntaxin-1A	4	3	3	3	0	0	0	0	0	0	0	0	0	0	0	0	1	0	1	1	3	1	0	0	1	0	2	0	0	0	0	0	0	0	0	0	0	0	0	0	1	0
A9IYQ1	A9IYQ1	15	1	1		PDS5B	>tr|A9IYQ1|A9IYQ1_HUMAN Sister chromatid cohesion protein PDS5 homolog B (Fragment) OS=Homo sapiens GN=PDS5B PE=1 SV=1	1	15	1	1	11	10	9	8	5	6	11	9	8	11	13	8	8	11	10	11	11	10	11	11	10	10	10	9	0	1	0	0	0	0	1	0	1	0	1	0	1	1
J3QRZ6;A9UHW6;J3QLJ5;A9UHW6-2;A9UHW6-3;J3QKW3;J3KSB8;J3QLD1;J3KSU6;J3QLN4	J3QRZ6;A9UHW6;J3QLJ5;A9UHW6-2;A9UHW6-3;J3QKW3;J3KSB8;J3QLD1;J3KSU6	5;5;5;5;5;4;4;3;3;1	5;5;5;5;5;4;4;3;3;1	5;5;5;5;5;4;4;3;3;1	MIF4G domain-containing protein	MIF4GD	>tr|J3QRZ6|J3QRZ6_HUMAN Homeobox protein MOX-1 (Fragment) OS=Homo sapiens GN=MEOX1 PE=4 SV=3;>sp|A9UHW6|MI4GD_HUMAN MIF4G domain-containing protein OS=Homo sapiens GN=MIF4GD PE=1 SV=1;>tr|J3QLJ5|J3QLJ5_HUMAN Homeobox protein MOX-1 OS=Homo sapiens GN=MEOX1	10	5	5	5	2	1	2	2	3	2	0	1	0	2	2	1	1	0	0	0	1	0	1	0	0	1	1	1	2	1	2	2	3	2	0	1	0	2	2	1	1	0
Q8IYB3-2;Q8IYB3;A9Z1X7;E9PCT1;M0R088;M0R1E7;M0QXG5	Q8IYB3-2;Q8IYB3;A9Z1X7;E9PCT1;M0R088	19;19;19;16;12;5;4	19;19;19;16;12;5;4	19;19;19;16;12;5;4	Serine/arginine repetitive matrix protein 1	SRRM1	>sp|Q8IYB3-2|SRRM1_HUMAN Isoform 2 of Serine/arginine repetitive matrix protein 1 OS=Homo sapiens GN=SRRM1;>sp|Q8IYB3|SRRM1_HUMAN Serine/arginine repetitive matrix protein 1 OS=Homo sapiens GN=SRRM1 PE=1 SV=2;>tr|A9Z1X7|A9Z1X7_HUMAN Serine/arginine repetit	7	19	19	19	12	12	10	12	12	12	11	12	10	10	12	11	17	16	18	18	18	18	18	16	17	17	17	17	12	12	10	12	12	12	11	12	10	10	12	11	17	16
B0QXZ6;O95503	B0QXZ6;O95503	4;4	3;3	3;3	Chromobox protein homolog 6	CBX6	>tr|B0QXZ6|B0QXZ6_HUMAN Chromobox protein homolog 6 OS=Homo sapiens GN=CBX6 PE=1 SV=1;>sp|O95503|CBX6_HUMAN Chromobox protein homolog 6 OS=Homo sapiens GN=CBX6 PE=1 SV=1	2	4	3	3	3	3	3	3	2	2	4	3	3	2	3	4	0	1	0	1	2	1	2	0	1	0	0	1	2	2	2	2	2	1	3	2	2	2	3	3	0	1
Q9NQG6;B0QY95;Q9NQG6-2;B0QY94	Q9NQG6;B0QY95	8;8;2;1	8;8;2;1	8;8;2;1	Mitochondrial dynamic protein MID51	SMCR7L	>sp|Q9NQG6|MID51_HUMAN Mitochondrial dynamics protein MID51 OS=Homo sapiens GN=MIEF1 PE=1 SV=1;>tr|B0QY95|B0QY95_HUMAN Mitochondrial dynamics protein MID51 OS=Homo sapiens GN=MIEF1 PE=1 SV=1	4	8	8	8	6	6	5	5	3	3	2	3	1	2	4	5	1	0	1	1	0	1	1	0	0	0	1	1	6	6	5	5	3	3	2	3	1	2	4	5	1	0
Q01844-6;B0QYK0;Q01844-3;Q01844;Q01844-5;Q01844-2;C9JGE3;H7BY36;F8WC90;Q01844-4	Q01844-6;B0QYK0;Q01844-3;Q01844;Q01844-5;Q01844-2;C9JGE3;H7BY36	7;7;7;7;7;6;6;5;1;1	7;7;7;7;7;6;6;5;1;1	7;7;7;7;7;6;6;5;1;1	RNA-binding protein EWS	EWSR1	>sp|Q01844-6|EWS_HUMAN Isoform 6 of RNA-binding protein EWS OS=Homo sapiens GN=EWSR1;>tr|B0QYK0|B0QYK0_HUMAN RNA-binding protein EWS OS=Homo sapiens GN=EWSR1 PE=1 SV=1;>sp|Q01844-3|EWS_HUMAN Isoform 3 of RNA-binding protein EWS OS=Homo sapiens GN=EWSR1;>sp	10	7	7	7	7	6	5	6	7	5	7	6	6	6	5	7	6	4	5	6	6	5	5	5	4	3	4	5	7	6	5	6	7	5	7	6	6	6	5	7	6	4
B0QYQ6;Q674X7-4;Q674X7-3;Q674X7-5;Q674X7-2;Q674X7	B0QYQ6;Q674X7-4;Q674X7-3;Q674X7-5;Q674X7-2;Q674X7	1;1;1;1;1;1	1;1;1;1;1;1	1;1;1;1;1;1	Kazrin	KAZN	>tr|B0QYQ6|B0QYQ6_HUMAN Kazrin (Fragment) OS=Homo sapiens GN=KAZN PE=4 SV=1;>sp|Q674X7-4|KAZRN_HUMAN Isoform 4 of Kazrin OS=Homo sapiens GN=KAZN;>sp|Q674X7-3|KAZRN_HUMAN Isoform 3 of Kazrin OS=Homo sapiens GN=KAZN;>sp|Q674X7-5|KAZRN_HUMAN Isoform 5 of Kazr	6	1	1	1	1	1	1	1	1	1	1	1	1	1	0	0	0	0	0	0	0	0	0	1	0	0	0	1	1	1	1	1	1	1	1	1	1	1	0	0	0	0
B1AKB4;P19484;B0QYS6;B0QYS7;B1AKB5;P19484-2;B1AKB1;B1AKB2;O75030-11;C9JBI8;O75030-10;O75030-9;O75030-12;O75030-4;O75030-3;O75030-8;O75030-7;O75030-6;O75030-2;O75030-5;O75030;P19532	B1AKB4;P19484;B0QYS6;B0QYS7;B1AKB5;P19484-2	3;3;3;3;2;2;1;1;1;1;1;1;1;1;1;1;1;1;1;1;1;1	3;3;3;3;2;2;1;1;1;1;1;1;1;1;1;1;1;1;1;1;1;1	2;2;2;2;1;1;1;1;0;0;0;0;0;0;0;0;0;0;0;0;0;0	Transcription factor EB	TFEB	>tr|B1AKB4|B1AKB4_HUMAN Transcription factor EB OS=Homo sapiens GN=TFEB PE=1 SV=1;>sp|P19484|TFEB_HUMAN Transcription factor EB OS=Homo sapiens GN=TFEB PE=1 SV=3;>tr|B0QYS6|B0QYS6_HUMAN Transcription factor EB OS=Homo sapiens GN=TFEB PE=1 SV=1;>tr|B0QYS7|B	22	3	3	2	1	0	0	0	0	0	0	0	0	1	0	0	0	0	0	0	0	0	0	1	1	1	0	1	1	0	0	0	0	0	0	0	0	1	0	0	0	0
B0QYW5;F6RTR7;O43808;F8WE74	B0QYW5;F6RTR7;O43808;F8WE74	7;7;7;4	7;7;7;4	7;7;7;4	Peroxisomal membrane protein PMP34	SLC25A17	>tr|B0QYW5|B0QYW5_HUMAN Peroxisomal membrane protein PMP34 OS=Homo sapiens GN=SLC25A17 PE=3 SV=1;>tr|F6RTR7|F6RTR7_HUMAN Peroxisomal membrane protein PMP34 OS=Homo sapiens GN=SLC25A17 PE=4 SV=1;>sp|O43808|PM34_HUMAN Peroxisomal membrane protein PMP34 OS=Ho	4	7	7	7	7	6	7	6	6	7	7	6	6	7	7	6	0	0	0	0	0	0	0	0	0	0	0	0	7	6	7	6	6	7	7	6	6	7	7	6	0	0
B0QZG3;Q7L4E1-2;Q7L4E1-3;Q7L4E1	B0QZG3;Q7L4E1-2;Q7L4E1-3;Q7L4E1	1;1;1;1	1;1;1;1	1;1;1;1	Protein FAM73B	FAM73B	>tr|B0QZG3|B0QZG3_HUMAN Protein FAM73B (Fragment) OS=Homo sapiens GN=FAM73B PE=4 SV=3;>sp|Q7L4E1-2|FA73B_HUMAN Isoform 2 of Protein FAM73B OS=Homo sapiens GN=FAM73B;>sp|Q7L4E1-3|FA73B_HUMAN Isoform 3 of Protein FAM73B OS=Homo sapiens GN=FAM73B;>sp|Q7L4E1|F	4	1	1	1	0	1	1	0	0	0	0	0	0	1	1	1	0	0	0	0	0	0	0	0	0	0	0	0	0	1	1	0	0	0	0	0	0	1	1	1	0	0
B1AH87;P30536	B1AH87;P30536	3;3	3;3	3;3	Translocator protein	TSPO	>tr|B1AH87|B1AH87_HUMAN Putative peripheral benzodiazepine receptor-related protein (Fragment) OS=Homo sapiens GN=TSPO PE=1 SV=1;>sp|P30536|TSPOA_HUMAN Translocator protein OS=Homo sapiens GN=TSPO PE=1 SV=3	2	3	3	3	3	3	3	3	2	3	3	3	3	3	3	3	0	0	0	0	0	0	0	0	0	0	0	1	3	3	3	3	2	3	3	3	3	3	3	3	0	0
B1AHC4;B1AHC3;B1AHG3;B1AHG4;B1AHF5;P85299-3;P85299;P85299-5;G3V0G2;F8WEZ7;E9PH80;P85299-2;P85299-4;H0Y6F2	B1AHC4;B1AHC3	12;11;2;2;2;2;2;2;1;1;1;1;1;1	12;11;2;2;2;2;2;2;1;1;1;1;1;1	2;1;2;2;2;2;2;2;1;1;1;1;1;1		ARHGAP8;PRR5-ARHGAP8	>tr|B1AHC4|B1AHC4_HUMAN Protein PRR5-ARHGAP8 OS=Homo sapiens GN=PRR5-ARHGAP8 PE=4 SV=1;>tr|B1AHC3|B1AHC3_HUMAN Protein PRR5-ARHGAP8 OS=Homo sapiens GN=PRR5-ARHGAP8 PE=4 SV=1	14	12	12	2	5	10	9	7	4	5	7	6	4	4	9	7	0	0	0	0	2	1	4	2	5	0	0	1	5	10	9	7	4	5	7	6	4	4	9	7	0	0
P23142-4;B1AHL2	P23142-4;B1AHL2	4;4	1;1	1;1	Fibulin-1	FBLN1	>sp|P23142-4|FBLN1_HUMAN Isoform C of Fibulin-1 OS=Homo sapiens GN=FBLN1;>tr|B1AHL2|B1AHL2_HUMAN Fibulin-1 OS=Homo sapiens GN=FBLN1 PE=3 SV=1	2	4	1	1	0	0	0	0	0	0	0	0	0	0	0	0	1	1	2	2	3	3	2	2	0	2	2	1	0	0	0	0	0	0	0	0	0	0	0	0	1	1
B1AHR1;Q9UH03-2;Q9UH03;B1AHR2	B1AHR1;Q9UH03-2;Q9UH03	6;6;6;2	6;6;6;2	6;6;6;2	Neuronal-specific septin-3	SEPT3	>tr|B1AHR1|B1AHR1_HUMAN Neuronal-specific septin-3 OS=Homo sapiens GN=SEPT3 PE=4 SV=1;>sp|Q9UH03-2|SEPT3_HUMAN Isoform 2 of Neuronal-specific septin-3 OS=Homo sapiens GN=SEPT3;>sp|Q9UH03|SEPT3_HUMAN Neuronal-specific septin-3 OS=Homo sapiens GN=SEPT3 PE=1	4	6	6	6	4	4	4	3	5	4	4	4	4	4	4	3	1	3	3	1	2	2	2	2	3	4	2	2	4	4	4	3	5	4	4	4	4	4	4	3	1	3
Q9UI95;B1AK44;B1AK45;B1AK43;B1AK47	Q9UI95;B1AK44;B1AK45;B1AK43	4;4;2;2;1	4;4;2;2;1	3;3;1;1;1	Mitotic spindle assembly checkpoint protein MAD2B	MAD2L2	>sp|Q9UI95|MD2L2_HUMAN Mitotic spindle assembly checkpoint protein MAD2B OS=Homo sapiens GN=MAD2L2 PE=1 SV=2;>tr|B1AK44|B1AK44_HUMAN Mitotic spindle assembly checkpoint protein MAD2B OS=Homo sapiens GN=MAD2L2 PE=4 SV=1;>tr|B1AK45|B1AK45_HUMAN Mitotic spind	5	4	4	3	3	2	2	3	3	3	2	2	2	2	2	3	0	0	0	0	1	0	2	2	1	0	0	0	3	2	2	3	3	3	2	2	2	2	2	3	0	0
Q9NUK0-2;B1AKI6;Q9NUK0;Q9NUK0-4;Q9NUK0-3;C9J4T8;B1AKI2;B1AKI5;B1AKI4;Q9NUK0-5	Q9NUK0-2;B1AKI6;Q9NUK0;Q9NUK0-4;Q9NUK0-3	5;5;5;3;3;2;1;1;1;1	2;2;2;1;1;0;1;1;1;1	2;2;2;1;1;0;1;1;1;1	Muscleblind-like protein 3	MBNL3	>sp|Q9NUK0-2|MBNL3_HUMAN Isoform 2 of Muscleblind-like protein 3 OS=Homo sapiens GN=MBNL3;>tr|B1AKI6|B1AKI6_HUMAN Muscleblind-like protein 3 OS=Homo sapiens GN=MBNL3 PE=4 SV=1;>sp|Q9NUK0|MBNL3_HUMAN Muscleblind-like protein 3 OS=Homo sapiens GN=MBNL3 PE=2	10	5	2	2	2	2	4	2	3	2	1	3	1	4	3	1	0	0	1	3	1	1	4	3	2	0	0	0	1	1	1	1	1	1	0	1	1	1	1	1	0	0
B1AKN6;B1AKN7;B1AKN5;Q12857-2;Q12857;B1AKN8;Q12857-4;S4R308;K7EMQ5;K7ESG9;K7EKH0;S4R3K5;K7EJB0;S4R3K4	B1AKN6;B1AKN7;B1AKN5;Q12857-2;Q12857;B1AKN8;Q12857-4	4;4;4;4;4;3;3;1;1;1;1;1;1;1	1;1;1;1;1;0;0;0;0;0;0;0;0;0	1;1;1;1;1;0;0;0;0;0;0;0;0;0	Nuclear factor 1 A-type	NFIA	>tr|B1AKN6|B1AKN6_HUMAN Nuclear factor 1 OS=Homo sapiens GN=NFIA PE=1 SV=1;>tr|B1AKN7|B1AKN7_HUMAN Nuclear factor 1 OS=Homo sapiens GN=NFIA PE=1 SV=1;>tr|B1AKN5|B1AKN5_HUMAN Nuclear factor 1 OS=Homo sapiens GN=NFIA PE=1 SV=1;>sp|Q12857-2|NFIA_HUMAN Isoform	14	4	1	1	1	3	0	1	1	1	1	1	3	3	3	1	0	0	1	0	0	1	1	1	1	0	0	0	0	1	0	0	0	0	0	0	0	0	0	0	0	0
Q15063-4;Q15063-2;Q15063-3;B1ALD9;Q15063-5;Q15063;Q15063-7;Q15063-6;CON__Q2KJC7	Q15063-4;Q15063-2;Q15063-3;B1ALD9;Q15063-5;Q15063;Q15063-7;Q15063-6;CON__Q2KJC7	3;3;3;3;3;3;2;2;2	3;3;3;3;3;3;2;2;2	3;3;3;3;3;3;2;2;2	Periostin	POSTN	>sp|Q15063-4|POSTN_HUMAN Isoform 4 of Periostin OS=Homo sapiens GN=POSTN;>sp|Q15063-2|POSTN_HUMAN Isoform 2 of Periostin OS=Homo sapiens GN=POSTN;>sp|Q15063-3|POSTN_HUMAN Isoform 3 of Periostin OS=Homo sapiens GN=POSTN;>tr|B1ALD9|B1ALD9_HUMAN Periostin OS=	9	3	3	3	0	0	0	0	0	0	1	1	0	1	1	0	1	1	1	1	1	0	2	1	0	1	2	0	0	0	0	0	0	0	1	1	0	1	1	0	1	1
Q14155-1;B1ALK7;Q14155-5;Q14155-6;E7EUY6;Q14155-2;Q14155-3;Q14155;E9PDQ5;F6SJA5;E7EU80;C9JDI6;B1ANY6;E7ENL8;C9JAD7	Q14155-1;B1ALK7;Q14155-5;Q14155-6;E7EUY6;Q14155-2;Q14155-3;Q14155;E9PDQ5	21;21;20;17;16;16;16;16;11;5;5;4;4;3;2	21;21;20;17;16;16;16;16;11;5;5;4;4;3;2	17;17;16;14;14;13;13;13;10;5;3;2;2;1;2	Rho guanine nucleotide exchange factor 7	ARHGEF7	>sp|Q14155-1|ARHG7_HUMAN Isoform 1 of Rho guanine nucleotide exchange factor 7 OS=Homo sapiens GN=ARHGEF7;>tr|B1ALK7|B1ALK7_HUMAN Rho guanine nucleotide exchange factor 7 OS=Homo sapiens GN=ARHGEF7 PE=1 SV=1;>sp|Q14155-5|ARHG7_HUMAN Isoform 5 of Rho guanin	15	21	21	17	14	14	15	13	14	13	11	11	13	15	16	14	5	7	8	6	9	8	11	9	11	6	7	5	14	14	15	13	14	13	11	11	13	15	16	14	5	7
Q9P0T7;B1ALM5;B1ALM7;B1ALM8;B1ALM4	Q9P0T7;B1ALM5;B1ALM7;B1ALM8;B1ALM4	2;2;1;1;1	2;2;1;1;1	2;2;1;1;1	Transmembrane protein 9	TMEM9	>sp|Q9P0T7|TMEM9_HUMAN Transmembrane protein 9 OS=Homo sapiens GN=TMEM9 PE=1 SV=1;>tr|B1ALM5|B1ALM5_HUMAN Transmembrane protein 9 OS=Homo sapiens GN=TMEM9 PE=1 SV=1;>tr|B1ALM7|B1ALM7_HUMAN Transmembrane protein 9 (Fragment) OS=Homo sapiens GN=TMEM9 PE=4 SV	5	2	2	2	2	1	2	0	2	2	1	1	2	2	2	1	1	1	0	1	0	1	1	1	1	1	1	0	2	1	2	0	2	2	1	1	2	2	2	1	1	1
O95490-3;O95490-4;B1ALU1;O95490-2;O95490-5;B1ALU3;O95490;O95490-7;O95490-6;H0Y5C0	O95490-3;O95490-4;B1ALU1;O95490-2;O95490-5;B1ALU3;O95490;O95490-7;O95490-6;H0Y5C0	15;15;15;15;15;15;15;15;15;12	15;15;15;15;15;15;15;15;15;12	15;15;15;15;15;15;15;15;15;12	Latrophilin-2	LPHN2	>sp|O95490-3|LPHN2_HUMAN Isoform 3 of Latrophilin-2 OS=Homo sapiens GN=LPHN2;>sp|O95490-4|LPHN2_HUMAN Isoform 4 of Latrophilin-2 OS=Homo sapiens GN=LPHN2;>tr|B1ALU1|B1ALU1_HUMAN Latrophilin-2 OS=Homo sapiens GN=LPHN2 PE=1 SV=1;>sp|O95490-2|LPHN2_HUMAN Isof	10	15	15	15	7	5	6	4	4	7	6	6	5	5	7	4	5	7	6	6	9	10	8	10	6	5	7	7	7	5	6	4	4	7	6	6	5	5	7	4	5	7
Q12926-2;Q12926;B1AM49;B1AM48;P26378-4;P26378-2;P26378-5;B1APY9;P26378;P26378-3;B1APY8;C9JB16	Q12926-2;Q12926;B1AM49;B1AM48;P26378-4;P26378-2;P26378-5;B1APY9;P26378;P26378-3;B1APY8	10;10;10;7;6;6;6;6;6;6;6;4	9;9;9;6;5;5;5;5;5;5;5;4	7;7;7;5;3;3;3;3;3;3;3;4	ELAV-like protein 2;ELAV-like protein 4	ELAVL2;ELAVL4	>sp|Q12926-2|ELAV2_HUMAN Isoform 2 of ELAV-like protein 2 OS=Homo sapiens GN=ELAVL2;>sp|Q12926|ELAV2_HUMAN ELAV-like protein 2 OS=Homo sapiens GN=ELAVL2 PE=1 SV=2;>tr|B1AM49|B1AM49_HUMAN ELAV-like protein 2 OS=Homo sapiens GN=ELAVL2 PE=1 SV=1;>tr|B1AM48|B1	12	10	9	7	2	1	1	2	2	2	0	4	1	2	2	2	7	5	5	10	10	10	9	9	7	2	1	1	1	0	0	1	1	1	0	3	0	1	1	1	6	4
B1AMF0;Q8N2K1;Q8N2K1-2;Q8N2K1-3;A6NGS0;D6RD90;D6RB84;D6RA15;B1AMF1;D6RC43	B1AMF0;Q8N2K1;Q8N2K1-2;Q8N2K1-3;A6NGS0;D6RD90	7;7;6;6;5;4;2;1;1;1	7;7;6;6;5;4;2;1;1;1	7;7;6;6;5;4;2;1;1;1	Ubiquitin-conjugating enzyme E2 J2	UBE2J2	>tr|B1AMF0|B1AMF0_HUMAN Ubiquitin-conjugating enzyme E2 J2 (Fragment) OS=Homo sapiens GN=UBE2J2 PE=4 SV=1;>sp|Q8N2K1|UB2J2_HUMAN Ubiquitin-conjugating enzyme E2 J2 OS=Homo sapiens GN=UBE2J2 PE=1 SV=3;>sp|Q8N2K1-2|UB2J2_HUMAN Isoform 2 of Ubiquitin-conjugat	10	7	7	7	4	4	2	5	5	5	5	4	6	3	4	5	0	0	0	0	0	0	1	0	1	0	0	0	4	4	2	5	5	5	5	4	6	3	4	5	0	0
Q14141-2;Q14141-4;B1AMS2;Q14141;Q14141-3	Q14141-2;Q14141-4;B1AMS2;Q14141	20;20;20;20;9	11;11;11;11;7	11;11;11;11;7	Septin-6	SEPT6	>sp|Q14141-2|SEPT6_HUMAN Isoform I of Septin-6 OS=Homo sapiens GN=SEPT6;>sp|Q14141-4|SEPT6_HUMAN Isoform V of Septin-6 OS=Homo sapiens GN=SEPT6;>tr|B1AMS2|B1AMS2_HUMAN Septin 6, isoform CRA_b OS=Homo sapiens GN=SEPT6 PE=1 SV=1;>sp|Q14141|SEPT6_HUMAN Septin	5	20	11	11	11	13	12	12	11	12	9	11	10	13	12	12	12	13	14	12	14	14	14	13	15	10	13	13	4	6	5	6	5	6	3	5	5	6	5	6	5	6
P19256-2;B1AMW1;P19256-3;P19256;H0YDI1	P19256-2;B1AMW1;P19256-3;P19256;H0YDI1	2;2;2;2;1	2;2;2;2;1	2;2;2;2;1	Lymphocyte function-associated antigen 3	CD58	>sp|P19256-2|LFA3_HUMAN Isoform 2 of Lymphocyte function-associated antigen 3 OS=Homo sapiens GN=CD58;>tr|B1AMW1|B1AMW1_HUMAN CD58 antigen, (Lymphocyte function-associated antigen 3), isoform CRA_c OS=Homo sapiens GN=CD58 PE=4 SV=1;>sp|P19256-3|LFA3_HUMAN	5	2	2	2	0	0	0	0	0	1	0	0	0	0	0	1	2	1	2	2	0	1	1	1	0	1	1	2	0	0	0	0	0	1	0	0	0	0	0	1	2	1
B1AN89	B1AN89	6	2	2		EIF4G3	>tr|B1AN89|B1AN89_HUMAN Eukaryotic translation initiation factor 4 gamma 3 OS=Homo sapiens GN=EIF4G3 PE=1 SV=1	1	6	2	2	1	3	2	2	2	2	3	2	2	2	3	1	4	4	4	1	0	3	4	3	2	3	2	4	0	2	1	0	0	1	2	1	1	0	1	0	1	1
B1ANH0;Q16774-2;B1ANG9;Q16774-3	B1ANH0;Q16774-2;B1ANG9;Q16774-3	8;8;7;7	8;8;7;7	2;2;2;2	Guanylate kinase	GUK1	>tr|B1ANH0|B1ANH0_HUMAN Guanylate kinase (Fragment) OS=Homo sapiens GN=GUK1 PE=1 SV=1;>sp|Q16774-2|KGUA_HUMAN Isoform 2 of Guanylate kinase OS=Homo sapiens GN=GUK1;>tr|B1ANG9|B1ANG9_HUMAN Guanylate kinase OS=Homo sapiens GN=GUK1 PE=1 SV=2;>sp|Q16774-3|KGUA	4	8	8	2	6	6	7	5	4	6	8	5	4	7	7	6	5	3	4	2	2	3	4	3	4	2	4	2	6	6	7	5	4	6	8	5	4	7	7	6	5	3
H3BLV0;P08174-4;P08174;P08174-3;P08174-5;P08174-2;B1AP13;P08174-6;H7BY55;P08174-7	H3BLV0;P08174-4;P08174;P08174-3;P08174-5;P08174-2;B1AP13;P08174-6;H7BY55;P08174-7	2;2;2;2;2;2;2;2;2;2	2;2;2;2;2;2;2;2;2;2	2;2;2;2;2;2;2;2;2;2	Complement decay-accelerating factor	CD55	>tr|H3BLV0|H3BLV0_HUMAN Complement decay-accelerating factor (Fragment) OS=Homo sapiens GN=CD55 PE=1 SV=1;>sp|P08174-4|DAF_HUMAN Isoform 4 of Complement decay-accelerating factor OS=Homo sapiens GN=CD55;>sp|P08174|DAF_HUMAN Complement decay-accelerating fa	10	2	2	2	2	2	1	1	0	1	0	0	1	1	1	1	1	0	1	1	1	0	0	0	0	1	0	0	2	2	1	1	0	1	0	0	1	1	1	1	1	0
P49810-3;P49810;B1AP22;E5RFW4;E5RG63;P49810-2	P49810-3;P49810;B1AP22;E5RFW4;E5RG63;P49810-2	2;2;2;1;1;1	1;1;1;0;0;1	1;1;1;0;0;1	Presenilin-2;Presenilin-2 NTF subunit;Presenilin-2 CTF subunit	PSEN2	>sp|P49810-3|PSN2_HUMAN Isoform 3 of Presenilin-2 OS=Homo sapiens GN=PSEN2;>sp|P49810|PSN2_HUMAN Presenilin-2 OS=Homo sapiens GN=PSEN2 PE=1 SV=1;>tr|B1AP22|B1AP22_HUMAN Presenilin OS=Homo sapiens GN=PSEN2 PE=1 SV=1;>tr|E5RFW4|E5RFW4_HUMAN Presenilin (Fragm	6	2	1	1	2	1	1	0	1	2	1	1	1	2	2	1	0	0	0	0	0	0	0	0	0	0	0	0	1	0	0	0	1	1	1	1	1	1	1	0	0	0
P22415-2;B1AQP1;P22415;E9PME6;H0YD59;M0R1C6;M0QYU7;Q15853-4;M0QXT0;Q15853-3;Q15853-2;Q15853;B4DLJ1	P22415-2;B1AQP1;P22415;E9PME6;H0YD59	4;4;4;3;2;1;1;1;1;1;1;1;1	4;4;4;3;2;1;1;1;1;1;1;1;1	4;4;4;3;2;1;1;1;1;1;1;1;1	Upstream stimulatory factor 1	USF1	>sp|P22415-2|USF1_HUMAN Isoform 2 of Upstream stimulatory factor 1 OS=Homo sapiens GN=USF1;>tr|B1AQP1|B1AQP1_HUMAN Upstream stimulatory factor 1 OS=Homo sapiens GN=USF1 PE=4 SV=1;>sp|P22415|USF1_HUMAN Upstream stimulatory factor 1 OS=Homo sapiens GN=USF1 P	13	4	4	4	4	3	3	2	2	1	2	3	3	4	4	2	1	1	1	1	1	1	1	1	1	1	1	0	4	3	3	2	2	1	2	3	3	4	4	2	1	1
B1AT46;Q9Y692-2;Q9Y692	B1AT46;Q9Y692-2;Q9Y692	7;7;7	7;7;7	6;6;6	Glucocorticoid modulatory element-binding protein 1	GMEB1	>tr|B1AT46|B1AT46_HUMAN Glucocorticoid modulatory element-binding protein 1 (Fragment) OS=Homo sapiens GN=GMEB1 PE=4 SV=1;>sp|Q9Y692-2|GMEB1_HUMAN Isoform 2 of Glucocorticoid modulatory element-binding protein 1 OS=Homo sapiens GN=GMEB1;>sp|Q9Y692|GMEB1_HU	3	7	7	6	6	5	4	5	6	6	5	5	5	4	6	4	4	2	3	3	3	1	4	4	4	2	4	4	6	5	4	5	6	6	5	5	5	4	6	4	4	2
B1AVT0;P49760-3;P49760	B1AVT0;P49760-3;P49760	12;12;12	12;12;12	11;11;11	Dual specificity protein kinase CLK2	CLK2	>tr|B1AVT0|B1AVT0_HUMAN Dual-specificity protein kinase CLK2 OS=Homo sapiens GN=CLK2 PE=1 SV=1;>sp|P49760-3|CLK2_HUMAN Isoform 3 of Dual specificity protein kinase CLK2 OS=Homo sapiens GN=CLK2;>sp|P49760|CLK2_HUMAN Dual specificity protein kinase CLK2 OS=H	3	12	12	11	7	6	6	3	4	2	6	5	6	4	5	8	6	10	6	11	5	7	5	6	7	6	7	4	7	6	6	3	4	2	6	5	6	4	5	8	6	10
P07602;B1AVU8;P07602-2;P07602-3;C9JIZ6;Q5BJH1	P07602;B1AVU8;P07602-2;P07602-3;C9JIZ6;Q5BJH1	22;22;21;21;21;13	22;22;21;21;21;13	22;22;21;21;21;13	Proactivator polypeptide;Saposin-A;Saposin-B-Val;Saposin-B;Saposin-C;Saposin-D	PSAP	>sp|P07602|SAP_HUMAN Prosaposin OS=Homo sapiens GN=PSAP PE=1 SV=2;>tr|B1AVU8|B1AVU8_HUMAN Saposin-D OS=Homo sapiens GN=PSAP PE=1 SV=1;>sp|P07602-2|SAP_HUMAN Isoform Sap-mu-6 of Prosaposin OS=Homo sapiens GN=PSAP;>sp|P07602-3|SAP_HUMAN Isoform Sap-mu-9 of P	6	22	22	22	9	9	10	9	9	5	9	8	9	7	6	6	17	18	16	18	18	18	17	16	16	16	20	12	9	9	10	9	9	5	9	8	9	7	6	6	17	18
E7ERI8;E7EW49;B2RTR1;O75122-2;B3KR06;E7ENG2;D6RBU8;H7C4X8;H7C5M8;C9J668;H7C4I5;H7C4M5	E7ERI8;E7EW49;B2RTR1	47;47;47;16;16;16;9;7;7;6;6;2	47;47;47;16;16;16;9;7;7;6;6;2	6;6;6;0;0;0;0;0;0;0;0;0		CLASP2	>tr|E7ERI8|E7ERI8_HUMAN CLIP-associating protein 2 OS=Homo sapiens GN=CLASP2 PE=1 SV=1;>tr|E7EW49|E7EW49_HUMAN CLIP-associating protein 2 OS=Homo sapiens GN=CLASP2 PE=1 SV=1;>tr|B2RTR1|B2RTR1_HUMAN CLASP2 protein OS=Homo sapiens GN=CLASP2 PE=1 SV=1	12	47	47	6	34	34	28	29	29	31	21	24	24	32	35	30	30	36	35	29	29	28	32	33	28	20	28	28	34	34	28	29	29	31	21	24	24	32	35	30	30	36
H3BRD5;B2RTY4-2;B2RTY4;B2RTY4-4;B2RTY4-5;B2RTY4-3;H3BMM1;H3BV44;H3BSU8;H3BMS3	H3BRD5;B2RTY4-2;B2RTY4;B2RTY4-4;B2RTY4-5	7;7;7;7;6;3;3;3;1;1	7;7;7;7;6;3;3;3;1;1	7;7;7;7;6;3;3;3;1;1	Unconventional myosin-IXa	MYO9A	>tr|H3BRD5|H3BRD5_HUMAN Unconventional myosin-IXa OS=Homo sapiens GN=MYO9A PE=1 SV=1;>sp|B2RTY4-2|MYO9A_HUMAN Isoform 2 of Unconventional myosin-IXa OS=Homo sapiens GN=MYO9A;>sp|B2RTY4|MYO9A_HUMAN Unconventional myosin-IXa OS=Homo sapiens GN=MYO9A PE=1 SV=	10	7	7	7	2	2	3	4	2	1	2	2	3	5	3	7	4	4	4	3	4	3	3	4	3	4	5	2	2	2	3	4	2	1	2	2	3	5	3	7	4	4
B3EWF7	B3EWF7	1	1	1	Laforin, isoform 9	EPM2A	>sp|B3EWF7|EP2A2_HUMAN Laforin, isoform 9 OS=Homo sapiens GN=EPM2A PE=1 SV=1	1	1	1	1	1	1	1	1	1	1	1	1	1	1	1	1	1	1	0	1	1	1	1	1	0	0	0	1	1	1	1	1	1	1	1	1	1	1	1	1	1	1
Q8IXK0-2;B3KPJ4;Q8IXK0-4;Q8IXK0;Q8IXK0-5;Q8IXK0-3;H7C528	Q8IXK0-2;B3KPJ4;Q8IXK0-4;Q8IXK0;Q8IXK0-5;Q8IXK0-3	10;10;10;10;10;7;2	10;10;10;10;10;7;2	8;8;8;8;8;7;0	Polyhomeotic-like protein 2	PHC2	>sp|Q8IXK0-2|PHC2_HUMAN Isoform 2 of Polyhomeotic-like protein 2 OS=Homo sapiens GN=PHC2;>tr|B3KPJ4|B3KPJ4_HUMAN Polyhomeotic-like protein 2 OS=Homo sapiens GN=PHC2 PE=1 SV=1;>sp|Q8IXK0-4|PHC2_HUMAN Isoform 4 of Polyhomeotic-like protein 2 OS=Homo sapiens	7	10	10	8	10	7	7	9	7	6	7	9	9	7	7	8	4	3	3	5	6	4	4	5	4	3	3	3	10	7	7	9	7	6	7	9	9	7	7	8	4	3
B3KR61;Q5TEU4;Q5TEU4-2	B3KR61;Q5TEU4;Q5TEU4-2	3;3;2	3;3;2	3;3;2	NADH dehydrogenase [ubiquinone] 1 alpha subcomplex assembly factor 5	NDUFAF5	>tr|B3KR61|B3KR61_HUMAN HCG1811060, isoform CRA_c OS=Homo sapiens GN=NDUFAF5 PE=2 SV=1;>sp|Q5TEU4|NDUF5_HUMAN NADH dehydrogenase [ubiquinone] 1 alpha subcomplex assembly factor 5 OS=Homo sapiens GN=NDUFAF5 PE=1 SV=1;>sp|Q5TEU4-2|NDUF5_HUMAN Isoform 2 of NA	3	3	3	3	1	1	1	2	1	1	1	3	3	1	1	1	0	0	0	0	0	0	0	0	0	0	0	0	1	1	1	2	1	1	1	3	3	1	1	1	0	0
B3KRF7;E9PC66;P17029	B3KRF7;E9PC66;P17029	4;4;4	3;3;3	3;3;3	Zinc finger protein with KRAB and SCAN domains 1	ZKSCAN1	>tr|B3KRF7|B3KRF7_HUMAN Zinc finger protein with KRAB and SCAN domains 1 OS=Homo sapiens GN=ZKSCAN1 PE=1 SV=1;>tr|E9PC66|E9PC66_HUMAN Zinc finger protein with KRAB and SCAN domains 1 OS=Homo sapiens GN=ZKSCAN1 PE=1 SV=1;>sp|P17029|ZKSC1_HUMAN Zinc finger p	3	4	3	3	1	1	1	2	2	0	1	2	3	1	2	0	1	3	3	1	0	1	2	2	2	0	1	1	1	1	1	2	2	0	1	2	2	1	2	0	1	3
O15372;B3KS98;A0A087WZK9;E5RJT0;E5RGU4;E5RFW7;E5RFH0;E5RHC7;E5RH59	O15372;B3KS98;A0A087WZK9;E5RJT0	21;21;20;11;8;3;3;1;1	21;21;20;11;8;3;3;1;1	21;21;20;11;8;3;3;1;1	Eukaryotic translation initiation factor 3 subunit H	EIF3H;EIF3S3	>sp|O15372|EIF3H_HUMAN Eukaryotic translation initiation factor 3 subunit H OS=Homo sapiens GN=EIF3H PE=1 SV=1;>tr|B3KS98|B3KS98_HUMAN Eukaryotic translation initiation factor 3 subunit H OS=Homo sapiens GN=EIF3H PE=1 SV=1;>tr|A0A087WZK9|A0A087WZK9_HUMAN E	9	21	21	21	18	18	20	17	19	18	15	15	15	18	21	19	17	17	15	19	17	20	18	18	17	17	14	12	18	18	20	17	19	18	15	15	15	18	21	19	17	17
B3KT51;Q9BRN9-2;Q9BRN9;H0YNF6;E7EPS7;H0YNS4	B3KT51;Q9BRN9-2;Q9BRN9;H0YNF6;E7EPS7;H0YNS4	3;3;3;2;2;2	3;3;3;2;2;2	3;3;3;2;2;2	TM2 domain-containing protein 3	TM2D3	>tr|B3KT51|B3KT51_HUMAN TM2 domain containing 3, isoform CRA_a OS=Homo sapiens GN=TM2D3 PE=2 SV=1;>sp|Q9BRN9-2|TM2D3_HUMAN Isoform 2 of TM2 domain-containing protein 3 OS=Homo sapiens GN=TM2D3;>sp|Q9BRN9|TM2D3_HUMAN TM2 domain-containing protein 3 OS=Homo	6	3	3	3	2	2	2	1	2	3	1	1	2	2	2	2	0	0	0	2	2	1	0	0	0	0	0	0	2	2	2	1	2	3	1	1	2	2	2	2	0	0
Q9UBU8-2;B3KTM8;Q9UBU8;H0YLJ3;Q9UBU8-3;H0YMJ0;H0YM21;H0YNE0;H0YMT8;H0YLV1;H0YNX3	Q9UBU8-2;B3KTM8;Q9UBU8;H0YLJ3;Q9UBU8-3;H0YMJ0	17;17;16;15;12;12;8;7;6;5;1	17;17;16;15;12;12;8;7;6;5;1	14;14;13;12;9;11;6;7;6;5;1	Mortality factor 4-like protein 1	MORF4L1	>sp|Q9UBU8-2|MO4L1_HUMAN Isoform 2 of Mortality factor 4-like protein 1 OS=Homo sapiens GN=MORF4L1;>tr|B3KTM8|B3KTM8_HUMAN Mortality factor 4-like protein 1 OS=Homo sapiens GN=MORF4L1 PE=1 SV=1;>sp|Q9UBU8|MO4L1_HUMAN Mortality factor 4-like protein 1 OS=Ho	11	17	17	14	14	16	14	11	14	14	13	15	13	14	16	13	11	14	13	13	14	15	15	15	14	12	12	7	14	16	14	11	14	14	13	15	13	14	16	13	11	14
B3KUB4;O43570-2;O43570	B3KUB4;O43570-2;O43570	1;1;1	1;1;1	1;1;1	Carbonic anhydrase 12	CA12	>tr|B3KUB4|B3KUB4_HUMAN Carbonic anhydrase 12 OS=Homo sapiens GN=CA12 PE=2 SV=1;>sp|O43570-2|CAH12_HUMAN Isoform 2 of Carbonic anhydrase 12 OS=Homo sapiens GN=CA12;>sp|O43570|CAH12_HUMAN Carbonic anhydrase 12 OS=Homo sapiens GN=CA12 PE=1 SV=1	3	1	1	1	0	1	0	1	1	1	0	1	1	0	1	1	1	0	0	1	0	1	1	1	1	0	1	0	0	1	0	1	1	1	0	1	1	0	1	1	1	0
B3KUS5;Q70CQ3;F5H8D3;F5H3L3;F5GXG2	B3KUS5;Q70CQ3;F5H8D3	6;6;4;2;1	6;6;4;2;1	6;6;4;2;1	Ubiquitin carboxyl-terminal hydrolase;Ubiquitin carboxyl-terminal hydrolase 30	USP30	>tr|B3KUS5|B3KUS5_HUMAN Ubiquitin carboxyl-terminal hydrolase OS=Homo sapiens GN=USP30 PE=2 SV=1;>sp|Q70CQ3|UBP30_HUMAN Ubiquitin carboxyl-terminal hydrolase 30 OS=Homo sapiens GN=USP30 PE=1 SV=1;>tr|F5H8D3|F5H8D3_HUMAN Ubiquitin carboxyl-terminal hydrolas	5	6	6	6	1	3	1	1	1	1	1	0	0	1	4	3	0	0	0	0	0	0	0	0	0	0	0	0	1	3	1	1	1	1	1	0	0	1	4	3	0	0
B3KVH8;Q9BUL5;I3L4Q4;A0A087WVQ2;I3L0Y2;Q9BUL5-3;I3L1N0;I3L410;I3L0X3;I3L2W6	B3KVH8;Q9BUL5;I3L4Q4;A0A087WVQ2;I3L0Y2;Q9BUL5-3;I3L1N0	6;6;5;4;4;4;3;2;1;1	6;6;5;4;4;4;3;2;1;1	2;2;1;0;0;2;2;1;0;0	PHD finger protein 23	PHF23	>tr|B3KVH8|B3KVH8_HUMAN PHD finger protein 23 OS=Homo sapiens GN=PHF23 PE=1 SV=1;>sp|Q9BUL5|PHF23_HUMAN PHD finger protein 23 OS=Homo sapiens GN=PHF23 PE=1 SV=1;>tr|I3L4Q4|I3L4Q4_HUMAN PHD finger protein 23 (Fragment) OS=Homo sapiens GN=PHF23 PE=1 SV=1;>tr	10	6	6	2	5	5	4	2	1	2	2	4	1	3	3	1	3	3	3	5	3	5	6	4	4	3	5	3	5	5	4	2	1	2	2	4	1	3	3	1	3	3
Q8TBK6-2;B3KVL5;Q8TBK6	Q8TBK6-2;B3KVL5;Q8TBK6	1;1;1	1;1;1	1;1;1	Zinc finger CCHC domain-containing protein 10	ZCCHC10	>sp|Q8TBK6-2|ZCH10_HUMAN Isoform 2 of Zinc finger CCHC domain-containing protein 10 OS=Homo sapiens GN=ZCCHC10;>tr|B3KVL5|B3KVL5_HUMAN Zinc finger CCHC domain-containing protein 10 OS=Homo sapiens GN=ZCCHC10 PE=2 SV=1;>sp|Q8TBK6|ZCH10_HUMAN Zinc finger CCH	3	1	1	1	1	1	0	1	0	1	1	1	1	0	0	0	1	1	1	1	1	1	0	1	1	1	1	1	1	1	0	1	0	1	1	1	1	0	0	0	1	1
B3KVZ3;Q9H3R5;H0Y9E6;D6RBJ6	B3KVZ3;Q9H3R5;H0Y9E6	9;9;7;3	9;9;7;3	9;9;7;3	Centromere protein H	CENPH	>tr|B3KVZ3|B3KVZ3_HUMAN Centromere protein H OS=Homo sapiens GN=CENPH PE=1 SV=1;>sp|Q9H3R5|CENPH_HUMAN Centromere protein H OS=Homo sapiens GN=CENPH PE=1 SV=1;>tr|H0Y9E6|H0Y9E6_HUMAN Centromere protein H (Fragment) OS=Homo sapiens GN=CENPH PE=4 SV=1	4	9	9	9	7	8	6	4	5	5	4	5	4	6	8	5	5	3	5	2	2	3	5	3	6	2	3	4	7	8	6	4	5	5	4	5	4	6	8	5	5	3
E7ETE0;B3KW44;H7C2P8;B5ME25;Q9H825-2;Q9H825	E7ETE0;B3KW44;H7C2P8;B5ME25;Q9H825-2;Q9H825	4;4;3;2;2;2	4;4;3;2;2;2	4;4;3;2;2;2	Methyltransferase-like protein 8	METTL8;FLJ13984	>tr|E7ETE0|E7ETE0_HUMAN Methyltransferase-like protein 8 OS=Homo sapiens GN=METTL8 PE=4 SV=2;>tr|B3KW44|B3KW44_HUMAN Methyltransferase-like protein 8 OS=Homo sapiens GN=METTL8 PE=2 SV=1;>tr|H7C2P8|H7C2P8_HUMAN Methyltransferase-like protein 8 (Fragment) OS	6	4	4	4	2	2	1	1	0	3	1	1	0	3	2	2	0	0	0	0	0	1	0	2	1	0	0	0	2	2	1	1	0	3	1	1	0	3	2	2	0	0
B3KXD6	B3KXD6	23	1	1		PES1	>tr|B3KXD6|B3KXD6_HUMAN Pescadillo homolog OS=Homo sapiens GN=PES1 PE=1 SV=1	1	23	1	1	17	17	18	16	16	16	17	17	17	17	19	17	20	21	21	22	22	20	21	19	20	19	20	15	0	0	0	0	0	0	0	0	0	0	0	0	1	1
B3KXX3;Q9UHW9-6;Q9UHW9-5;Q9UHW9-2;Q9UHW9-3;Q9UHW9-4;Q9UHW9;H0YKQ8	B3KXX3;Q9UHW9-6;Q9UHW9-5;Q9UHW9-2;Q9UHW9-3;Q9UHW9-4;Q9UHW9;H0YKQ8	5;5;5;5;5;5;5;4	5;5;5;5;5;5;5;4	2;2;2;2;2;2;2;2	Solute carrier family 12 member 6	SLC12A6	>tr|B3KXX3|B3KXX3_HUMAN Solute carrier family 12 member 6 OS=Homo sapiens GN=SLC12A6 PE=1 SV=1;>sp|Q9UHW9-6|S12A6_HUMAN Isoform 6 of Solute carrier family 12 member 6 OS=Homo sapiens GN=SLC12A6;>sp|Q9UHW9-5|S12A6_HUMAN Isoform 5 of Solute carrier family 12	8	5	5	2	1	3	4	2	1	3	4	2	2	3	4	2	0	0	1	2	1	0	0	0	0	0	0	0	1	3	4	2	1	3	4	2	2	3	4	2	0	0
O14735-3;O14735;B3KY94;H3BUR9;O14735-2	O14735-3;O14735;B3KY94	5;5;5;2;1	5;5;5;2;1	5;5;5;2;1	CDP-diacylglycerol--inositol 3-phosphatidyltransferase	CDIPT	>sp|O14735-3|CDIPT_HUMAN Isoform 3 of CDP-diacylglycerol--inositol 3-phosphatidyltransferase OS=Homo sapiens GN=CDIPT;>sp|O14735|CDIPT_HUMAN CDP-diacylglycerol--inositol 3-phosphatidyltransferase OS=Homo sapiens GN=CDIPT PE=1 SV=1;>tr|B3KY94|B3KY94_HUMAN C	5	5	5	5	5	5	5	5	5	5	5	5	5	5	5	5	0	0	0	0	0	0	0	0	0	0	0	0	5	5	5	5	5	5	5	5	5	5	5	5	0	0
B4DDF4;Q99439;B4DUT8;A0A087X271;Q99439-2;A0A087X1X5;H3BVI6;K7ES69;H3BQH0;U3KPS3;A0A087WV51	B4DDF4;Q99439;B4DUT8;A0A087X271;Q99439-2;A0A087X1X5;H3BVI6	12;12;12;9;9;8;8;5;4;3;1	10;10;10;8;7;7;7;4;3;2;1	10;10;10;8;7;7;7;4;3;2;1	Calponin-2	CNN2	>tr|B4DDF4|B4DDF4_HUMAN Calponin-2 OS=Homo sapiens GN=CNN2 PE=1 SV=1;>sp|Q99439|CNN2_HUMAN Calponin-2 OS=Homo sapiens GN=CNN2 PE=1 SV=4;>tr|B4DUT8|B4DUT8_HUMAN Calponin-2 OS=Homo sapiens GN=CNN2 PE=1 SV=1;>tr|A0A087X271|A0A087X271_HUMAN Calponin-2 (Fragmen	11	12	10	10	6	7	7	5	7	7	4	6	5	7	5	6	6	5	5	6	5	6	5	5	3	4	5	5	4	6	5	4	6	5	3	4	4	5	4	5	4	4
P41732;B4DDG0;B4E171	P41732;B4DDG0;B4E171	1;1;1	1;1;1	1;1;1	Tetraspanin-7	TSPAN7	>sp|P41732|TSN7_HUMAN Tetraspanin-7 OS=Homo sapiens GN=TSPAN7 PE=1 SV=2;>tr|B4DDG0|B4DDG0_HUMAN Tetraspanin OS=Homo sapiens GN=TSPAN7 PE=2 SV=1;>tr|B4E171|B4E171_HUMAN Tetraspanin OS=Homo sapiens PE=2 SV=1	3	1	1	1	1	1	0	1	1	1	1	1	0	1	1	0	0	0	0	0	0	0	0	1	1	1	0	0	1	1	0	1	1	1	1	1	0	1	1	0	0	0
F8WAK5;B4DDH2;Q9BYT3;H0YEZ7;Q9BYT3-2	F8WAK5;B4DDH2;Q9BYT3	3;3;3;1;1	3;3;3;1;1	3;3;3;1;1	Serine/threonine-protein kinase 33	STK33	>tr|F8WAK5|F8WAK5_HUMAN Serine/threonine-protein kinase 33 OS=Homo sapiens GN=STK33 PE=1 SV=1;>tr|B4DDH2|B4DDH2_HUMAN Serine/threonine-protein kinase 33 OS=Homo sapiens GN=STK33 PE=1 SV=1;>sp|Q9BYT3|STK33_HUMAN Serine/threonine-protein kinase 33 OS=Homo sa	5	3	3	3	0	1	1	0	1	1	1	0	0	1	0	1	2	3	2	0	0	2	1	1	1	0	2	1	0	1	1	0	1	1	1	0	0	1	0	1	2	3
B4DE60;Q9BRK0;Q9BRK0-2;A0A087WV88;H0YAC5	B4DE60;Q9BRK0;Q9BRK0-2;A0A087WV88;H0YAC5	2;2;2;1;1	2;2;2;1;1	2;2;2;1;1	Receptor expression-enhancing protein 2	REEP2	>tr|B4DE60|B4DE60_HUMAN Receptor expression-enhancing protein 2 OS=Homo sapiens GN=REEP2 PE=2 SV=1;>sp|Q9BRK0|REEP2_HUMAN Receptor expression-enhancing protein 2 OS=Homo sapiens GN=REEP2 PE=1 SV=2;>sp|Q9BRK0-2|REEP2_HUMAN Isoform 2 of Receptor expression-e	5	2	2	2	1	1	1	1	1	1	1	2	2	1	1	1	0	0	0	0	0	0	0	0	0	0	0	0	1	1	1	1	1	1	1	2	2	1	1	1	0	0
B4DZ85;B4DF87;Q13772;Q13772-3;Q13772-4;Q13772-2	B4DZ85;B4DF87;Q13772;Q13772-3;Q13772-4	3;3;3;3;3;1	3;3;3;3;3;1	3;3;3;3;3;1	Nuclear receptor coactivator 4	NCOA4	>tr|B4DZ85|B4DZ85_HUMAN Nuclear receptor coactivator 4 OS=Homo sapiens GN=NCOA4 PE=2 SV=1;>tr|B4DF87|B4DF87_HUMAN Nuclear receptor coactivator 4 OS=Homo sapiens GN=NCOA4 PE=2 SV=1;>sp|Q13772|NCOA4_HUMAN Nuclear receptor coactivator 4 OS=Homo sapiens GN=NCO	6	3	3	3	2	2	2	2	2	1	1	1	1	1	1	1	0	0	0	2	2	0	1	0	0	1	1	1	2	2	2	2	2	1	1	1	1	1	1	1	0	0
F5GZY6;Q8WV07;B4DFA5;F5H8D9;F5H179;H3BPK6;F5H6T8;F5GWS9	F5GZY6;Q8WV07;B4DFA5;F5H8D9;F5H179;H3BPK6;F5H6T8;F5GWS9	2;2;2;1;1;1;1;1	2;2;2;1;1;1;1;1	1;1;1;0;0;1;0;1	Oral cancer-overexpressed protein 1	ORAOV1	>tr|F5GZY6|F5GZY6_HUMAN Oral cancer-overexpressed protein 1 OS=Homo sapiens GN=ORAOV1 PE=1 SV=1;>sp|Q8WV07|ORAV1_HUMAN Oral cancer-overexpressed protein 1 OS=Homo sapiens GN=ORAOV1 PE=1 SV=2;>tr|B4DFA5|B4DFA5_HUMAN Oral cancer-overexpressed protein 1 OS=Ho	8	2	2	1	2	1	1	1	2	1	2	0	0	1	1	2	0	0	1	0	0	0	1	0	0	0	0	1	2	1	1	1	2	1	2	0	0	1	1	2	0	0
Q9UBD8;Q13286-5;Q13286-4;H3BPM8;Q2TA70;B4DFF3;Q13286-2;B4DXL3;Q13286-3;Q13286	Q9UBD8;Q13286-5;Q13286-4;H3BPM8;Q2TA70;B4DFF3;Q13286-2;B4DXL3;Q13286-3;Q13286	1;1;1;1;1;1;1;1;1;1	1;1;1;1;1;1;1;1;1;1	1;1;1;1;1;1;1;1;1;1	Battenin	CLN3	>tr|Q9UBD8|Q9UBD8_HUMAN Battenin OS=Homo sapiens GN=CLN3 PE=1 SV=1;>sp|Q13286-5|CLN3_HUMAN Isoform 5 of Battenin OS=Homo sapiens GN=CLN3;>sp|Q13286-4|CLN3_HUMAN Isoform 4 of Battenin OS=Homo sapiens GN=CLN3;>tr|H3BPM8|H3BPM8_HUMAN Battenin OS=Homo sapiens	10	1	1	1	1	1	1	1	1	1	1	1	1	1	1	1	1	1	1	1	1	1	1	1	1	1	1	1	1	1	1	1	1	1	1	1	1	1	1	1	1	1
B4DFT0;Q6PHR2-3;Q6PHR2;Q6PHR2-2;H3BTS3;H3BV76;H3BMW8;H3BS27;H3BPN6;H3BT78	B4DFT0;Q6PHR2-3;Q6PHR2;Q6PHR2-2	4;3;3;2;1;1;1;1;1;1	4;3;3;2;1;1;1;1;1;1	4;3;3;2;1;1;1;1;1;1	Serine/threonine-protein kinase ULK3	ULK3	>tr|B4DFT0|B4DFT0_HUMAN Serine/threonine-protein kinase ULK3 OS=Homo sapiens GN=ULK3 PE=1 SV=1;>sp|Q6PHR2-3|ULK3_HUMAN Isoform 3 of Serine/threonine-protein kinase ULK3 OS=Homo sapiens GN=ULK3;>sp|Q6PHR2|ULK3_HUMAN Serine/threonine-protein kinase ULK3 OS=H	10	4	4	4	1	2	1	3	2	1	1	1	1	2	2	3	0	1	0	0	1	0	2	1	0	0	1	0	1	2	1	3	2	1	1	1	1	2	2	3	0	1
M0QZC4;K7EIV4;B4DFT4;Q9NW81-5;Q9NW81;Q9NW81-4;K7ESN5;M0R078;M0QZP7	M0QZC4;K7EIV4;B4DFT4;Q9NW81-5;Q9NW81;Q9NW81-4;K7ESN5;M0R078;M0QZP7	2;2;2;2;2;2;1;1;1	2;2;2;2;2;2;1;1;1	1;1;1;1;1;1;0;0;1	ATP synthase subunit s-like protein	ATP5SL	>tr|M0QZC4|M0QZC4_HUMAN Phospholipase DDHD2 OS=Homo sapiens GN=DDHD2 PE=4 SV=1;>tr|K7EIV4|K7EIV4_HUMAN Phospholipase DDHD2 (Fragment) OS=Homo sapiens GN=DDHD2 PE=4 SV=3;>tr|B4DFT4|B4DFT4_HUMAN Phospholipase DDHD2 OS=Homo sapiens GN=DDHD2 PE=2 SV=1;>sp|Q9NW	9	2	2	1	0	1	1	1	1	2	2	1	2	1	1	1	0	0	0	1	0	1	0	0	0	0	0	0	0	1	1	1	1	2	2	1	2	1	1	1	0	0
B4DGI9;Q99081;Q99081-3;B4DZP2;H0YNP8;B4E1W1;Q99081-2;F5GY10;H0YNQ5	B4DGI9;Q99081;Q99081-3;B4DZP2;H0YNP8;B4E1W1;Q99081-2;F5GY10	5;5;5;3;3;3;3;3;2	5;5;5;3;3;3;3;3;2	4;4;4;2;2;2;2;2;2	Transcription factor 12	TCF12	>tr|B4DGI9|B4DGI9_HUMAN Transcription factor 12 (Fragment) OS=Homo sapiens GN=TCF12 PE=1 SV=1;>sp|Q99081|HTF4_HUMAN Transcription factor 12 OS=Homo sapiens GN=TCF12 PE=1 SV=1;>sp|Q99081-3|HTF4_HUMAN Isoform 3 of Transcription factor 12 OS=Homo sapiens GN=T	9	5	5	4	1	4	3	3	3	2	4	4	2	3	1	2	3	3	4	3	3	2	3	1	1	2	3	3	1	4	3	3	3	2	4	4	2	3	1	2	3	3
B4DGW9;Q9UM19	B4DGW9;Q9UM19	1;1	1;1	1;1	Hippocalcin-like protein 4	HPCAL4	>tr|B4DGW9|B4DGW9_HUMAN Hippocalcin-like protein 4 OS=Homo sapiens GN=HPCAL4 PE=2 SV=1;>sp|Q9UM19|HPCL4_HUMAN Hippocalcin-like protein 4 OS=Homo sapiens GN=HPCAL4 PE=2 SV=3	2	1	1	1	1	0	1	0	1	0	0	1	1	0	1	0	0	0	0	0	0	0	0	0	0	0	0	0	1	0	1	0	1	0	0	1	1	0	1	0	0	0
H7C5F7;B4DGY6;Q9NV92	H7C5F7;B4DGY6;Q9NV92	1;1;1	1;1;1	1;1;1	NEDD4 family-interacting protein 2	NDFIP2	>tr|H7C5F7|H7C5F7_HUMAN NEDD4 family-interacting protein 2 OS=Homo sapiens GN=NDFIP2 PE=4 SV=2;>tr|B4DGY6|B4DGY6_HUMAN NEDD4 family-interacting protein 2 OS=Homo sapiens GN=NDFIP2 PE=2 SV=1;>sp|Q9NV92|NFIP2_HUMAN NEDD4 family-interacting protein 2 OS=Homo	3	1	1	1	0	1	1	0	0	0	1	1	0	1	1	0	0	0	0	0	0	0	0	0	0	0	0	0	0	1	1	0	0	0	1	1	0	1	1	0	0	0
B4DHN9;Q9NPI6;A0A087WT55;A0A087WXD0;A0A087WVE6	B4DHN9;Q9NPI6	18;18;8;4;4	18;18;8;4;4	18;18;8;4;4	mRNA-decapping enzyme 1A	DCP1A	>tr|B4DHN9|B4DHN9_HUMAN cDNA FLJ53884, highly similar to mRNA decapping enzyme 1A (EC 3.-.-.-) OS=Homo sapiens GN=DCP1A PE=1 SV=1;>sp|Q9NPI6|DCP1A_HUMAN mRNA-decapping enzyme 1A OS=Homo sapiens GN=DCP1A PE=1 SV=2	5	18	18	18	15	14	13	13	13	13	10	10	12	10	15	13	10	9	8	8	10	8	10	10	12	8	8	9	15	14	13	13	13	13	10	10	12	10	15	13	10	9
B4DI03;K7EJQ7;Q9BY50	B4DI03;K7EJQ7;Q9BY50	4;4;4	4;4;4	4;4;4	Signal peptidase complex catalytic subunit SEC11C	SEC11L3;SEC11C	>tr|B4DI03|B4DI03_HUMAN SEC11-like 3 (S. cerevisiae), isoform CRA_a OS=Homo sapiens GN=SEC11L3 PE=2 SV=1;>tr|K7EJQ7|K7EJQ7_HUMAN Signal peptidase complex catalytic subunit SEC11C OS=Homo sapiens GN=SEC11C PE=1 SV=1;>sp|Q9BY50|SC11C_HUMAN Signal peptidase c	3	4	4	4	4	4	4	3	3	2	3	4	4	3	2	3	0	0	0	0	0	0	0	0	0	0	0	0	4	4	4	3	3	2	3	4	4	3	2	3	0	0
B4DIE3	B4DIE3	6	1	1		TMX3	>tr|B4DIE3|B4DIE3_HUMAN Protein disulfide-isomerase TMX3 OS=Homo sapiens GN=TMX3 PE=1 SV=1	1	6	1	1	4	6	6	5	4	5	5	4	4	4	4	5	0	0	0	0	0	0	0	1	1	0	0	0	1	1	1	1	1	0	0	1	1	1	0	1	0	0
C9JM82;B4DJ62;Q99719;G3XAH0;E7EPG2;E7EX32;Q99719-2;F8W9E5;E7EQM7;A0A087WWZ5	C9JM82;B4DJ62;Q99719;G3XAH0;E7EPG2;E7EX32;Q99719-2;F8W9E5;E7EQM7	7;7;7;7;5;5;5;4;4;3	7;7;7;7;5;5;5;4;4;3	7;7;7;7;5;5;5;4;4;3	Septin-5	SEPT5	>tr|C9JM82|C9JM82_HUMAN Uncharacterized protein OS=Homo sapiens GN=SEPT5 PE=1 SV=1;>tr|B4DJ62|B4DJ62_HUMAN HCG2002594, isoform CRA_a OS=Homo sapiens GN=SEPT5 PE=1 SV=1;>sp|Q99719|SEPT5_HUMAN Septin-5 OS=Homo sapiens GN=SEPT5 PE=1 SV=1;>tr|G3XAH0|G3XAH0_HUM	10	7	7	7	5	3	3	6	6	3	3	4	2	6	3	1	1	0	1	0	1	0	0	2	1	0	2	0	5	3	3	6	6	3	3	4	2	6	3	1	1	0
Q96SY0;B4DJL6;B4DVT3;H3BP17;H3BMK7;Q96SY0-2	Q96SY0;B4DJL6;B4DVT3	16;16;15;3;3;1	16;16;15;3;3;1	2;2;1;2;2;1	von Willebrand factor A domain-containing protein 9	VWA9	>sp|Q96SY0|VWA9_HUMAN von Willebrand factor A domain-containing protein 9 OS=Homo sapiens GN=VWA9 PE=1 SV=2;>tr|B4DJL6|B4DJL6_HUMAN cDNA FLJ55475 OS=Homo sapiens GN=VWA9 PE=1 SV=1;>tr|B4DVT3|B4DVT3_HUMAN cDNA FLJ50705 OS=Homo sapiens GN=VWA9 PE=1 SV=1	6	16	16	2	12	12	11	11	11	13	12	14	13	10	8	10	6	4	5	6	8	6	7	6	5	3	5	6	12	12	11	11	11	13	12	14	13	10	8	10	6	4
B4DJV2;O75390;H0YIC4;F8VRI6;F8VPF9;F8VPA1;F8W1S4;F8VRP1;F8VX68;F8W4S1;F8VR34;F8VTT8;F8VZK9;F8VX07;F8VWQ5;F8W642;F8VU34;F8W0J2	B4DJV2;O75390	20;20;8;6;6;6;6;5;5;5;4;4;3;3;3;2;2;1	20;20;8;6;6;6;6;5;5;5;4;4;3;3;3;2;2;1	12;12;8;1;0;0;0;0;0;0;0;0;0;0;0;0;0;0	Citrate synthase;Citrate synthase, mitochondrial	CS	>tr|B4DJV2|B4DJV2_HUMAN Citrate synthase OS=Homo sapiens GN=CS PE=1 SV=1;>sp|O75390|CISY_HUMAN Citrate synthase, mitochondrial OS=Homo sapiens GN=CS PE=1 SV=2	18	20	20	12	18	18	18	19	18	18	19	19	19	18	18	19	14	13	12	16	15	16	16	15	15	11	13	12	18	18	18	19	18	18	19	19	19	18	18	19	14	13
K7EKA8;O75078-2;B4DKD2;O75078	K7EKA8;O75078-2;B4DKD2;O75078	1;1;1;1	1;1;1;1	1;1;1;1	Disintegrin and metalloproteinase domain-containing protein 11	ADAM11	>tr|K7EKA8|K7EKA8_HUMAN Disintegrin and metalloproteinase domain-containing protein 11 (Fragment) OS=Homo sapiens GN=ADAM11 PE=4 SV=1;>sp|O75078-2|ADA11_HUMAN Isoform Short of Disintegrin and metalloproteinase domain-containing protein 11 OS=Homo sapiens G	4	1	1	1	1	0	0	0	0	1	1	1	1	1	1	0	0	0	0	1	1	1	0	0	0	0	0	0	1	0	0	0	0	1	1	1	1	1	1	0	0	0
Q9H910;B4DLH4;A6NGP5;Q9H910-2;H3BU16;H3BMV3;H3BMT0;H3BTV5;H3BMM8;B4E1P3;H3BS08	Q9H910;B4DLH4;A6NGP5;Q9H910-2;H3BU16;H3BMV3	9;9;8;7;6;6;4;4;3;3;1	9;9;8;7;6;6;4;4;3;3;1	9;9;8;7;6;6;4;4;3;3;1	Hematological and neurological expressed 1-like protein	HN1L	>sp|Q9H910|HN1L_HUMAN Hematological and neurological expressed 1-like protein OS=Homo sapiens GN=HN1L PE=1 SV=1;>tr|B4DLH4|B4DLH4_HUMAN Hematological and neurological-expressed 1-like protein OS=Homo sapiens GN=HN1L PE=1 SV=1;>tr|A6NGP5|A6NGP5_HUMAN Hemato	11	9	9	9	8	9	9	8	8	8	6	8	8	9	8	8	7	7	7	6	5	7	8	7	8	4	4	6	8	9	9	8	8	8	6	8	8	9	8	8	7	7
B4DLN1;I3L1E8;F6QW41	B4DLN1	18;4;3	18;4;3	0;0;0		SLC25A10	>tr|B4DLN1|B4DLN1_HUMAN Mitochondrial dicarboxylate carrier OS=Homo sapiens GN=SLC25A10 PE=1 SV=1	3	18	18	0	14	16	12	14	13	14	14	14	14	14	13	13	2	4	3	3	4	3	4	4	3	2	2	2	14	16	12	14	13	14	14	14	14	14	13	13	2	4
B4DME2;Q9BZL4-4;Q9BZL4;Q9BZL4-2;K7EL81;Q9BZL4-3;K7ER83	B4DME2;Q9BZL4-4;Q9BZL4;Q9BZL4-2;K7EL81;Q9BZL4-3	5;5;5;4;4;4;1	5;5;5;4;4;4;1	5;5;5;4;4;4;1	Protein phosphatase 1 regulatory subunit 12C	PPP1R12C	>tr|B4DME2|B4DME2_HUMAN Protein phosphatase 1 regulatory subunit 12C OS=Homo sapiens GN=PPP1R12C PE=1 SV=1;>sp|Q9BZL4-4|PP12C_HUMAN Isoform 4 of Protein phosphatase 1 regulatory subunit 12C OS=Homo sapiens GN=PPP1R12C;>sp|Q9BZL4|PP12C_HUMAN Protein phospha	7	5	5	5	1	2	0	0	1	0	1	1	1	1	0	1	2	3	3	3	2	1	2	2	1	0	1	2	1	2	0	0	1	0	1	1	1	1	0	1	2	3
B4DQP0;Q9H9L7	B4DQP0;Q9H9L7	2;2	1;1	1;1	Akirin-1	AKIRIN1	>tr|B4DQP0|B4DQP0_HUMAN Akirin-1 OS=Homo sapiens GN=AKIRIN1 PE=1 SV=1;>sp|Q9H9L7|AKIR1_HUMAN Akirin-1 OS=Homo sapiens GN=AKIRIN1 PE=1 SV=1	2	2	1	1	1	1	2	1	2	2	2	1	1	1	1	1	0	0	0	0	0	0	1	1	1	0	0	0	1	1	1	1	1	1	1	1	1	1	1	1	0	0
P61619;B4DR61;P61619-3	P61619;B4DR61;P61619-3	13;13;7	13;13;7	7;7;5	Protein transport protein Sec61 subunit alpha isoform 1	SEC61A1	>sp|P61619|S61A1_HUMAN Protein transport protein Sec61 subunit alpha isoform 1 OS=Homo sapiens GN=SEC61A1 PE=1 SV=2;>tr|B4DR61|B4DR61_HUMAN Protein transport protein Sec61 subunit alpha isoform 1 OS=Homo sapiens GN=SEC61A1 PE=1 SV=1;>sp|P61619-3|S61A1_HUMA	3	13	13	7	12	11	12	10	11	11	12	10	9	12	10	10	0	0	1	0	0	1	1	1	1	1	0	1	12	11	12	10	11	11	12	10	9	12	10	10	0	0
P20936-2;B4DTL2;E9PGC0;P20936;Q68CU6	P20936-2;B4DTL2;E9PGC0;P20936	16;16;16;16;6	16;16;16;16;6	16;16;16;16;6	Ras GTPase-activating protein 1	RASA1	>sp|P20936-2|RASA1_HUMAN Isoform 2 of Ras GTPase-activating protein 1 OS=Homo sapiens GN=RASA1;>tr|B4DTL2|B4DTL2_HUMAN Ras GTPase-activating protein 1 OS=Homo sapiens GN=RASA1 PE=1 SV=1;>tr|E9PGC0|E9PGC0_HUMAN Ras GTPase-activating protein 1 OS=Homo sapien	5	16	16	16	10	11	10	5	6	9	5	6	5	7	9	8	3	2	1	2	4	2	6	5	7	2	3	4	10	11	10	5	6	9	5	6	5	7	9	8	3	2
Q9BZL6;B4DTS2;Q8NCK8;M0R2Z8;M0QXC6	Q9BZL6;B4DTS2;Q8NCK8	12;12;10;4;1	7;7;5;2;1	7;7;5;2;1	Serine/threonine-protein kinase D2;Serine/threonine-protein kinase D	PRKD2	>sp|Q9BZL6|KPCD2_HUMAN Serine/threonine-protein kinase D2 OS=Homo sapiens GN=PRKD2 PE=1 SV=2;>tr|B4DTS2|B4DTS2_HUMAN Serine/threonine-protein kinase D OS=Homo sapiens GN=PRKD2 PE=1 SV=1;>tr|Q8NCK8|Q8NCK8_HUMAN Serine/threonine-protein kinase D2 OS=Homo sap	5	12	7	7	7	7	10	7	7	8	6	7	6	7	9	8	1	3	1	3	3	2	1	3	0	0	1	0	4	4	5	5	4	5	4	5	3	4	5	5	0	0
Q9NX70;B4DUA7;Q9NX70-2;M0R3F3;M0R0U2;M0R0A0	Q9NX70;B4DUA7;Q9NX70-2;M0R3F3;M0R0U2	4;4;3;3;2;1	4;4;3;3;2;1	4;4;3;3;2;1	Mediator of RNA polymerase II transcription subunit 29	MED29;IXL	>sp|Q9NX70|MED29_HUMAN Mediator of RNA polymerase II transcription subunit 29 OS=Homo sapiens GN=MED29 PE=1 SV=1;>tr|B4DUA7|B4DUA7_HUMAN Intersex-like (Drosophila) OS=Homo sapiens GN=IXL PE=2 SV=1;>sp|Q9NX70-2|MED29_HUMAN Isoform 2 of Mediator of RNA polym	6	4	4	4	4	3	3	2	3	3	2	3	2	2	2	3	3	2	2	1	0	1	3	2	2	0	1	2	4	3	3	2	3	3	2	3	2	2	2	3	3	2
B4DY08	B4DY08	31	1	1		HNRNPC	>tr|B4DY08|B4DY08_HUMAN Heterogeneous nuclear ribonucleoproteins C1/C2 OS=Homo sapiens GN=HNRNPC PE=1 SV=1	1	31	1	1	25	20	25	25	25	24	25	25	26	25	24	25	24	21	26	23	25	26	26	26	26	27	25	23	1	1	1	1	1	1	1	1	1	1	0	1	1	0
P36897-3;B4DY26;P36897;P36897-2	P36897-3;B4DY26;P36897;P36897-2	1;1;1;1	1;1;1;1	1;1;1;1	TGF-beta receptor type-1	TGFBR1	>sp|P36897-3|TGFR1_HUMAN Isoform 3 of TGF-beta receptor type-1 OS=Homo sapiens GN=TGFBR1;>tr|B4DY26|B4DY26_HUMAN TGF-beta receptor type-1 OS=Homo sapiens GN=TGFBR1 PE=1 SV=1;>sp|P36897|TGFR1_HUMAN TGF-beta receptor type-1 OS=Homo sapiens GN=TGFBR1 PE=1 SV=	4	1	1	1	0	0	0	0	0	1	0	1	0	0	0	0	0	0	0	0	0	0	0	0	0	0	0	0	0	0	0	0	0	1	0	1	0	0	0	0	0	0
B4DYY6;Q75T13-3;Q75T13;A6NI33;Q75T13-4;Q75T13-2	B4DYY6;Q75T13-3;Q75T13;A6NI33;Q75T13-4;Q75T13-2	2;2;2;1;1;1	2;2;2;1;1;1	2;2;2;1;1;1	GPI inositol-deacylase	PGAP1	>tr|B4DYY6|B4DYY6_HUMAN GPI inositol-deacylase OS=Homo sapiens GN=PGAP1 PE=2 SV=1;>sp|Q75T13-3|PGAP1_HUMAN Isoform 3 of GPI inositol-deacylase OS=Homo sapiens GN=PGAP1;>sp|Q75T13|PGAP1_HUMAN GPI inositol-deacylase OS=Homo sapiens GN=PGAP1 PE=1 SV=1;>tr|A6N	6	2	2	2	2	1	1	0	1	1	1	1	2	0	2	1	1	1	1	1	0	1	0	0	0	0	1	0	2	1	1	0	1	1	1	1	2	0	2	1	1	1
B4DZ84;D3DX48;Q14168-5;Q14168-6;Q14168-2;Q14168;Q14168-4;E5RI47;A0A087WVY2;E5RK50;E5RJK0;E5RK44;E5RI32;E5RIU3	B4DZ84;D3DX48;Q14168-5;Q14168-6;Q14168-2;Q14168;Q14168-4	17;17;16;16;16;16;16;6;4;1;1;1;1;1	1;1;0;0;0;0;0;1;1;1;1;1;1;1	1;1;0;0;0;0;0;1;1;1;1;1;1;1	MAGUK p55 subfamily member 2	MPP2	>tr|B4DZ84|B4DZ84_HUMAN MAGUK p55 subfamily member 2 OS=Homo sapiens GN=MPP2 PE=2 SV=1;>tr|D3DX48|D3DX48_HUMAN MAGUK p55 subfamily member 2 OS=Homo sapiens GN=MPP2 PE=4 SV=1;>sp|Q14168-5|MPP2_HUMAN Isoform 5 of MAGUK p55 subfamily member 2 OS=Homo sapiens	14	17	1	1	12	12	10	8	8	10	9	9	8	11	9	10	1	2	1	0	4	2	4	2	5	0	0	1	1	0	0	1	1	1	0	1	1	1	0	1	0	0
Q49AN0;B4DZD6;Q49AN0-2	Q49AN0;B4DZD6;Q49AN0-2	2;2;1	2;2;1	1;1;0	Cryptochrome-2	CRY2	>sp|Q49AN0|CRY2_HUMAN Cryptochrome-2 OS=Homo sapiens GN=CRY2 PE=1 SV=2;>tr|B4DZD6|B4DZD6_HUMAN Cryptochrome-2 OS=Homo sapiens GN=CRY2 PE=2 SV=1;>sp|Q49AN0-2|CRY2_HUMAN Isoform 2 of Cryptochrome-2 OS=Homo sapiens GN=CRY2	3	2	2	1	1	2	2	0	1	0	1	1	1	1	1	1	0	0	0	0	0	1	0	0	0	0	0	0	1	2	2	0	1	0	1	1	1	1	1	1	0	0
P50542;P50542-4;B4E0T2;P50542-3;F5H3X7;F5GYB4;F5H432;F5GXX3;F5H205;F5GZ41;F5H0L9;F5H637	P50542;P50542-4;B4E0T2;P50542-3	17;17;17;16;7;4;3;3;3;3;3;3	17;17;17;16;7;4;3;3;3;3;3;3	1;1;1;1;1;0;0;0;0;0;0;0	Peroxisomal targeting signal 1 receptor	PEX5	>sp|P50542|PEX5_HUMAN Peroxisomal targeting signal 1 receptor OS=Homo sapiens GN=PEX5 PE=1 SV=3;>sp|P50542-4|PEX5_HUMAN Isoform 4 of Peroxisomal targeting signal 1 receptor OS=Homo sapiens GN=PEX5;>tr|B4E0T2|B4E0T2_HUMAN Peroxisomal targeting signal 1 rece	12	17	17	1	14	11	11	13	10	12	11	9	10	11	13	11	7	8	10	7	9	8	9	7	8	6	7	7	14	11	11	13	10	12	11	9	10	11	13	11	7	8
Q8NBY1;Q9P289;B4E0Y9;Q9P289-2;Q9P289-3	Q8NBY1;Q9P289;B4E0Y9;Q9P289-2;Q9P289-3	21;21;21;17;16	21;21;21;17;16	11;11;11;9;8	Serine/threonine-protein kinase MST4	MST4	>tr|Q8NBY1|Q8NBY1_HUMAN RNA-binding protein 4B OS=Homo sapiens GN=RBM4B PE=2 SV=1;>sp|Q9P289|MST4_HUMAN Serine/threonine-protein kinase MST4 OS=Homo sapiens GN=MST4 PE=1 SV=2;>tr|B4E0Y9|B4E0Y9_HUMAN RNA-binding protein 4B OS=Homo sapiens GN=RBM4B PE=2 SV=1	5	21	21	11	16	14	15	13	12	15	12	11	11	14	15	13	15	15	17	17	14	15	13	15	13	13	14	16	16	14	15	13	12	15	12	11	11	14	15	13	15	15
B4E1G1;Q9BUN8-2;Q9BUN8;E5RGY0	B4E1G1;Q9BUN8-2;Q9BUN8;E5RGY0	5;5;5;3	5;5;5;3	5;5;5;3	Derlin-1	DERL1	>tr|B4E1G1|B4E1G1_HUMAN Derlin-1 OS=Homo sapiens GN=DERL1 PE=1 SV=1;>sp|Q9BUN8-2|DERL1_HUMAN Isoform 2 of Derlin-1 OS=Homo sapiens GN=DERL1;>sp|Q9BUN8|DERL1_HUMAN Derlin-1 OS=Homo sapiens GN=DERL1 PE=1 SV=1;>tr|E5RGY0|E5RGY0_HUMAN Derlin-1 OS=Homo sapiens	4	5	5	5	5	5	4	3	5	5	5	4	4	5	5	4	0	0	0	0	0	0	0	0	0	0	0	0	5	5	4	3	5	5	5	4	4	5	5	4	0	0
B4E1Q4;O14730;O14730-2;J3QLP4	B4E1Q4;O14730;O14730-2	7;7;6;1	7;7;6;1	7;7;6;1	Serine/threonine-protein kinase RIO3	RIOK3	>tr|B4E1Q4|B4E1Q4_HUMAN Serine/threonine-protein kinase RIO3 OS=Homo sapiens GN=RIOK3 PE=1 SV=1;>sp|O14730|RIOK3_HUMAN Serine/threonine-protein kinase RIO3 OS=Homo sapiens GN=RIOK3 PE=1 SV=2;>sp|O14730-2|RIOK3_HUMAN Isoform 2 of Serine/threonine-protein ki	4	7	7	7	4	3	5	1	4	4	2	2	2	3	1	4	2	3	5	4	2	4	2	4	2	4	3	3	4	3	5	1	4	4	2	2	2	3	1	4	2	3
I3L196;I3L4Z7;B4E3H0;Q0P5N6	I3L196;I3L4Z7;B4E3H0;Q0P5N6	1;1;1;1	1;1;1;1	1;1;1;1	ADP-ribosylation factor-like protein 16	ARL16	>tr|I3L196|I3L196_HUMAN ADP-ribosylation factor-like protein 16 OS=Homo sapiens GN=ARL16 PE=4 SV=1;>tr|I3L4Z7|I3L4Z7_HUMAN ADP-ribosylation factor-like protein 16 OS=Homo sapiens GN=ARL16 PE=4 SV=1;>tr|B4E3H0|B4E3H0_HUMAN ADP-ribosylation factor-like prote	4	1	1	1	0	1	1	0	0	0	0	0	0	1	1	1	0	0	0	0	0	0	0	0	0	0	0	0	0	1	1	0	0	0	0	0	0	1	1	1	0	0
Q93062-4;Q93062-5;Q93062;Q93062-2;Q93062-3;B4E3T4;H0YBU9;E5RJD7;H0YC46;E5RFP4;E5RJ31;Q6ZRY4	Q93062-4;Q93062-5;Q93062;Q93062-2;Q93062-3;B4E3T4;H0YBU9	3;3;3;3;3;3;2;1;1;1;1;1	3;3;3;3;3;3;2;1;1;1;1;1	3;3;3;3;3;3;2;1;1;1;1;1	RNA-binding protein with multiple splicing	RBPMS	>sp|Q93062-4|RBPMS_HUMAN Isoform D of RNA-binding protein with multiple splicing OS=Homo sapiens GN=RBPMS;>sp|Q93062-5|RBPMS_HUMAN Isoform E of RNA-binding protein with multiple splicing OS=Homo sapiens GN=RBPMS;>sp|Q93062|RBPMS_HUMAN RNA-binding protein w	12	3	3	3	1	1	1	1	1	1	1	1	1	0	1	1	0	0	0	0	0	0	0	2	0	0	0	0	1	1	1	1	1	1	1	1	1	0	1	1	0	0
Q8WYQ3;B5MBW9	Q8WYQ3;B5MBW9	1;1	1;1	1;1	Coiled-coil-helix-coiled-coil-helix domain-containing protein 10, mitochondrial	CHCHD10	>sp|Q8WYQ3|CHC10_HUMAN Coiled-coil-helix-coiled-coil-helix domain-containing protein 10, mitochondrial OS=Homo sapiens GN=CHCHD10 PE=1 SV=1;>tr|B5MBW9|B5MBW9_HUMAN Coiled-coil-helix-coiled-coil-helix domain-containing protein 10, mitochondrial OS=Homo sapi	2	1	1	1	1	1	1	1	1	1	1	1	1	1	1	1	1	1	0	1	1	1	1	1	1	0	1	1	1	1	1	1	1	1	1	1	1	1	1	1	1	1
Q96FF9;B5MBX0	Q96FF9;B5MBX0	5;5	5;5	5;5	Sororin	CDCA5	>sp|Q96FF9|CDCA5_HUMAN Sororin OS=Homo sapiens GN=CDCA5 PE=1 SV=1;>tr|B5MBX0|B5MBX0_HUMAN Sororin OS=Homo sapiens GN=CDCA5 PE=1 SV=1	2	5	5	5	3	3	3	3	5	4	4	3	3	5	3	3	0	0	0	0	0	0	1	1	1	0	0	1	3	3	3	3	5	4	4	3	3	5	3	3	0	0
B5MC02;Q8NFT2-3;Q8NFT2-2;Q8NFT2	B5MC02;Q8NFT2-3;Q8NFT2-2;Q8NFT2	1;1;1;1	1;1;1;1	1;1;1;1	Metalloreductase STEAP2	STEAP2	>tr|B5MC02|B5MC02_HUMAN Metalloreductase STEAP2 OS=Homo sapiens GN=STEAP2 PE=4 SV=1;>sp|Q8NFT2-3|STEA2_HUMAN Isoform 3 of Metalloreductase STEAP2 OS=Homo sapiens GN=STEAP2;>sp|Q8NFT2-2|STEA2_HUMAN Isoform 2 of Metalloreductase STEAP2 OS=Homo sapiens GN=STE	4	1	1	1	1	1	0	1	1	0	1	0	1	0	0	0	0	0	0	0	0	0	0	0	0	0	0	0	1	1	0	1	1	0	1	0	1	0	0	0	0	0
B5MC20;P0C870	B5MC20;P0C870	1;1	1;1	1;1	JmjC domain-containing protein 7	JMJD7	>tr|B5MC20|B5MC20_HUMAN JmjC domain-containing protein 7 OS=Homo sapiens GN=JMJD7 PE=4 SV=1;>sp|P0C870|JMJD7_HUMAN JmjC domain-containing protein 7 OS=Homo sapiens GN=JMJD7 PE=2 SV=1	2	1	1	1	1	1	1	1	1	1	1	0	0	1	0	0	0	0	0	0	0	0	0	0	0	0	0	0	1	1	1	1	1	1	1	0	0	1	0	0	0	0
B5MC22;Q9UDX5;F8WEN7;Q9UDX5-2	B5MC22;Q9UDX5	3;3;1;1	1;1;1;1	1;1;1;1	Mitochondrial fission process protein 1	MTFP1	>tr|B5MC22|B5MC22_HUMAN Mitochondrial fission process protein 1 OS=Homo sapiens GN=MTFP1 PE=1 SV=1;>sp|Q9UDX5|MTFP1_HUMAN Mitochondrial fission process protein 1 OS=Homo sapiens GN=MTFP1 PE=1 SV=1	4	3	1	1	2	3	2	3	3	1	2	1	1	1	1	3	1	1	1	1	1	0	1	0	0	1	1	1	1	1	0	1	1	0	0	0	0	0	0	1	0	0
C9J512;C9JZA9;B5MC31;Q9NW38;Q9NW38-2;B5MCZ6	C9J512;C9JZA9;B5MC31;Q9NW38;Q9NW38-2;B5MCZ6	2;2;2;2;2;1	2;2;2;2;2;1	2;2;2;2;2;1	E3 ubiquitin-protein ligase FANCL	FANCL	>tr|C9J512|C9J512_HUMAN E3 ubiquitin-protein ligase FANCL (Fragment) OS=Homo sapiens GN=FANCL PE=1 SV=1;>tr|C9JZA9|C9JZA9_HUMAN E3 ubiquitin-protein ligase FANCL (Fragment) OS=Homo sapiens GN=FANCL PE=1 SV=1;>tr|B5MC31|B5MC31_HUMAN E3 ubiquitin-protein lig	6	2	2	2	2	1	1	2	2	1	2	2	2	1	2	2	1	0	0	0	0	0	1	0	0	0	0	0	2	1	1	2	2	1	2	2	2	1	2	2	1	0
B5MC51;P53671-3;P53671-2;P53671	B5MC51;P53671-3;P53671-2;P53671	5;5;3;3	3;3;3;3	2;2;2;2	LIM domain kinase 2	LIMK2	>tr|B5MC51|B5MC51_HUMAN LIM domain kinase 2 OS=Homo sapiens GN=LIMK2 PE=1 SV=1;>sp|P53671-3|LIMK2_HUMAN Isoform 3 of LIM domain kinase 2 OS=Homo sapiens GN=LIMK2;>sp|P53671-2|LIMK2_HUMAN Isoform LIMK2b of LIM domain kinase 2 OS=Homo sapiens GN=LIMK2;>sp|P5	4	5	3	2	3	2	3	2	2	3	2	2	2	2	1	2	2	3	2	3	3	4	2	3	3	2	1	3	1	1	1	1	1	1	1	1	1	1	0	1	1	1
B5MC53;B5MCF8;P39210;G5E9F5;C9J473;H0Y6M5;E7EX18	B5MC53;B5MCF8;P39210;G5E9F5;C9J473;H0Y6M5;E7EX18	2;2;2;1;1;1;1	2;2;2;1;1;1;1	2;2;2;1;1;1;1	Protein Mpv17	MPV17	>tr|B5MC53|B5MC53_HUMAN MpV17 transgene, murine homolog, glomerulosclerosis, isoform CRA_f OS=Homo sapiens GN=MPV17 PE=4 SV=1;>tr|B5MCF8|B5MCF8_HUMAN Protein Mpv17 OS=Homo sapiens GN=MPV17 PE=4 SV=1;>sp|P39210|MPV17_HUMAN Protein Mpv17 OS=Homo sapiens GN=M	7	2	2	2	2	2	1	1	1	1	1	1	1	1	1	1	0	0	0	0	0	0	0	0	1	0	0	1	2	2	1	1	1	1	1	1	1	1	1	1	0	0
Q9Y2K5;B5MCU0;B5MCG9;B7ZL65;Q9Y2K5-2;H7C0E9;H0YIX9	Q9Y2K5;B5MCU0;B5MCG9;B7ZL65;Q9Y2K5-2;H7C0E9	5;5;5;3;3;3;2	4;4;4;3;3;3;1	4;4;4;3;3;3;1	R3H domain-containing protein 2	R3HDM2	>sp|Q9Y2K5|R3HD2_HUMAN R3H domain-containing protein 2 OS=Homo sapiens GN=R3HDM2 PE=1 SV=3;>tr|B5MCU0|B5MCU0_HUMAN R3H domain-containing protein 2 OS=Homo sapiens GN=R3HDM2 PE=1 SV=1;>tr|B5MCG9|B5MCG9_HUMAN R3H domain-containing protein 2 OS=Homo sapiens G	7	5	4	4	0	0	0	0	0	0	0	0	0	0	0	0	0	0	1	1	1	2	1	1	2	0	0	1	0	0	0	0	0	0	0	0	0	0	0	0	0	0
B5MCQ4;Q9BY27;F8WCX1;K7ELY4;Q14129-2;Q14129	B5MCQ4;Q9BY27;F8WCX1;K7ELY4;Q14129-2;Q14129	2;2;1;1;1;1	2;2;1;1;1;1	2;2;1;1;1;1	Protein DGCR6L;Protein DGCR6	DGCR6L;DGCR6	>tr|B5MCQ4|B5MCQ4_HUMAN Protein DGCR6L OS=Homo sapiens GN=DGCR6L PE=4 SV=1;>sp|Q9BY27|DGC6L_HUMAN Protein DGCR6L OS=Homo sapiens GN=DGCR6L PE=1 SV=2;>tr|F8WCX1|F8WCX1_HUMAN Protein DGCR6L OS=Homo sapiens GN=DGCR6L PE=4 SV=1;>tr|K7ELY4|K7ELY4_HUMAN Protein	6	2	2	2	1	1	1	0	1	0	1	1	1	1	2	1	1	0	0	0	0	0	0	1	1	0	0	0	1	1	1	0	1	0	1	1	1	1	2	1	1	0
O75954;B5MD23	O75954;B5MD23	1;1	1;1	1;1	Tetraspanin-9	TSPAN9	>sp|O75954|TSN9_HUMAN Tetraspanin-9 OS=Homo sapiens GN=TSPAN9 PE=1 SV=1;>tr|B5MD23|B5MD23_HUMAN Tetraspanin OS=Homo sapiens GN=TSPAN9 PE=3 SV=1	2	1	1	1	1	1	1	1	1	1	0	1	1	1	1	1	0	0	0	0	0	0	0	0	0	0	1	0	1	1	1	1	1	1	0	1	1	1	1	1	0	0
B5MDE0;Q96AA3;C9JP01	B5MDE0;Q96AA3	9;9;4	9;9;4	9;9;4	Protein RFT1 homolog	RFT1	>tr|B5MDE0|B5MDE0_HUMAN Protein RFT1 homolog OS=Homo sapiens GN=RFT1 PE=4 SV=1;>sp|Q96AA3|RFT1_HUMAN Protein RFT1 homolog OS=Homo sapiens GN=RFT1 PE=1 SV=1	3	9	9	9	6	5	8	8	6	7	6	7	5	5	7	4	0	0	0	0	0	0	0	0	0	0	0	0	6	5	8	8	6	7	6	7	5	5	7	4	0	0
P62826;B5MDF5;J3KQE5;F5H018;B4DV51;H0YFC6;A0A087X0W0	P62826;B5MDF5;J3KQE5;F5H018;B4DV51	14;14;13;12;7;6;1	14;14;13;12;7;6;1	14;14;13;12;7;6;1	GTP-binding nuclear protein Ran	RAN	>sp|P62826|RAN_HUMAN GTP-binding nuclear protein Ran OS=Homo sapiens GN=RAN PE=1 SV=3;>tr|B5MDF5|B5MDF5_HUMAN GTP-binding nuclear protein Ran OS=Homo sapiens GN=RAN PE=1 SV=1;>tr|J3KQE5|J3KQE5_HUMAN GTP-binding nuclear protein Ran (Fragment) OS=Homo sapien	7	14	14	14	12	12	12	11	12	11	11	11	13	12	13	10	12	13	12	13	13	12	13	11	12	14	12	9	12	12	12	11	12	11	11	11	13	12	13	10	12	13
B5MDL5;P53778-2;P53778	B5MDL5;P53778-2;P53778	5;5;5	5;5;5	5;5;5	Mitogen-activated protein kinase 12	MAPK12	>tr|B5MDL5|B5MDL5_HUMAN Mitogen-activated protein kinase 12 OS=Homo sapiens GN=MAPK12 PE=1 SV=1;>sp|P53778-2|MK12_HUMAN Isoform 2 of Mitogen-activated protein kinase 12 OS=Homo sapiens GN=MAPK12;>sp|P53778|MK12_HUMAN Mitogen-activated protein kinase 12 OS=	3	5	5	5	5	3	2	4	3	3	2	3	1	4	4	3	1	2	2	1	1	2	1	2	1	1	2	2	5	3	2	4	3	3	2	3	1	4	4	3	1	2
B5MDU6;B5MCU4;Q9H6V9;Q9H6V9-2;Q9H6V9-4;Q9H6V9-3;C9JHU6;B5MCE2;C9JUM0;B4DRG3	B5MDU6;B5MCU4;Q9H6V9;Q9H6V9-2;Q9H6V9-4;Q9H6V9-3	4;3;3;3;2;2;1;1;1;1	4;3;3;3;2;2;1;1;1;1	4;3;3;3;2;2;1;1;1;1	UPF0554 protein C2orf43	C2orf43	>tr|B5MDU6|B5MDU6_HUMAN UPF0554 protein C2orf43 OS=Homo sapiens GN=C2orf43 PE=1 SV=1;>tr|B5MCU4|B5MCU4_HUMAN UPF0554 protein C2orf43 OS=Homo sapiens GN=C2orf43 PE=1 SV=1;>sp|Q9H6V9|CB043_HUMAN UPF0554 protein C2orf43 OS=Homo sapiens GN=C2orf43 PE=1 SV=1;>s	10	4	4	4	2	2	3	2	2	2	2	2	2	3	2	4	1	0	1	1	0	1	1	0	0	0	0	0	2	2	3	2	2	2	2	2	2	3	2	4	1	0
E7EX04;Q9P0V9-2;B5ME97;E7EW69;Q9P0V9;Q9P0V9-3;C9JEW2;C9JNR7;F5H1F2;F5GYV2	E7EX04;Q9P0V9-2;B5ME97;E7EW69;Q9P0V9;Q9P0V9-3	13;13;13;12;12;10;3;3;2;1	12;12;12;11;11;9;3;3;2;1	12;12;12;11;11;9;3;3;2;1	Septin-10	SEPT10	>tr|E7EX04|E7EX04_HUMAN Septin-10 OS=Homo sapiens GN=SEPT10 PE=1 SV=1;>sp|Q9P0V9-2|SEP10_HUMAN Isoform 2 of Septin-10 OS=Homo sapiens GN=SEPT10;>tr|B5ME97|B5ME97_HUMAN Septin 10, isoform CRA_c OS=Homo sapiens GN=SEPT10 PE=1 SV=2;>tr|E7EW69|E7EW69_HUMAN Sep	10	13	12	12	8	8	8	6	9	8	7	5	6	8	6	4	4	2	2	3	4	4	4	5	5	4	4	5	7	7	7	5	8	7	6	4	5	7	5	3	3	1
Q8IZP0-10;Q8IZP0-8;B6VEX4;Q8IZP0-7;Q8IZP0-2;Q8IZP0-4;Q8IZP0-3;Q8IZP0-5;Q8IZP0-6;Q8IZP0-9;Q8IZP0;Q8IZP0-12;Q8IZP0-11	Q8IZP0-10;Q8IZP0-8;B6VEX4;Q8IZP0-7;Q8IZP0-2;Q8IZP0-4;Q8IZP0-3;Q8IZP0-5;Q8IZP0-6;Q8IZP0-9;Q8IZP0;Q8IZP0-12;Q8IZP0-11	11;11;11;11;11;11;11;11;11;11;11;10;6	7;7;7;7;7;7;7;7;7;7;7;6;5	7;7;7;7;7;7;7;7;7;7;7;6;5	Abl interactor 1	ABI1	>sp|Q8IZP0-10|ABI1_HUMAN Isoform 10 of Abl interactor 1 OS=Homo sapiens GN=ABI1;>sp|Q8IZP0-8|ABI1_HUMAN Isoform 8 of Abl interactor 1 OS=Homo sapiens GN=ABI1;>tr|B6VEX4|B6VEX4_HUMAN Abl interactor 1 OS=Homo sapiens GN=ABI1 PE=1 SV=1;>sp|Q8IZP0-7|ABI1_HUMAN	13	11	7	7	11	11	10	7	8	7	7	10	7	9	7	11	7	3	8	2	4	6	3	3	2	2	3	5	7	7	6	6	5	4	4	7	6	5	5	7	5	3
Q9NVN3-3;Q9NVN3;Q9NVN3-1;B7WPL0;Q9NVN3-4;F8VY51;H0YHS3	Q9NVN3-3;Q9NVN3;Q9NVN3-1;B7WPL0;Q9NVN3-4	11;11;11;11;6;4;4	10;10;10;10;5;4;4	10;10;10;10;5;4;4	Synembryn-B	RIC8B	>sp|Q9NVN3-3|RIC8B_HUMAN Isoform 3 of Synembryn-B OS=Homo sapiens GN=RIC8B;>sp|Q9NVN3|RIC8B_HUMAN Synembryn-B OS=Homo sapiens GN=RIC8B PE=1 SV=2;>sp|Q9NVN3-1|RIC8B_HUMAN Isoform 1 of Synembryn-B OS=Homo sapiens GN=RIC8B;>tr|B7WPL0|B7WPL0_HUMAN Synembryn-B	7	11	10	10	8	10	9	5	6	4	2	5	5	6	6	7	4	4	5	8	8	4	6	3	4	4	3	4	7	9	8	4	5	3	1	4	4	5	5	6	3	3
Q9H4M3-2;B7Z1P2;Q9H4M3;R4GNH4;R4GMZ8	Q9H4M3-2;B7Z1P2;Q9H4M3	4;4;3;1;1	4;4;3;1;1	4;4;3;1;1	F-box only protein 44	FBXO44	>sp|Q9H4M3-2|FBX44_HUMAN Isoform 2 of F-box only protein 44 OS=Homo sapiens GN=FBXO44;>tr|B7Z1P2|B7Z1P2_HUMAN F-box only protein 44 OS=Homo sapiens GN=FBXO44 PE=2 SV=1;>sp|Q9H4M3|FBX44_HUMAN F-box only protein 44 OS=Homo sapiens GN=FBXO44 PE=1 SV=3	5	4	4	4	3	3	2	3	3	3	3	3	3	4	3	3	1	1	1	1	2	1	0	2	1	0	0	0	3	3	2	3	3	3	3	3	3	4	3	3	1	1
E5RI52;B7Z1T6;Q6NTE8-2;Q6NTE8;E5RHY8;E5RHV0	E5RI52;B7Z1T6;Q6NTE8-2;Q6NTE8;E5RHY8;E5RHV0	2;2;2;2;1;1	2;2;2;2;1;1	2;2;2;2;1;1	UPF0544 protein C5orf45	C5orf45	>tr|E5RI52|E5RI52_HUMAN UPF0544 protein C5orf45 OS=Homo sapiens GN=C5orf45 PE=4 SV=1;>tr|B7Z1T6|B7Z1T6_HUMAN UPF0544 protein C5orf45 OS=Homo sapiens GN=C5orf45 PE=2 SV=1;>sp|Q6NTE8-2|CE045_HUMAN Isoform 2 of UPF0544 protein C5orf45 OS=Homo sapiens GN=C5orf	6	2	2	2	1	1	2	1	1	2	1	1	0	1	0	2	1	0	0	0	0	1	1	1	1	1	1	1	1	1	2	1	1	2	1	1	0	1	0	2	1	0
B7Z248;H7C5H4;H7C5A8;Q13491-2;Q13491;B7Z613;Q13491-3;Q13491-4	B7Z248;H7C5H4;H7C5A8;Q13491-2;Q13491;B7Z613;Q13491-3;Q13491-4	1;1;1;1;1;1;1;1	1;1;1;1;1;1;1;1	1;1;1;1;1;1;1;1	Neuronal membrane glycoprotein M6-b	GPM6B	>tr|B7Z248|B7Z248_HUMAN Neuronal membrane glycoprotein M6-b OS=Homo sapiens GN=GPM6B PE=2 SV=1;>tr|H7C5H4|H7C5H4_HUMAN Neuronal membrane glycoprotein M6-b (Fragment) OS=Homo sapiens GN=GPM6B PE=1 SV=1;>tr|H7C5A8|H7C5A8_HUMAN Neuronal membrane glycoprotein	8	1	1	1	1	0	1	1	1	1	1	0	1	1	1	1	0	0	0	0	0	0	0	0	0	0	0	0	1	0	1	1	1	1	1	0	1	1	1	1	0	0
Q5T8D3-2;B7Z2R7;Q5T8D3-3;Q5T8D3;X6RDD7;Q5T8E0;Q5T8D3-4	Q5T8D3-2;B7Z2R7;Q5T8D3-3;Q5T8D3;X6RDD7;Q5T8E0;Q5T8D3-4	5;5;5;5;3;3;3	5;5;5;5;3;3;3	5;5;5;5;3;3;3	Acyl-CoA-binding domain-containing protein 5	ACBD5	>sp|Q5T8D3-2|ACBD5_HUMAN Isoform 2 of Acyl-CoA-binding domain-containing protein 5 OS=Homo sapiens GN=ACBD5;>tr|B7Z2R7|B7Z2R7_HUMAN Acyl-CoA-binding domain-containing protein 5 OS=Homo sapiens GN=ACBD5 PE=2 SV=1;>sp|Q5T8D3-3|ACBD5_HUMAN Isoform 3 of Acyl-C	7	5	5	5	4	3	2	2	1	4	2	3	4	3	5	1	0	1	0	0	0	0	0	0	0	0	0	0	4	3	2	2	1	4	2	3	4	3	5	1	0	1
Q9Y297-2;B7Z3H4;Q9Y297;Q5T1W7;E5RGC1	Q9Y297-2;B7Z3H4;Q9Y297	11;11;11;1;1	11;11;11;1;1	5;5;5;1;0	F-box/WD repeat-containing protein 1A	BTRC	>sp|Q9Y297-2|FBW1A_HUMAN Isoform 2 of F-box/WD repeat-containing protein 1A OS=Homo sapiens GN=BTRC;>tr|B7Z3H4|B7Z3H4_HUMAN Beta-transducin repeat containing, isoform CRA_b OS=Homo sapiens GN=BTRC PE=2 SV=1;>sp|Q9Y297|FBW1A_HUMAN F-box/WD repeat-containing	5	11	11	5	9	7	9	6	8	8	8	8	9	9	6	7	0	0	0	2	1	2	4	6	5	3	2	2	9	7	9	6	8	8	8	8	9	9	6	7	0	0
B7Z468;P20810-9;E7ESM9;P20810-7;P20810-6;B7Z574;E7EVY3;H0Y9H6;E7EQ12;H0YA91;H0Y944;E9PSG1;D6RBR1;D6RGF7;E7EN75	B7Z468;P20810-9;E7ESM9;P20810-7;P20810-6;B7Z574;E7EVY3;H0Y9H6;E7EQ12	36;35;35;35;35;32;31;24;23;9;7;7;5;4;4	36;35;35;35;35;32;31;24;23;9;7;7;5;4;4	1;0;0;0;0;0;0;0;0;0;0;0;1;1;1	Calpastatin	CAST	>tr|B7Z468|B7Z468_HUMAN Calpastatin OS=Homo sapiens GN=CAST PE=1 SV=1;>sp|P20810-9|ICAL_HUMAN Isoform 9 of Calpastatin OS=Homo sapiens GN=CAST;>tr|E7ESM9|E7ESM9_HUMAN Calpastatin OS=Homo sapiens GN=CAST PE=1 SV=1;>sp|P20810-7|ICAL_HUMAN Isoform 7 of Calpas	15	36	36	1	22	18	18	13	13	16	10	11	10	11	14	18	31	34	33	32	28	27	28	29	30	30	29	27	22	18	18	13	13	16	10	11	10	11	14	18	31	34
Q9NRC1-6;E7EPW5;Q9NRC1-5;G3XAH9;E9PCV1;B7Z4U3;Q9NRC1-4;B7Z4L1;Q9NRC1-3;Q9NRC1-2;E7EPD9;H7BXS2	Q9NRC1-6;E7EPW5;Q9NRC1-5;G3XAH9;E9PCV1;B7Z4U3;Q9NRC1-4;B7Z4L1;Q9NRC1-3;Q9NRC1-2;E7EPD9;H7BXS2	2;2;2;2;2;2;2;2;2;2;2;2	2;2;2;2;2;2;2;2;2;2;2;2	2;2;2;2;2;2;2;2;2;2;2;2		ST7	>sp|Q9NRC1-6|ST7_HUMAN Isoform 6 of Suppressor of tumorigenicity 7 protein OS=Homo sapiens GN=ST7;>tr|E7EPW5|E7EPW5_HUMAN Suppressor of tumorigenicity 7 protein OS=Homo sapiens GN=ST7 PE=1 SV=1;>sp|Q9NRC1-5|ST7_HUMAN Isoform 5 of Suppressor of tumorigenici	12	2	2	2	1	2	2	1	1	1	2	2	1	2	1	2	0	0	0	0	0	0	0	0	0	0	0	0	1	2	2	1	1	1	2	2	1	2	1	2	0	0
Q16773;B7Z4W5;Q16773-2;Q5T278;Q5T277;Q5T276;Q16773-3	Q16773;B7Z4W5;Q16773-2;Q5T278	5;5;4;3;2;2;2	5;5;4;3;2;2;2	5;5;4;3;2;2;2	Kynurenine--oxoglutarate transaminase 1	CCBL1	>sp|Q16773|KAT1_HUMAN Kynurenine--oxoglutarate transaminase 1 OS=Homo sapiens GN=CCBL1 PE=1 SV=1;>tr|B7Z4W5|B7Z4W5_HUMAN Cysteine conjugate-beta lyase cytoplasmic (Glutamine transaminase K, kyneurenine aminotransferase), isoform CRA_b OS=Homo sapiens GN=CC	7	5	5	5	3	4	4	3	2	3	3	1	4	5	3	3	1	4	1	3	2	2	1	1	1	0	0	0	3	4	4	3	2	3	3	1	4	5	3	3	1	4
B7Z503;Q9BSF8;Q9BSF8-2;E9PKU9	B7Z503;Q9BSF8;Q9BSF8-2;E9PKU9	3;3;3;2	3;3;3;2	3;3;3;2	BTB/POZ domain-containing protein 10	BTBD10	>tr|B7Z503|B7Z503_HUMAN BTB (POZ) domain containing 10, isoform CRA_c OS=Homo sapiens GN=BTBD10 PE=1 SV=1;>sp|Q9BSF8|BTBDA_HUMAN BTB/POZ domain-containing protein 10 OS=Homo sapiens GN=BTBD10 PE=1 SV=2;>sp|Q9BSF8-2|BTBDA_HUMAN Isoform 2 of BTB/POZ domain-c	4	3	3	3	1	2	2	2	1	1	0	3	0	3	1	1	1	2	3	1	1	1	2	1	1	1	3	1	1	2	2	2	1	1	0	3	0	3	1	1	1	2
B7Z5J4;Q9UI42-2;Q9UI42	B7Z5J4;Q9UI42-2;Q9UI42	2;2;2	2;2;2	2;2;2	Carboxypeptidase A4	CPA4	>tr|B7Z5J4|B7Z5J4_HUMAN Carboxypeptidase A4 OS=Homo sapiens GN=CPA4 PE=2 SV=1;>sp|Q9UI42-2|CBPA4_HUMAN Isoform 2 of Carboxypeptidase A4 OS=Homo sapiens GN=CPA4;>sp|Q9UI42|CBPA4_HUMAN Carboxypeptidase A4 OS=Homo sapiens GN=CPA4 PE=1 SV=2	3	2	2	2	0	0	0	0	0	0	0	0	0	0	0	0	1	0	0	1	0	0	1	1	1	0	0	0	0	0	0	0	0	0	0	0	0	0	0	0	1	0
B7Z6D5;Q96GQ7;A0A087X059;A0A087WYH5	B7Z6D5;Q96GQ7	44;44;15;4	44;44;15;4	44;44;15;4	Probable ATP-dependent RNA helicase DDX27	DDX27	>tr|B7Z6D5|B7Z6D5_HUMAN Probable ATP-dependent RNA helicase DDX27 OS=Homo sapiens GN=DDX27 PE=2 SV=1;>sp|Q96GQ7|DDX27_HUMAN Probable ATP-dependent RNA helicase DDX27 OS=Homo sapiens GN=DDX27 PE=1 SV=2	4	44	44	44	32	29	34	27	30	31	33	31	33	35	34	32	31	34	36	37	34	37	37	34	36	32	33	30	32	29	34	27	30	31	33	31	33	35	34	32	31	34
B7Z6T3;Q8NDZ6;D6RAR3;E9PFW6;B7Z6A5;Q8NDZ6-2;E9PCX5	B7Z6T3;Q8NDZ6;D6RAR3;E9PFW6;B7Z6A5;Q8NDZ6-2;E9PCX5	2;2;1;1;1;1;1	2;2;1;1;1;1;1	2;2;1;1;1;1;1	Transmembrane protein 161B	TMEM161B	>tr|B7Z6T3|B7Z6T3_HUMAN Transmembrane protein 161B OS=Homo sapiens GN=TMEM161B PE=2 SV=1;>sp|Q8NDZ6|T161B_HUMAN Transmembrane protein 161B OS=Homo sapiens GN=TMEM161B PE=2 SV=1;>tr|D6RAR3|D6RAR3_HUMAN Transmembrane protein 161B OS=Homo sapiens GN=TMEM161B	7	2	2	2	1	2	0	0	2	0	1	2	1	2	1	2	0	0	0	0	0	0	0	0	0	0	0	0	1	2	0	0	2	0	1	2	1	2	1	2	0	0
B7Z7F3;Q9H6Z4-2	B7Z7F3;Q9H6Z4-2	22;22	1;1	1;1	Ran-binding protein 3	RANBP3	>tr|B7Z7F3|B7Z7F3_HUMAN Zinc finger protein 8 OS=Homo sapiens GN=ZNF8 PE=2 SV=1;>sp|Q9H6Z4-2|RANB3_HUMAN Isoform 2 of Ran-binding protein 3 OS=Homo sapiens GN=RANBP3	2	22	1	1	15	14	12	12	11	13	9	11	10	12	10	10	17	20	20	17	19	18	17	15	17	16	16	16	0	0	0	0	0	1	0	0	0	0	0	0	1	1
B7Z879;A0A087X2J4	B7Z879	20;1	1;0	1;0			>tr|B7Z879|B7Z879_HUMAN Vacuolar protein sorting-associated protein 11 homolog OS=Homo sapiens GN=VPS11 PE=2 SV=1	2	20	1	1	12	15	12	12	12	11	13	10	10	13	13	11	2	5	3	2	7	3	8	10	13	4	0	1	1	1	1	1	1	1	1	1	1	1	1	1	1	1
B7Z9C2;B3KV44;H0YHC3	B7Z9C2;B3KV44;H0YHC3	20;17;12	1;0;1	1;0;1		NAP1L1	>tr|B7Z9C2|B7Z9C2_HUMAN Nucleosome assembly protein 1-like 1 OS=Homo sapiens GN=NAP1L1 PE=1 SV=1;>tr|B3KV44|B3KV44_HUMAN Nucleosome assembly protein 1-like 1 OS=Homo sapiens GN=NAP1L1 PE=1 SV=1;>tr|H0YHC3|H0YHC3_HUMAN Nucleosome assembly protein 1-like 1 (	3	20	1	1	12	12	12	11	11	12	12	11	10	12	13	12	17	15	18	15	14	17	16	15	16	16	16	13	0	0	0	0	0	0	0	0	0	0	0	0	1	1
I3L3T4;I3L367;I3NI44;O75674-2;B7Z9E2;J3KQU4;I3L4I4;O75674;I3L4G0;I3L1Q1;I3L4N3;I3L1G1	I3L3T4;I3L367;I3NI44;O75674-2;B7Z9E2;J3KQU4;I3L4I4;O75674;I3L4G0;I3L1Q1;I3L4N3;I3L1G1	5;5;5;5;5;5;5;5;4;3;3;3	5;5;5;5;5;5;5;5;4;3;3;3	5;5;5;5;5;5;5;5;4;3;3;3	TOM1-like protein 1	TOM1L1	>tr|I3L3T4|I3L3T4_HUMAN TOM1-like protein 1 OS=Homo sapiens GN=TOM1L1 PE=4 SV=1;>tr|I3L367|I3L367_HUMAN TOM1-like protein 1 (Fragment) OS=Homo sapiens GN=TOM1L1 PE=4 SV=1;>tr|I3NI44|I3NI44_HUMAN TOM1-like protein 1 OS=Homo sapiens GN=TOM1L1 PE=1 SV=1;>sp|O	12	5	5	5	3	4	1	1	2	2	1	2	2	3	1	1	0	0	1	2	2	1	1	0	2	0	0	0	3	4	1	1	2	2	1	2	2	3	1	1	0	0
H3BPQ3;B7Z9X4;H3BQJ4;Q9ULP0-4;Q9ULP0-2;Q9ULP0;Q9ULP0-8;Q9ULP0-5;Q9ULP0-7;Q9ULP0-3;Q9ULP0-6	H3BPQ3;B7Z9X4;H3BQJ4;Q9ULP0-4;Q9ULP0-2;Q9ULP0;Q9ULP0-8;Q9ULP0-5;Q9ULP0-7;Q9ULP0-3;Q9ULP0-6	1;1;1;1;1;1;1;1;1;1;1	1;1;1;1;1;1;1;1;1;1;1	1;1;1;1;1;1;1;1;1;1;1	Protein NDRG4	NDRG4	>tr|H3BPQ3|H3BPQ3_HUMAN Protein NDRG4 (Fragment) OS=Homo sapiens GN=NDRG4 PE=4 SV=1;>tr|B7Z9X4|B7Z9X4_HUMAN Protein NDRG4 OS=Homo sapiens GN=NDRG4 PE=2 SV=1;>tr|H3BQJ4|H3BQJ4_HUMAN Protein NDRG4 OS=Homo sapiens GN=NDRG4 PE=4 SV=1;>sp|Q9ULP0-4|NDRG4_HUMAN I	11	1	1	1	0	0	1	0	1	0	0	0	0	0	0	0	0	0	0	0	0	0	0	0	0	0	0	0	0	0	1	0	1	0	0	0	0	0	0	0	0	0
B7ZAQ6-2;B7ZAQ6-3;P0CG08;B7ZAQ6;A6NKF9;A0A087WW82;U3KPV2;E9PKY3;A0A087WW78	B7ZAQ6-2;B7ZAQ6-3;P0CG08;B7ZAQ6;A6NKF9;A0A087WW82;U3KPV2;E9PKY3;A0A087WW78	7;7;7;7;6;5;5;5;4	7;7;7;7;6;5;5;5;4	7;7;7;7;6;5;5;5;4	Golgi pH regulator A;Golgi pH regulator B;Putative Golgi pH regulator C	GPR89A;GPR89B;GPR89C	>sp|B7ZAQ6-2|GPHRA_HUMAN Isoform 2 of Golgi pH regulator A OS=Homo sapiens GN=GPR89A;>sp|B7ZAQ6-3|GPHRA_HUMAN Isoform 3 of Golgi pH regulator A OS=Homo sapiens GN=GPR89A;>sp|P0CG08|GPHRB_HUMAN Golgi pH regulator B OS=Homo sapiens GN=GPR89B PE=1 SV=1;>sp|B7	9	7	7	7	4	5	5	5	5	2	4	4	5	2	5	4	0	0	0	0	0	0	0	0	0	0	0	0	4	5	5	5	5	2	4	4	5	2	5	4	0	0
H7BZH7;Q92664-2;Q92664;B7ZBK4;H7C326	H7BZH7;Q92664-2;Q92664;B7ZBK4;H7C326	2;2;2;2;1	2;2;2;2;1	2;2;2;2;1	Transcription factor IIIA	GTF3A	>tr|H7BZH7|H7BZH7_HUMAN Transcription factor IIIA OS=Homo sapiens GN=GTF3A PE=4 SV=1;>sp|Q92664-2|TF3A_HUMAN Isoform 2 of Transcription factor IIIA OS=Homo sapiens GN=GTF3A;>sp|Q92664|TF3A_HUMAN Transcription factor IIIA OS=Homo sapiens GN=GTF3A PE=1 SV=3;	5	2	2	2	0	1	0	2	0	1	1	1	1	1	1	1	1	1	0	0	0	0	1	1	0	0	1	0	0	1	0	2	0	1	1	1	1	1	1	1	1	1
Q8IVH2-3;B7ZBM3;Q8IVH2-2;Q8IVH2	Q8IVH2-3;B7ZBM3;Q8IVH2-2;Q8IVH2	4;4;4;4	4;4;4;4	3;3;3;3	Forkhead box protein P4	FOXP4	>sp|Q8IVH2-3|FOXP4_HUMAN Isoform 3 of Forkhead box protein P4 OS=Homo sapiens GN=FOXP4;>tr|B7ZBM3|B7ZBM3_HUMAN Forkhead box protein P4 OS=Homo sapiens GN=FOXP4 PE=1 SV=1;>sp|Q8IVH2-2|FOXP4_HUMAN Isoform 2 of Forkhead box protein P4 OS=Homo sapiens GN=FOXP4	4	4	4	3	2	2	2	3	3	3	3	2	2	3	4	3	0	0	0	1	1	1	0	1	1	0	1	0	2	2	2	3	3	3	3	2	2	3	4	3	0	0
Q9NR46;B7ZC38;Q9NR46-2;B7ZC39;F8WFB9;G5E9J1;H7C1Z6	Q9NR46;B7ZC38;Q9NR46-2;B7ZC39	13;13;12;11;5;1;1	12;12;11;10;4;1;1	12;12;11;10;4;1;1	Endophilin-B2	SH3GLB2	>sp|Q9NR46|SHLB2_HUMAN Endophilin-B2 OS=Homo sapiens GN=SH3GLB2 PE=1 SV=1;>tr|B7ZC38|B7ZC38_HUMAN Endophilin-B2 OS=Homo sapiens GN=SH3GLB2 PE=1 SV=1;>sp|Q9NR46-2|SHLB2_HUMAN Isoform 2 of Endophilin-B2 OS=Homo sapiens GN=SH3GLB2;>tr|B7ZC39|B7ZC39_HUMAN Endo	7	13	12	12	9	7	7	7	8	9	9	6	5	9	7	7	3	2	3	3	3	3	3	4	4	3	3	0	8	6	6	6	7	8	8	5	4	8	6	6	3	1
Q8WTV0-4;B7ZKQ9;Q8WTV0-2;Q8WTV0-5;Q8WTV0;Q8WTV0-3;F5H4X0;F5H5E8	Q8WTV0-4;B7ZKQ9;Q8WTV0-2;Q8WTV0-5;Q8WTV0;Q8WTV0-3;F5H4X0	13;13;13;11;11;10;10;2	13;13;13;11;11;10;10;2	13;13;13;11;11;10;10;2	Scavenger receptor class B member 1	SCARB1	>sp|Q8WTV0-4|SCRB1_HUMAN Isoform 4 of Scavenger receptor class B member 1 OS=Homo sapiens GN=SCARB1;>tr|B7ZKQ9|B7ZKQ9_HUMAN SCARB1 protein OS=Homo sapiens GN=SCARB1 PE=1 SV=1;>sp|Q8WTV0-2|SCRB1_HUMAN Isoform 1 of Scavenger receptor class B member 1 OS=Homo	8	13	13	13	9	11	10	8	9	7	10	11	8	11	11	11	0	2	1	2	1	4	0	1	1	1	1	1	9	11	10	8	9	7	10	11	8	11	11	11	0	2
Q96RU3-3;B7ZL12;Q96RU3-2;Q96RU3;Q96RU3-4;B7ZL14;H0Y7W6	Q96RU3-3;B7ZL12;Q96RU3-2;Q96RU3;Q96RU3-4;B7ZL14;H0Y7W6	16;16;16;16;15;15;13	16;16;16;16;15;15;13	16;16;16;16;15;15;13	Formin-binding protein 1	FNBP1	>sp|Q96RU3-3|FNBP1_HUMAN Isoform 3 of Formin-binding protein 1 OS=Homo sapiens GN=FNBP1;>tr|B7ZL12|B7ZL12_HUMAN FNBP1 protein OS=Homo sapiens GN=FNBP1 PE=1 SV=1;>sp|Q96RU3-2|FNBP1_HUMAN Isoform 2 of Formin-binding protein 1 OS=Homo sapiens GN=FNBP1;>sp|Q96	7	16	16	16	8	6	6	6	6	6	4	3	3	7	8	5	9	10	12	9	6	8	9	10	10	7	9	10	8	6	6	6	6	6	4	3	3	7	8	5	9	10
Q8N8Q8;B7ZL88;Q8N8Q8-2;Q8N8Q8-3;Q8N8Q8-4	Q8N8Q8;B7ZL88;Q8N8Q8-2;Q8N8Q8-3;Q8N8Q8-4	4;4;2;2;2	4;4;2;2;2	4;4;2;2;2	Mitochondrial inner membrane protein COX18	COX18	>sp|Q8N8Q8|COX18_HUMAN Mitochondrial inner membrane protein COX18 OS=Homo sapiens GN=COX18 PE=2 SV=1;>tr|B7ZL88|B7ZL88_HUMAN COX18 protein OS=Homo sapiens GN=COX18 PE=2 SV=1;>sp|Q8N8Q8-2|COX18_HUMAN Isoform 2 of Mitochondrial inner membrane protein COX18 O	5	4	4	4	3	2	1	2	1	1	1	2	2	2	1	2	0	0	0	0	0	0	0	0	0	0	0	0	3	2	1	2	1	1	1	2	2	2	1	2	0	0
E5RJM0;B7ZLQ8;Q17RY0-2;Q17RY0;Q17RY0-3;E5RFP2;H0YBG1	E5RJM0;B7ZLQ8;Q17RY0-2;Q17RY0;Q17RY0-3;E5RFP2	7;7;7;7;4;4;2	7;7;7;7;4;4;2	4;4;4;4;1;1;2	Cytoplasmic polyadenylation element-binding protein 4	CPEB4	>tr|E5RJM0|E5RJM0_HUMAN Cytoplasmic polyadenylation element-binding protein 4 OS=Homo sapiens GN=CPEB4 PE=1 SV=1;>tr|B7ZLQ8|B7ZLQ8_HUMAN CPEB4 protein OS=Homo sapiens GN=CPEB4 PE=1 SV=1;>sp|Q17RY0-2|CPEB4_HUMAN Isoform 2 of Cytoplasmic polyadenylation elem	7	7	7	4	1	2	1	1	2	2	2	1	1	2	1	1	0	2	1	0	2	1	4	6	4	0	1	1	1	2	1	1	2	2	2	1	1	2	1	1	0	2
B7ZM99;A0A087WVM4;Q6UB35;H0Y327;Q6UB35-2;Q4VXM0;Q5JYA8;Q5JYA3;Q4VXV2;Q4VXM1	B7ZM99;A0A087WVM4;Q6UB35	47;46;46;14;9;6;5;5;4;3	46;45;45;14;9;6;5;5;4;3	46;45;45;14;9;6;5;5;4;3	Monofunctional C1-tetrahydrofolate synthase, mitochondrial	MTHFD1L	>tr|B7ZM99|B7ZM99_HUMAN MTHFD1L protein OS=Homo sapiens GN=MTHFD1L PE=2 SV=1;>tr|A0A087WVM4|A0A087WVM4_HUMAN Monofunctional C1-tetrahydrofolate synthase, mitochondrial OS=Homo sapiens GN=MTHFD1L PE=4 SV=1;>sp|Q6UB35|C1TM_HUMAN Monofunctional C1-tetrahydrof	10	47	46	46	33	33	35	38	35	34	41	35	37	36	36	36	6	7	8	16	19	11	23	23	15	5	6	13	32	32	34	37	34	33	40	34	36	35	35	35	6	7
P21127-8;P21127-3;P21127-2;B7ZVY7;P21127-6;P21127-9;J3QR29;J3QKR5;P21127;J3QR44;P21127-10;P21127-12;P21127-4;P21127-5;Q9UQ88-9;J3KS35;E7ESP2;A0A087WYI9;A0A087X1I0;E9PFJ2;Q5QPQ9;Q13882	P21127-8;P21127-3;P21127-2;B7ZVY7;P21127-6;P21127-9;J3QR29;J3QKR5;P21127;J3QR44;P21127-10;P21127-12;P21127-4;P21127-5	44;44;44;44;43;43;43;43;43;43;38;35;35;35;21;8;7;4;4;3;1;1	44;44;44;44;43;43;43;43;43;43;38;35;35;35;21;8;7;4;4;3;1;1	6;6;6;6;6;6;6;5;6;6;5;5;5;5;0;0;0;1;1;0;0;0	Cyclin-dependent kinase 11B	CDK11B;CDC2L1	>sp|P21127-8|CD11B_HUMAN Isoform 8 of Cyclin-dependent kinase 11B OS=Homo sapiens GN=CDK11B;>sp|P21127-3|CD11B_HUMAN Isoform 2 of Cyclin-dependent kinase 11B OS=Homo sapiens GN=CDK11B;>sp|P21127-2|CD11B_HUMAN Isoform SV1 of Cyclin-dependent kinase 11B OS=H	22	44	44	6	24	23	26	24	14	16	21	21	22	25	20	20	39	40	43	40	38	39	38	36	36	37	38	36	24	23	26	24	14	16	21	21	22	25	20	20	39	40
B8QGS9;Q99959-2;Q99959;A0A087WXY2	B8QGS9;Q99959-2;Q99959	6;6;6;1	6;6;6;1	6;6;6;1	Plakophilin-2	PKP2	>tr|B8QGS9|B8QGS9_HUMAN Plakophilin-2 OS=Homo sapiens GN=PKP2 PE=2 SV=1;>sp|Q99959-2|PKP2_HUMAN Isoform 1 of Plakophilin-2 OS=Homo sapiens GN=PKP2;>sp|Q99959|PKP2_HUMAN Plakophilin-2 OS=Homo sapiens GN=PKP2 PE=1 SV=2	4	6	6	6	1	3	3	3	3	3	4	4	2	3	2	2	0	0	0	0	0	0	0	0	0	0	0	0	1	3	3	3	3	3	4	4	2	3	2	2	0	0
Q6NZ67;B8ZZ87;H7C173;H7BZ50;H7C293	Q6NZ67;B8ZZ87;H7C173;H7BZ50	6;6;4;3;1	6;6;4;3;1	2;2;1;1;1	Mitotic-spindle organizing protein 2B	MZT2B	>sp|Q6NZ67|MZT2B_HUMAN Mitotic-spindle organizing protein 2B OS=Homo sapiens GN=MZT2B PE=1 SV=1;>tr|B8ZZ87|B8ZZ87_HUMAN Mitotic-spindle organizing protein 2B OS=Homo sapiens GN=MZT2B PE=1 SV=1;>tr|H7C173|H7C173_HUMAN Mitotic-spindle organizing protein 2B (	5	6	6	2	5	6	5	4	4	6	4	5	5	5	5	5	3	4	3	4	3	4	4	4	3	2	3	4	5	6	5	4	4	6	4	5	5	5	5	5	3	4
B8ZZ98	B8ZZ98	5	1	1		SNRNP27	>tr|B8ZZ98|B8ZZ98_HUMAN U4/U6.U5 small nuclear ribonucleoprotein 27 kDa protein OS=Homo sapiens GN=SNRNP27 PE=1 SV=1	1	5	1	1	3	3	2	2	2	3	3	3	3	3	3	2	4	4	4	4	4	4	5	4	5	3	3	4	1	1	0	1	1	1	1	1	1	1	1	0	0	0
Q86VP1-2;Q86VP1;B8ZZD4;Q86VP1-4;Q86VP1-3;H7C3L5;F8WBU9;C9JBZ7;C9J7J4	Q86VP1-2;Q86VP1;B8ZZD4;Q86VP1-4;Q86VP1-3	12;12;12;10;9;2;1;1;1	12;12;12;10;9;2;1;1;1	12;12;12;10;9;2;1;1;1	Tax1-binding protein 1	TAX1BP1	>sp|Q86VP1-2|TAXB1_HUMAN Isoform 2 of Tax1-binding protein 1 OS=Homo sapiens GN=TAX1BP1;>sp|Q86VP1|TAXB1_HUMAN Tax1-binding protein 1 OS=Homo sapiens GN=TAX1BP1 PE=1 SV=2;>tr|B8ZZD4|B8ZZD4_HUMAN Tax1-binding protein 1 OS=Homo sapiens GN=TAX1BP1 PE=1 SV=1;>	9	12	12	12	3	6	5	4	4	5	2	3	3	6	7	3	6	5	5	4	3	5	5	4	4	3	3	5	3	6	5	4	4	5	2	3	3	6	7	3	6	5
B8ZZJ1;Q9BYI3;B8ZZA2;H7C0W7	B8ZZJ1;Q9BYI3;B8ZZA2;H7C0W7	5;5;4;3	5;5;4;3	5;5;4;3	Hyccin	FAM126A	>tr|B8ZZJ1|B8ZZJ1_HUMAN Uncharacterized protein OS=Homo sapiens GN=FAM126A PE=4 SV=1;>sp|Q9BYI3|HYCCI_HUMAN Hyccin OS=Homo sapiens GN=FAM126A PE=1 SV=2;>tr|B8ZZA2|B8ZZA2_HUMAN Hyccin OS=Homo sapiens GN=FAM126A PE=4 SV=1;>tr|H7C0W7|H7C0W7_HUMAN Hyccin (Frag	4	5	5	5	3	2	4	4	5	2	4	3	3	4	3	2	0	0	0	1	1	1	0	0	0	1	1	0	3	2	4	4	5	2	4	3	3	4	3	2	0	0
B8ZZL5;Q8WV92;F8WED5;H7C3Q6	B8ZZL5;Q8WV92;F8WED5;H7C3Q6	2;2;1;1	2;2;1;1	2;2;1;1	MIT domain-containing protein 1	MITD1	>tr|B8ZZL5|B8ZZL5_HUMAN MIT domain-containing protein 1 (Fragment) OS=Homo sapiens GN=MITD1 PE=1 SV=1;>sp|Q8WV92|MITD1_HUMAN MIT domain-containing protein 1 OS=Homo sapiens GN=MITD1 PE=1 SV=1;>tr|F8WED5|F8WED5_HUMAN MIT domain-containing protein 1 OS=Homo	4	2	2	2	1	2	2	1	1	1	1	1	1	1	1	2	0	0	0	0	0	0	1	0	1	0	0	0	1	2	2	1	1	1	1	1	1	1	1	2	0	0
P63165;B8ZZN6;B8ZZJ0;B9A032;B8ZZ67;P63165-2	P63165;B8ZZN6;B8ZZJ0;B9A032	7;7;5;5;2;2	7;7;5;5;2;2	7;7;5;5;2;2	Small ubiquitin-related modifier 1	SUMO1	>sp|P63165|SUMO1_HUMAN Small ubiquitin-related modifier 1 OS=Homo sapiens GN=SUMO1 PE=1 SV=1;>tr|B8ZZN6|B8ZZN6_HUMAN Small ubiquitin-related modifier 1 OS=Homo sapiens GN=SUMO1 PE=1 SV=1;>tr|B8ZZJ0|B8ZZJ0_HUMAN Small ubiquitin-related modifier 1 OS=Homo sa	6	7	7	7	5	5	5	4	6	6	5	5	5	5	5	4	5	7	5	7	7	6	6	6	5	5	6	6	5	5	5	4	6	6	5	5	5	5	5	4	5	7
B8ZZQ6;P06454-2;P06454;B8ZZA1;B8ZZW7;H7C2N1;A0A087WUT1	B8ZZQ6;P06454-2;P06454;B8ZZA1;B8ZZW7;H7C2N1;A0A087WUT1	8;8;8;6;6;6;4	8;8;8;6;6;6;4	8;8;8;6;6;6;4	Prothymosin alpha;Prothymosin alpha, N-terminally processed;Thymosin alpha-1	PTMA	>tr|B8ZZQ6|B8ZZQ6_HUMAN Uncharacterized protein OS=Homo sapiens GN=PTMA PE=1 SV=1;>sp|P06454-2|PTMA_HUMAN Isoform 2 of Prothymosin alpha OS=Homo sapiens GN=PTMA;>sp|P06454|PTMA_HUMAN Prothymosin alpha OS=Homo sapiens GN=PTMA PE=1 SV=2;>tr|B8ZZA1|B8ZZA1_HUM	7	8	8	8	7	5	8	8	8	7	8	8	7	8	5	7	7	8	8	8	8	7	7	7	7	8	8	8	7	5	8	8	8	7	8	8	7	8	5	7	7	8
H7C2N6;B8ZZU6;E9PBF9;P15336-5;P15336;P15336-3;P15336-7;E9PEK8;P15336-4;C9JCI8;P15336-2;F5H629	H7C2N6;B8ZZU6;E9PBF9;P15336-5;P15336;P15336-3;P15336-7;E9PEK8;P15336-4	5;5;5;5;5;4;4;4;3;2;1;1	4;4;4;4;4;3;3;3;3;2;1;1	4;4;4;4;4;3;3;3;3;2;1;1	Cyclic AMP-dependent transcription factor ATF-2	ATF2	>tr|H7C2N6|H7C2N6_HUMAN Cyclic AMP-dependent transcription factor ATF-2 (Fragment) OS=Homo sapiens GN=ATF2 PE=1 SV=1;>tr|B8ZZU6|B8ZZU6_HUMAN Cyclic AMP-dependent transcription factor ATF-2 OS=Homo sapiens GN=ATF2 PE=1 SV=1;>tr|E9PBF9|E9PBF9_HUMAN Cyclic AM	12	5	4	4	3	2	3	4	4	2	3	2	2	4	3	2	0	1	2	1	1	0	2	4	4	0	0	1	2	1	2	3	3	1	2	2	2	3	2	1	0	1
B8ZZW5;Q8NBF6;Q8NBF6-2;H7C0I1	B8ZZW5;Q8NBF6;Q8NBF6-2;H7C0I1	8;8;7;5	8;8;7;5	8;8;7;5	Late secretory pathway protein AVL9 homolog	AVL9	>tr|B8ZZW5|B8ZZW5_HUMAN Late secretory pathway protein AVL9 homolog OS=Homo sapiens GN=AVL9 PE=1 SV=1;>sp|Q8NBF6|AVL9_HUMAN Late secretory pathway protein AVL9 homolog OS=Homo sapiens GN=AVL9 PE=1 SV=1;>sp|Q8NBF6-2|AVL9_HUMAN Isoform 2 of Late secretory pa	4	8	8	8	3	7	5	5	5	3	3	4	3	6	6	4	0	1	1	0	0	0	2	3	4	0	1	1	3	7	5	5	5	3	3	4	3	6	6	4	0	1
B9A018;Q53GS9-3;F8WC91;A0A087WW31;C9J0X5	B9A018;Q53GS9-3	24;19;6;2;2	1;0;0;0;0	1;0;0;0;0	U4/U6.U5 tri-snRNP-associated protein 2	USP39	>tr|B9A018|B9A018_HUMAN U4/U6.U5 tri-snRNP-associated protein 2 OS=Homo sapiens GN=USP39 PE=1 SV=1;>sp|Q53GS9-3|SNUT2_HUMAN Isoform 3 of U4/U6.U5 tri-snRNP-associated protein 2 OS=Homo sapiens GN=USP39	5	24	1	1	19	16	16	13	17	12	15	14	17	18	18	17	17	19	19	21	20	17	19	18	18	16	17	15	1	0	1	0	0	0	0	0	0	0	0	0	0	0
J3KMX2;Q92925-3;B9EGA3;Q92925;Q92925-2;J3QWB6;J3QQL7;C9JYI7	J3KMX2;Q92925-3;B9EGA3;Q92925;Q92925-2;J3QWB6	22;22;22;22;20;11;2;2	19;19;19;19;17;11;2;0	17;17;17;17;15;11;2;0	SWI/SNF-related matrix-associated actin-dependent regulator of chromatin subfamily D member 2	SMARCD2	>tr|J3KMX2|J3KMX2_HUMAN SWI/SNF-related matrix-associated actin-dependent regulator of chromatin subfamily D member 2 OS=Homo sapiens GN=SMARCD2 PE=1 SV=1;>sp|Q92925-3|SMRD2_HUMAN Isoform 3 of SWI/SNF-related matrix-associated actin-dependent regulator of	8	22	19	17	15	12	17	12	11	14	14	14	18	15	13	14	2	5	6	3	4	4	12	11	11	2	2	2	13	10	16	10	9	13	12	11	17	14	12	12	0	3
Q8TCN5;B9EGE7;Q8TCN5-2	Q8TCN5;B9EGE7;Q8TCN5-2	8;8;6	8;8;6	8;8;6	Zinc finger protein 507	ZNF507	>sp|Q8TCN5|ZN507_HUMAN Zinc finger protein 507 OS=Homo sapiens GN=ZNF507 PE=1 SV=2;>tr|B9EGE7|B9EGE7_HUMAN ZNF507 protein OS=Homo sapiens GN=ZNF507 PE=1 SV=1;>sp|Q8TCN5-2|ZN507_HUMAN Isoform 2 of Zinc finger protein 507 OS=Homo sapiens GN=ZNF507	3	8	8	8	0	3	3	1	1	3	3	4	3	5	2	3	2	2	4	5	4	1	2	2	1	2	2	1	0	3	3	1	1	3	3	4	3	5	2	3	2	2
B9ZVX7;P09488-2;P09488;E7EWW9	B9ZVX7;P09488-2;P09488;E7EWW9	6;6;6;5	1;1;1;0	0;0;0;0	Glutathione S-transferase Mu 1	GSTM1	>tr|B9ZVX7|B9ZVX7_HUMAN Glutathione S-transferase Mu 1 OS=Homo sapiens GN=GSTM1 PE=4 SV=1;>sp|P09488-2|GSTM1_HUMAN Isoform 2 of Glutathione S-transferase Mu 1 OS=Homo sapiens GN=GSTM1;>sp|P09488|GSTM1_HUMAN Glutathione S-transferase Mu 1 OS=Homo sapiens GN	4	6	1	0	5	5	5	5	3	4	4	4	3	6	5	4	4	3	3	4	5	3	3	5	3	4	3	5	1	1	1	1	1	1	1	1	0	1	1	1	0	0
C4AMC7;Q6VEQ5;Q9NQA3;H3BV49;A8MWX3	C4AMC7;Q6VEQ5;Q9NQA3;H3BV49;A8MWX3	8;8;5;4;4	8;8;5;4;4	4;4;1;0;0	Putative WAS protein family homolog 3;WAS protein family homolog 2;WAS protein family homolog 6;Putative WAS protein family homolog 4	WASH3P;WASH2P;WASH6P;WASH4P	>sp|C4AMC7|WASH3_HUMAN Putative WAS protein family homolog 3 OS=Homo sapiens GN=WASH3P PE=2 SV=2;>sp|Q6VEQ5|WASH2_HUMAN WAS protein family homolog 2 OS=Homo sapiens GN=WASH2P PE=2 SV=2;>sp|Q9NQA3|WASH6_HUMAN WAS protein family homolog 6 OS=Homo sapiens GN=	5	8	8	4	4	6	6	4	5	5	5	3	3	5	6	5	3	2	1	2	2	3	3	3	4	1	3	3	4	6	6	4	5	5	5	3	3	5	6	5	3	2
C9IZP5;C9JYX8;C9J031;C9IY57;Q9UHC7-4;Q9UHC7-3;Q9UHC7-2;Q9UHC7;Q13434	C9IZP5;C9JYX8;C9J031;C9IY57;Q9UHC7-4;Q9UHC7-3;Q9UHC7-2;Q9UHC7;Q13434	1;1;1;1;1;1;1;1;1	1;1;1;1;1;1;1;1;1	1;1;1;1;1;1;1;1;1	E3 ubiquitin-protein ligase makorin-1;Putative E3 ubiquitin-protein ligase makorin-4	MKRN1;MKRN4P	>tr|C9IZP5|C9IZP5_HUMAN E3 ubiquitin-protein ligase makorin-1 (Fragment) OS=Homo sapiens GN=MKRN1 PE=4 SV=1;>tr|C9JYX8|C9JYX8_HUMAN E3 ubiquitin-protein ligase makorin-1 (Fragment) OS=Homo sapiens GN=MKRN1 PE=4 SV=1;>tr|C9J031|C9J031_HUMAN E3 ubiquitin-pro	9	1	1	1	0	1	1	1	1	1	1	1	1	1	1	1	0	0	0	0	0	0	1	1	0	1	0	0	0	1	1	1	1	1	1	1	1	1	1	1	0	0
Q86UW7-3;Q86UW7-2;C9IYE1;Q86UW7;F8W8P5;A0A087X1P3;H7BYR4;H0Y8B5;Q9ULU8-2;Q9ULU8-3;F1T0E5;Q9ULU8;Q9ULU8-4;H7C4T6;H7C5J0;H0YFP0;H7C4P2	Q86UW7-3;Q86UW7-2;C9IYE1;Q86UW7;F8W8P5;A0A087X1P3;H7BYR4	18;18;18;18;17;17;13;6;3;3;3;3;3;2;1;1;1	18;18;18;18;17;17;13;6;3;3;3;3;3;2;1;1;1	18;18;18;18;17;17;13;6;3;3;3;3;3;2;1;1;1	Calcium-dependent secretion activator 2	CADPS2	>sp|Q86UW7-3|CAPS2_HUMAN Isoform 3 of Calcium-dependent secretion activator 2 OS=Homo sapiens GN=CADPS2;>sp|Q86UW7-2|CAPS2_HUMAN Isoform 2 of Calcium-dependent secretion activator 2 OS=Homo sapiens GN=CADPS2;>tr|C9IYE1|C9IYE1_HUMAN Calcium-dependent secret	17	18	18	18	2	6	4	2	2	3	2	3	1	2	5	2	12	17	14	10	10	10	6	6	6	7	7	8	2	6	4	2	2	3	2	3	1	2	5	2	12	17
Q8WVV9-4;C9IYN3;Q8WVV9;D6W592;Q8WVV9-5;B7WPG3;Q8WVV9-3;Q8WVV9-2;H7BXH8;H7C464;C9JJZ7	Q8WVV9-4;C9IYN3;Q8WVV9;D6W592;Q8WVV9-5;B7WPG3	26;26;26;26;24;24;10;10;9;8;6	25;25;25;25;23;23;10;10;9;7;6	25;25;25;25;23;23;10;10;9;7;6	Heterogeneous nuclear ribonucleoprotein L-like	HNRNPLL;HNRPLL	>sp|Q8WVV9-4|HNRLL_HUMAN Isoform 4 of Heterogeneous nuclear ribonucleoprotein L-like OS=Homo sapiens GN=HNRNPLL;>tr|C9IYN3|C9IYN3_HUMAN Heterogeneous nuclear ribonucleoprotein L-like OS=Homo sapiens GN=HNRNPLL PE=1 SV=2;>sp|Q8WVV9|HNRLL_HUMAN Heterogeneous	11	26	25	25	20	21	20	18	16	16	16	15	17	20	20	20	14	15	16	18	15	17	16	12	13	10	12	16	19	20	19	17	15	15	15	14	16	19	19	19	14	15
C9IYZ1;Q9NWL6;C9J6C1	C9IYZ1;Q9NWL6	7;7;1	7;7;1	4;4;1	Asparagine synthetase domain-containing protein 1	ASNSD1	>tr|C9IYZ1|C9IYZ1_HUMAN Asparagine synthetase domain-containing protein 1 (Fragment) OS=Homo sapiens GN=ASNSD1 PE=4 SV=1;>sp|Q9NWL6|ASND1_HUMAN Asparagine synthetase domain-containing protein 1 OS=Homo sapiens GN=ASNSD1 PE=2 SV=2	3	7	7	4	5	5	4	4	6	4	4	2	1	5	6	2	0	0	0	2	2	0	0	0	0	0	0	1	5	5	4	4	6	4	4	2	1	5	6	2	0	0
C9J0K6;P30626-2;P30626;P30626-3;B4DHQ6	C9J0K6;P30626-2;P30626;P30626-3;B4DHQ6	13;13;13;12;8	13;13;13;12;8	13;13;13;12;8	Sorcin	SRI	>tr|C9J0K6|C9J0K6_HUMAN Sorcin OS=Homo sapiens GN=SRI PE=1 SV=1;>sp|P30626-2|SORCN_HUMAN Isoform 2 of Sorcin OS=Homo sapiens GN=SRI;>sp|P30626|SORCN_HUMAN Sorcin OS=Homo sapiens GN=SRI PE=1 SV=1;>sp|P30626-3|SORCN_HUMAN Isoform 3 of Sorcin OS=Homo sapiens	5	13	13	13	13	13	13	11	12	12	10	11	8	13	12	12	10	10	11	9	10	9	10	9	10	10	8	8	13	13	13	11	12	12	10	11	8	13	12	12	10	10
C9JE98;Q9Y618-5;C9J0Q5;Q9Y618-4;Q9Y618;C9JFD3;Q9Y618-3;C9JQE8;C9J7T7;C9J330;H0YGK8;H7C1Y3;Q9Y618-2;H7C184;H7C0P3;H7C1J7	C9JE98;Q9Y618-5;C9J0Q5;Q9Y618-4;Q9Y618;C9JFD3;Q9Y618-3;C9JQE8;C9J7T7	33;33;33;33;33;32;32;26;20;15;9;7;3;1;1;1	30;30;30;30;30;29;29;23;18;14;8;6;3;1;1;1	30;30;30;30;30;29;29;23;18;14;8;6;3;1;1;1	Nuclear receptor corepressor 2	NCOR2	>tr|C9JE98|C9JE98_HUMAN Nuclear receptor corepressor 2 OS=Homo sapiens GN=NCOR2 PE=1 SV=1;>sp|Q9Y618-5|NCOR2_HUMAN Isoform 5 of Nuclear receptor corepressor 2 OS=Homo sapiens GN=NCOR2;>tr|C9J0Q5|C9J0Q5_HUMAN Nuclear receptor corepressor 2 OS=Homo sapiens G	16	33	30	30	9	11	10	6	4	8	8	8	6	7	11	4	23	25	24	21	17	21	13	15	13	24	22	23	7	8	7	4	3	6	6	5	4	5	9	2	21	23
C9J177;Q15435-5	C9J177;Q15435-5	17;12	1;1	1;1	Protein phosphatase 1 regulatory subunit 7	PPP1R7	>tr|C9J177|C9J177_HUMAN Protein phosphatase 1 regulatory subunit 7 (Fragment) OS=Homo sapiens GN=PPP1R7 PE=1 SV=1;>sp|Q15435-5|PP1R7_HUMAN Isoform 5 of Protein phosphatase 1 regulatory subunit 7 OS=Homo sapiens GN=PPP1R7	2	17	1	1	14	12	13	12	14	12	11	13	12	13	11	12	16	17	15	15	15	14	15	14	14	13	13	14	1	1	1	1	1	1	1	1	1	1	1	1	1	1
C9J2P9;Q75N03-2;Q75N03	C9J2P9;Q75N03-2;Q75N03	3;3;3	3;3;3	3;3;3	E3 ubiquitin-protein ligase Hakai	CBLL1	>tr|C9J2P9|C9J2P9_HUMAN E3 ubiquitin-protein ligase Hakai (Fragment) OS=Homo sapiens GN=CBLL1 PE=1 SV=3;>sp|Q75N03-2|HAKAI_HUMAN Isoform 2 of E3 ubiquitin-protein ligase Hakai OS=Homo sapiens GN=CBLL1;>sp|Q75N03|HAKAI_HUMAN E3 ubiquitin-protein ligase Haka	3	3	3	3	3	1	2	0	0	0	0	2	3	1	2	1	0	0	0	0	0	0	0	0	0	0	0	0	3	1	2	0	0	0	0	2	3	1	2	1	0	0
C9J2Y9;P30876;C9J4M6;C9JMN3;C9JZW8	C9J2Y9;P30876;C9J4M6	54;54;52;1;1	54;54;52;1;1	54;54;52;1;1	DNA-directed RNA polymerase;DNA-directed RNA polymerase II subunit RPB2	POLR2B	>tr|C9J2Y9|C9J2Y9_HUMAN DNA-directed RNA polymerase OS=Homo sapiens GN=POLR2B PE=1 SV=2;>sp|P30876|RPB2_HUMAN DNA-directed RNA polymerase II subunit RPB2 OS=Homo sapiens GN=POLR2B PE=1 SV=1;>tr|C9J4M6|C9J4M6_HUMAN DNA-directed RNA polymerase OS=Homo sapien	5	54	54	54	44	47	46	43	41	39	44	43	45	46	43	39	27	36	26	28	32	30	44	41	45	30	28	29	44	47	46	43	41	39	44	43	45	46	43	39	27	36
Q9P0W5-4;Q9P0W5-3;C9JWG6;C9J366;Q9P0W5-2;Q9P0W5;Q9P0W5-6;Q9P0W5-5;F8WDG0	Q9P0W5-4;Q9P0W5-3;C9JWG6;C9J366;Q9P0W5-2;Q9P0W5;Q9P0W5-6;Q9P0W5-5;F8WDG0	2;2;2;2;2;2;2;2;1	2;2;2;2;2;2;2;2;1	2;2;2;2;2;2;2;2;1	Schwannomin-interacting protein 1	SCHIP1;IQCJ-SCHIP1	>sp|Q9P0W5-4|SCHI1_HUMAN Isoform 4 of Schwannomin-interacting protein 1 OS=Homo sapiens GN=SCHIP1;>sp|Q9P0W5-3|SCHI1_HUMAN Isoform 3 of Schwannomin-interacting protein 1 OS=Homo sapiens GN=SCHIP1;>tr|C9JWG6|C9JWG6_HUMAN Schwannomin interacting protein 1, i	9	2	2	2	0	0	0	1	0	0	0	0	0	0	0	0	2	2	2	1	1	2	1	0	0	0	2	1	0	0	0	1	0	0	0	0	0	0	0	0	2	2
C9J3C8;C9JKP5;U3KQ21;F8WE75;Q9NWD8-2;Q9NWD8	C9J3C8;C9JKP5;U3KQ21;F8WE75;Q9NWD8-2;Q9NWD8	1;1;1;1;1;1	1;1;1;1;1;1	1;1;1;1;1;1	Transmembrane protein 248	TMEM248	>tr|C9J3C8|C9J3C8_HUMAN Transmembrane protein 248 (Fragment) OS=Homo sapiens GN=TMEM248 PE=4 SV=1;>tr|C9JKP5|C9JKP5_HUMAN Transmembrane protein 248 (Fragment) OS=Homo sapiens GN=TMEM248 PE=4 SV=1;>tr|U3KQ21|U3KQ21_HUMAN Transmembrane protein 248 (Fragment)	6	1	1	1	1	1	1	1	1	0	1	1	1	1	0	1	0	0	0	0	0	0	0	0	0	0	1	0	1	1	1	1	1	0	1	1	1	1	0	1	0	0
C9J3D7;Q9UKG9;Q9UKG9-3	C9J3D7;Q9UKG9;Q9UKG9-3	4;4;4	4;4;4	4;4;4	Peroxisomal carnitine O-octanoyltransferase	CROT	>tr|C9J3D7|C9J3D7_HUMAN Peroxisomal carnitine O-octanoyltransferase OS=Homo sapiens GN=CROT PE=1 SV=1;>sp|Q9UKG9|OCTC_HUMAN Peroxisomal carnitine O-octanoyltransferase OS=Homo sapiens GN=CROT PE=1 SV=2;>sp|Q9UKG9-3|OCTC_HUMAN Isoform 3 of Peroxisomal carni	3	4	4	4	3	1	3	4	3	2	2	4	2	3	2	3	0	0	0	0	0	0	0	0	0	0	0	0	3	1	3	4	3	2	2	4	2	3	2	3	0	0
C9J3G7;Q3KNV8;Q3KNV8-2	C9J3G7;Q3KNV8;Q3KNV8-2	3;3;3	3;3;3	3;3;3	Polycomb group RING finger protein 3	PCGF3	>tr|C9J3G7|C9J3G7_HUMAN Polycomb group RING finger protein 3 (Fragment) OS=Homo sapiens GN=PCGF3 PE=4 SV=1;>sp|Q3KNV8|PCGF3_HUMAN Polycomb group RING finger protein 3 OS=Homo sapiens GN=PCGF3 PE=1 SV=1;>sp|Q3KNV8-2|PCGF3_HUMAN Isoform 2 of Polycomb group R	3	3	3	3	2	3	2	3	0	3	2	1	1	2	2	2	1	2	1	1	1	0	0	1	0	1	0	0	2	3	2	3	0	3	2	1	1	2	2	2	1	2
G3V135;C9J3I9	G3V135;C9J3I9	1;1	1;1	1;1	Putative uncharacterized protein C5orf58	C5orf58	>tr|G3V135|G3V135_HUMAN HCG1978966, isoform CRA_c OS=Homo sapiens GN=C5orf58 PE=4 SV=1;>sp|C9J3I9|CE058_HUMAN Putative uncharacterized protein C5orf58 OS=Homo sapiens GN=C5orf58 PE=4 SV=1	2	1	1	1	1	1	1	0	0	1	1	1	0	1	1	1	0	1	0	0	0	0	1	1	0	0	0	0	1	1	1	0	0	1	1	1	0	1	1	1	0	1
C9J3M3;P58340	C9J3M3;P58340	1;1	1;1	1;1	Myeloid leukemia factor 1	MLF1	>tr|C9J3M3|C9J3M3_HUMAN Myeloid leukemia factor 1 (Fragment) OS=Homo sapiens GN=MLF1 PE=4 SV=1;>sp|P58340|MLF1_HUMAN Myeloid leukemia factor 1 OS=Homo sapiens GN=MLF1 PE=1 SV=1	2	1	1	1	1	1	1	1	1	1	1	1	0	1	0	1	1	1	1	0	1	1	1	1	1	1	1	1	1	1	1	1	1	1	1	1	0	1	0	1	1	1
C9J406;H7C463	C9J406;H7C463	46;42	1;0	1;0		IMMT	>tr|C9J406|C9J406_HUMAN MICOS complex subunit MIC60 OS=Homo sapiens GN=IMMT PE=1 SV=1;>tr|H7C463|H7C463_HUMAN MICOS complex subunit MIC60 (Fragment) OS=Homo sapiens GN=IMMT PE=1 SV=1	2	46	1	1	39	37	39	36	37	36	41	38	40	38	32	35	0	1	1	2	3	1	3	3	3	0	2	11	0	1	0	1	1	1	1	1	1	1	0	1	0	0
C9J417;O43521-11;O43521-10;O43521-14;O43521-19;O43521-4;O43521-8;O43521-12;O43521	C9J417;O43521-11;O43521-10;O43521-14;O43521-19;O43521-4;O43521-8;O43521-12;O43521	1;1;1;1;1;1;1;1;1	1;1;1;1;1;1;1;1;1	1;1;1;1;1;1;1;1;1	Bcl-2-like protein 11	BCL2L11	>tr|C9J417|C9J417_HUMAN Bcl-2-like protein 11 (Fragment) OS=Homo sapiens GN=BCL2L11 PE=1 SV=1;>sp|O43521-11|B2L11_HUMAN Isoform Bim-beta2 of Bcl-2-like protein 11 OS=Homo sapiens GN=BCL2L11;>sp|O43521-10|B2L11_HUMAN Isoform Bim-beta1 of Bcl-2-like protein	9	1	1	1	0	1	1	0	0	1	1	0	1	1	1	1	0	0	0	0	0	0	0	0	0	0	0	0	0	1	1	0	0	1	1	0	1	1	1	1	0	0
C9J977;C9J461;C9J872;Q14188-7;Q14188-6;Q14188-2;Q14188-3;Q14188-4;Q14188-5;Q14188-8;Q14188	C9J977;C9J461;C9J872;Q14188-7;Q14188-6;Q14188-2;Q14188-3;Q14188-4;Q14188-5;Q14188-8;Q14188	3;3;3;3;3;3;3;3;3;3;3	2;2;2;2;2;2;2;2;2;2;2	2;2;2;2;2;2;2;2;2;2;2	Transcription factor Dp-2	TFDP2	>tr|C9J977|C9J977_HUMAN Transcription factor Dp-2 (Fragment) OS=Homo sapiens GN=TFDP2 PE=3 SV=1;>tr|C9J461|C9J461_HUMAN Transcription factor Dp-2 (Fragment) OS=Homo sapiens GN=TFDP2 PE=3 SV=1;>tr|C9J872|C9J872_HUMAN Transcription factor Dp-2 (Fragment) OS=	11	3	2	2	1	2	2	2	1	1	2	2	1	3	1	2	1	2	1	1	2	1	1	1	1	1	1	1	0	1	1	1	0	0	1	1	0	2	0	1	0	1
C9JUS5;C9JBX7;C9J471;G8JLI5;Q9Y484;Q9Y484-3;Q9Y484-2;C9JE01;C9J0A8;H0Y329;C9JYH8;C9JVT3;C9J5L0;C9J7Q8	C9JUS5;C9JBX7;C9J471;G8JLI5;Q9Y484;Q9Y484-3;Q9Y484-2;C9JE01;C9J0A8;H0Y329;C9JYH8;C9JVT3;C9J5L0	6;6;6;6;6;6;6;5;5;5;5;4;3;1	6;6;6;6;6;6;6;5;5;5;5;4;3;1	4;4;4;4;4;4;4;4;3;4;3;3;1;0	WD repeat domain phosphoinositide-interacting protein 4	WDR45	>tr|C9JUS5|C9JUS5_HUMAN WD repeat domain phosphoinositide-interacting protein 4 (Fragment) OS=Homo sapiens GN=WDR45 PE=4 SV=1;>tr|C9JBX7|C9JBX7_HUMAN WD repeat domain phosphoinositide-interacting protein 4 (Fragment) OS=Homo sapiens GN=WDR45 PE=4 SV=1;>tr|	14	6	6	4	2	3	3	3	4	1	2	1	3	4	3	3	0	1	1	0	1	0	1	1	2	1	0	0	2	3	3	3	4	1	2	1	3	4	3	3	0	1
Q9H000-2;C9J494;Q9H000	Q9H000-2;C9J494;Q9H000	15;15;15	15;15;15	15;15;15	Probable E3 ubiquitin-protein ligase makorin-2	MKRN2	>sp|Q9H000-2|MKRN2_HUMAN Isoform 2 of Probable E3 ubiquitin-protein ligase makorin-2 OS=Homo sapiens GN=MKRN2;>tr|C9J494|C9J494_HUMAN Probable E3 ubiquitin-protein ligase makorin-2 OS=Homo sapiens GN=MKRN2 PE=1 SV=1;>sp|Q9H000|MKRN2_HUMAN Probable E3 ubiqu	3	15	15	15	13	11	10	8	10	10	10	9	7	10	11	10	8	5	6	7	8	8	10	12	13	7	5	5	13	11	10	8	10	10	10	9	7	10	11	10	8	5
I3L498;C9J4D3;Q8N2Q7-2;Q8NFZ4;Q8N2Q7	I3L498;C9J4D3;Q8N2Q7-2;Q8NFZ4;Q8N2Q7	1;1;1;1;1	1;1;1;1;1	1;1;1;1;1	Neuroligin-1;Neuroligin-2	NLGN2;NLGN1	>tr|I3L498|I3L498_HUMAN Neuroligin-2 (Fragment) OS=Homo sapiens GN=NLGN2 PE=4 SV=1;>tr|C9J4D3|C9J4D3_HUMAN Neuroligin-1 (Fragment) OS=Homo sapiens GN=NLGN1 PE=4 SV=1;>sp|Q8N2Q7-2|NLGN1_HUMAN Isoform 2 of Neuroligin-1 OS=Homo sapiens GN=NLGN1;>sp|Q8NFZ4|NLG	5	1	1	1	0	0	1	0	0	0	0	0	1	0	0	0	0	0	0	1	1	1	0	0	0	1	1	1	0	0	1	0	0	0	0	0	1	0	0	0	0	0
C9J4K5;C9JSP0;F8W8A5;Q9NYP3;H7C1C1;H7C1M7	C9J4K5;C9JSP0;F8W8A5;Q9NYP3;H7C1C1;H7C1M7	6;6;6;6;5;3	4;4;4;4;3;1	2;2;2;2;2;1	Protein downstream neighbor of Son	DONSON	>tr|C9J4K5|C9J4K5_HUMAN Protein downstream neighbor of Son OS=Homo sapiens GN=DONSON PE=1 SV=1;>tr|C9JSP0|C9JSP0_HUMAN Protein downstream neighbor of Son OS=Homo sapiens GN=DONSON PE=1 SV=1;>tr|F8W8A5|F8W8A5_HUMAN Protein downstream neighbor of Son OS=Homo	6	6	4	2	3	5	4	4	3	2	4	4	3	5	4	3	0	0	0	1	1	1	1	2	2	0	0	0	2	3	3	2	1	1	2	2	1	3	3	2	0	0
S4R420;C9JV48;C9JDD7;C9J4Q7;Q9BSE4	S4R420;C9JV48;C9JDD7;C9J4Q7;Q9BSE4	1;1;1;1;1	1;1;1;1;1	1;1;1;1;1	Homocysteine-responsive endoplasmic reticulum-resident ubiquitin-like domain member 2 protein	HERPUD2	>tr|S4R420|S4R420_HUMAN Homocysteine-responsive endoplasmic reticulum-resident ubiquitin-like domain member 2 protein (Fragment) OS=Homo sapiens GN=HERPUD2 PE=4 SV=1;>tr|C9JV48|C9JV48_HUMAN Homocysteine-responsive endoplasmic reticulum-resident ubiquitin-l	5	1	1	1	1	0	0	0	0	1	0	0	0	0	0	0	0	0	0	0	0	0	0	0	0	0	0	0	1	0	0	0	0	1	0	0	0	0	0	0	0	0
C9J5E5;C9JIZ1;C9JZI8;C9JHZ8;C9JES8;C9JHS7;C9JT62;C9JK79;C9JBS3;C9JEJ8;A0A088AWM1;C9JHN6	C9J5E5;C9JIZ1;C9JZI8;C9JHZ8;C9JES8;C9JHS7	14;14;10;9;9;8;5;5;4;4;4;4	1;1;1;1;1;1;1;1;1;1;1;1	1;1;1;1;1;1;1;1;1;1;1;1		HDLBP	>tr|C9J5E5|C9J5E5_HUMAN Vigilin (Fragment) OS=Homo sapiens GN=HDLBP PE=1 SV=2;>tr|C9JIZ1|C9JIZ1_HUMAN Vigilin (Fragment) OS=Homo sapiens GN=HDLBP PE=1 SV=2;>tr|C9JZI8|C9JZI8_HUMAN Vigilin (Fragment) OS=Homo sapiens GN=HDLBP PE=1 SV=2;>tr|C9JHZ8|C9JHZ8_HUMA	12	14	1	1	14	14	13	10	11	13	11	12	12	12	13	9	10	11	13	10	12	11	13	14	13	10	10	7	1	1	1	1	1	1	1	1	1	1	1	1	1	1
C9J5J4;Q5TKA1-3;H7C4T7;Q5TKA1;Q5TKA1-2;H0Y322	C9J5J4;Q5TKA1-3;H7C4T7;Q5TKA1;Q5TKA1-2;H0Y322	7;7;7;7;7;7	7;7;7;7;7;7	7;7;7;7;7;7	Protein lin-9 homolog	LIN9	>tr|C9J5J4|C9J5J4_HUMAN Protein lin-9 homolog OS=Homo sapiens GN=LIN9 PE=1 SV=1;>sp|Q5TKA1-3|LIN9_HUMAN Isoform 3 of Protein lin-9 homolog OS=Homo sapiens GN=LIN9;>tr|H7C4T7|H7C4T7_HUMAN Protein lin-9 homolog (Fragment) OS=Homo sapiens GN=LIN9 PE=1 SV=1;>s	6	7	7	7	2	3	6	2	3	3	4	3	3	5	4	3	0	0	3	1	0	0	2	2	2	2	0	1	2	3	6	2	3	3	4	3	3	5	4	3	0	0
C9JJV6;C9JZL8;C9J5M0;C9JC07;Q96S97	C9JJV6;C9JZL8;C9J5M0;C9JC07;Q96S97	1;1;1;1;1	1;1;1;1;1	1;1;1;1;1	Myeloid-associated differentiation marker	MYADM	>tr|C9JJV6|C9JJV6_HUMAN Myeloid-associated differentiation marker (Fragment) OS=Homo sapiens GN=MYADM PE=1 SV=3;>tr|C9JZL8|C9JZL8_HUMAN Myeloid-associated differentiation marker (Fragment) OS=Homo sapiens GN=MYADM PE=1 SV=1;>tr|C9J5M0|C9J5M0_HUMAN Myeloid-	5	1	1	1	1	1	1	1	1	1	1	1	1	1	1	1	1	0	0	0	0	0	0	1	1	1	0	0	1	1	1	1	1	1	1	1	1	1	1	1	1	0
Q9BTE6;C9J5N1;Q9BTE6-2;Q9BTE6-3;L7N2F4;K7EQ85;K7N799;H7C054	Q9BTE6;C9J5N1;Q9BTE6-2;Q9BTE6-3	12;12;12;12;5;3;1;1	12;12;12;12;5;3;1;1	12;12;12;12;5;3;1;1	Alanyl-tRNA editing protein Aarsd1	AARSD1;PTGES3L-AARSD1	>sp|Q9BTE6|AASD1_HUMAN Alanyl-tRNA editing protein Aarsd1 OS=Homo sapiens GN=AARSD1 PE=1 SV=2;>tr|C9J5N1|C9J5N1_HUMAN Protein PTGES3L-AARSD1 OS=Homo sapiens GN=PTGES3L-AARSD1 PE=1 SV=1;>sp|Q9BTE6-2|AASD1_HUMAN Isoform 2 of Alanyl-tRNA editing protein Aarsd	8	12	12	12	8	10	8	8	8	8	7	4	6	9	6	8	6	4	5	5	6	6	6	6	9	5	3	6	8	10	8	8	8	8	7	4	6	9	6	8	6	4
C9J5N2;Q68DQ2;Q68DQ2-2;C9J659;B4DLE8	C9J5N2;Q68DQ2	12;7;4;3;2	12;7;4;3;2	12;7;4;3;2	Beta/gamma crystallin domain-containing protein 3	CRYBG3	>tr|C9J5N2|C9J5N2_HUMAN Beta/gamma crystallin domain-containing protein 3 OS=Homo sapiens GN=CRYBG3 PE=4 SV=2;>sp|Q68DQ2|CRBG3_HUMAN Beta/gamma crystallin domain-containing protein 3 OS=Homo sapiens GN=CRYBG3 PE=2 SV=2	5	12	12	12	2	2	2	3	3	1	2	2	1	1	1	2	4	5	7	6	5	3	1	0	2	3	2	2	2	2	2	3	3	1	2	2	1	1	1	2	4	5
C9J5X1;P08069;H3BSZ8;H0YNR0	C9J5X1;P08069	9;9;1;1	9;9;1;1	9;9;1;1	Insulin-like growth factor 1 receptor;Insulin-like growth factor 1 receptor alpha chain;Insulin-like growth factor 1 receptor beta chain	IGF1R	>tr|C9J5X1|C9J5X1_HUMAN Tyrosine-protein kinase receptor OS=Homo sapiens GN=IGF1R PE=1 SV=1;>sp|P08069|IGF1R_HUMAN Insulin-like growth factor 1 receptor OS=Homo sapiens GN=IGF1R PE=1 SV=1	4	9	9	9	4	6	6	3	5	5	3	4	5	6	6	5	0	0	0	0	0	0	0	0	0	0	0	0	4	6	6	3	5	5	3	4	5	6	6	5	0	0
C9J6J1;C9JA07;Q9GZY4	C9J6J1;C9JA07;Q9GZY4	1;1;1	1;1;1	1;1;1	Cytochrome c oxidase assembly protein 1 homolog	COA1	>tr|C9J6J1|C9J6J1_HUMAN Cytochrome c oxidase assembly factor 1 homolog (Fragment) OS=Homo sapiens GN=COA1 PE=1 SV=1;>tr|C9JA07|C9JA07_HUMAN Cytochrome c oxidase assembly factor 1 homolog (Fragment) OS=Homo sapiens GN=COA1 PE=1 SV=1;>sp|Q9GZY4|COA1_HUMAN Cy	3	1	1	1	1	0	1	0	1	1	1	1	1	0	1	1	0	0	0	0	0	0	0	0	0	0	0	0	1	0	1	0	1	1	1	1	1	0	1	1	0	0
C9J6N5;C9JQ40;C9JW51;Q9H098;Q9H098-2;C9J3Q3;C9JYP1;C9J6Y8;X6RET8;C9JP05	C9J6N5;C9JQ40;C9JW51;Q9H098;Q9H098-2;C9J3Q3	3;3;3;3;3;2;1;1;1;1	3;3;3;3;3;2;1;1;1;1	3;3;3;3;3;2;1;1;1;1	Protein FAM107B	FAM107B	>tr|C9J6N5|C9J6N5_HUMAN Protein FAM107B (Fragment) OS=Homo sapiens GN=FAM107B PE=1 SV=3;>tr|C9JQ40|C9JQ40_HUMAN Protein FAM107B (Fragment) OS=Homo sapiens GN=FAM107B PE=1 SV=1;>tr|C9JW51|C9JW51_HUMAN Protein FAM107B (Fragment) OS=Homo sapiens GN=FAM107B PE	10	3	3	3	2	2	0	2	2	2	2	1	2	2	1	2	1	1	1	2	1	1	2	1	1	1	1	1	2	2	0	2	2	2	2	1	2	2	1	2	1	1
C9J6P4;Q7Z2W4-4;H7C5K1;Q7Z2W4-5;G5E9U9;Q9H0J9	C9J6P4	48;20;13;10;1;1	1;0;0;0;0;0	0;0;0;0;0;0		ZC3HAV1	>tr|C9J6P4|C9J6P4_HUMAN Zinc finger CCCH-type antiviral protein 1 OS=Homo sapiens GN=ZC3HAV1 PE=1 SV=1	6	48	1	0	36	38	38	33	34	34	28	28	29	38	34	31	15	20	22	27	26	30	40	36	35	16	16	14	0	0	0	0	1	0	0	0	1	1	0	0	0	0
O15162-2;C9J7K9;O15162;C9J0H3;C9JE06;H7C5I5;C9J9P4	O15162-2;C9J7K9;O15162;C9J0H3;C9JE06;H7C5I5;C9J9P4	4;4;4;3;3;2;2	4;4;4;3;3;2;2	4;4;4;3;3;2;2	Phospholipid scramblase 1	PLSCR1	>sp|O15162-2|PLS1_HUMAN Isoform 2 of Phospholipid scramblase 1 OS=Homo sapiens GN=PLSCR1;>tr|C9J7K9|C9J7K9_HUMAN Phospholipid scramblase 1 OS=Homo sapiens GN=PLSCR1 PE=1 SV=1;>sp|O15162|PLS1_HUMAN Phospholipid scramblase 1 OS=Homo sapiens GN=PLSCR1 PE=1 SV	7	4	4	4	3	3	3	3	3	4	4	4	3	3	4	2	0	0	0	0	0	0	0	0	0	0	0	0	3	3	3	3	3	4	4	4	3	3	4	2	0	0
Q14061;C9J8T6	Q14061;C9J8T6	1;1	1;1	1;1	Cytochrome c oxidase copper chaperone	COX17	>sp|Q14061|COX17_HUMAN Cytochrome c oxidase copper chaperone OS=Homo sapiens GN=COX17 PE=1 SV=2;>tr|C9J8T6|C9J8T6_HUMAN Cytochrome c oxidase copper chaperone OS=Homo sapiens GN=COX17 PE=1 SV=1	2	1	1	1	1	1	1	1	1	1	1	1	1	1	1	1	1	1	1	1	1	1	1	1	1	1	1	1	1	1	1	1	1	1	1	1	1	1	1	1	1	1
C9J9K3;P08865;A6NE09;C9JQR9	C9J9K3;P08865;A6NE09	18;18;15;4	18;18;15;4	18;18;15;4	40S ribosomal protein SA	RPSA;RPSAP58	>tr|C9J9K3|C9J9K3_HUMAN 40S ribosomal protein SA (Fragment) OS=Homo sapiens GN=RPSA PE=1 SV=3;>sp|P08865|RSSA_HUMAN 40S ribosomal protein SA OS=Homo sapiens GN=RPSA PE=1 SV=4;>tr|A6NE09|A6NE09_HUMAN 40S ribosomal protein SA OS=Homo sapiens GN=RPSAP58 PE=3	4	18	18	18	18	18	18	18	18	17	17	16	17	17	17	17	16	16	15	17	16	16	18	18	18	16	16	14	18	18	18	18	18	17	17	16	17	17	17	17	16	16
C9JQB1;C9J9V6;O75414;C9J1J2;O75414-2	C9JQB1;C9J9V6;O75414;C9J1J2;O75414-2	4;4;4;2;2	4;4;4;2;2	4;4;4;2;2	Nucleoside diphosphate kinase;Nucleoside diphosphate kinase 6	NME6	>tr|C9JQB1|C9JQB1_HUMAN Nucleoside diphosphate kinase OS=Homo sapiens GN=NME6 PE=1 SV=1;>tr|C9J9V6|C9J9V6_HUMAN Nucleoside diphosphate kinase (Fragment) OS=Homo sapiens GN=NME6 PE=1 SV=1;>sp|O75414|NDK6_HUMAN Nucleoside diphosphate kinase 6 OS=Homo sapiens	5	4	4	4	4	3	4	1	2	4	4	4	3	4	4	3	0	0	0	0	0	0	0	0	0	0	0	0	4	3	4	1	2	4	4	4	3	4	4	3	0	0
C9JA28;Q9UNL2;Q9UNL2-2;C9J365	C9JA28;Q9UNL2;Q9UNL2-2;C9J365	2;2;2;1	2;2;2;1	2;2;2;1	Translocon-associated protein subunit gamma	SSR3	>tr|C9JA28|C9JA28_HUMAN Translocon-associated protein subunit gamma OS=Homo sapiens GN=SSR3 PE=1 SV=1;>sp|Q9UNL2|SSRG_HUMAN Translocon-associated protein subunit gamma OS=Homo sapiens GN=SSR3 PE=1 SV=1;>sp|Q9UNL2-2|SSRG_HUMAN Isoform 2 of Translocon-associ	4	2	2	2	1	1	1	1	1	1	1	1	2	1	1	1	1	0	0	0	0	0	0	0	0	0	0	0	1	1	1	1	1	1	1	1	2	1	1	1	1	0
Q16629-3;Q16629-2;Q16629-4;C9JAB2;Q16629;F8WEA1	Q16629-3;Q16629-2;Q16629-4;C9JAB2;Q16629	13;13;13;13;13;4	13;13;13;13;13;4	12;12;12;12;12;4	Serine/arginine-rich splicing factor 7	SRSF7	>sp|Q16629-3|SRSF7_HUMAN Isoform 3 of Serine/arginine-rich splicing factor 7 OS=Homo sapiens GN=SRSF7;>sp|Q16629-2|SRSF7_HUMAN Isoform 2 of Serine/arginine-rich splicing factor 7 OS=Homo sapiens GN=SRSF7;>sp|Q16629-4|SRSF7_HUMAN Isoform 4 of Serine/arginin	6	13	13	12	10	11	9	9	9	9	10	12	11	10	10	10	10	10	11	10	11	11	12	12	12	10	10	8	10	11	9	9	9	9	10	12	11	10	10	10	10	10
C9JAJ9	C9JAJ9	2	1	1		RBBP7	>tr|C9JAJ9|C9JAJ9_HUMAN Histone-binding protein RBBP7 (Fragment) OS=Homo sapiens GN=RBBP7 PE=1 SV=1	1	2	1	1	1	1	1	1	1	1	1	1	1	1	1	1	1	1	1	1	1	1	1	1	1	2	1	1	0	0	0	0	0	0	0	0	0	0	0	0	0	0
C9JAW5;Q9Y241;C9JNU6	C9JAW5;Q9Y241;C9JNU6	1;1;1	1;1;1	1;1;1	HIG1 domain family member 1A, mitochondrial	HIGD1A	>tr|C9JAW5|C9JAW5_HUMAN HIG1 domain family member 1A, mitochondrial OS=Homo sapiens GN=HIGD1A PE=1 SV=1;>sp|Q9Y241|HIG1A_HUMAN HIG1 domain family member 1A, mitochondrial OS=Homo sapiens GN=HIGD1A PE=1 SV=1;>tr|C9JNU6|C9JNU6_HUMAN HIG1 domain family member	3	1	1	1	1	1	1	1	1	1	1	1	1	1	1	1	0	0	0	0	0	0	0	0	0	0	0	0	1	1	1	1	1	1	1	1	1	1	1	1	0	0
C9JAX1;Q16595;H7C585;Q16595-2;Q16595-3	C9JAX1;Q16595;H7C585	5;5;4;2;2	5;5;4;2;2	5;5;4;2;2	Frataxin, mitochondrial;Frataxin intermediate form;Frataxin(56-210);Frataxin(78-210);Frataxin mature form	FXN	>tr|C9JAX1|C9JAX1_HUMAN Frataxin, mitochondrial OS=Homo sapiens GN=FXN PE=1 SV=1;>sp|Q16595|FRDA_HUMAN Frataxin, mitochondrial OS=Homo sapiens GN=FXN PE=1 SV=2;>tr|H7C585|H7C585_HUMAN Frataxin, mitochondrial (Fragment) OS=Homo sapiens GN=FXN PE=1 SV=1	5	5	5	5	3	5	4	4	5	4	5	4	5	5	5	5	2	2	2	1	1	2	2	2	2	1	2	2	3	5	4	4	5	4	5	4	5	5	5	5	2	2
H7C613;H7C5T6;C9JB06;Q8N5I4	H7C613;H7C5T6;C9JB06;Q8N5I4	1;1;1;1	1;1;1;1	1;1;1;1	Dehydrogenase/reductase SDR family member on chromosome X	DHRSX	>tr|H7C613|H7C613_HUMAN Dehydrogenase/reductase SDR family member on chromosome X OS=Homo sapiens GN=DHRSX PE=4 SV=1;>tr|H7C5T6|H7C5T6_HUMAN Dehydrogenase/reductase SDR family member on chromosome X (Fragment) OS=Homo sapiens GN=DHRSX PE=4 SV=1;>tr|C9JB06|	4	1	1	1	0	0	0	0	0	0	1	1	0	1	0	0	0	0	0	0	0	0	0	0	0	0	0	0	0	0	0	0	0	0	1	1	0	1	0	0	0	0
C9JB30;Q9UPY8;Q9UPY8-2	C9JB30;Q9UPY8;Q9UPY8-2	8;8;7	5;5;4	5;5;4	Microtubule-associated protein RP/EB family member 3	MAPRE3	>tr|C9JB30|C9JB30_HUMAN Microtubule-associated protein RP/EB family member 3 (Fragment) OS=Homo sapiens GN=MAPRE3 PE=1 SV=1;>sp|Q9UPY8|MARE3_HUMAN Microtubule-associated protein RP/EB family member 3 OS=Homo sapiens GN=MAPRE3 PE=1 SV=1;>sp|Q9UPY8-2|MARE3_H	3	8	5	5	5	5	5	4	3	3	4	4	5	4	3	5	8	8	7	6	7	8	7	6	5	4	6	3	2	2	2	1	1	1	1	1	2	1	2	2	5	5
C9JC74;P23677	C9JC74;P23677	1;1	1;1	1;1	Inositol-trisphosphate 3-kinase A	ITPKA	>tr|C9JC74|C9JC74_HUMAN Inositol-trisphosphate 3-kinase A (Fragment) OS=Homo sapiens GN=ITPKA PE=4 SV=1;>sp|P23677|IP3KA_HUMAN Inositol-trisphosphate 3-kinase A OS=Homo sapiens GN=ITPKA PE=1 SV=1	2	1	1	1	0	1	1	1	1	1	0	1	1	1	0	1	0	0	0	0	0	0	0	0	0	0	0	0	0	1	1	1	1	1	0	1	1	1	0	1	0	0
Q14919;Q14919-2;C9JCC6;E9PNC7;E9PMW2	Q14919;Q14919-2;C9JCC6	7;7;7;3;3	7;7;7;3;3	1;1;1;1;0	Dr1-associated corepressor	DRAP1	>sp|Q14919|NC2A_HUMAN Dr1-associated corepressor OS=Homo sapiens GN=DRAP1 PE=1 SV=3;>sp|Q14919-2|NC2A_HUMAN Isoform 2 of Dr1-associated corepressor OS=Homo sapiens GN=DRAP1;>tr|C9JCC6|C9JCC6_HUMAN Dr1-associated corepressor OS=Homo sapiens GN=DRAP1 PE=1 SV	5	7	7	1	6	6	6	6	7	5	6	7	6	6	7	6	7	7	7	7	7	7	6	6	6	6	7	6	6	6	6	6	7	5	6	7	6	6	7	6	7	7
C9JCR1;J3QT10;Q8TBK2-2;Q8TBK2	C9JCR1;J3QT10;Q8TBK2-2;Q8TBK2	1;1;1;1	1;1;1;1	1;1;1;1	N-lysine methyltransferase SETD6	SETD6	>tr|C9JCR1|C9JCR1_HUMAN N-lysine methyltransferase SETD6 (Fragment) OS=Homo sapiens GN=SETD6 PE=4 SV=3;>tr|J3QT10|J3QT10_HUMAN N-lysine methyltransferase SETD6 OS=Homo sapiens GN=SETD6 PE=4 SV=1;>sp|Q8TBK2-2|SETD6_HUMAN Isoform 2 of N-lysine methyltransfer	4	1	1	1	0	0	0	0	0	0	0	0	0	0	0	0	1	1	1	1	1	1	1	1	1	0	1	1	0	0	0	0	0	0	0	0	0	0	0	0	1	1
C9JE12;C9JCW7;Q9BVT8	C9JE12;C9JCW7;Q9BVT8	2;2;2	2;2;2	2;2;2	Transmembrane and ubiquitin-like domain-containing protein 1	TMUB1	>tr|C9JE12|C9JE12_HUMAN Transmembrane and ubiquitin-like domain-containing protein 1 (Fragment) OS=Homo sapiens GN=TMUB1 PE=1 SV=1;>tr|C9JCW7|C9JCW7_HUMAN Transmembrane and ubiquitin-like domain-containing protein 1 (Fragment) OS=Homo sapiens GN=TMUB1 PE=1	3	2	2	2	2	2	1	0	1	1	2	1	0	2	2	0	0	0	0	0	0	0	0	0	0	0	0	0	2	2	1	0	1	1	2	1	0	2	2	0	0	0
C9JDF5;Q9NP71-5;Q9NP71-6;Q9NP71-4;Q9NP71-2;Q9NP71-3;Q9NP71	C9JDF5;Q9NP71-5;Q9NP71-6;Q9NP71-4;Q9NP71-2;Q9NP71-3;Q9NP71	2;2;2;2;2;2;2	2;2;2;2;2;2;2	2;2;2;2;2;2;2	Carbohydrate-responsive element-binding protein	MLXIPL	>tr|C9JDF5|C9JDF5_HUMAN Carbohydrate-responsive element-binding protein (Fragment) OS=Homo sapiens GN=MLXIPL PE=4 SV=1;>sp|Q9NP71-5|MLXPL_HUMAN Isoform 5 of Carbohydrate-responsive element-binding protein OS=Homo sapiens GN=MLXIPL;>sp|Q9NP71-6|MLXPL_HUMAN	7	2	2	2	0	1	0	1	1	0	0	1	0	1	1	0	0	0	0	0	0	0	0	1	0	0	1	0	0	1	0	1	1	0	0	1	0	1	1	0	0	0
C9JG97;Q13685;C9JEH3;C9JTS3;H7C0R2	C9JG97;Q13685;C9JEH3;C9JTS3	15;15;15;9;5	15;15;15;9;5	15;15;15;9;5	Angio-associated migratory cell protein	AAMP	>tr|C9JG97|C9JG97_HUMAN Angio-associated migratory cell protein OS=Homo sapiens GN=AAMP PE=1 SV=1;>sp|Q13685|AAMP_HUMAN Angio-associated migratory cell protein OS=Homo sapiens GN=AAMP PE=1 SV=2;>tr|C9JEH3|C9JEH3_HUMAN Angio-associated migratory cell protei	5	15	15	15	10	11	12	11	12	10	11	8	8	13	11	11	15	15	14	12	13	12	12	13	14	12	14	12	10	11	12	11	12	10	11	8	8	13	11	11	15	15
P49585;C9JEJ2;C9J050;H7C1T3;H7BZN1;C9J2E1;C9JPY0;Q9Y5K3-2;Q9Y5K3-4;Q9Y5K3-3;Q9Y5K3;C9JVS0;F8WAZ5;F8WBU2;F2Z2B1	P49585;C9JEJ2;C9J050;H7C1T3;H7BZN1;C9J2E1	14;14;12;9;7;7;4;4;4;4;4;3;3;1;1	14;14;12;9;7;7;4;4;4;4;4;3;3;1;1	14;14;12;9;7;7;4;4;4;4;4;3;3;1;1	Choline-phosphate cytidylyltransferase A	PCYT1A	>sp|P49585|PCY1A_HUMAN Choline-phosphate cytidylyltransferase A OS=Homo sapiens GN=PCYT1A PE=1 SV=2;>tr|C9JEJ2|C9JEJ2_HUMAN Choline-phosphate cytidylyltransferase A OS=Homo sapiens GN=PCYT1A PE=1 SV=1;>tr|C9J050|C9J050_HUMAN Choline-phosphate cytidylyltran	15	14	14	14	12	12	7	5	8	5	5	5	5	7	11	9	9	10	11	10	12	10	11	8	9	7	6	8	12	12	7	5	8	5	5	5	5	7	11	9	9	10
C9JEV9;O95639-3;O95639-2;O95639;B7Z7B0;H7C419;F8WEL7	C9JEV9;O95639-3;O95639-2;O95639;B7Z7B0	5;5;5;5;3;2;1	5;5;5;5;3;2;1	5;5;5;5;3;2;1	Cleavage and polyadenylation specificity factor subunit 4	CPSF4	>tr|C9JEV9|C9JEV9_HUMAN Cleavage and polyadenylation-specificity factor subunit 4 OS=Homo sapiens GN=CPSF4 PE=4 SV=1;>sp|O95639-3|CPSF4_HUMAN Isoform 3 of Cleavage and polyadenylation specificity factor subunit 4 OS=Homo sapiens GN=CPSF4;>sp|O95639-2|CPSF4	7	5	5	5	5	5	5	5	5	5	5	5	3	4	5	4	2	2	3	2	3	2	1	2	3	2	2	3	5	5	5	5	5	5	5	5	3	4	5	4	2	2
P05090;C9JF17;C9JX71;F8WBT9	P05090;C9JF17;C9JX71	6;6;3;1	6;6;3;1	6;6;3;1	Apolipoprotein D	APOD	>sp|P05090|APOD_HUMAN Apolipoprotein D OS=Homo sapiens GN=APOD PE=1 SV=1;>tr|C9JF17|C9JF17_HUMAN Apolipoprotein D (Fragment) OS=Homo sapiens GN=APOD PE=4 SV=1;>tr|C9JX71|C9JX71_HUMAN Apolipoprotein D (Fragment) OS=Homo sapiens GN=APOD PE=4 SV=1	4	6	6	6	0	0	1	1	0	0	0	0	0	1	1	0	1	1	0	6	0	1	0	2	1	4	0	0	0	0	1	1	0	0	0	0	0	1	1	0	1	1
C9JFE4;Q13098-5;Q13098;Q13098-7;Q13098-6;J3KSA5;J3QLT0;J3KRJ4;J3QS88;J3KTB0;J3QS84;J3QLE8;J3QL53;J3KRE8;J3QQX0	C9JFE4;Q13098-5;Q13098;Q13098-7;Q13098-6;J3KSA5	17;17;17;17;10;9;7;7;6;6;4;4;4;4;2	17;17;17;17;10;9;7;7;6;6;4;4;4;4;2	17;17;17;17;10;9;7;7;6;6;4;4;4;4;2	COP9 signalosome complex subunit 1	GPS1	>tr|C9JFE4|C9JFE4_HUMAN COP9 signalosome complex subunit 1 OS=Homo sapiens GN=GPS1 PE=1 SV=2;>sp|Q13098-5|CSN1_HUMAN Isoform 4 of COP9 signalosome complex subunit 1 OS=Homo sapiens GN=GPS1;>sp|Q13098|CSN1_HUMAN COP9 signalosome complex subunit 1 OS=Homo sa	15	17	17	17	15	14	15	14	15	15	14	13	13	15	15	13	9	12	12	11	11	10	10	12	12	7	9	12	15	14	15	14	15	15	14	13	13	15	15	13	9	12
C9JFR7;P99999;CON__P62894	C9JFR7;P99999	7;7;2	7;7;2	7;7;2	Cytochrome c	CYCS	>tr|C9JFR7|C9JFR7_HUMAN Cytochrome c (Fragment) OS=Homo sapiens GN=CYCS PE=1 SV=1;>sp|P99999|CYC_HUMAN Cytochrome c OS=Homo sapiens GN=CYCS PE=1 SV=2	3	7	7	7	7	7	7	7	7	7	7	7	7	7	7	7	7	7	7	7	7	7	7	6	7	7	7	6	7	7	7	7	7	7	7	7	7	7	7	7	7	7
C9JFV4	C9JFV4	37	1	1		PELP1	>tr|C9JFV4|C9JFV4_HUMAN Proline-, glutamic acid- and leucine-rich protein 1 OS=Homo sapiens GN=PELP1 PE=1 SV=2	1	37	1	1	23	25	23	23	20	22	26	25	22	23	24	22	35	34	33	33	32	35	25	31	27	33	33	30	0	0	0	0	0	0	0	0	0	0	0	0	0	0
C9JG41;Q9NQX7-2;Q9NQX7;Q9NQX7-3;E7EUS6;B8ZZM6	C9JG41;Q9NQX7-2;Q9NQX7;Q9NQX7-3;E7EUS6;B8ZZM6	4;4;4;3;2;2	4;4;4;3;2;2	2;2;2;2;0;0	Integral membrane protein 2C;CT-BRI3	ITM2C	>tr|C9JG41|C9JG41_HUMAN Integral membrane protein 2C (Fragment) OS=Homo sapiens GN=ITM2C PE=1 SV=1;>sp|Q9NQX7-2|ITM2C_HUMAN Isoform 2 of Integral membrane protein 2C OS=Homo sapiens GN=ITM2C;>sp|Q9NQX7|ITM2C_HUMAN Integral membrane protein 2C OS=Homo sapie	6	4	4	2	1	1	0	0	0	0	2	2	3	2	0	1	0	0	0	0	0	0	0	0	0	0	0	0	1	1	0	0	0	0	2	2	3	2	0	1	0	0
C9JGI3;P19971;P19971-2	C9JGI3;P19971;P19971-2	2;2;2	2;2;2	2;2;2	Thymidine phosphorylase	TYMP	>tr|C9JGI3|C9JGI3_HUMAN Thymidine phosphorylase (Fragment) OS=Homo sapiens GN=TYMP PE=1 SV=1;>sp|P19971|TYPH_HUMAN Thymidine phosphorylase OS=Homo sapiens GN=TYMP PE=1 SV=2;>sp|P19971-2|TYPH_HUMAN Isoform 2 of Thymidine phosphorylase OS=Homo sapiens GN=TYM	3	2	2	2	1	1	2	0	0	0	0	0	1	2	1	0	0	0	1	2	1	1	0	1	0	0	1	0	1	1	2	0	0	0	0	0	1	2	1	0	0	0
C9JHD9;G3V1M0;G3V0F4;Q9Y5A6	C9JHD9;G3V1M0;G3V0F4;Q9Y5A6	1;1;1;1	1;1;1;1	1;1;1;1	Zinc finger and SCAN domain-containing protein 21	ZSCAN21	>tr|C9JHD9|C9JHD9_HUMAN Zinc finger and SCAN domain-containing protein 21 (Fragment) OS=Homo sapiens GN=ZSCAN21 PE=4 SV=1;>tr|G3V1M0|G3V1M0_HUMAN Putative uncharacterized protein DKFZp686H10254 OS=Homo sapiens GN=ZSCAN21 PE=2 SV=2;>tr|G3V0F4|G3V0F4_HUMAN Z	4	1	1	1	0	0	0	1	0	1	1	1	1	1	0	1	0	0	0	0	0	0	0	0	0	0	0	0	0	0	0	1	0	1	1	1	1	1	0	1	0	0
C9JHU5;E9PCX8;Q68CZ2;Q68CZ2-4;Q68CZ2-3;Q68CZ2-2	C9JHU5;E9PCX8;Q68CZ2;Q68CZ2-4;Q68CZ2-3;Q68CZ2-2	2;2;2;1;1;1	2;2;2;1;1;1	2;2;2;1;1;1	Tensin-3	TNS3	>tr|C9JHU5|C9JHU5_HUMAN Tensin-3 (Fragment) OS=Homo sapiens GN=TNS3 PE=1 SV=1;>tr|E9PCX8|E9PCX8_HUMAN Tensin-3 (Fragment) OS=Homo sapiens GN=TNS3 PE=1 SV=3;>sp|Q68CZ2|TENS3_HUMAN Tensin-3 OS=Homo sapiens GN=TNS3 PE=1 SV=2;>sp|Q68CZ2-4|TENS3_HUMAN Isoform 4	6	2	2	2	0	0	0	0	0	1	0	0	0	0	1	1	0	0	0	0	0	0	0	0	0	0	0	0	0	0	0	0	0	1	0	0	0	0	1	1	0	0
P13798;C9JIF9;H7C1U0;H7C393;C9JLK2;F8WEH5;H0YFE5	P13798;C9JIF9	20;20;9;8;5;2;1	20;20;9;8;5;2;1	20;20;9;8;5;2;1	Acylamino-acid-releasing enzyme	APEH	>sp|P13798|ACPH_HUMAN Acylamino-acid-releasing enzyme OS=Homo sapiens GN=APEH PE=1 SV=4;>tr|C9JIF9|C9JIF9_HUMAN Acylamino-acid-releasing enzyme OS=Homo sapiens GN=APEH PE=1 SV=1	7	20	20	20	14	16	15	13	14	15	11	12	10	16	16	13	11	10	9	9	11	9	11	9	11	7	5	8	14	16	15	13	14	15	11	12	10	16	16	13	11	10
P82930;C9JJ19;A0A087WUZ8	P82930;C9JJ19;A0A087WUZ8	14;14;10	14;14;10	14;14;10	28S ribosomal protein S34, mitochondrial	MRPS34	>sp|P82930|RT34_HUMAN 28S ribosomal protein S34, mitochondrial OS=Homo sapiens GN=MRPS34 PE=1 SV=2;>tr|C9JJ19|C9JJ19_HUMAN 28S ribosomal protein S34, mitochondrial OS=Homo sapiens GN=MRPS34 PE=1 SV=2;>tr|A0A087WUZ8|A0A087WUZ8_HUMAN 28S ribosomal protein S3	3	14	14	14	12	12	12	10	11	10	11	10	12	10	11	13	1	2	2	6	5	5	7	10	7	1	3	4	12	12	12	10	11	10	11	10	12	10	11	13	1	2
Q8N3P4-3;Q8N3P4;C9JJN9;Q8N3P4-2;H7C058;H7C322;H7C3U0;C9JP71;C9JG07	Q8N3P4-3;Q8N3P4;C9JJN9;Q8N3P4-2	15;15;15;12;3;1;1;1;1	15;15;15;12;3;1;1;1;1	15;15;15;12;3;1;1;1;1	Vacuolar protein sorting-associated protein 8 homolog	VPS8	>sp|Q8N3P4-3|VPS8_HUMAN Isoform 3 of Vacuolar protein sorting-associated protein 8 homolog OS=Homo sapiens GN=VPS8;>sp|Q8N3P4|VPS8_HUMAN Vacuolar protein sorting-associated protein 8 homolog OS=Homo sapiens GN=VPS8 PE=1 SV=3;>tr|C9JJN9|C9JJN9_HUMAN Vacuola	9	15	15	15	7	4	4	2	3	6	4	4	2	4	4	2	4	7	7	7	8	6	1	2	1	2	5	6	7	4	4	2	3	6	4	4	2	4	4	2	4	7
C9JJV1;Q9Y5U2-2;Q9Y5U2;A6NCC9;E9PME3;C9JHT9;E9PL88;C9JDU0	C9JJV1;Q9Y5U2-2;Q9Y5U2;A6NCC9;E9PME3;C9JHT9	5;5;5;4;4;4;2;2	5;5;5;4;4;4;2;2	5;5;5;4;4;4;2;2	Protein TSSC4	TSSC4	>tr|C9JJV1|C9JJV1_HUMAN Protein TSSC4 (Fragment) OS=Homo sapiens GN=TSSC4 PE=1 SV=3;>sp|Q9Y5U2-2|TSSC4_HUMAN Isoform 2 of Protein TSSC4 OS=Homo sapiens GN=TSSC4;>sp|Q9Y5U2|TSSC4_HUMAN Protein TSSC4 OS=Homo sapiens GN=TSSC4 PE=1 SV=3;>tr|A6NCC9|A6NCC9_HUMAN	8	5	5	5	4	5	4	3	4	4	3	4	4	5	5	3	5	5	5	5	5	3	4	2	3	3	5	4	4	5	4	3	4	4	3	4	4	5	5	3	5	5
C9JKI3;Q03135-2;E9PCT5;Q03135	C9JKI3;Q03135-2;E9PCT5;Q03135	1;1;1;1	1;1;1;1	1;1;1;1	Caveolin;Caveolin-1	CAV1	>tr|C9JKI3|C9JKI3_HUMAN Caveolin (Fragment) OS=Homo sapiens GN=CAV1 PE=1 SV=1;>sp|Q03135-2|CAV1_HUMAN Isoform 2 of Caveolin-1 OS=Homo sapiens GN=CAV1;>tr|E9PCT5|E9PCT5_HUMAN Caveolin OS=Homo sapiens GN=CAV1 PE=1 SV=1;>sp|Q03135|CAV1_HUMAN Caveolin-1 OS=Hom	4	1	1	1	1	1	1	0	1	1	1	0	0	1	1	0	0	0	0	0	0	0	0	0	0	0	0	0	1	1	1	0	1	1	1	0	0	1	1	0	0	0
C9JPX5;C9JKL2;O95772-2;O95772;C9JJ39;C9J3F5	C9JPX5;C9JKL2;O95772-2;O95772;C9JJ39;C9J3F5	2;2;2;2;1;1	2;2;2;2;1;1	2;2;2;2;1;1	MLN64 N-terminal domain homolog	STARD3NL	>tr|C9JPX5|C9JPX5_HUMAN MLN64 N-terminal domain homolog (Fragment) OS=Homo sapiens GN=STARD3NL PE=1 SV=1;>tr|C9JKL2|C9JKL2_HUMAN MLN64 N-terminal domain homolog OS=Homo sapiens GN=STARD3NL PE=1 SV=1;>sp|O95772-2|MENTO_HUMAN Isoform 2 of MLN64 N-terminal do	6	2	2	2	1	1	1	0	0	0	0	1	1	1	1	1	0	0	0	0	0	0	0	0	0	0	0	0	1	1	1	0	0	0	0	1	1	1	1	1	0	0
Q12767;C9JL75;Q12767-2	Q12767;C9JL75;Q12767-2	1;1;1	1;1;1	1;1;1	Uncharacterized protein KIAA0195	KIAA0195	>sp|Q12767|K0195_HUMAN Uncharacterized protein KIAA0195 OS=Homo sapiens GN=KIAA0195 PE=1 SV=1;>tr|C9JL75|C9JL75_HUMAN Uncharacterized protein KIAA0195 OS=Homo sapiens GN=KIAA0195 PE=1 SV=2;>sp|Q12767-2|K0195_HUMAN Isoform 2 of Uncharacterized protein KIAA0	3	1	1	1	1	1	0	1	0	1	0	1	1	1	0	0	0	0	0	0	0	0	0	0	0	0	0	0	1	1	0	1	0	1	0	1	1	1	0	0	0	0
Q96HP4;C9JLB7;U3KQU8	Q96HP4;C9JLB7;U3KQU8	4;4;3	4;4;3	4;4;3	Oxidoreductase NAD-binding domain-containing protein 1	OXNAD1	>sp|Q96HP4|OXND1_HUMAN Oxidoreductase NAD-binding domain-containing protein 1 OS=Homo sapiens GN=OXNAD1 PE=1 SV=1;>tr|C9JLB7|C9JLB7_HUMAN Oxidoreductase NAD-binding domain-containing protein 1 OS=Homo sapiens GN=OXNAD1 PE=1 SV=2;>tr|U3KQU8|U3KQU8_HUMAN Oxi	3	4	4	4	2	2	2	2	1	2	1	3	3	4	3	3	0	0	0	0	1	0	0	1	1	0	0	0	2	2	2	2	1	2	1	3	3	4	3	3	0	0
P52434-3;C9JLU1;P52434;P52434-4;P52434-5;P52434-2	P52434-3;C9JLU1;P52434;P52434-4	6;6;6;4;1;1	6;6;6;4;1;1	6;6;6;4;1;1	DNA-directed RNA polymerases I, II, and III subunit RPABC3	POLR2H	>sp|P52434-3|RPAB3_HUMAN Isoform 3 of DNA-directed RNA polymerases I, II, and III subunit RPABC3 OS=Homo sapiens GN=POLR2H;>tr|C9JLU1|C9JLU1_HUMAN DNA-directed RNA polymerases I, II, and III subunit RPABC3 (Fragment) OS=Homo sapiens GN=POLR2H PE=1 SV=3;>sp	6	6	6	6	4	4	4	5	4	5	5	4	3	4	4	4	3	2	2	2	2	1	3	5	4	2	3	3	4	4	4	5	4	5	5	4	3	4	4	4	3	2
I3L2L5;C9JLW8;I3L4Q0;I3L317;I3L3A7	I3L2L5;C9JLW8;I3L4Q0;I3L317	4;4;4;3;1	4;4;4;3;1	4;4;4;3;1	Protein FAM195B	FAM195B	>tr|I3L2L5|I3L2L5_HUMAN Protein FAM195B OS=Homo sapiens GN=FAM195B PE=1 SV=1;>sp|C9JLW8|F195B_HUMAN Protein FAM195B OS=Homo sapiens GN=FAM195B PE=1 SV=1;>tr|I3L4Q0|I3L4Q0_HUMAN HCG1818442, isoform CRA_a OS=Homo sapiens GN=FAM195B PE=1 SV=1;>tr|I3L317|I3L31	5	4	4	4	4	3	3	4	3	4	4	3	3	3	4	3	3	2	3	1	2	3	3	3	2	3	2	1	4	3	3	4	3	4	4	3	3	3	4	3	3	2
Q9Y4F1;Q9Y4F1-2;C9JME2;M0QYB0;M0R262;H0Y783;M0QXT1	Q9Y4F1;Q9Y4F1-2;C9JME2	11;11;11;5;3;3;3	11;11;11;5;3;3;3	11;11;11;5;3;3;3	FERM, RhoGEF and pleckstrin domain-containing protein 1	FARP1	>sp|Q9Y4F1|FARP1_HUMAN FERM, RhoGEF and pleckstrin domain-containing protein 1 OS=Homo sapiens GN=FARP1 PE=1 SV=1;>sp|Q9Y4F1-2|FARP1_HUMAN Isoform 2 of FERM, RhoGEF and pleckstrin domain-containing protein 1 OS=Homo sapiens GN=FARP1;>tr|C9JME2|C9JME2_HUMAN	7	11	11	11	6	7	8	3	6	5	7	8	6	7	7	7	1	0	0	1	0	0	1	1	2	0	0	1	6	7	8	3	6	5	7	8	6	7	7	7	1	0
C9JN98;P07093-2;P07093;P07093-3	C9JN98;P07093-2;P07093;P07093-3	2;2;2;2	2;2;2;2	2;2;2;2	Glia-derived nexin	SERPINE2	>tr|C9JN98|C9JN98_HUMAN Glia-derived nexin (Fragment) OS=Homo sapiens GN=SERPINE2 PE=3 SV=3;>sp|P07093-2|GDN_HUMAN Isoform 2 of Glia-derived nexin OS=Homo sapiens GN=SERPINE2;>sp|P07093|GDN_HUMAN Glia-derived nexin OS=Homo sapiens GN=SERPINE2 PE=1 SV=1;>sp	4	2	2	2	1	0	0	1	1	0	1	1	1	1	0	0	0	1	1	2	2	2	1	1	1	1	2	1	1	0	0	1	1	0	1	1	1	1	0	0	0	1
C9JNE2;Q9Y530;C9J5P1;C9JXC3;C9JA90;H7C5Q1;C9IZY1	C9JNE2;Q9Y530;C9J5P1;C9JXC3;C9JA90;H7C5Q1;C9IZY1	4;4;3;3;2;2;2	4;4;3;3;2;2;2	4;4;3;3;2;2;2	O-acetyl-ADP-ribose deacetylase 1	OARD1	>tr|C9JNE2|C9JNE2_HUMAN O-acetyl-ADP-ribose deacetylase 1 (Fragment) OS=Homo sapiens GN=OARD1 PE=1 SV=1;>sp|Q9Y530|OARD1_HUMAN O-acetyl-ADP-ribose deacetylase 1 OS=Homo sapiens GN=OARD1 PE=1 SV=2;>tr|C9J5P1|C9J5P1_HUMAN Chromosome 6 open reading frame 130,	7	4	4	4	3	2	2	3	2	3	1	1	2	4	1	1	0	0	0	0	0	2	1	2	1	1	0	0	3	2	2	3	2	3	1	1	2	4	1	1	0	0
O15259-2;C9JNM7;O15259;O15259-4;O15259-3;C9J082	O15259-2;C9JNM7;O15259;O15259-4;O15259-3;C9J082	6;6;6;6;4;3	6;6;6;6;4;3	6;6;6;6;4;3	Nephrocystin-1	NPHP1	>sp|O15259-2|NPHP1_HUMAN Isoform 2 of Nephrocystin-1 OS=Homo sapiens GN=NPHP1;>tr|C9JNM7|C9JNM7_HUMAN Nephrocystin-1 OS=Homo sapiens GN=NPHP1 PE=4 SV=1;>sp|O15259|NPHP1_HUMAN Nephrocystin-1 OS=Homo sapiens GN=NPHP1 PE=1 SV=1;>sp|O15259-4|NPHP1_HUMAN Isofor	6	6	6	6	0	0	0	0	0	0	0	0	0	1	0	0	5	5	5	4	6	4	3	3	1	5	4	5	0	0	0	0	0	0	0	0	0	1	0	0	5	5
F8WCQ4;C9JNP8;Q9H300-2;Q9H300;H7C0U0	F8WCQ4;C9JNP8;Q9H300-2;Q9H300;H7C0U0	5;5;5;5;3	5;5;5;5;3	5;5;5;5;3	Presenilins-associated rhomboid-like protein, mitochondrial;P-beta	PARL	>tr|F8WCQ4|F8WCQ4_HUMAN P-beta OS=Homo sapiens GN=PARL PE=4 SV=1;>tr|C9JNP8|C9JNP8_HUMAN P-beta OS=Homo sapiens GN=PARL PE=4 SV=1;>sp|Q9H300-2|PARL_HUMAN Isoform 2 of Presenilins-associated rhomboid-like protein, mitochondrial OS=Homo sapiens GN=PARL;>sp|Q	5	5	5	5	3	4	3	2	2	4	4	4	4	2	4	2	0	0	0	0	0	0	0	0	1	0	0	0	3	4	3	2	2	4	4	4	4	2	4	2	0	0
C9JNW5;P83731;C9JXB8	C9JNW5;P83731;C9JXB8	12;12;11	12;12;11	12;12;11	60S ribosomal protein L24	RPL24	>tr|C9JNW5|C9JNW5_HUMAN 60S ribosomal protein L24 OS=Homo sapiens GN=RPL24 PE=1 SV=1;>sp|P83731|RL24_HUMAN 60S ribosomal protein L24 OS=Homo sapiens GN=RPL24 PE=1 SV=1;>tr|C9JXB8|C9JXB8_HUMAN 60S ribosomal protein L24 OS=Homo sapiens GN=RPL24 PE=1 SV=1	3	12	12	12	11	6	10	10	9	10	9	9	8	11	10	9	5	8	7	7	8	7	8	8	9	7	5	7	11	6	10	10	9	10	9	9	8	11	10	9	5	8
C9JRY4;C9JNZ0;Q96IW7;C9JDJ8;C9JZ27;F8WAU7;C9JR77;C9J463	C9JRY4;C9JNZ0;Q96IW7;C9JDJ8;C9JZ27	4;4;4;3;2;1;1;1	4;4;4;3;2;1;1;1	4;4;4;3;2;1;1;1	Vesicle-trafficking protein SEC22a	SEC22A	>tr|C9JRY4|C9JRY4_HUMAN Vesicle-trafficking protein SEC22a (Fragment) OS=Homo sapiens GN=SEC22A PE=1 SV=1;>tr|C9JNZ0|C9JNZ0_HUMAN Vesicle-trafficking protein SEC22a (Fragment) OS=Homo sapiens GN=SEC22A PE=1 SV=4;>sp|Q96IW7|SC22A_HUMAN Vesicle-trafficking p	8	4	4	4	3	2	2	2	3	2	3	3	4	2	4	4	0	0	0	0	0	0	0	0	0	0	0	0	3	2	2	2	3	2	3	3	4	2	4	4	0	0
C9JP00;Q9NR56;Q86VM6	C9JP00;Q9NR56;Q86VM6	9;9;5	9;9;5	2;2;2	Muscleblind-like protein 1	MBNL1	>tr|C9JP00|C9JP00_HUMAN Muscleblind-like protein 1 OS=Homo sapiens GN=MBNL1 PE=1 SV=1;>sp|Q9NR56|MBNL1_HUMAN Muscleblind-like protein 1 OS=Homo sapiens GN=MBNL1 PE=1 SV=2;>tr|Q86VM6|Q86VM6_HUMAN MBNL1 protein OS=Homo sapiens GN=MBNL1 PE=1 SV=1	3	9	9	2	5	5	9	6	7	6	6	6	4	8	5	3	5	5	3	8	6	4	8	6	6	6	4	4	5	5	9	6	7	6	6	6	4	8	5	3	5	5
C9JPL0;Q9UK58;Q9UK58-4;Q9UK58-5;H7C4G1	C9JPL0;Q9UK58;Q9UK58-4;Q9UK58-5	12;12;10;6;1	10;10;8;6;1	10;10;8;6;1	Cyclin-L1	CCNL1	>tr|C9JPL0|C9JPL0_HUMAN Cyclin-L1 OS=Homo sapiens GN=CCNL1 PE=1 SV=1;>sp|Q9UK58|CCNL1_HUMAN Cyclin-L1 OS=Homo sapiens GN=CCNL1 PE=1 SV=1;>sp|Q9UK58-4|CCNL1_HUMAN Isoform 2 of Cyclin-L1 OS=Homo sapiens GN=CCNL1;>sp|Q9UK58-5|CCNL1_HUMAN Isoform 3 of Cyclin-L	5	12	10	10	5	5	7	6	6	5	6	5	5	5	5	5	11	10	10	10	10	10	10	9	10	10	8	8	5	4	7	6	6	5	6	5	5	5	5	5	9	8
C9JQV3;Q8N1F8;Q8N1F8-2;M0QYE5;H7C2J7;H7C236	C9JQV3;Q8N1F8;Q8N1F8-2	15;15;9;2;2;1	15;15;9;2;2;1	15;15;9;2;2;1	Serine/threonine-protein kinase 11-interacting protein	STK11IP	>tr|C9JQV3|C9JQV3_HUMAN Serine/threonine-protein kinase 11-interacting protein OS=Homo sapiens GN=STK11IP PE=1 SV=1;>sp|Q8N1F8|S11IP_HUMAN Serine/threonine-protein kinase 11-interacting protein OS=Homo sapiens GN=STK11IP PE=1 SV=3;>sp|Q8N1F8-2|S11IP_HUMAN	6	15	15	15	7	7	7	4	6	5	8	7	9	7	7	9	2	2	1	1	1	1	0	0	2	0	0	1	7	7	7	4	6	5	8	7	9	7	7	9	2	2
C9JR56;Q9UPW6;Q9UPW6-2;Q01826;Q01826-2;F8WCV6	C9JR56;Q9UPW6;Q9UPW6-2	17;17;14;4;4;1	17;17;14;4;4;1	17;17;14;4;4;1	DNA-binding protein SATB2	SATB2	>tr|C9JR56|C9JR56_HUMAN One cut domain family member OS=Homo sapiens GN=SATB2 PE=3 SV=1;>sp|Q9UPW6|SATB2_HUMAN DNA-binding protein SATB2 OS=Homo sapiens GN=SATB2 PE=1 SV=2;>sp|Q9UPW6-2|SATB2_HUMAN Isoform 2 of DNA-binding protein SATB2 OS=Homo sapiens GN=S	6	17	17	17	12	10	7	9	8	8	12	14	10	9	11	7	2	4	4	5	6	3	11	8	9	1	1	0	12	10	7	9	8	8	12	14	10	9	11	7	2	4
C9JRJ5;Q9UGP4	C9JRJ5;Q9UGP4	8;8	8;8	8;8	LIM domain-containing protein 1	LIMD1	>tr|C9JRJ5|C9JRJ5_HUMAN LIM domain-containing protein 1 OS=Homo sapiens GN=LIMD1 PE=1 SV=1;>sp|Q9UGP4|LIMD1_HUMAN LIM domain-containing protein 1 OS=Homo sapiens GN=LIMD1 PE=1 SV=1	2	8	8	8	8	7	5	4	5	5	2	3	3	6	5	4	1	3	2	1	2	1	5	3	2	2	1	2	8	7	5	4	5	5	2	3	3	6	5	4	1	3
C9JRL4	C9JRL4	8	1	1		MDH1	>tr|C9JRL4|C9JRL4_HUMAN Malate dehydrogenase, cytoplasmic (Fragment) OS=Homo sapiens GN=MDH1 PE=1 SV=3	1	8	1	1	7	7	6	7	7	7	7	7	7	7	8	7	6	5	6	7	7	7	7	5	6	6	6	6	0	1	0	0	0	0	0	0	0	0	1	0	0	0
Q9NX63;C9JRZ6;F8WAR4;F8WD73	Q9NX63;C9JRZ6;F8WAR4	13;13;11;2	13;13;11;2	13;13;11;2	Coiled-coil-helix-coiled-coil-helix domain-containing protein 3, mitochondrial	CHCHD3	>sp|Q9NX63|MIC19_HUMAN MICOS complex subunit MIC19 OS=Homo sapiens GN=CHCHD3 PE=1 SV=1;>tr|C9JRZ6|C9JRZ6_HUMAN MICOS complex subunit MIC19 OS=Homo sapiens GN=CHCHD3 PE=1 SV=1;>tr|F8WAR4|F8WAR4_HUMAN MICOS complex subunit MIC19 OS=Homo sapiens GN=CHCHD3 PE=	4	13	13	13	11	8	11	10	9	10	11	9	9	12	9	9	0	0	0	0	2	0	1	2	1	0	0	1	11	8	11	10	9	10	11	9	9	12	9	9	0	0
C9JUH3;Q9BSQ5-3;Q9BSQ5-4;Q9BSQ5;Q9BSQ5-2	C9JUH3;Q9BSQ5-3;Q9BSQ5-4;Q9BSQ5;Q9BSQ5-2	1;1;1;1;1	1;1;1;1;1	1;1;1;1;1	Malcavernin	CCM2	>tr|C9JUH3|C9JUH3_HUMAN Malcavernin OS=Homo sapiens GN=CCM2 PE=1 SV=1;>sp|Q9BSQ5-3|CCM2_HUMAN Isoform 3 of Malcavernin OS=Homo sapiens GN=CCM2;>sp|Q9BSQ5-4|CCM2_HUMAN Isoform 4 of Malcavernin OS=Homo sapiens GN=CCM2;>sp|Q9BSQ5|CCM2_HUMAN Malcavernin OS=Hom	5	1	1	1	0	0	0	0	0	0	0	0	0	0	0	0	0	1	1	0	1	1	0	0	0	0	0	0	0	0	0	0	0	0	0	0	0	0	0	0	0	1
C9JVE2;Q96GG9;C9J8R4;C9JRU6;C9J0B2;C9JUW4	C9JVE2;Q96GG9;C9J8R4	7;7;4;3;3;3	7;7;4;3;3;3	7;7;4;3;3;3	DCN1-like protein 1	DCUN1D1	>tr|C9JVE2|C9JVE2_HUMAN DCN1-like protein OS=Homo sapiens GN=DCUN1D1 PE=1 SV=1;>sp|Q96GG9|DCNL1_HUMAN DCN1-like protein 1 OS=Homo sapiens GN=DCUN1D1 PE=1 SV=1;>tr|C9J8R4|C9J8R4_HUMAN DCN1-like protein (Fragment) OS=Homo sapiens GN=DCUN1D1 PE=1 SV=1	6	7	7	7	6	7	7	4	3	3	3	4	5	6	7	5	4	2	3	4	4	3	4	2	3	4	3	3	6	7	7	4	3	3	3	4	5	6	7	5	4	2
C9JY17;Q9HBI5	C9JY17;Q9HBI5	1;1	1;1	1;1	Uncharacterized protein C3orf14	C3orf14	>tr|C9JY17|C9JY17_HUMAN Uncharacterized protein C3orf14 (Fragment) OS=Homo sapiens GN=C3orf14 PE=4 SV=3;>sp|Q9HBI5|CC014_HUMAN Uncharacterized protein C3orf14 OS=Homo sapiens GN=C3orf14 PE=2 SV=1	2	1	1	1	0	0	0	0	0	0	0	0	0	0	0	0	1	1	1	0	1	0	0	0	0	0	1	1	0	0	0	0	0	0	0	0	0	0	0	0	1	1
C9JYM0;O75817	C9JYM0;O75817	2;2	2;2	2;2	Ribonuclease P protein subunit p20	POP7	>tr|C9JYM0|C9JYM0_HUMAN Ribonuclease P protein subunit p20 (Fragment) OS=Homo sapiens GN=POP7 PE=1 SV=1;>sp|O75817|POP7_HUMAN Ribonuclease P protein subunit p20 OS=Homo sapiens GN=POP7 PE=1 SV=2	2	2	2	2	2	2	2	1	2	1	2	2	2	2	2	2	1	1	1	1	1	1	1	2	2	1	0	1	2	2	2	1	2	1	2	2	2	2	2	2	1	1
C9JYQ9;Q6P5R6;H0Y8C2	C9JYQ9;Q6P5R6;H0Y8C2	5;5;5	4;4;4	4;4;4	60S ribosomal protein L22-like 1	RPL22L1	>tr|C9JYQ9|C9JYQ9_HUMAN 60S ribosomal protein L22-like 1 OS=Homo sapiens GN=RPL22L1 PE=1 SV=1;>sp|Q6P5R6|RL22L_HUMAN 60S ribosomal protein L22-like 1 OS=Homo sapiens GN=RPL22L1 PE=1 SV=2;>tr|H0Y8C2|H0Y8C2_HUMAN 60S ribosomal protein L22-like 1 (Fragment) O	3	5	4	4	2	4	3	3	2	3	4	1	2	5	4	4	4	4	5	4	4	4	4	5	5	4	4	5	2	3	3	2	1	3	3	0	1	4	3	3	3	3
Q92823-3;Q92823-4;Q92823-6;C9JYY6;Q92823-2;Q92823;Q92823-5;F8W775;A0A087X2B3;C9JH43;C9JF43	Q92823-3;Q92823-4;Q92823-6;C9JYY6;Q92823-2;Q92823;Q92823-5;F8W775;A0A087X2B3	12;12;12;12;12;12;12;10;8;4;1	12;12;12;12;12;12;12;10;8;4;1	12;12;12;12;12;12;12;10;8;4;1	Neuronal cell adhesion molecule	NRCAM	>sp|Q92823-3|NRCAM_HUMAN Isoform 3 of Neuronal cell adhesion molecule OS=Homo sapiens GN=NRCAM;>sp|Q92823-4|NRCAM_HUMAN Isoform 4 of Neuronal cell adhesion molecule OS=Homo sapiens GN=NRCAM;>sp|Q92823-6|NRCAM_HUMAN Isoform 6 of Neuronal cell adhesion molec	11	12	12	12	2	2	1	1	1	1	1	1	1	1	1	0	6	5	3	6	7	9	4	6	6	7	7	4	2	2	1	1	1	1	1	1	1	1	1	0	6	5
C9JZB0;Q9BT40-2;Q9BT40;I3L0Y0;I3L2L1	C9JZB0;Q9BT40-2;Q9BT40	4;4;4;1;1	4;4;4;1;1	4;4;4;1;1	Inositol polyphosphate 5-phosphatase K	INPP5K	>tr|C9JZB0|C9JZB0_HUMAN Inositol polyphosphate 5-phosphatase K (Fragment) OS=Homo sapiens GN=INPP5K PE=4 SV=1;>sp|Q9BT40-2|INP5K_HUMAN Isoform 2 of Inositol polyphosphate 5-phosphatase K OS=Homo sapiens GN=INPP5K;>sp|Q9BT40|INP5K_HUMAN Inositol polyphospha	5	4	4	4	2	2	2	1	1	2	4	1	3	2	3	3	0	0	0	0	0	0	1	1	0	0	0	0	2	2	2	1	1	2	4	1	3	2	3	3	0	0
C9JZI7;E9PKT8;C9J1B1	C9JZI7;E9PKT8	19;12;5	1;1;1	1;1;1		NAP1L4	>tr|C9JZI7|C9JZI7_HUMAN Nucleosome assembly protein 1-like 4 (Fragment) OS=Homo sapiens GN=NAP1L4 PE=1 SV=1;>tr|E9PKT8|E9PKT8_HUMAN Nucleosome assembly protein 1-like 4 (Fragment) OS=Homo sapiens GN=NAP1L4 PE=1 SV=1	3	19	1	1	10	11	12	10	9	12	11	9	9	11	12	12	16	17	17	16	15	17	14	15	14	17	15	15	0	0	0	0	0	0	0	0	0	0	0	0	1	1
C9JZP6;Q13268;Q13268-2;H0YJG9;H0YJP4	C9JZP6;Q13268;Q13268-2;H0YJG9;H0YJP4	2;2;2;1;1	2;2;2;1;1	2;2;2;1;1	Dehydrogenase/reductase SDR family member 2, mitochondrial	DHRS2	>tr|C9JZP6|C9JZP6_HUMAN Dehydrogenase/reductase SDR family member 2, mitochondrial (Fragment) OS=Homo sapiens GN=DHRS2 PE=1 SV=2;>sp|Q13268|DHRS2_HUMAN Dehydrogenase/reductase SDR family member 2, mitochondrial OS=Homo sapiens GN=DHRS2 PE=1 SV=4;>sp|Q13268	5	2	2	2	2	2	2	2	2	2	2	2	2	2	1	2	0	0	0	0	0	0	0	0	0	0	0	0	2	2	2	2	2	2	2	2	2	2	1	2	0	0
H7C2W1;C9K0G7;E9PCG9;Q02338;C9JM78;C9JQ90	H7C2W1;C9K0G7;E9PCG9;Q02338;C9JM78;C9JQ90	2;2;2;2;1;1	2;2;2;2;1;1	2;2;2;2;1;1	D-beta-hydroxybutyrate dehydrogenase, mitochondrial	BDH1	>tr|H7C2W1|H7C2W1_HUMAN D-beta-hydroxybutyrate dehydrogenase, mitochondrial (Fragment) OS=Homo sapiens GN=BDH1 PE=4 SV=1;>tr|C9K0G7|C9K0G7_HUMAN D-beta-hydroxybutyrate dehydrogenase, mitochondrial (Fragment) OS=Homo sapiens GN=BDH1 PE=3 SV=1;>tr|E9PCG9|E9P	6	2	2	2	1	1	1	1	1	1	1	2	1	1	2	2	0	0	0	0	0	0	0	0	0	0	0	0	1	1	1	1	1	1	1	2	1	1	2	2	0	0
F8WBF4;C9K0I4;F8WDH1;P56557	F8WBF4;C9K0I4;F8WDH1;P56557	1;1;1;1	1;1;1;1	1;1;1;1	Transmembrane protein 50B	TMEM50B	>tr|F8WBF4|F8WBF4_HUMAN Transmembrane protein 50B OS=Homo sapiens GN=TMEM50B PE=1 SV=1;>tr|C9K0I4|C9K0I4_HUMAN Transmembrane protein 50B (Fragment) OS=Homo sapiens GN=TMEM50B PE=1 SV=1;>tr|F8WDH1|F8WDH1_HUMAN Transmembrane protein 50B OS=Homo sapiens GN=TM	4	1	1	1	1	1	1	1	1	1	1	1	1	1	1	1	0	0	0	0	0	0	0	0	0	0	0	0	1	1	1	1	1	1	1	1	1	1	1	1	0	0
O14662-2;C9K0W8;O14662-4;O14662-5;O14662;H3BU86;O14662-6;O14662-3;Q96NX8;F8W9Z6;E9PND6;B7ZBM4;B7ZBM5;H0YEW0;B7ZBM8;E9PLV7	O14662-2;C9K0W8;O14662-4;O14662-5;O14662;H3BU86;O14662-6;O14662-3;Q96NX8;F8W9Z6;E9PND6;B7ZBM4;B7ZBM5;H0YEW0;B7ZBM8	6;6;6;6;6;6;5;4;4;4;3;3;3;3;3;1	6;6;6;6;6;6;5;4;4;4;3;3;3;3;3;1	6;6;6;6;6;6;5;4;4;4;3;3;3;3;3;1	Syntaxin-16	STX16;STX16-NPEPL1	>sp|O14662-2|STX16_HUMAN Isoform A of Syntaxin-16 OS=Homo sapiens GN=STX16;>tr|C9K0W8|C9K0W8_HUMAN Syntaxin-16 OS=Homo sapiens GN=STX16 PE=3 SV=2;>sp|O14662-4|STX16_HUMAN Isoform D of Syntaxin-16 OS=Homo sapiens GN=STX16;>sp|O14662-5|STX16_HUMAN Isoform E	16	6	6	6	3	3	3	3	3	4	3	4	3	4	4	2	1	0	0	1	1	0	0	0	0	1	0	0	3	3	3	3	3	4	3	4	3	4	4	2	1	0
CON__A2A4G1	CON__A2A4G1	14	2	1			>A2A4G1 TREMBL:A2A4G1 Tax_Id=10090 Gene_Symbol=Krt15 Keratin complex 1, acidic, gene 15	1	14	2	1	5	5	5	3	5	3	3	5	4	5	4	4	12	10	10	12	9	9	9	12	12	11	11	10	1	1	1	0	0	0	0	1	0	1	0	0	1	0
CON__A2A5Y0	CON__A2A5Y0	22	7	4			>A2A5Y0 TREMBL:A2A5Y0 Tax_Id=10090 Gene_Symbol=Krt31 keratin complex 1, acidic, gene 1	1	22	7	4	1	1	1	0	1	0	0	5	2	1	1	1	15	4	3	2	6	6	16	5	15	3	6	1	0	0	0	0	0	0	0	0	0	0	0	0	1	0
CON__A2I7N0	CON__A2I7N0	17	8	3			>A2I7N0 TREMBL:A2I7N0;Q28922;Q3ZEJ6 (Bos taurus) SERPINA3-4	1	17	8	3	9	6	7	8	9	7	10	8	9	7	7	6	14	13	15	16	15	15	13	15	13	14	14	9	3	3	3	2	2	2	3	2	2	2	2	1	6	6
CON__A2I7N1	CON__A2I7N1	14	1	1			>A2I7N1 TREMBL:A2I7N1 (Bos taurus) SERPINA3-5	1	14	1	1	8	7	7	8	8	7	9	8	7	7	8	7	11	10	12	13	12	11	11	12	11	12	12	8	0	0	0	0	0	0	0	0	0	0	0	0	0	0
CON__A2I7N3	CON__A2I7N3	11	2	2			>A2I7N3 TREMBL:A2I7N3;Q27984 (Bos taurus) SERPINA3-7	1	11	2	2	7	7	7	6	9	7	8	7	7	6	6	6	10	11	10	11	10	10	11	9	11	9	10	9	2	2	2	2	2	2	2	2	2	2	1	2	2	2
CON__ENSEMBL:ENSBTAP00000007350	CON__ENSEMBL:ENSBTAP00000007350	38	38	10			>ENSEMBL:ENSBTAP00000007350 (Bos taurus) similar to Complement C4-A precursor	1	38	38	10	14	18	16	15	11	14	15	19	21	14	15	7	10	16	16	24	25	23	27	27	27	13	11	12	14	18	16	15	11	14	15	19	21	14	15	7	10	16
CON__ENSEMBL:ENSBTAP00000013050	CON__ENSEMBL:ENSBTAP00000013050	12	12	11			>ENSEMBL:ENSBTAP00000013050 (Bos taurus) hypothetical protein	1	12	12	11	0	0	1	0	0	0	1	0	0	0	0	1	8	8	6	10	10	10	9	6	10	5	7	3	0	0	1	0	0	0	1	0	0	0	0	1	8	8
CON__ENSEMBL:ENSBTAP00000014147	CON__ENSEMBL:ENSBTAP00000014147	1	1	1			>ENSEMBL:ENSBTAP00000014147 (Bos taurus) 12 kDa protein	1	1	1	1	1	0	0	0	1	0	1	1	0	0	0	0	0	0	0	0	0	0	1	1	0	0	0	0	1	0	0	0	1	0	1	1	0	0	0	0	0	0
CON__ENSEMBL:ENSBTAP00000016046	CON__ENSEMBL:ENSBTAP00000016046	10	10	6			>ENSEMBL:ENSBTAP00000016046 (Bos taurus) similar to fibulin-1 C isoform 1	1	10	10	6	1	0	1	1	1	0	1	1	0	2	0	0	8	9	6	9	10	8	6	6	2	8	6	4	1	0	1	1	1	0	1	1	0	2	0	0	8	9
CON__ENSEMBL:ENSBTAP00000016285	CON__ENSEMBL:ENSBTAP00000016285	1	1	1			>ENSEMBL:ENSBTAP00000016285 (Bos taurus) similar to peptidoglycan recognition protein L	1	1	1	1	0	0	0	0	0	0	1	0	0	0	0	0	0	0	1	1	1	1	0	0	0	0	0	0	0	0	0	0	0	0	1	0	0	0	0	0	0	0
CON__ENSEMBL:ENSBTAP00000018229	CON__ENSEMBL:ENSBTAP00000018229	23	23	2			>ENSEMBL:ENSBTAP00000018229 (Bos taurus) 54 kDa protein	1	23	23	2	11	10	9	9	11	9	8	9	8	8	5	9	17	20	18	19	19	16	15	13	16	11	11	11	11	10	9	9	11	9	8	9	8	8	5	9	17	20
CON__ENSEMBL:ENSBTAP00000018574;P05546	CON__ENSEMBL:ENSBTAP00000018574	16;2	16;2	16;2			>ENSEMBL:ENSBTAP00000018574 (Bos taurus) 55 kDa protein	2	16	16	16	6	5	5	4	5	4	8	5	4	5	7	3	13	14	14	13	15	14	16	14	13	11	12	10	6	5	5	4	5	4	8	5	4	5	7	3	13	14
CON__ENSEMBL:ENSBTAP00000023055	CON__ENSEMBL:ENSBTAP00000023055	3	3	1			>ENSEMBL:ENSBTAP00000023055 (Bos taurus) 68 kDa protein	1	3	3	1	1	2	1	0	0	1	1	1	2	1	2	1	1	2	2	1	1	2	2	2	2	2	0	0	1	2	1	0	0	1	1	1	2	1	2	1	1	2
CON__ENSEMBL:ENSBTAP00000023402	CON__ENSEMBL:ENSBTAP00000023402	3	3	3			>ENSEMBL:ENSBTAP00000023402 (Bos taurus) 46 kDa protein	1	3	3	3	0	0	0	0	0	0	0	0	0	0	0	0	2	2	2	1	1	2	1	1	2	1	2	1	0	0	0	0	0	0	0	0	0	0	0	0	2	2
CON__ENSEMBL:ENSBTAP00000024146;P01023;F8W7L3;P20742-2;F5GXY0	CON__ENSEMBL:ENSBTAP00000024146	74;9;2;2;1	74;9;2;2;1	71;7;2;0;0			>ENSEMBL:ENSBTAP00000024146 (Bos taurus) similar to alpha-2-macroglobulin isoform 1	5	74	74	71	54	53	50	43	48	47	47	49	49	47	45	47	64	69	65	73	70	68	70	69	67	60	64	61	54	53	50	43	48	47	47	49	49	47	45	47	64	69
CON__ENSEMBL:ENSBTAP00000024466;CON__ENSEMBL:ENSBTAP00000024462	CON__ENSEMBL:ENSBTAP00000024466;CON__ENSEMBL:ENSBTAP00000024462	3;3	3;3	3;3			>ENSEMBL:ENSBTAP00000024466 (Bos taurus) 44 kDa protein;>ENSEMBL:ENSBTAP00000024462 (Bos taurus) 47 kDa protein	2	3	3	3	1	2	2	2	2	0	2	2	2	1	0	0	2	1	2	1	2	2	3	2	2	2	1	2	1	2	2	2	2	0	2	2	2	1	0	0	2	1
D6RE86;E9PFZ2;CON__ENSEMBL:ENSBTAP00000031900;P00450	D6RE86;E9PFZ2;CON__ENSEMBL:ENSBTAP00000031900;P00450	1;1;1;1	1;1;1;1	1;1;1;1	Ceruloplasmin	CP	>tr|D6RE86|D6RE86_HUMAN Ceruloplasmin (Fragment) OS=Homo sapiens GN=CP PE=4 SV=3;>tr|E9PFZ2|E9PFZ2_HUMAN Ceruloplasmin OS=Homo sapiens GN=CP PE=4 SV=1;>ENSEMBL:ENSBTAP00000031900 (Bos taurus) 121 kDa protein;>sp|P00450|CERU_HUMAN Ceruloplasmin OS=Homo sapi	4	1	1	1	0	0	0	0	0	0	0	0	0	0	0	0	0	1	1	1	0	1	1	1	1	0	0	0	0	0	0	0	0	0	0	0	0	0	0	0	0	1
CON__ENSEMBL:ENSBTAP00000032840	CON__ENSEMBL:ENSBTAP00000032840	23	23	21			>ENSEMBL:ENSBTAP00000032840 (Bos taurus) similar to apolipoprotein B, partial	1	23	23	21	7	8	6	10	8	7	10	9	12	6	6	7	9	13	10	17	19	17	6	5	5	11	9	9	7	8	6	10	8	7	10	9	12	6	6	7	9	13
CON__ENSEMBL:ENSBTAP00000034412	CON__ENSEMBL:ENSBTAP00000034412	3	3	3			>ENSEMBL:ENSBTAP00000034412 (Bos taurus) similar to C4b-binding protein alpha chain	1	3	3	3	1	0	0	0	0	1	0	0	0	1	0	0	0	1	0	1	2	2	1	2	1	0	0	1	1	0	0	0	0	1	0	0	0	1	0	0	0	1
CON__ENSEMBL:ENSBTAP00000037665	CON__ENSEMBL:ENSBTAP00000037665	10	10	10			>ENSEMBL:ENSBTAP00000037665 (Bos taurus) similar to Pregnancy zone protein, partial	1	10	10	10	0	1	1	2	1	0	1	1	1	0	0	0	6	5	6	7	7	8	7	8	4	5	5	7	0	1	1	2	1	0	1	1	1	0	0	0	6	5
CON__ENSEMBL:ENSBTAP00000038253	CON__ENSEMBL:ENSBTAP00000038253	17	2	2			>ENSEMBL:ENSBTAP00000038253 (Bos taurus) 63 kDa protein	1	17	2	2	8	7	7	6	10	7	9	7	8	8	10	8	15	14	14	13	13	13	15	14	16	15	14	11	1	0	0	0	1	0	0	0	0	0	0	0	1	1
CON__ENSEMBL:ENSBTAP00000038329	CON__ENSEMBL:ENSBTAP00000038329	2	1	1			>ENSEMBL:ENSBTAP00000038329 (Bos taurus) 9 kDa protein	1	2	1	1	2	1	1	1	2	2	2	1	1	1	1	1	2	2	2	2	2	2	2	2	2	2	2	2	1	0	0	0	1	1	1	0	0	0	0	0	1	1
K7ERE3;P13646-3;CON__ENSEMBL:ENSP00000377550;P13646;P13646-2;K7EMD9;K7EQH6;K7EMJ2	K7ERE3;P13646-3;CON__ENSEMBL:ENSP00000377550;P13646;P13646-2;K7EMD9	16;16;16;16;13;10;4;1	7;7;7;7;6;3;1;1	0;0;0;0;0;0;0;0	Keratin, type I cytoskeletal 13	KRT13	>tr|K7ERE3|K7ERE3_HUMAN Keratin, type I cytoskeletal 13 OS=Homo sapiens GN=KRT13 PE=1 SV=1;>sp|P13646-3|K1C13_HUMAN Isoform 3 of Keratin, type I cytoskeletal 13 OS=Homo sapiens GN=KRT13;>ENSEMBL:ENSP00000377550 Tax_Id=9606 Gene_Symbol=KRT13 46 kDa protein;	8	16	7	0	5	6	4	2	3	3	4	3	4	4	6	5	11	8	12	9	12	7	9	11	12	12	12	7	1	1	0	0	0	0	0	0	1	1	1	1	3	1
O43790;CON__O43790;U3KPR1	O43790;CON__O43790	46;46;10	23;23;5	3;3;1	Keratin, type II cuticular Hb6	KRT86	>sp|O43790|KRT86_HUMAN Keratin, type II cuticular Hb6 OS=Homo sapiens GN=KRT86 PE=1 SV=1;>O43790 SWISS-PROT:O43790 Keratin, type II cuticular Hb6 (Hair keratin, type II Hb6) (ghHb6) - Homo sapiens (Human).	3	46	23	3	1	2	1	1	1	2	1	8	1	1	1	1	43	4	3	4	5	8	22	15	24	4	8	2	0	0	0	0	0	0	0	4	0	0	0	0	22	1
O76009;CON__O76009;CON__Q6NTB9	O76009;CON__O76009;CON__Q6NTB9	33;33;32	33;33;32	8;8;8	Keratin, type I cuticular Ha3-I	KRT33A	>sp|O76009|KT33A_HUMAN Keratin, type I cuticular Ha3-I OS=Homo sapiens GN=KRT33A PE=2 SV=2;>O76009 SWISS-PROT:O76009 Keratin, type I cuticular HA3-I (Hair keratin, type I HA3-I);>Q6NTB9 TREMBL:Q6NTB9 Type I hair keratin 3A - Homo sapiens (Human).	3	33	33	8	2	1	1	0	0	1	1	5	3	0	2	1	32	3	4	2	7	6	19	4	14	3	5	0	2	1	1	0	0	1	1	5	3	0	2	1	32	3
CON__O76011;O76011	CON__O76011;O76011	28;27	13;12	3;2	Keratin, type I cuticular Ha4	KRT34	>O76011 SWISS-PROT:O76011 Keratin, type I cuticular HA4 (Hair keratin, type I HA4);>sp|O76011|KRT34_HUMAN Keratin, type I cuticular Ha4 OS=Homo sapiens GN=KRT34 PE=2 SV=2	2	28	13	3	2	2	1	0	0	1	1	2	1	0	2	2	26	2	3	3	6	5	14	3	10	3	6	1	1	1	0	0	0	0	0	0	0	0	1	2	13	0
O76013;CON__O76013;O76013-2	O76013;CON__O76013;O76013-2	13;13;12	4;4;3	4;4;3	Keratin, type I cuticular Ha6	KRT36	>sp|O76013|KRT36_HUMAN Keratin, type I cuticular Ha6 OS=Homo sapiens GN=KRT36 PE=1 SV=1;>O76013 SWISS-PROT:O76013 Keratin, type I cuticular HA6 (Hair keratin, type I HA6);>sp|O76013-2|KRT36_HUMAN Isoform 2 of Keratin, type I cuticular Ha6 OS=Homo sapiens G	3	13	4	4	1	1	1	1	1	0	0	2	1	1	1	1	9	3	2	2	3	4	9	3	9	2	2	1	0	0	0	1	0	0	0	0	0	0	0	0	1	1
O76015;CON__O76015	O76015;CON__O76015	16;16	13;13	6;6	Keratin, type I cuticular Ha8	KRT38	>sp|O76015|KRT38_HUMAN Keratin, type I cuticular Ha8 OS=Homo sapiens GN=KRT38 PE=2 SV=3;>O76015 SWISS-PROT:O76015 Keratin, type I cuticular HA8 (Hair keratin, type I HA8)	2	16	13	6	1	1	1	0	2	0	0	2	1	2	2	1	16	2	2	2	2	2	5	1	4	2	2	1	0	0	0	0	1	0	0	0	0	1	1	0	13	0
O95678;CON__O95678	O95678;CON__O95678	21;21	4;4	3;3	Keratin, type II cytoskeletal 75	KRT75	>sp|O95678|K2C75_HUMAN Keratin, type II cytoskeletal 75 OS=Homo sapiens GN=KRT75 PE=1 SV=2;>O95678 SWISS-PROT:O95678 Tax_Id=9606 Gene_Symbol=KRT75 Keratin, type II cytoskeletal 75	2	21	4	3	7	6	8	6	8	5	8	7	6	7	9	12	18	14	13	14	12	12	13	14	14	13	13	9	0	0	0	0	1	0	0	0	0	0	0	0	3	0
CON__P00711	CON__P00711	3	3	3			>P00711 SWISS-PROT:P00711 Alpha-lactalbumin - Bos taurus (Bovine).	1	3	3	3	0	0	0	0	0	0	1	0	0	0	0	0	3	1	2	3	3	2	3	3	1	2	3	3	0	0	0	0	0	0	1	0	0	0	0	0	3	1
CON__P00735;E9PIT3;P00734;C9JV37	CON__P00735	17;3;3;1	17;3;3;1	17;3;3;1			>P00735 SWISS-PROT:P00735 (Bos taurus) Prothrombin precursor (Fragment)	4	17	17	17	4	3	4	2	3	3	4	2	2	2	2	1	14	13	15	12	14	15	12	14	13	12	13	13	4	3	4	2	3	3	4	2	2	2	2	1	14	13
CON__P00761	CON__P00761	9	9	9			>P00761 SWISS-PROT:P00761|TRYP_PIG Trypsin - Sus scrofa (Pig).	1	9	9	9	5	5	5	5	5	6	5	4	3	5	4	4	7	7	6	6	6	5	7	7	6	7	8	6	5	5	5	5	5	6	5	4	3	5	4	4	7	7
CON__P00978	CON__P00978	11	11	11			>P00978 SWISS-PROT:P00978 (Bos taurus) AMBP protein precursor	1	11	11	11	3	4	5	4	5	4	2	3	2	2	3	0	8	7	7	9	9	8	9	8	9	6	6	7	3	4	5	4	5	4	2	3	2	2	3	0	8	7
CON__P01030;P0C0L4-2;P0C0L4;F5GXS0;P0C0L5	CON__P01030	34;4;4;3;3	6;0;0;0;0	6;0;0;0;0			>P01030 SWISS-PROT:P01030 (Bos taurus) similar to Complement C4-A precursor	5	34	6	6	14	19	16	13	10	11	13	16	16	13	15	6	7	15	14	19	22	20	20	21	20	10	9	8	1	3	1	0	0	0	0	0	0	0	1	0	1	2
CON__P01044-1	CON__P01044-1	19	19	0			>P01044-1 SWISS-PROT:P01044-1 (Bos taurus) Isoform HMW of Kininogen-1 precursor	1	19	19	0	5	7	7	7	8	7	9	7	6	4	3	4	15	15	14	17	17	17	18	18	15	13	16	14	5	7	7	7	8	7	9	7	6	4	3	4	15	15
CON__P01045-1	CON__P01045-1	16	3	3			>P01045-1 SWISS-PROT:P01045-1 (Bos taurus) Isoform HMW of Kininogen-2 precursor	1	16	3	3	4	6	4	4	7	6	8	5	4	1	2	4	13	12	13	14	14	14	14	15	12	11	13	10	1	2	0	0	2	0	2	1	0	0	0	0	2	2
CON__P01966	CON__P01966	9	9	5			>P01966 SWISS-PROT:P01966 (Bos taurus) Hemoglobin subunit alpha	1	9	9	5	9	8	9	9	8	8	8	7	8	9	9	7	7	7	8	8	7	7	8	8	9	7	8	6	9	8	9	9	8	8	8	7	8	9	9	7	7	7
P02533;CON__P02533;K7ENV3;Q8N1A0-2;Q8N1A0;CON__Q8N1A0	P02533;CON__P02533	41;41;3;1;1;1	35;35;3;1;1;1	6;6;0;0;0;0	Keratin, type I cytoskeletal 14	KRT14	>sp|P02533|K1C14_HUMAN Keratin, type I cytoskeletal 14 OS=Homo sapiens GN=KRT14 PE=1 SV=4;>P02533 SWISS-PROT:P02533 Tax_Id=9606 Gene_Symbol=KRT14 Keratin, type I cytoskeletal 14	6	41	35	6	17	16	18	8	17	12	17	12	14	12	16	23	40	37	37	37	34	33	34	35	39	38	38	34	14	13	15	6	13	10	15	9	11	9	13	20	34	32
CON__P02535-1	CON__P02535-1	13	1	1			>P02535-1 SWISS-PROT:P02535-1 Tax_Id=10090 Gene_Symbol=Krt10 Isoform 1 of Keratin, type I cytoskeletal 10	1	13	1	1	9	9	8	5	9	8	8	9	9	9	10	9	13	13	13	12	10	11	13	12	13	13	11	11	0	0	0	0	1	0	0	0	0	0	0	0	1	1
P02538;CON__P02538	P02538;CON__P02538	50;50	34;34	2;2	Keratin, type II cytoskeletal 6A	KRT6A	>sp|P02538|K2C6A_HUMAN Keratin, type II cytoskeletal 6A OS=Homo sapiens GN=KRT6A PE=1 SV=3;>P02538 SWISS-PROT:P02538 Tax_Id=9606 Gene_Symbol=KRT6A Keratin, type II cytoskeletal 6A	2	50	34	2	20	18	20	16	17	12	26	18	16	20	20	35	42	40	36	39	34	32	40	42	44	41	40	34	12	11	11	8	9	4	17	10	8	12	10	24	27	26
CON__P02662	CON__P02662	7	7	7			>P02662 SWISS-PROT:P02662 Alpha-S1-casein - Bos taurus (Bovine).	1	7	7	7	3	3	3	1	4	3	5	3	4	2	2	1	6	5	6	6	5	6	6	6	6	5	5	6	3	3	3	1	4	3	5	3	4	2	2	1	6	5
CON__P02663	CON__P02663	7	7	7			>P02663 SWISS-PROT:P02663 Alpha-S2-casein [Contains: Casocidin-1 - Bos taurus (Bovine).	1	7	7	7	0	0	3	0	2	0	5	1	3	1	0	0	5	4	5	7	7	6	7	6	5	5	4	6	0	0	3	0	2	0	5	1	3	1	0	0	5	4
CON__P02666	CON__P02666	5	5	5			>P02666 SWISS-PROT:P02666 Beta-casein - Bos taurus (Bovine).	1	5	5	5	3	1	4	1	4	2	5	3	3	4	2	1	3	3	4	5	4	4	4	4	4	3	4	5	3	1	4	1	4	2	5	3	3	4	2	1	3	3
CON__P02668	CON__P02668	6	6	6			>P02668 SWISS-PROT:P02668 Kappa-casein [Contains: Casoxin C; Casoxin 6; Casoxin A; Casoxin B; Casoplatelin] - Bos taurus (Bovine).	1	6	6	6	2	0	4	1	2	1	5	2	4	3	1	0	4	4	6	6	5	5	5	6	6	5	3	6	2	0	4	1	2	1	5	2	4	3	1	0	4	4
CON__P02672	CON__P02672	3	3	3			>P02672 SWISS-PROT:P02672 (Bos taurus) Fibrinogen alpha chain precursor	1	3	3	3	1	1	0	0	0	1	1	0	1	0	0	0	3	3	3	3	2	3	3	3	2	2	3	2	1	1	0	0	0	1	1	0	1	0	0	0	3	3
CON__P02676	CON__P02676	4	4	4			>P02676 SWISS-PROT:P02676 (Bos taurus) similar to Fibrinogen beta chain precursor	1	4	4	4	1	1	1	0	0	0	0	1	2	1	1	0	0	0	0	1	1	0	2	1	2	1	1	1	1	1	1	0	0	0	0	1	2	1	1	0	0	0
CON__P02754	CON__P02754	9	9	9			>P02754 SWISS-PROT:P02754 Beta-lactoglobulin - Bos taurus (Bovine).	1	9	9	9	0	0	1	0	0	0	5	0	4	1	0	0	6	5	7	9	5	6	8	7	6	6	5	9	0	0	1	0	0	0	5	0	4	1	0	0	6	5
P02768;CON__P02768-1;H0YA55;B7WNR0;Q8IUK7;A0A087WWT3;D6RHD5;P02768-2;C9JKR2;H7C013	P02768;CON__P02768-1;H0YA55;B7WNR0;Q8IUK7;A0A087WWT3;D6RHD5;P02768-2;C9JKR2	23;23;18;17;16;16;16;15;15;8	16;16;11;12;12;12;11;10;10;6	16;16;11;12;12;12;11;10;10;6	Serum albumin	ALB	>sp|P02768|ALBU_HUMAN Serum albumin OS=Homo sapiens GN=ALB PE=1 SV=2;>P02768-1 SWISS-PROT:P02768-1 Tax_Id=9606 Gene_Symbol=ALB Isoform 1 of Serum albumin precursor;>tr|H0YA55|H0YA55_HUMAN Serum albumin (Fragment) OS=Homo sapiens GN=ALB PE=1 SV=1;>tr|B7WNR0	10	23	16	16	6	6	6	5	7	6	6	6	6	7	7	5	18	16	16	15	12	18	14	13	14	17	12	15	1	1	1	0	1	0	0	0	0	2	1	0	13	11
CON__P02769	CON__P02769	62	62	55			>P02769 SWISS-PROT:P02769 (Bos taurus) Bovine serum albumin precursor	1	62	62	55	48	47	47	51	50	49	54	54	53	47	46	43	47	51	55	50	52	49	53	55	53	54	41	39	48	47	47	51	50	49	54	54	53	47	46	43	47	51
CON__P02777	CON__P02777	3	3	3			>P02777 SWISS-PROT:P02777 (Bos taurus) similar to Platelet factor 4	1	3	3	3	3	3	3	3	2	2	3	2	2	3	3	3	3	3	3	2	2	3	2	1	1	3	3	1	3	3	3	3	2	2	3	2	2	3	3	3	3	3
CON__P04259	CON__P04259	49	1	0			>P04259 SWISS-PROT:P04259 Tax_Id=9606 Gene_Symbol=KRT6B Keratin, type II cytoskeletal 6B	1	49	1	0	17	15	17	15	16	11	24	18	14	17	19	34	42	38	36	39	34	32	39	41	43	41	41	34	0	0	0	0	0	0	1	0	0	0	0	1	1	0
P05787;CON__P05787;P05787-2;F8VUG2;F8W1U3;CON__H-INV:HIT000292931;F8VP67;F8VRG4;H0YIB2;CON__REFSEQ:XP_092267	P05787;CON__P05787;P05787-2;F8VUG2;F8W1U3	23;23;23;14;13;11;7;7;2;2	12;12;12;5;4;6;3;2;2;2	8;8;8;3;2;4;2;1;1;1	Keratin, type II cytoskeletal 8	KRT8	>sp|P05787|K2C8_HUMAN Keratin, type II cytoskeletal 8 OS=Homo sapiens GN=KRT8 PE=1 SV=7;>P05787 SWISS-PROT:P05787 Tax_Id=9606 Gene_Symbol=KRT8 Keratin, type II cytoskeletal 8;>sp|P05787-2|K2C8_HUMAN Isoform 2 of Keratin, type II cytoskeletal 8 OS=Homo sapi	10	23	12	8	10	7	9	8	8	9	9	8	9	11	12	11	11	10	9	9	9	11	11	14	12	10	11	15	4	2	3	2	2	3	1	2	3	5	4	3	1	0
CON__P06868;P00747	CON__P06868	23;1	23;1	23;1			>P06868 SWISS-PROT:P06868 (Bos taurus) Plasminogen precursor	2	23	23	23	11	8	8	10	11	11	19	19	20	4	6	4	1	5	2	5	8	6	9	8	10	0	0	1	11	8	8	10	11	11	19	19	20	4	6	4	1	5
P08727;CON__P08727;C9JM50;Q99456;CON__Q99456	P08727;CON__P08727;C9JM50	17;17;13;3;3	5;5;2;1;1	1;1;0;0;0	Keratin, type I cytoskeletal 19	KRT19	>sp|P08727|K1C19_HUMAN Keratin, type I cytoskeletal 19 OS=Homo sapiens GN=KRT19 PE=1 SV=4;>P08727 SWISS-PROT:P08727 Tax_Id=9606 Gene_Symbol=KRT19 Keratin, type I cytoskeletal 19;>tr|C9JM50|C9JM50_HUMAN Keratin, type I cytoskeletal 19 (Fragment) OS=Homo sap	5	17	5	1	8	7	7	3	3	5	8	5	5	7	6	9	13	14	11	11	12	12	13	13	15	13	13	13	3	3	3	1	0	1	3	1	1	3	3	2	2	3
P08779;CON__P08779;K7ENW6;CON__Q9Z2K1;CON__Q3ZAW8	P08779;CON__P08779	38;38;12;12;12	21;21;11;4;4	19;19;10;4;4	Keratin, type I cytoskeletal 16	KRT16	>sp|P08779|K1C16_HUMAN Keratin, type I cytoskeletal 16 OS=Homo sapiens GN=KRT16 PE=1 SV=4;>P08779 SWISS-PROT:P08779 Tax_Id=9606 Gene_Symbol=KRT16 Keratin, type I cytoskeletal 16	5	38	21	19	11	12	14	7	13	7	11	10	7	8	10	21	36	29	30	30	26	27	32	33	37	33	32	31	3	3	5	2	5	2	4	4	2	2	3	11	19	14
P12035;CON__P12035	P12035;CON__P12035	19;19	1;1	1;1	Keratin, type II cytoskeletal 3	KRT3	>sp|P12035|K2C3_HUMAN Keratin, type II cytoskeletal 3 OS=Homo sapiens GN=KRT3 PE=1 SV=3;>P12035 SWISS-PROT:P12035 Tax_Id=9606 Gene_Symbol=KRT3 Keratin, type II cytoskeletal 3	2	19	1	1	5	5	6	4	5	5	7	6	5	6	8	8	16	14	14	14	12	13	13	14	15	15	16	12	0	0	0	0	0	0	0	0	0	0	0	0	1	0
CON__P12763;P02765;C9JV77	CON__P12763	16;3;1	16;3;1	16;3;1			>P12763 SWISS-PROT:P12763 (Bos taurus) Alpha-2-HS-glycoprotein precursor	3	16	16	16	12	12	12	14	13	14	14	15	15	12	12	12	14	14	15	14	15	14	16	16	15	15	14	13	12	12	12	14	13	14	14	15	15	12	12	12	14	14
P13645;CON__P13645;Q2M2I5;CON__Q2M2I5	P13645;CON__P13645	49;49;4;4	49;49;4;4	29;29;0;0	Keratin, type I cytoskeletal 10	KRT10	>sp|P13645|K1C10_HUMAN Keratin, type I cytoskeletal 10 OS=Homo sapiens GN=KRT10 PE=1 SV=6;>P13645 SWISS-PROT:P13645 Tax_Id=9606 Gene_Symbol=KRT10 Keratin, type I cytoskeletal 10	4	49	49	29	32	32	29	22	30	29	28	29	31	29	32	31	46	43	42	44	37	37	39	41	47	44	40	37	32	32	29	22	30	29	28	29	31	29	32	31	46	43
CON__P13646-1	CON__P13646-1	16	1	1			>P13646-1 SWISS-PROT:P13646-1 Tax_Id=9606 Gene_Symbol=KRT13 Isoform 1 of Keratin, type I cytoskeletal 13	1	16	1	1	4	5	3	2	2	3	4	2	3	3	5	4	11	7	11	8	12	6	8	10	12	12	12	7	0	0	0	0	0	0	0	0	0	0	0	0	1	0
P13647;CON__P13647;F8W0C6;H0YI76;H0YIN9;F8VV57;CON__H-INV:HIT000016045;F8VU69;H0YHD9;CON__REFSEQ:XP_932229	P13647;CON__P13647	48;48;20;18;13;7;4;2;1;1	27;27;4;13;9;7;0;2;0;0	9;9;0;5;1;3;0;0;0;0	Keratin, type II cytoskeletal 5	KRT5	>sp|P13647|K2C5_HUMAN Keratin, type II cytoskeletal 5 OS=Homo sapiens GN=KRT5 PE=1 SV=3;>P13647 SWISS-PROT:P13647 Tax_Id=9606 Gene_Symbol=KRT5 Keratin, type II cytoskeletal 5	10	48	27	9	20	19	23	12	17	17	22	19	18	16	24	34	45	41	43	41	39	39	42	43	42	42	41	35	9	11	12	3	8	9	9	8	9	6	11	18	25	22
CON__P13717	CON__P13717	32	32	32			>P13717 SWISS-PROT:P13717 Nuclease - Serratia marcescens.	1	32	32	32	20	18	20	16	17	17	19	18	20	17	16	17	31	26	26	22	21	23	28	26	28	29	29	25	20	18	20	16	17	17	19	18	20	17	16	17	31	26
CON__P15497;REV__Q14541;REV__Q14541-2	CON__P15497	20;1;1	20;1;1	19;1;1			>P15497 SWISS-PROT:P15497 (Bos taurus) Apolipoprotein A-I precursor	3	20	20	19	13	16	14	13	13	13	15	14	15	16	12	14	13	16	16	13	11	15	18	16	14	17	7	10	13	16	14	13	13	13	15	14	15	16	12	14	13	16
CON__P15636	CON__P15636	13	13	13			>P15636 SWISS-PROT:P15636 Protease I precursor Lysyl endopeptidase Achromobacter lyticus.	1	13	13	13	5	5	5	3	7	5	7	5	10	4	5	5	12	11	11	10	10	10	12	12	10	12	11	8	5	5	5	3	7	5	7	5	10	4	5	5	12	11
CON__P17690;J3KS17;P02749	CON__P17690	14;2;2	14;2;2	14;2;2			>P17690 SWISS-PROT:P17690 (Bos taurus) Beta-2-glycoprotein 1 precursor	3	14	14	14	8	10	11	8	8	10	4	2	1	10	10	9	11	11	11	12	14	12	11	11	8	12	11	13	8	10	11	8	8	10	4	2	1	10	10	9	11	11
CON__P17697	CON__P17697	10	10	10			>P17697 SWISS-PROT:P17697 (Bos taurus) Clusterin precursor	1	10	10	10	1	0	0	1	1	1	2	1	1	0	1	0	9	7	5	8	8	8	9	8	9	7	8	5	1	0	0	1	1	1	2	1	1	0	1	0	9	7
P19012;CON__P19012;P19012-2;A8MT21;C9JTG5	P19012;CON__P19012;P19012-2;A8MT21	14;14;8;8;6	2;2;1;1;1	2;2;1;1;1	Keratin, type I cytoskeletal 15	KRT15	>sp|P19012|K1C15_HUMAN Keratin, type I cytoskeletal 15 OS=Homo sapiens GN=KRT15 PE=1 SV=3;>P19012 SWISS-PROT:P19012 Tax_Id=9606 Gene_Symbol=KRT15 Keratin, type I cytoskeletal 15;>sp|P19012-2|K1C15_HUMAN Isoform 2 of Keratin, type I cytoskeletal 15 OS=Homo	5	14	2	2	4	4	4	3	3	3	3	3	3	3	3	4	12	9	9	12	9	8	8	11	10	10	10	9	1	0	0	0	0	0	0	0	0	0	0	0	2	0
P19013;CON__P19013;F8VX05;F8VZR6	P19013;CON__P19013	15;15;2;2	12;12;2;2	8;8;2;2	Keratin, type II cytoskeletal 4	KRT4	>sp|P19013|K2C4_HUMAN Keratin, type II cytoskeletal 4 OS=Homo sapiens GN=KRT4 PE=1 SV=4;>P19013 SWISS-PROT:P19013 Tax_Id=9606 Gene_Symbol=KRT4 keratin 4	4	15	12	8	3	2	2	2	2	3	2	2	3	2	2	3	5	4	5	3	9	3	3	3	5	8	14	3	1	0	0	0	0	1	0	0	1	0	0	1	3	2
P20930;CON__P20930	P20930;CON__P20930	6;6	6;6	6;6	Filaggrin	FLG	>sp|P20930|FILA_HUMAN Filaggrin OS=Homo sapiens GN=FLG PE=1 SV=3;>P20930 SWISS-PROT:P20930 Tax_Id=9606 Gene_Symbol=FLG Filaggrin	2	6	6	6	0	0	0	0	0	0	1	0	1	0	0	1	5	4	4	5	2	2	3	6	5	3	1	2	0	0	0	0	0	0	1	0	1	0	0	1	5	4
CON__P28800;C9JMH6;P08697-2;P08697	CON__P28800	17;3;3;3	17;3;3;3	17;3;3;3			>P28800 SWISS-PROT:P28800 (Bos taurus) Alpha-2-antiplasmin precursor	4	17	17	17	5	5	5	6	6	5	4	4	5	3	3	2	13	12	14	16	12	13	16	15	15	12	14	13	5	5	5	6	6	5	4	4	5	3	3	2	13	12
CON__P34955	CON__P34955	27	27	27			>P34955 SWISS-PROT:P34955 (Bos taurus) Alpha-1-antiproteinase precursor	1	27	27	27	19	20	20	19	19	18	21	19	20	19	19	18	26	26	27	27	26	26	27	27	26	21	24	20	19	20	20	19	19	18	21	19	20	19	19	18	26	26
CON__P35908	CON__P35908	68	1	1			>P35908 SWISS-PROT:P35908 Tax_Id=9606 Gene_Symbol=KRT2 Keratin, type II cytoskeletal 2 epidermal	1	68	1	1	32	36	40	26	27	28	34	36	37	36	39	32	66	57	55	58	56	56	55	60	60	59	56	47	0	1	0	0	0	0	0	1	1	0	1	1	1	1
CON__P41361	CON__P41361	24	24	17			>P41361 SWISS-PROT:P41361 (Bos taurus) Antithrombin-III precursor	1	24	24	17	9	9	12	12	11	10	12	11	12	10	9	7	23	23	22	23	23	22	22	20	22	21	22	22	9	9	12	12	11	10	12	11	12	10	9	7	23	23
P48668;CON__P48668	P48668;CON__P48668	49;49	2;2	0;0	Keratin, type II cytoskeletal 6C	KRT6C	>sp|P48668|K2C6C_HUMAN Keratin, type II cytoskeletal 6C OS=Homo sapiens GN=KRT6C PE=1 SV=3;>P48668 SWISS-PROT:P48668 Tax_Id=9606 Gene_Symbol=KRT6C Keratin, type II cytoskeletal 6C	2	49	2	0	19	17	19	16	17	12	25	19	15	19	20	33	41	40	36	39	34	32	40	41	43	41	39	33	0	0	0	0	0	0	0	1	0	0	0	1	2	2
CON__P50448;P05155-2;H9KV48;P05155;P05155-3	CON__P50448	13;1;1;1;1	13;1;1;1;1	12;0;0;0;0			>P50448 SWISS-PROT:P50448 (Bos taurus) Factor XIIa inhibitor precursor	5	13	13	12	3	5	2	3	3	2	3	3	3	4	3	3	9	7	9	10	9	11	10	10	11	6	7	7	3	5	2	3	3	2	3	3	3	4	3	3	9	7
P78386;CON__P78386;F5GYI5	P78386;CON__P78386;F5GYI5	48;48;25	46;46;25	19;19;9	Keratin, type II cuticular Hb5	KRT85	>sp|P78386|KRT85_HUMAN Keratin, type II cuticular Hb5 OS=Homo sapiens GN=KRT85 PE=1 SV=1;>P78386 SWISS-PROT:P78386 Keratin, type II cuticular Hb5 (Hair keratin, type II Hb5) - Homo sapiens (Human).;>tr|F5GYI5|F5GYI5_HUMAN Keratin, type II cuticular Hb5 OS=	3	48	46	19	2	3	1	1	1	2	1	4	1	2	2	1	45	4	1	5	3	5	27	7	25	3	4	3	1	2	0	0	0	1	0	3	0	1	1	0	44	3
CON__P81644	CON__P81644	1	1	1			>P81644 SWISS-PROT:P81644 (Bos taurus) Apolipoprotein A-II precursor	1	1	1	1	0	0	0	0	0	0	1	1	1	0	0	0	0	0	0	0	0	0	0	1	1	0	1	0	0	0	0	0	0	0	1	1	1	0	0	0	0	0
CON__Q03247;P02649	CON__Q03247	5;1	5;1	5;1			>Q03247 SWISS-PROT:Q03247 (Bos taurus) Apolipoprotein E precursor	2	5	5	5	3	3	4	2	2	3	3	3	3	2	4	2	1	1	0	2	1	1	2	2	1	0	0	0	3	3	4	2	2	3	3	3	3	2	4	2	1	1
Q04695;CON__Q04695;F5GWP8;K7EPJ9;K7ESE1	Q04695;CON__Q04695;F5GWP8;K7EPJ9	34;34;28;18;7	17;17;13;9;2	7;7;5;5;0	Keratin, type I cytoskeletal 17	KRT17;JUP	>sp|Q04695|K1C17_HUMAN Keratin, type I cytoskeletal 17 OS=Homo sapiens GN=KRT17 PE=1 SV=2;>Q04695 SWISS-PROT:Q04695 Tax_Id=9606 Gene_Symbol=KRT17 Keratin, type I cytoskeletal 17;>tr|F5GWP8|F5GWP8_HUMAN Keratin, type I cytoskeletal 17 OS=Homo sapiens GN=KRT	5	34	17	7	9	7	9	3	11	6	13	7	8	5	10	19	31	26	24	26	24	24	29	28	31	30	29	24	1	2	2	0	3	1	6	2	1	0	4	9	15	12
CON__Q05443;P51884	CON__Q05443	12;3	12;3	12;3			>Q05443 SWISS-PROT:Q05443 (Bos taurus) Lumican precursor	2	12	12	12	2	1	2	1	1	2	1	1	2	1	1	0	7	9	6	6	8	9	7	9	8	8	7	6	2	1	2	1	1	2	1	1	2	1	1	0	7	9
CON__Q0IIK2;CON__Q29443	CON__Q0IIK2;CON__Q29443	48;47	48;47	44;43			>Q0IIK2 TREMBL:Q0IIK2 (Bos taurus) Transferrin;>Q29443 SWISS-PROT:Q29443 Serotransferrin - Bos taurus (Bovine).	2	48	48	44	36	35	37	40	36	37	36	35	35	33	30	29	42	40	42	43	44	40	42	39	41	29	33	31	36	35	37	40	36	37	36	35	35	33	30	29	42	40
CON__Q0V8M9;A0A087WW43;E7ET33;Q06033-2;Q06033	CON__Q0V8M9	18;4;4;4;4	18;4;4;4;4	18;4;4;4;4			>Q0V8M9 TREMBL:Q0V8M9;Q9TRI0 (Bos taurus) similar to inter-alpha (globulin) inhibitor H3 isoform 2	5	18	18	18	6	5	6	6	5	6	5	7	2	7	4	3	15	16	15	17	16	15	17	17	15	15	13	12	6	5	6	6	5	6	5	7	2	7	4	3	15	16
CON__Q0VCM5;P19827;H7C0N0;P19827-3;P19827-2;F8WAS2	CON__Q0VCM5	21;3;2;2;2;1	21;3;2;2;2;1	21;3;2;2;2;1			>Q0VCM5 TREMBL:Q0VCM5 (Bos taurus) Similar to Inter-alpha-trypsin inhibitor heavy chain H1	6	21	21	21	1	0	0	0	2	1	3	2	2	0	0	0	11	13	14	16	14	15	11	17	13	12	9	6	1	0	0	0	2	1	3	2	2	0	0	0	11	13
Q14525;CON__Q14525;A0A087X2I6	Q14525;CON__Q14525;A0A087X2I6	30;30;29	10;10;10	9;9;9	Keratin, type I cuticular Ha3-II	KRT33B	>sp|Q14525|KT33B_HUMAN Keratin, type I cuticular Ha3-II OS=Homo sapiens GN=KRT33B PE=2 SV=3;>Q14525 SWISS-PROT:Q14525 Keratin, type I cuticular HA3-II (Hair keratin, type I HA3-II);>tr|A0A087X2I6|A0A087X2I6_HUMAN Keratin, type I cuticular Ha3-II OS=Homo sa	3	30	10	9	4	3	3	1	1	1	1	6	4	2	4	2	30	5	4	3	6	9	19	4	13	5	6	2	1	1	1	1	0	0	0	0	0	1	1	0	10	1
CON__Q14533;A0A087X106;Q14533	CON__Q14533;A0A087X106;Q14533	44;41;41	2;2;2	2;2;2	Keratin, type II cuticular Hb1	KRT81	>Q14533 SWISS-PROT:Q14533 Keratin, type II cuticular Hb1 (Hair keratin, type II Hb1) (ghHKb1) (ghHb1) (MLN 137) - Homo sapiens (Human).;>tr|A0A087X106|A0A087X106_HUMAN Keratin, type II cuticular Hb1 OS=Homo sapiens GN=KRT81 PE=4 SV=1;>sp|Q14533|KRT81_HUMAN	3	44	2	2	1	2	1	1	1	2	1	8	1	1	1	1	41	3	2	4	4	7	20	14	23	4	7	2	0	0	0	0	0	0	0	0	0	0	0	0	2	0
Q14CN4-2;Q14CN4;CON__Q14CN4-1;Q14CN4-3	Q14CN4-2;Q14CN4;CON__Q14CN4-1;Q14CN4-3	7;7;7;6	2;2;2;1	1;1;1;0	Keratin, type II cytoskeletal 72	KRT72	>sp|Q14CN4-2|K2C72_HUMAN Isoform 2 of Keratin, type II cytoskeletal 72 OS=Homo sapiens GN=KRT72;>sp|Q14CN4|K2C72_HUMAN Keratin, type II cytoskeletal 72 OS=Homo sapiens GN=KRT72 PE=1 SV=2;>Q14CN4-1 SWISS-PROT:Q14CN4-1 Tax_Id=9606 Gene_Symbol=KRT72 Isoform 1	4	7	2	1	4	2	4	2	2	1	3	3	2	3	3	3	5	4	5	4	4	5	5	6	5	5	5	3	2	1	1	0	0	0	0	0	0	1	1	0	1	0
Q15323;CON__Q9UE12;CON__Q15323;G3V1C2	Q15323;CON__Q9UE12;CON__Q15323	32;32;32;2	13;13;13;0	6;6;6;0	Keratin, type I cuticular Ha1	KRT31	>sp|Q15323|K1H1_HUMAN Keratin, type I cuticular Ha1 OS=Homo sapiens GN=KRT31 PE=2 SV=3;>Q9UE12 TREMBL:Q9UE12 Type I hair keratin 1 - Homo sapiens (Human).;>Q15323 SWISS-PROT:Q15323 Keratin, type I cuticular HA1 (Hair keratin, type I HA1)	4	32	13	6	2	2	2	0	1	1	1	5	3	1	2	1	31	4	4	3	9	9	19	7	16	5	7	1	0	0	0	0	0	0	0	1	0	0	0	0	12	0
CON__Q1RMK2	CON__Q1RMK2	9	9	9			>Q1RMK2 TREMBL:Q1RMK2 (Bos taurus) IGHM protein	1	9	9	9	1	2	2	1	2	2	2	2	1	1	1	2	6	8	7	8	8	9	4	4	2	5	5	5	1	2	2	1	2	2	2	2	1	1	1	2	6	8
CON__Q1RMN8	CON__Q1RMN8	1	1	1			>Q1RMN8 TREMBL:Q1RMN8 (Bos taurus) Similar to Immunoglobulin lambda-like polypeptide 1	1	1	1	1	0	0	0	0	0	1	1	0	0	0	0	0	1	1	0	0	0	0	1	1	0	0	0	1	0	0	0	0	0	1	1	0	0	0	0	0	1	1
CON__Q28085	CON__Q28085	15	15	15			>Q28085 SWISS-PROT:Q28085 (Bos taurus) Complement factor H precursor	1	15	15	15	1	1	0	0	1	1	1	2	1	0	0	1	8	5	7	9	12	12	4	5	4	6	4	4	1	1	0	0	1	1	1	2	1	0	0	1	8	5
CON__Q28107	CON__Q28107	2	2	1			>Q28107 SWISS-PROT:Q28107 (Bos taurus) Coagulation factor V precursor	1	2	2	1	0	0	0	0	0	0	0	0	0	0	0	0	2	2	1	2	2	2	1	2	1	2	1	1	0	0	0	0	0	0	0	0	0	0	0	0	2	2
CON__Q28194	CON__Q28194	13	13	3			>Q28194 TREMBL:Q28194 (Bos taurus) Thrombospondin-1	1	13	13	3	2	3	1	1	1	1	3	2	0	2	1	0	6	9	6	9	8	8	7	7	3	4	5	3	2	3	1	1	1	1	3	2	0	2	1	0	6	9
CON__Q29RQ1	CON__Q29RQ1	1	1	1			>Q29RQ1 SWISS-PROT:Q29RQ1 (Bos taurus) Complement component C7 precursor	1	1	1	1	0	0	0	0	0	0	0	0	0	0	0	0	0	0	0	0	0	0	1	0	1	0	0	0	0	0	0	0	0	0	0	0	0	0	0	0	0	0
CON__Q2HJF0	CON__Q2HJF0	5	3	3			>Q2HJF0 TREMBL:Q2HJF0 (Bos taurus) Similar to Serotransferrin	1	5	3	3	2	2	2	2	1	1	1	2	1	1	2	1	1	1	2	2	4	1	3	3	3	2	2	1	1	1	0	0	0	0	0	0	0	0	0	0	0	0
CON__Q2KIF2	CON__Q2KIF2	10	10	10			>Q2KIF2 TREMBL:Q2KIF2 (Bos taurus) Similar to leucine-rich alpha-2-glycoprotein 1	1	10	10	10	4	3	3	3	4	3	4	3	3	2	3	2	6	9	9	6	7	9	7	7	7	8	7	6	4	3	3	3	4	3	4	3	3	2	3	2	6	9
CON__Q2KIG3;C9JUF9;P15086	CON__Q2KIG3	5;1;1	5;1;1	4;0;0			>Q2KIG3 TREMBL:Q2KIG3 (Bos taurus) Similar to carboxypeptidase B2	3	5	5	4	1	1	1	0	0	0	0	0	1	0	1	0	2	3	2	4	4	3	1	2	1	2	2	2	1	1	1	0	0	0	0	0	1	0	1	0	2	3
CON__Q2KIS7	CON__Q2KIS7	2	2	2			>Q2KIS7 SWISS-PROT:Q2KIS7 (Bos taurus) Tetranectin precursor	1	2	2	2	0	0	0	1	0	0	0	1	0	1	0	0	0	0	0	0	0	0	0	0	1	0	0	0	0	0	0	1	0	0	0	1	0	1	0	0	0	0
CON__Q2KJ62	CON__Q2KJ62	19	1	1			>Q2KJ62 TREMBL:Q2KJ62 (Bos taurus) KNG protein	1	19	1	1	4	7	7	6	7	6	8	7	6	4	3	4	15	14	14	17	17	17	18	17	14	13	15	14	0	0	0	0	0	0	0	0	0	0	0	0	1	0
CON__Q2KJF1;M0R009;P04217-2;P04217	CON__Q2KJF1	19;1;1;1	19;1;1;1	19;1;1;1			>Q2KJF1 TREMBL:Q2KJF1 (Bos taurus) Alpha-1-B glycoprotein	4	19	19	19	5	4	4	6	5	4	7	8	5	4	4	3	10	14	13	15	14	19	16	16	16	12	12	11	5	4	4	6	5	4	7	8	5	4	4	3	10	14
CON__Q2UVX4;M0QXZ3	CON__Q2UVX4	45;1	45;1	39;0			>Q2UVX4 SWISS-PROT:Q2UVX4 (Bos taurus) Complement C3 precursor	2	45	45	39	15	18	16	15	13	18	17	15	20	14	14	11	12	16	14	21	22	22	32	30	30	10	8	9	15	18	16	15	13	18	17	15	20	14	14	11	12	16
CON__Q32PI4	CON__Q32PI4	9	9	8			>Q32PI4 TREMBL:Q32PI4 (Bos taurus) Similar to complement factor I	1	9	9	8	1	0	0	1	0	2	1	1	0	0	0	0	4	6	6	6	7	6	4	6	4	4	5	1	1	0	0	1	0	2	1	1	0	0	0	0	4	6
CON__Q3KUS7	CON__Q3KUS7	18	18	18			>Q3KUS7 TREMBL:Q3KUS7 (Bos taurus) Complement factor B	1	18	18	18	4	7	8	4	2	5	4	4	6	3	5	3	14	13	14	16	14	18	17	16	16	16	16	12	4	7	8	4	2	5	4	4	6	3	5	3	14	13
Q3LI72;CON__Q3LI72	Q3LI72;CON__Q3LI72	3;3	3;3	3;3	Keratin-associated protein 19-5	KRTAP19-5	>sp|Q3LI72|KR195_HUMAN Keratin-associated protein 19-5 OS=Homo sapiens GN=KRTAP19-5 PE=2 SV=1;>Q3LI72 SWISS-PROT:Q3LI72 Tax_Id=9606 Gene_Symbol=KRTAP19-5 Keratin-associated protein 19-5	2	3	3	3	0	0	0	0	0	0	0	0	0	0	0	0	3	0	0	0	0	0	0	0	0	0	0	0	0	0	0	0	0	0	0	0	0	0	0	0	3	0
CON__Q3MHH8	CON__Q3MHH8	4	4	3			>Q3MHH8 TREMBL:Q3MHH8 (Bos taurus) Amylase, alpha 2B; pancreatic	1	4	4	3	0	0	0	0	0	0	0	0	0	0	0	0	1	2	2	3	2	2	1	2	1	1	1	1	0	0	0	0	0	0	0	0	0	0	0	0	1	2
CON__Q3MHN5;P02774;D6RF35;P02774-3;P02774-2;D6RBJ7;D6RF20	CON__Q3MHN5	23;6;6;6;5;4;1	2;0;0;0;0;0;0	2;0;0;0;0;0;0			>Q3MHN5 SWISS-PROT:Q3MHN5 (Bos taurus) Vitamin D-binding protein precursor	7	23	2	2	12	11	9	11	12	9	10	10	10	8	5	9	17	20	18	19	18	17	16	14	17	11	12	13	1	1	0	2	1	1	2	1	2	0	0	0	2	2
CON__Q3SX09;CON__P02070;A8MUF7;P02100	CON__Q3SX09	12;4;1;1	12;4;1;1	10;3;0;0			>Q3SX09 TREMBL:Q3SX09 (Bos taurus) similar to HBG protein	4	12	12	10	11	12	10	9	11	9	11	10	11	11	11	10	10	9	9	10	12	12	12	12	12	10	10	9	11	12	10	9	11	9	11	10	11	11	11	10	10	9
Q3SY84;CON__Q3SY84	Q3SY84;CON__Q3SY84	10;10	2;2	0;0	Keratin, type II cytoskeletal 71	KRT71	>sp|Q3SY84|K2C71_HUMAN Keratin, type II cytoskeletal 71 OS=Homo sapiens GN=KRT71 PE=1 SV=3;>Q3SY84 SWISS-PROT:Q3SY84 Tax_Id=9606 Gene_Symbol=KRT71 Keratin, type II cytoskeletal 71	2	10	2	0	1	1	2	2	2	1	2	2	2	1	1	2	4	5	5	3	3	3	6	6	4	7	4	4	0	0	1	1	1	0	1	1	1	0	0	1	1	1
CON__Q3SZ57;P02771;J3KMX3	CON__Q3SZ57	35;4;4	35;4;4	35;4;4			>Q3SZ57 SWISS-PROT:Q3SZ57 (Bos taurus) Alpha-fetoprotein precursor	3	35	35	35	20	18	14	19	19	19	18	21	20	18	15	9	30	28	26	31	28	28	28	28	30	22	26	22	20	18	14	19	19	19	18	21	20	18	15	9	30	28
CON__Q3SZH5	CON__Q3SZH5	15	15	15			>Q3SZH5 TREMBL:Q3SZH5 (Bos taurus) Similar to Angiotensinogen	1	15	15	15	7	7	8	7	7	7	8	5	7	6	4	5	10	11	10	13	15	12	11	11	13	8	11	8	7	7	8	7	7	7	8	5	7	6	4	5	10	11
CON__Q3SZR3	CON__Q3SZR3	11	11	11			>Q3SZR3 SWISS-PROT:Q3SZR3 (Bos taurus) Alpha-1-acid glycoprotein precursor	1	11	11	11	2	1	2	5	3	4	4	2	1	2	1	1	11	10	11	8	9	11	10	9	9	10	10	8	2	1	2	5	3	4	4	2	1	2	1	1	11	10
CON__Q3SZV7	CON__Q3SZV7	17	17	17			>Q3SZV7 TREMBL:Q3SZV7 (Bos taurus) Similar to hemopexin	1	17	17	17	8	6	6	7	4	7	5	6	7	6	4	4	12	13	14	15	15	15	16	15	15	13	12	14	8	6	6	7	4	7	5	6	7	6	4	4	12	13
CON__Q3T052;H7C0L5;Q14624-4;Q14624-3;Q14624-2	CON__Q3T052	31;1;1;1;1	31;1;1;1;1	30;0;0;0;0			>Q3T052 TREMBL:Q3T052;Q5EA67 (Bos taurus) Inter-alpha (Globulin) inhibitor H4	5	31	31	30	8	9	11	8	10	13	13	11	10	10	9	4	23	22	25	27	28	28	26	24	24	16	19	10	8	9	11	8	10	13	13	11	10	10	9	4	23	22
CON__Q3Y5Z3	CON__Q3Y5Z3	4	4	4			>Q3Y5Z3 SWISS-PROT:Q3Y5Z3 (Bos taurus) Adiponectin precursor	1	4	4	4	0	1	1	0	0	2	1	0	1	1	0	1	4	4	3	4	4	4	4	4	3	2	2	4	0	1	1	0	0	2	1	0	1	1	0	1	4	4
CON__Q3ZBD7	CON__Q3ZBD7	9	1	1			>Q3ZBD7 SWISS-PROT:Q3ZBD7 (Bos taurus) Glucose-6-phosphate isomerase	1	9	1	1	8	8	9	8	8	9	9	9	9	8	8	8	7	8	8	7	8	6	8	7	7	6	7	6	1	1	1	1	1	1	1	1	1	1	1	1	1	1
CON__Q3ZBS7;P04004	CON__Q3ZBS7	8;2	8;2	8;2			>Q3ZBS7 TREMBL:Q3ZBS7 (Bos taurus) Vitronectin	2	8	8	8	5	4	4	6	6	4	4	6	6	6	4	3	6	7	6	5	6	7	8	8	8	4	6	4	5	4	4	6	6	4	4	6	6	6	4	3	6	7
CON__Q497I4	CON__Q497I4	14	1	0			>Q497I4 TREMBL:Q497I4 Tax_Id=10090 Gene_Symbol=Krt35 Krt35 protein	1	14	1	0	3	3	4	0	1	1	2	2	3	2	4	3	13	3	1	1	3	3	10	5	12	2	3	3	0	0	0	0	0	0	0	0	0	0	0	0	1	0
CON__Q58D62	CON__Q58D62	13	13	13			>Q58D62 SWISS-PROT:Q58D62 (Bos taurus) Fetuin-B precursor	1	13	13	13	8	8	9	9	9	9	8	9	7	6	6	5	12	13	13	12	11	13	13	13	12	12	13	10	8	8	9	9	9	9	8	9	7	6	6	5	12	13
Q5D862;CON__Q5D862	Q5D862;CON__Q5D862	15;15	15;15	15;15	Filaggrin-2	FLG2	>sp|Q5D862|FILA2_HUMAN Filaggrin-2 OS=Homo sapiens GN=FLG2 PE=1 SV=1;>Q5D862 SWISS-PROT:Q5D862 Tax_Id=9606 Gene_Symbol=FLG2 Filaggrin-2	2	15	15	15	0	1	1	1	2	3	3	0	4	1	2	6	13	10	8	15	9	8	6	12	10	7	7	4	0	1	1	1	2	3	3	0	4	1	2	6	13	10
Q5XKE5;CON__Q5XKE5	Q5XKE5;CON__Q5XKE5	16;16	3;3	2;2	Keratin, type II cytoskeletal 79	KRT79	>sp|Q5XKE5|K2C79_HUMAN Keratin, type II cytoskeletal 79 OS=Homo sapiens GN=KRT79 PE=1 SV=2;>Q5XKE5 SWISS-PROT:Q5XKE5 Tax_Id=9606 Gene_Symbol=KRT79 Keratin, type II cytoskeletal 79	2	16	3	2	6	6	8	6	6	5	7	6	6	7	9	9	14	11	11	12	10	11	11	11	12	11	12	9	0	1	1	0	0	0	0	0	0	1	1	1	2	0
CON__Q61726	CON__Q61726	25	4	3			>Q61726 TREMBL:Q61726 Tax_Id=10090 Gene_Symbol=5430421N21Rik Keratin type II	1	25	4	3	2	2	1	1	1	1	1	6	1	2	2	1	20	2	1	3	3	4	15	5	20	4	5	2	0	0	0	0	0	0	0	1	0	0	0	0	1	0
Q6A163;CON__Q6IFU6;J3QRE9	Q6A163;CON__Q6IFU6	9;9;2	8;8;2	8;8;2	Keratin, type I cytoskeletal 39	KRT39	>sp|Q6A163|K1C39_HUMAN Keratin, type I cytoskeletal 39 OS=Homo sapiens GN=KRT39 PE=1 SV=2;>Q6IFU6 TREMBL:Q6IFU6 Type I hair keratin KA35 - Homo sapiens (Human).	3	9	8	8	0	0	0	0	0	0	0	0	0	0	0	0	9	0	0	0	0	0	1	0	1	0	0	0	0	0	0	0	0	0	0	0	0	0	0	0	8	0
CON__Q6IFX2	CON__Q6IFX2	19	1	1			>Q6IFX2 SWISS-PROT:Q6IFX2 Tax_Id=10090 Gene_Symbol=Krt42 Keratin, type I cytoskeletal 42	1	19	1	1	6	9	10	3	5	5	7	5	8	4	6	10	18	18	18	17	17	18	18	16	19	19	19	16	0	1	1	0	1	0	1	0	0	0	1	1	0	0
CON__Q6IME9	CON__Q6IME9	6	1	1			>Q6IME9 TREMBL:Q6IME9 Tax_Id=10090 Gene_Symbol=Krt72 Type-II keratin Kb35	1	6	1	1	3	1	3	2	2	1	3	3	2	2	2	3	5	4	4	4	4	4	4	5	5	4	5	3	0	0	0	0	0	0	0	0	0	0	0	0	0	0
Q6KB66-2;Q6KB66;CON__Q6KB66-1;Q6KB66-3	Q6KB66-2;Q6KB66;CON__Q6KB66-1;Q6KB66-3	16;16;16;10	16;16;16;10	11;11;11;7	Keratin, type II cytoskeletal 80	KRT80	>sp|Q6KB66-2|K2C80_HUMAN Isoform 2 of Keratin, type II cytoskeletal 80 OS=Homo sapiens GN=KRT80;>sp|Q6KB66|K2C80_HUMAN Keratin, type II cytoskeletal 80 OS=Homo sapiens GN=KRT80 PE=1 SV=2;>Q6KB66-1 SWISS-PROT:Q6KB66-1 Tax_Id=9606 Gene_Symbol=KRT80 Isoform 1	4	16	16	11	0	0	0	0	0	0	1	2	1	0	0	1	13	8	11	14	9	7	11	12	10	9	9	10	0	0	0	0	0	0	1	2	1	0	0	1	13	8
P78385;CON__Q6NT21;CON__P78385	P78385;CON__Q6NT21;CON__P78385	46;46;42	10;10;7	8;8;5	Keratin, type II cuticular Hb3	KRT83	>sp|P78385|KRT83_HUMAN Keratin, type II cuticular Hb3 OS=Homo sapiens GN=KRT83 PE=1 SV=2;>Q6NT21 TREMBL:Q6NT21 Keratin, hair, basic, 3 - Homo sapiens (Human).;>P78385 SWISS-PROT:P78385 Keratin, type II cuticular Hb3 (Hair keratin, type II Hb3) - Homo sapie	3	46	10	8	2	2	1	1	1	1	1	7	2	2	2	1	43	3	2	3	4	6	23	12	24	4	7	2	0	0	0	0	0	0	0	0	1	0	0	0	10	0
CON__Q6T181	CON__Q6T181	4	4	4			>Q6T181 TREMBL:Q6T181;Q6T182 (Bos taurus) similar to sex hormone-binding globulin	1	4	4	4	0	0	0	0	0	0	0	0	0	0	0	0	1	2	2	4	3	3	2	1	2	1	1	1	0	0	0	0	0	0	0	0	0	0	0	0	1	2
Q7Z3Y7;CON__Q7Z3Y7	Q7Z3Y7;CON__Q7Z3Y7	7;7	1;1	0;0	Keratin, type I cytoskeletal 28	KRT28	>sp|Q7Z3Y7|K1C28_HUMAN Keratin, type I cytoskeletal 28 OS=Homo sapiens GN=KRT28 PE=1 SV=2;>Q7Z3Y7 SWISS-PROT:Q7Z3Y7 Tax_Id=9606 Gene_Symbol=KRT28 Keratin 25D	2	7	1	0	4	4	5	2	3	1	2	3	3	5	4	5	5	5	5	5	5	4	5	4	6	5	5	5	0	0	1	0	0	0	0	0	0	1	1	1	0	0
Q7Z3Y8;CON__Q7Z3Y8;Q7Z3Y9;CON__Q7Z3Y9	Q7Z3Y8;CON__Q7Z3Y8	7;7;2;2	3;3;1;1	1;1;0;0	Keratin, type I cytoskeletal 27	KRT27	>sp|Q7Z3Y8|K1C27_HUMAN Keratin, type I cytoskeletal 27 OS=Homo sapiens GN=KRT27 PE=1 SV=2;>Q7Z3Y8 SWISS-PROT:Q7Z3Y8 Tax_Id=9606 Gene_Symbol=KRT27 Keratin, type I cytoskeletal 27	4	7	3	1	2	2	2	2	2	1	3	2	2	2	2	2	4	5	5	4	3	3	5	3	4	5	3	4	0	0	0	0	0	0	1	0	0	0	0	0	1	2
Q7Z3Z0;CON__Q7Z3Z0	Q7Z3Z0;CON__Q7Z3Z0	5;5	1;1	1;1	Keratin, type I cytoskeletal 25	KRT25	>sp|Q7Z3Z0|K1C25_HUMAN Keratin, type I cytoskeletal 25 OS=Homo sapiens GN=KRT25 PE=1 SV=1;>Q7Z3Z0 SWISS-PROT:Q7Z3Z0 Tax_Id=9606 Gene_Symbol=KRT25 Keratin, type I cytoskeletal 25	2	5	1	1	2	2	2	2	2	1	3	2	2	2	2	3	3	4	3	2	2	2	4	2	2	4	2	3	0	0	0	0	0	0	0	0	0	0	0	1	0	0
Q7Z794;CON__Q7Z794;F8VS61	Q7Z794;CON__Q7Z794	35;35;5	29;29;4	23;23;4	Keratin, type II cytoskeletal 1b	KRT77	>sp|Q7Z794|K2C1B_HUMAN Keratin, type II cytoskeletal 1b OS=Homo sapiens GN=KRT77 PE=2 SV=3;>Q7Z794 SWISS-PROT:Q7Z794 Tax_Id=9606 Gene_Symbol=KRT77 Keratin 77	3	35	29	23	5	5	7	3	3	6	6	5	5	5	6	6	27	21	20	32	17	22	23	27	24	22	21	18	2	2	4	0	0	3	2	2	2	2	2	2	21	16
Q86YZ3;CON__Q86YZ3	Q86YZ3;CON__Q86YZ3	9;9	9;9	9;9	Hornerin	HRNR	>sp|Q86YZ3|HORN_HUMAN Hornerin OS=Homo sapiens GN=HRNR PE=1 SV=2;>Q86YZ3 SWISS-PROT:Q86YZ3 Tax_Id=9606 Gene_Symbol=HRNR Hornerin	2	9	9	9	0	0	1	0	1	0	2	1	1	1	0	1	8	9	6	8	7	7	6	7	8	4	2	1	0	0	1	0	1	0	2	1	1	1	0	1	8	9
CON__Q8BGZ7	CON__Q8BGZ7	17	1	1			>Q8BGZ7 TREMBL:Q8BGZ7;Q99MH7 Tax_Id=10090 Gene_Symbol=Krt75 10 days neonate skin cDNA, RIKEN full-length enriched library, clone:4732475I03 product:CYTOKERATIN homolog	1	17	1	1	6	6	7	6	6	5	8	6	6	6	9	12	15	13	12	14	12	13	13	15	14	13	14	9	0	0	0	0	0	0	0	0	0	0	0	0	0	0
CON__Q95121	CON__Q95121	14	14	11			>Q95121 SWISS-PROT:Q95121 (Bos taurus) Pigment epithelium-derived factor precursor	1	14	14	11	2	3	2	5	6	4	4	7	5	2	0	4	3	7	7	5	9	7	10	10	10	2	2	5	2	3	2	5	6	4	4	7	5	2	0	4	3	7
CON__Q95M17;E9PLJ2;Q9BZP6-3;Q9BZP6-2;Q5VUV5;Q9BZP6	CON__Q95M17	6;1;1;1;1;1	6;1;1;1;1;1	6;1;1;1;1;1			>Q95M17 SWISS-PROT:Q95M17 (Bos taurus) Acidic mammalian chitinase precursor	6	6	6	6	1	1	1	1	1	1	1	1	1	1	1	1	3	3	3	3	3	5	3	3	3	3	2	2	1	1	1	1	1	1	1	1	1	1	1	1	3	3
Q9BYQ5;CON__Q9BYQ5;Q9BQ66;Q9BYR0;Q9BYR2;A0A087WX21	Q9BYQ5;CON__Q9BYQ5;Q9BQ66;Q9BYR0	9;9;6;6;4;2	9;9;6;6;4;2	5;5;3;3;3;1	Keratin-associated protein 4-6;Keratin-associated protein 4-12;Keratin-associated protein 4-7	KRTAP4-6;KRTAP4-12;KRTAP4-7	>sp|Q9BYQ5|KRA46_HUMAN Keratin-associated protein 4-6 OS=Homo sapiens GN=KRTAP4-6 PE=2 SV=4;>Q9BYQ5 SWISS-PROT:Q9BYQ5 Tax_Id=9606 Gene_Symbol=KRTAP4-6 Keratin-associated protein 4-6;>sp|Q9BQ66|KR412_HUMAN Keratin-associated protein 4-12 OS=Homo sapiens GN=	6	9	9	5	0	0	0	0	0	0	0	0	0	0	0	0	9	0	0	0	0	0	0	0	0	0	0	0	0	0	0	0	0	0	0	0	0	0	0	0	9	0
Q9BYQ8;CON__Q9BYQ8;A0A087X0S9;G5E9R7	Q9BYQ8;CON__Q9BYQ8;A0A087X0S9	5;5;4;1	3;3;3;0	0;0;0;0	Keratin-associated protein 4-9	KRTAP4-9	>sp|Q9BYQ8|KRA49_HUMAN Keratin-associated protein 4-9 OS=Homo sapiens GN=KRTAP4-9 PE=2 SV=2;>Q9BYQ8 SWISS-PROT:Q9BYQ8 Tax_Id=9606 Gene_Symbol=KRTAP4-9 Keratin-associated protein 4-9;>tr|A0A087X0S9|A0A087X0S9_HUMAN Keratin-associated protein 4-9 OS=Homo sap	4	5	3	0	0	0	0	0	0	0	0	0	0	0	0	0	5	0	0	0	0	0	0	0	0	0	0	0	0	0	0	0	0	0	0	0	0	0	0	0	3	0
Q9BYR4;CON__Q9BYR4	Q9BYR4;CON__Q9BYR4	5;5	3;3	3;3	Keratin-associated protein 4-3	KRTAP4-3	>sp|Q9BYR4|KRA43_HUMAN Keratin-associated protein 4-3 OS=Homo sapiens GN=KRTAP4-3 PE=2 SV=2;>Q9BYR4 SWISS-PROT:Q9BYR4 Tax_Id=9606 Gene_Symbol=KRTAP4-3 Keratin-associated protein 4-3	2	5	3	3	0	0	0	0	0	0	0	0	0	0	0	0	5	0	0	0	0	0	0	0	0	0	0	0	0	0	0	0	0	0	0	0	0	0	0	0	3	0
Q9BYR8;CON__Q9BYR8	Q9BYR8;CON__Q9BYR8	2;2	2;2	2;2	Keratin-associated protein 3-1	KRTAP3-1	>sp|Q9BYR8|KRA31_HUMAN Keratin-associated protein 3-1 OS=Homo sapiens GN=KRTAP3-1 PE=1 SV=1;>Q9BYR8 SWISS-PROT:Q9BYR8 Tax_Id=9606 Gene_Symbol=KRTAP3-1;LOC100132802 Keratin-associated protein 3-1	2	2	2	2	0	0	0	0	0	0	0	0	0	0	0	0	2	0	0	0	0	0	0	0	0	0	0	0	0	0	0	0	0	0	0	0	0	0	0	0	2	0
Q9BYT5;F5H1T9;Q9BYU5;Q9BYR9;P0C7H8;CON__Q9BYR9;F5H6S0	Q9BYT5;F5H1T9;Q9BYU5;Q9BYR9;P0C7H8;CON__Q9BYR9;F5H6S0	7;7;7;7;7;7;7	7;7;7;7;7;7;7	7;7;7;7;7;7;7	Keratin-associated protein 2-2;Keratin-associated protein 2-1;Keratin-associated protein 2-4;Keratin-associated protein 2-3	KRTAP2-2;KRTAP2-1;KRTAP2-4;KRTAP2-3	>sp|Q9BYT5|KRA22_HUMAN Keratin-associated protein 2-2 OS=Homo sapiens GN=KRTAP2-2 PE=2 SV=3;>tr|F5H1T9|F5H1T9_HUMAN Keratin-associated protein 2-1 OS=Homo sapiens GN=KRTAP2-1 PE=4 SV=1;>sp|Q9BYU5|KRA21_HUMAN Keratin-associated protein 2-1 OS=Homo sapiens G	7	7	7	7	0	0	1	1	0	0	0	2	1	1	0	1	7	0	0	0	1	0	1	0	1	0	0	0	0	0	1	1	0	0	0	2	1	1	0	1	7	0
Q9C075;CON__Q9C075;Q9C075-2;J3QR55;Q9UFN7	Q9C075;CON__Q9C075;Q9C075-2;J3QR55	9;9;7;6;1	7;7;7;4;1	6;6;6;3;1	Keratin, type I cytoskeletal 23	KRT23	>sp|Q9C075|K1C23_HUMAN Keratin, type I cytoskeletal 23 OS=Homo sapiens GN=KRT23 PE=1 SV=2;>Q9C075 SWISS-PROT:Q9C075 Tax_Id=9606 Gene_Symbol=KRT23 Keratin, type I cytoskeletal 23;>sp|Q9C075-2|K1C23_HUMAN Isoform 2 of Keratin, type I cytoskeletal 23 OS=Homo	5	9	7	6	1	1	1	0	0	0	1	0	0	0	1	0	8	3	4	7	2	1	3	6	6	7	4	3	0	0	0	0	0	0	0	0	0	0	0	0	6	2
CON__Q9D646	CON__Q9D646	19	5	3			>Q9D646 TREMBL:Q9D646 Tax_Id=10090 Gene_Symbol=Krt34 10 days neonate skin cDNA, RIKEN full-length enriched library, clone:4733401E01 product:keratin complex 1, acidic, gene 4, full insert sequence	1	19	5	3	0	0	0	0	0	1	0	4	2	0	0	0	11	3	1	1	4	5	17	3	11	2	4	0	0	0	0	0	0	0	0	0	0	0	0	0	0	0
CON__Q9H552	CON__Q9H552	10	1	1			>Q9H552 TREMBL:Q9H552 Tax_Id=9606 Gene_Symbol=- Keratin-8-like protein 1	1	10	1	1	5	3	5	4	5	6	6	4	5	5	6	6	6	6	6	5	5	6	6	6	6	6	6	7	1	1	1	1	1	1	1	1	1	1	1	1	1	1
CON__Q9N2I2	CON__Q9N2I2	12	12	12			>Q9N2I2 SWISS-PROT:Q9N2I2 (Bos taurus) Plasma serine protease inhibitor precursor	1	12	12	12	0	1	2	1	2	1	1	1	2	1	1	2	8	10	8	9	10	9	10	10	9	7	7	6	0	1	2	1	2	1	1	1	2	1	1	2	8	10
CON__Q9NSB2;Q9NSB2;CON__Q6ISB0	CON__Q9NSB2;Q9NSB2;CON__Q6ISB0	26;25;25	18;17;17	18;17;17	Keratin, type II cuticular Hb4	KRT84	>Q9NSB2 SWISS-PROT:Q9NSB2 Keratin, type II cuticular Hb4 (Hair keratin, type II Hb4) - Homo sapiens (Human).;>sp|Q9NSB2|KRT84_HUMAN Keratin, type II cuticular Hb4 OS=Homo sapiens GN=KRT84 PE=2 SV=2;>Q6ISB0 TREMBL:Q6ISB0 Keratin, hair, basic, 4 - Homo sapie	3	26	18	18	3	3	3	3	3	3	3	3	3	3	3	3	25	6	4	4	12	10	12	6	5	4	6	5	0	0	0	0	0	0	0	0	0	0	0	0	18	0
CON__Q9R0H5	CON__Q9R0H5	11	6	0			>Q9R0H5 SWISS-PROT:Q9R0H5 Tax_Id=10090 Gene_Symbol=Krt71 Keratin, type II cytoskeletal 6G	1	11	6	0	2	2	2	2	2	2	2	2	2	2	2	2	5	5	5	3	3	3	6	6	5	8	5	4	0	0	0	0	0	0	0	0	0	0	0	0	1	2
CON__Q9TRI1;Q5T987	CON__Q9TRI1	29;2	29;2	22;0			>Q9TRI1 TREMBL:Q9TRI1 (Bos taurus) similar to inter-alpha-trypsin inhibitor heavy chain2	2	29	29	22	10	8	10	12	11	12	11	12	12	9	12	9	23	24	23	19	23	23	23	25	24	24	21	17	10	8	10	12	11	12	11	12	12	9	12	9	23	24
CON__Q9TT36	CON__Q9TT36	12	12	7			>Q9TT36 SWISS-PROT:Q9TT36 (Bos taurus) Thyroxine-binding globulin precursor	1	12	12	7	2	2	2	1	3	2	2	3	3	2	1	0	10	10	11	8	9	10	10	11	11	8	10	9	2	2	2	1	3	2	2	3	3	2	1	0	10	10
CON__Q9TTE1	CON__Q9TTE1	18	18	8			>Q9TTE1 SWISS-PROT:Q9TTE1 (Bos taurus) Endopin-1 precursor	1	18	18	8	10	8	9	10	11	9	11	10	10	9	10	10	15	13	15	17	18	16	15	15	14	14	14	10	10	8	9	10	11	9	11	10	10	9	10	10	15	13
CON__REFSEQ:XP_001252647	CON__REFSEQ:XP_001252647	15	13	5			>REFSEQ:XP_001252647 (Bos taurus) similar to endopin 2B	1	15	13	5	8	9	8	7	10	10	10	9	8	7	8	6	14	15	14	15	14	14	15	13	15	13	14	13	6	7	6	5	8	8	8	7	7	6	6	5	12	13
CON__REFSEQ:XP_585019;P43652	CON__REFSEQ:XP_585019	15;1	15;1	15;1			>REFSEQ:XP_585019 (Bos taurus) similar to afamin	2	15	15	15	1	1	1	3	3	4	3	3	2	2	1	0	10	7	7	11	10	11	8	12	10	9	8	7	1	1	1	3	3	4	3	3	2	2	1	0	10	7
CON__REFSEQ:XP_986630	CON__REFSEQ:XP_986630	17	2	2			>REFSEQ:XP_986630 Tax_Id=10090 Gene_Symbol=Krt33b keratin complex 1, acidic, gene 3	1	17	2	2	2	2	2	0	1	0	1	5	2	2	2	1	13	4	2	2	5	6	13	5	13	3	6	1	1	1	1	0	0	0	1	0	0	1	1	0	2	0
H7C265;S4R381;H7BXU9;P21802-22;P21802-4;P22607-3;P21802-20;P21802-15;P21802-21;E7EVR7;P21802-23;D2CGD1;P21802-8;P21802-2;P21802-13;P21802-17;P21802-12;P21802-6;P22607-4;F8W9L4;P22607;P22607-2;P21802-7;P21802-9;P21802-5;P21802-10;P21802-18;P21802;P21802-3;P21802-16;P21802-11	H7C265;S4R381;H7BXU9;P21802-22;P21802-4;P22607-3;P21802-20;P21802-15;P21802-21;E7EVR7;P21802-23;D2CGD1;P21802-8;P21802-2;P21802-13;P21802-17;P21802-12;P21802-6;P22607-4;F8W9L4;P22607;P22607-2;P21802-7;P21802-9;P21802-5;P21802-10;P21802-18;P21802;P21802-3;P21802-16;P21802-11	1;1;1;1;1;1;1;1;1;1;1;1;1;1;1;1;1;1;1;1;1;1;1;1;1;1;1;1;1;1;1	1;1;1;1;1;1;1;1;1;1;1;1;1;1;1;1;1;1;1;1;1;1;1;1;1;1;1;1;1;1;1	1;1;1;1;1;1;1;1;1;1;1;1;1;1;1;1;1;1;1;1;1;1;1;1;1;1;1;1;1;1;1	Fibroblast growth factor receptor 2;Fibroblast growth factor receptor 3;Fibroblast growth factor receptor	FGFR2;FGFR3	>tr|H7C265|H7C265_HUMAN Fibroblast growth factor receptor 2 (Fragment) OS=Homo sapiens GN=FGFR2 PE=1 SV=1;>tr|S4R381|S4R381_HUMAN Fibroblast growth factor receptor 2 OS=Homo sapiens GN=FGFR2 PE=1 SV=1;>tr|H7BXU9|H7BXU9_HUMAN Fibroblast growth factor recept	31	1	1	1	1	1	0	0	1	1	0	1	1	1	0	1	0	0	0	0	0	0	0	0	0	0	0	1	1	1	0	0	1	1	0	1	1	1	0	1	0	0
D3DPC4;Q53R41;Q53R41-2;E7EW60;C9JTP4;C9JMM4	D3DPC4;Q53R41;Q53R41-2	9;9;8;3;3;1	9;9;8;3;3;1	9;9;8;3;3;1	FAST kinase domain-containing protein 1	FLJ21901;FASTKD1	>tr|D3DPC4|D3DPC4_HUMAN FAST kinase domain-containing protein 1 OS=Homo sapiens GN=FLJ21901 PE=4 SV=1;>sp|Q53R41|FAKD1_HUMAN FAST kinase domain-containing protein 1 OS=Homo sapiens GN=FASTKD1 PE=1 SV=1;>sp|Q53R41-2|FAKD1_HUMAN Isoform 2 of FAST kinase doma	6	9	9	9	6	5	7	5	6	4	8	8	8	7	7	7	0	0	0	0	0	1	1	2	1	0	0	1	6	5	7	5	6	4	8	8	8	7	7	7	0	0
D3DPN2;O75056	D3DPN2;O75056	1;1	1;1	1;1	Syndecan;Syndecan-3	SDC3	>tr|D3DPN2|D3DPN2_HUMAN Syndecan OS=Homo sapiens GN=SDC3 PE=3 SV=1;>sp|O75056|SDC3_HUMAN Syndecan-3 OS=Homo sapiens GN=SDC3 PE=1 SV=2	2	1	1	1	0	0	0	0	0	0	0	0	0	0	0	0	1	0	1	0	0	1	1	0	1	1	1	1	0	0	0	0	0	0	0	0	0	0	0	0	1	0
P09486;D3DQH8;F5GY03;E5RK62	P09486;D3DQH8;F5GY03	8;8;4;3	8;8;4;3	8;8;4;3	SPARC	SPARC	>sp|P09486|SPRC_HUMAN SPARC OS=Homo sapiens GN=SPARC PE=1 SV=1;>tr|D3DQH8|D3DQH8_HUMAN SPARC OS=Homo sapiens GN=SPARC PE=4 SV=1;>tr|F5GY03|F5GY03_HUMAN SPARC (Fragment) OS=Homo sapiens GN=SPARC PE=4 SV=1	4	8	8	8	3	3	2	2	3	4	4	3	2	3	4	3	7	6	6	5	4	5	5	4	3	4	3	5	3	3	2	2	3	4	4	3	2	3	4	3	7	6
D3DRR9;Q86WR7;Q86WR7-2	D3DRR9;Q86WR7	3;3;1	3;3;1	3;3;1	Proline and serine-rich protein 2	C10orf47;PROSER2	>tr|D3DRR9|D3DRR9_HUMAN Chromosome 10 open reading frame 47, isoform CRA_b OS=Homo sapiens GN=C10orf47 PE=1 SV=1;>sp|Q86WR7|PRSR2_HUMAN Proline and serine-rich protein 2 OS=Homo sapiens GN=PROSER2 PE=1 SV=2	3	3	3	3	3	1	2	0	2	1	1	1	1	3	0	1	1	1	2	2	2	0	2	1	2	0	1	1	3	1	2	0	2	1	1	1	1	3	0	1	1	1
P41440;D3DSM6;P41440-2;P41440-3;H3BTQ3;H0Y4T2;E9PIL5;C9J8K6;C9JKP4	P41440;D3DSM6;P41440-2;P41440-3;H3BTQ3	8;8;7;6;6;2;1;1;1	8;8;7;6;6;2;1;1;1	8;8;7;6;6;2;1;1;1	Folate transporter 1	SLC19A1	>sp|P41440|S19A1_HUMAN Folate transporter 1 OS=Homo sapiens GN=SLC19A1 PE=1 SV=3;>tr|D3DSM6|D3DSM6_HUMAN Folate transporter 1 OS=Homo sapiens GN=SLC19A1 PE=4 SV=1;>sp|P41440-2|S19A1_HUMAN Isoform 2 of Folate transporter 1 OS=Homo sapiens GN=SLC19A1;>sp|P41	9	8	8	8	5	6	3	2	5	3	5	3	7	4	6	4	0	0	0	0	0	0	0	0	0	0	0	1	5	6	3	2	5	3	5	3	7	4	6	4	0	0
Q96SB3;D3DTX6	Q96SB3;D3DTX6	14;14	14;14	13;13	Neurabin-2	PPP1R9B	>sp|Q96SB3|NEB2_HUMAN Neurabin-2 OS=Homo sapiens GN=PPP1R9B PE=1 SV=2;>tr|D3DTX6|D3DTX6_HUMAN Neurabin-2 OS=Homo sapiens GN=PPP1R9B PE=4 SV=1	2	14	14	13	8	8	8	8	8	6	8	9	9	10	6	7	7	7	7	7	6	6	4	6	3	6	6	6	8	8	8	8	8	6	8	9	9	10	6	7	7	7
Q96GC9;D3DU01;Q96GC9-2;K7EPE7;K7EL46;K7EL93;K7EL74;K7ENU2;K7EK01;K7EMI0;K7ELS2	Q96GC9;D3DU01;Q96GC9-2;K7EPE7	3;3;2;2;1;1;1;1;1;1;1	3;3;2;2;1;1;1;1;1;1;1	3;3;2;2;1;1;1;1;1;1;1	Vacuole membrane protein 1	VMP1;TMEM49	>sp|Q96GC9|VMP1_HUMAN Vacuole membrane protein 1 OS=Homo sapiens GN=VMP1 PE=1 SV=1;>tr|D3DU01|D3DU01_HUMAN Transmembrane protein 49, isoform CRA_b OS=Homo sapiens GN=TMEM49 PE=4 SV=1;>sp|Q96GC9-2|VMP1_HUMAN Isoform 2 of Vacuole membrane protein 1 OS=Homo s	11	3	3	3	3	3	3	2	2	3	3	2	2	2	3	3	0	0	0	0	0	0	0	0	0	0	0	1	3	3	3	2	2	3	3	2	2	2	3	3	0	0
O75564;D3DWI5;Q86XJ5	O75564;D3DWI5;Q86XJ5	1;1;1	1;1;1	1;1;1	Jerky protein homolog	JRK	>sp|O75564|JERKY_HUMAN Jerky protein homolog OS=Homo sapiens GN=JRK PE=1 SV=2;>tr|D3DWI5|D3DWI5_HUMAN Jerky homolog (Mouse), isoform CRA_b OS=Homo sapiens GN=JRK PE=4 SV=1;>tr|Q86XJ5|Q86XJ5_HUMAN JRK protein OS=Homo sapiens GN=JRK PE=2 SV=1	3	1	1	1	1	1	1	1	0	0	1	0	0	1	0	1	0	0	0	0	0	0	0	0	0	0	0	0	1	1	1	1	0	0	1	0	0	1	0	1	0	0
P98173-3;P98173;Q5HY75;D3DWX8;A6QRH7;P98173-2	P98173-3;P98173;Q5HY75;D3DWX8;A6QRH7;P98173-2	3;3;3;3;2;2	3;3;3;3;2;2	3;3;3;3;2;2	Protein FAM3A	FAM3A	>sp|P98173-3|FAM3A_HUMAN Isoform 3 of Protein FAM3A OS=Homo sapiens GN=FAM3A;>sp|P98173|FAM3A_HUMAN Protein FAM3A OS=Homo sapiens GN=FAM3A PE=1 SV=2;>tr|Q5HY75|Q5HY75_HUMAN Protein FAM3A OS=Homo sapiens GN=FAM3A PE=4 SV=1;>tr|D3DWX8|D3DWX8_HUMAN Family wit	6	3	3	3	3	3	3	3	3	3	2	3	3	3	2	3	0	0	0	0	0	0	0	0	0	0	0	0	3	3	3	3	3	3	2	3	3	3	2	3	0	0
D3YTB1;P62910;F8W727;D3YTI8	D3YTB1;P62910;F8W727	11;11;11;2	11;11;11;2	11;11;11;2	60S ribosomal protein L32	RPL32	>tr|D3YTB1|D3YTB1_HUMAN 60S ribosomal protein L32 (Fragment) OS=Homo sapiens GN=RPL32 PE=1 SV=1;>sp|P62910|RL32_HUMAN 60S ribosomal protein L32 OS=Homo sapiens GN=RPL32 PE=1 SV=2;>tr|F8W727|F8W727_HUMAN 60S ribosomal protein L32 OS=Homo sapiens GN=RPL32 PE	4	11	11	11	10	9	10	10	11	11	10	11	11	10	10	10	10	9	11	10	10	9	11	10	11	9	9	10	10	9	10	10	11	11	10	11	11	10	10	10	10	9
P51617-2;P51617-3;D3YTB5;P51617;P51617-4;H7C224;H7C2I6;H7C3C1;F8WAB6;H7C1F0;H7C3G8	P51617-2;P51617-3;D3YTB5;P51617;P51617-4;H7C224;H7C2I6	14;14;14;14;13;11;8;3;3;2;1	14;14;14;14;13;11;8;3;3;2;1	13;13;13;13;12;10;7;3;3;2;1	Interleukin-1 receptor-associated kinase 1	IRAK1	>sp|P51617-2|IRAK1_HUMAN Isoform 2 of Interleukin-1 receptor-associated kinase 1 OS=Homo sapiens GN=IRAK1;>sp|P51617-3|IRAK1_HUMAN Isoform 3 of Interleukin-1 receptor-associated kinase 1 OS=Homo sapiens GN=IRAK1;>tr|D3YTB5|D3YTB5_HUMAN Interleukin-1 recept	11	14	14	13	11	12	12	10	10	9	10	9	10	12	12	9	8	7	6	5	4	5	7	9	7	4	4	3	11	12	12	10	10	9	10	9	10	12	12	9	8	7
D3YTC9;Q6NXT1;F8WB76;B5MCX7;C9JU48;Q6NXT1-2;H7C3L3;C9JX82;H7BZV9	D3YTC9;Q6NXT1;F8WB76;B5MCX7;C9JU48	5;5;3;3;3;2;2;1;1	5;5;3;3;3;2;2;1;1	5;5;3;3;3;2;2;1;1	Ankyrin repeat domain-containing protein 54	ANKRD54	>tr|D3YTC9|D3YTC9_HUMAN Ankyrin repeat domain-containing protein 54 OS=Homo sapiens GN=ANKRD54 PE=1 SV=1;>sp|Q6NXT1|ANR54_HUMAN Ankyrin repeat domain-containing protein 54 OS=Homo sapiens GN=ANKRD54 PE=1 SV=2;>tr|F8WB76|F8WB76_HUMAN Ankyrin repeat domain-c	9	5	5	5	3	2	2	3	2	2	4	2	2	2	2	2	1	1	2	2	1	1	3	2	4	0	1	1	3	2	2	3	2	2	4	2	2	2	2	2	1	1
Q8N9T8;D3YTE0;H0YFD2;H0YH26;F8WFC1;H0YG91	Q8N9T8;D3YTE0	27;27;7;7;7;2	27;27;7;7;7;2	27;27;7;7;7;2	Protein KRI1 homolog	KRI1	>sp|Q8N9T8|KRI1_HUMAN Protein KRI1 homolog OS=Homo sapiens GN=KRI1 PE=1 SV=3;>tr|D3YTE0|D3YTE0_HUMAN Protein KRI1 homolog OS=Homo sapiens GN=KRI1 PE=1 SV=2	6	27	27	27	18	18	17	15	15	16	17	14	14	19	17	13	22	23	26	24	23	23	25	22	22	19	21	20	18	18	17	15	15	16	17	14	14	19	17	13	22	23
D3YTF8	D3YTF8	13	1	1		TXNRD2	>tr|D3YTF8|D3YTF8_HUMAN Thioredoxin reductase 2, mitochondrial OS=Homo sapiens GN=TXNRD2 PE=1 SV=2	1	13	1	1	11	12	12	10	12	12	10	9	8	11	11	10	4	5	3	4	5	3	8	7	8	2	5	4	1	1	1	1	1	1	1	1	0	0	1	1	0	0
E7ENA2;Q9NNW7-2;D3YTF9;Q9NNW7;Q9NNW7-3;E7EWK1;Q9NNW7-4	E7ENA2;Q9NNW7-2;D3YTF9;Q9NNW7;Q9NNW7-3;E7EWK1;Q9NNW7-4	14;14;14;14;10;8;7	13;13;13;13;10;7;7	2;2;2;2;0;2;0	Thioredoxin reductase 2, mitochondrial	TXNRD2	>tr|E7ENA2|E7ENA2_HUMAN Thioredoxin reductase 2, mitochondrial OS=Homo sapiens GN=TXNRD2 PE=1 SV=1;>sp|Q9NNW7-2|TRXR2_HUMAN Isoform 2 of Thioredoxin reductase 2, mitochondrial OS=Homo sapiens GN=TXNRD2;>tr|D3YTF9|D3YTF9_HUMAN Thioredoxin reductase 2, mitoc	7	14	13	2	10	11	11	10	11	12	9	9	8	11	10	10	4	5	3	5	5	3	7	7	7	2	5	4	9	10	10	9	10	11	8	8	7	10	9	9	3	4
Q86WP2-3;Q86WP2;Q86WP2-2;D4PHA4;Q86WP2-4	Q86WP2-3;Q86WP2;Q86WP2-2;D4PHA4;Q86WP2-4	11;11;11;11;7	11;11;11;11;7	11;11;11;11;7	Vasculin	GPBP1	>sp|Q86WP2-3|GPBP1_HUMAN Isoform 3 of Vasculin OS=Homo sapiens GN=GPBP1;>sp|Q86WP2|GPBP1_HUMAN Vasculin OS=Homo sapiens GN=GPBP1 PE=1 SV=1;>sp|Q86WP2-2|GPBP1_HUMAN Isoform 2 of Vasculin OS=Homo sapiens GN=GPBP1;>tr|D4PHA4|D4PHA4_HUMAN GC-rich promoter bind	5	11	11	11	1	0	1	1	1	1	0	0	0	0	0	2	5	9	9	8	5	8	4	2	5	7	5	4	1	0	1	1	1	1	0	0	0	0	0	2	5	9
Q13557-8;Q13557-12;Q13557-10;D6R938;Q13557;Q13557-6;Q13557-11;Q13557-9;Q13557-5;Q13557-3;E9PBG7;Q13557-4;E9PF82;H0Y9C2;H0Y9J2;E9PBE8;E7EQE4;D6RHX9;D6RFJ0;E7ERS6;E7ETC9	Q13557-8;Q13557-12;Q13557-10;D6R938;Q13557;Q13557-6;Q13557-11;Q13557-9;Q13557-5;Q13557-3;E9PBG7;Q13557-4;E9PF82	17;17;17;17;17;17;17;16;16;16;16;16;16;8;7;2;2;1;1;1;1	17;17;17;17;17;17;17;16;16;16;16;16;16;8;7;2;2;1;1;1;1	12;12;12;12;12;12;12;11;11;11;11;11;11;5;6;0;0;0;0;0;0	Calcium/calmodulin-dependent protein kinase type II subunit delta	CAMK2D	>sp|Q13557-8|KCC2D_HUMAN Isoform Delta 6 of Calcium/calmodulin-dependent protein kinase type II subunit delta OS=Homo sapiens GN=CAMK2D;>sp|Q13557-12|KCC2D_HUMAN Isoform Delta 12 of Calcium/calmodulin-dependent protein kinase type II subunit delta OS=Homo	21	17	17	12	16	17	13	13	10	12	11	13	11	14	13	11	6	9	6	9	7	6	7	9	10	4	4	5	16	17	13	13	10	12	11	13	11	14	13	11	6	9
D6R955;D6RBG8;D6R9U1;H0YJC8;U3KQ81;Q99697-3;D6RFI4;O75364;P78337;Q99697;Q99697-2	D6R955;D6RBG8;D6R9U1;H0YJC8;U3KQ81;Q99697-3;D6RFI4;O75364;P78337;Q99697;Q99697-2	1;1;1;1;1;1;1;1;1;1;1	1;1;1;1;1;1;1;1;1;1;1	1;1;1;1;1;1;1;1;1;1;1	Pituitary homeobox 2;Pituitary homeobox 3;Pituitary homeobox 1	PITX1;PITX2;PITX3	>tr|D6R955|D6R955_HUMAN Pituitary homeobox 1 (Fragment) OS=Homo sapiens GN=PITX1 PE=1 SV=1;>tr|D6RBG8|D6RBG8_HUMAN Pituitary homeobox 2 (Fragment) OS=Homo sapiens GN=PITX2 PE=4 SV=1;>tr|D6R9U1|D6R9U1_HUMAN Pituitary homeobox 1 (Fragment) OS=Homo sapiens GN	11	1	1	1	1	1	1	1	1	1	1	1	1	1	1	1	0	0	0	0	0	0	0	0	1	0	0	0	1	1	1	1	1	1	1	1	1	1	1	1	0	0
Q92802;Q92802-2;D6R968;B4DPY1;Q92802-3	Q92802;Q92802-2;D6R968;B4DPY1;Q92802-3	2;2;2;1;1	2;2;2;1;1	2;2;2;1;1	NEDD4-binding protein 2-like 2	N4BP2L2	>sp|Q92802|N42L2_HUMAN NEDD4-binding protein 2-like 2 OS=Homo sapiens GN=N4BP2L2 PE=1 SV=1;>sp|Q92802-2|N42L2_HUMAN Isoform 2 of NEDD4-binding protein 2-like 2 OS=Homo sapiens GN=N4BP2L2;>tr|D6R968|D6R968_HUMAN NEDD4-binding protein 2-like 2 (Fragment) OS=	5	2	2	2	2	1	1	2	1	1	1	1	0	2	0	0	0	0	0	0	0	0	1	0	0	0	0	0	2	1	1	2	1	1	1	1	0	2	0	0	0	0
D6R983;D6RDN9;Q15119-2;Q15119;D6RGV8;D6RHG2;D6RJH7	D6R983;D6RDN9;Q15119-2;Q15119;D6RGV8;D6RHG2;D6RJH7	3;3;3;3;2;2;2	3;3;3;3;2;2;2	3;3;3;3;2;2;2	[Pyruvate dehydrogenase [lipoamide]] kinase isozyme 2, mitochondrial	PDK2	>tr|D6R983|D6R983_HUMAN [Pyruvate dehydrogenase (acetyl-transferring)] kinase isozyme 2, mitochondrial (Fragment) OS=Homo sapiens GN=PDK2 PE=4 SV=2;>tr|D6RDN9|D6RDN9_HUMAN [Pyruvate dehydrogenase (acetyl-transferring)] kinase isozyme 2, mitochondrial (Frag	7	3	3	3	3	1	1	3	3	2	3	3	3	2	2	2	0	0	0	0	0	0	0	0	0	0	0	0	3	1	1	3	3	2	3	3	3	2	2	2	0	0
P78314-2;D6RC64;D6RAB4;D6R995;D6RER9;D6RBL6;P78314;P78314-3;P78314-4	P78314-2;D6RC64;D6RAB4;D6R995;D6RER9;D6RBL6;P78314;P78314-3;P78314-4	1;1;1;1;1;1;1;1;1	1;1;1;1;1;1;1;1;1	1;1;1;1;1;1;1;1;1	SH3 domain-binding protein 2	SH3BP2	>sp|P78314-2|3BP2_HUMAN Isoform 2 of SH3 domain-binding protein 2 OS=Homo sapiens GN=SH3BP2;>tr|D6RC64|D6RC64_HUMAN SH3 domain-binding protein 2 (Fragment) OS=Homo sapiens GN=SH3BP2 PE=4 SV=1;>tr|D6RAB4|D6RAB4_HUMAN SH3 domain-binding protein 2 (Fragment)	9	1	1	1	1	0	0	0	0	0	0	0	0	0	0	1	0	0	0	0	0	0	0	0	0	0	0	0	1	0	0	0	0	0	0	0	0	0	0	1	0	0
D6R9H7;E7EQ97;E7EPU7;P05496;Q06055;P48201;Q06055-3;Q06055-2;I3L0Y5	D6R9H7;E7EQ97;E7EPU7;P05496;Q06055;P48201;Q06055-3;Q06055-2;I3L0Y5	2;2;2;2;2;2;2;2;1	2;2;2;2;2;2;2;2;1	2;2;2;2;2;2;2;2;1	ATP synthase lipid-binding protein, mitochondrial	ATP5G1;ATP5G2;ATP5G3	>tr|D6R9H7|D6R9H7_HUMAN ATP synthase F(0) complex subunit C1, mitochondrial OS=Homo sapiens GN=ATP5G1 PE=4 SV=1;>tr|E7EQ97|E7EQ97_HUMAN ATP synthase F(0) complex subunit C1, mitochondrial OS=Homo sapiens GN=ATP5G1 PE=3 SV=1;>tr|E7EPU7|E7EPU7_HUMAN ATP synt	9	2	2	2	2	2	2	2	2	1	2	2	0	2	2	2	1	0	0	0	0	1	1	1	1	0	1	1	2	2	2	2	2	1	2	2	0	2	2	2	1	0
D6R9K1;D6RB31;D6RCP3;D6RIU2;D6RDP6;H0Y8T9;Q9NY35-3;D6RHU6;D6RDY1;D6RA76;Q9NY35-2;D6RC11;D6R9S8;D6RCE6;D6RFX6;D6RDI6;D6RCR8;Q9NY35	D6R9K1;D6RB31;D6RCP3;D6RIU2;D6RDP6;H0Y8T9;Q9NY35-3;D6RHU6;D6RDY1;D6RA76;Q9NY35-2;D6RC11;D6R9S8;D6RCE6;D6RFX6;D6RDI6;D6RCR8;Q9NY35	1;1;1;1;1;1;1;1;1;1;1;1;1;1;1;1;1;1	1;1;1;1;1;1;1;1;1;1;1;1;1;1;1;1;1;1	1;1;1;1;1;1;1;1;1;1;1;1;1;1;1;1;1;1	Claudin domain-containing protein 1	CLDND1	>tr|D6R9K1|D6R9K1_HUMAN Claudin domain-containing protein 1 OS=Homo sapiens GN=CLDND1 PE=4 SV=1;>tr|D6RB31|D6RB31_HUMAN Claudin domain-containing protein 1 (Fragment) OS=Homo sapiens GN=CLDND1 PE=4 SV=1;>tr|D6RCP3|D6RCP3_HUMAN Claudin domain-containing pro	18	1	1	1	0	0	0	1	1	0	1	1	0	0	0	0	0	0	0	0	0	0	0	0	0	0	0	0	0	0	0	1	1	0	1	1	0	0	0	0	0	0
D6RF72;D6R9S7;D6R9M9;D6RHE3;D6RDB0;D6R9X6;Q96GZ6-6;Q96GZ6-7;Q96GZ6-5;Q96GZ6-9;Q96GZ6-2;Q96GZ6	D6RF72;D6R9S7;D6R9M9;D6RHE3;D6RDB0;D6R9X6;Q96GZ6-6;Q96GZ6-7;Q96GZ6-5;Q96GZ6-9;Q96GZ6-2;Q96GZ6	1;1;1;1;1;1;1;1;1;1;1;1	1;1;1;1;1;1;1;1;1;1;1;1	1;1;1;1;1;1;1;1;1;1;1;1	Solute carrier family 41 member 3	SLC41A3	>tr|D6RF72|D6RF72_HUMAN Solute carrier family 41 member 3 (Fragment) OS=Homo sapiens GN=SLC41A3 PE=4 SV=1;>tr|D6R9S7|D6R9S7_HUMAN Solute carrier family 41 member 3 (Fragment) OS=Homo sapiens GN=SLC41A3 PE=4 SV=1;>tr|D6R9M9|D6R9M9_HUMAN Solute carrier famil	12	1	1	1	1	0	1	1	1	1	1	1	1	1	1	0	0	0	0	0	0	0	0	0	0	0	0	0	1	0	1	1	1	1	1	1	1	1	1	0	0	0
E7ESU6;D6R9Q7;Q8NBW4-2;Q8NBW4;D6R9X0;D6RER8;D6RG31;D6RHF5;Q8NBW4-4;Q8NBW4-3	E7ESU6;D6R9Q7;Q8NBW4-2;Q8NBW4;D6R9X0;D6RER8;D6RG31;D6RHF5;Q8NBW4-4;Q8NBW4-3	2;2;2;2;1;1;1;1;1;1	2;2;2;2;1;1;1;1;1;1	2;2;2;2;1;1;1;1;1;1	Putative sodium-coupled neutral amino acid transporter 9	SLC38A9	>tr|E7ESU6|E7ESU6_HUMAN Putative sodium-coupled neutral amino acid transporter 9 (Fragment) OS=Homo sapiens GN=SLC38A9 PE=1 SV=1;>tr|D6R9Q7|D6R9Q7_HUMAN Putative sodium-coupled neutral amino acid transporter 9 (Fragment) OS=Homo sapiens GN=SLC38A9 PE=1 SV=	10	2	2	2	1	1	1	2	1	1	1	1	2	1	1	1	0	0	0	0	1	0	0	0	0	0	0	0	1	1	1	2	1	1	1	1	2	1	1	1	0	0
D6RIZ4;D6RA47;Q14728;D6RE79;D6R9N3	D6RIZ4;D6RA47;Q14728;D6RE79;D6R9N3	2;2;2;2;1	2;2;2;2;1	2;2;2;2;1	Major facilitator superfamily domain-containing protein 10	MFSD10	>tr|D6RIZ4|D6RIZ4_HUMAN Major facilitator superfamily domain-containing protein 10 OS=Homo sapiens GN=MFSD10 PE=4 SV=1;>tr|D6RA47|D6RA47_HUMAN Major facilitator superfamily domain-containing protein 10 OS=Homo sapiens GN=MFSD10 PE=4 SV=1;>sp|Q14728|MFS10_H	5	2	2	2	1	2	1	1	1	2	2	1	2	1	1	1	0	0	0	0	0	0	0	0	0	0	0	1	1	2	1	1	1	2	2	1	2	1	1	1	0	0
D6RA96;Q9NZ71-8;Q9NZ71-4;Q9NZ71;Q9NZ71-7;Q9NZ71-6;Q9NZ71-2;F6WH68;X6R5I7;Q9NZ71-9	D6RA96;Q9NZ71-8;Q9NZ71-4;Q9NZ71;Q9NZ71-7;Q9NZ71-6;Q9NZ71-2;F6WH68;X6R5I7;Q9NZ71-9	2;2;2;2;2;2;2;2;1;1	2;2;2;2;2;2;2;2;1;1	2;2;2;2;2;2;2;2;1;1	Regulator of telomere elongation helicase 1	RTEL1-TNFRSF6B;RTEL1	>tr|D6RA96|D6RA96_HUMAN Protein RTEL1-TNFRSF6B OS=Homo sapiens GN=RTEL1-TNFRSF6B PE=4 SV=1;>sp|Q9NZ71-8|RTEL1_HUMAN Isoform 8 of Regulator of telomere elongation helicase 1 OS=Homo sapiens GN=RTEL1;>sp|Q9NZ71-4|RTEL1_HUMAN Isoform 4 of Regulator of telomer	10	2	2	2	0	1	1	0	0	0	0	0	0	1	1	1	0	0	0	0	0	0	0	0	0	0	0	0	0	1	1	0	0	0	0	0	0	1	1	1	0	0
D6RAF2;Q6PIY7-2;Q6PIY7	D6RAF2;Q6PIY7-2;Q6PIY7	6;6;6	6;6;6	6;6;6	Poly(A) RNA polymerase GLD2	PAPD4	>tr|D6RAF2|D6RAF2_HUMAN Poly(A) RNA polymerase GLD2 OS=Homo sapiens GN=PAPD4 PE=1 SV=1;>sp|Q6PIY7-2|GLD2_HUMAN Isoform 2 of Poly(A) RNA polymerase GLD2 OS=Homo sapiens GN=PAPD4;>sp|Q6PIY7|GLD2_HUMAN Poly(A) RNA polymerase GLD2 OS=Homo sapiens GN=PAPD4 PE=1	3	6	6	6	3	3	4	4	2	3	4	4	5	4	3	4	0	1	1	1	1	2	1	1	2	0	0	0	3	3	4	4	2	3	4	4	5	4	3	4	0	1
D6RE58;D6RB73;D6RHG0;P78383;P78383-2;D6RG34;D6R9G9;D6R981	D6RE58;D6RB73;D6RHG0;P78383;P78383-2;D6RG34;D6R9G9;D6R981	3;3;3;3;3;2;2;2	3;3;3;3;3;2;2;2	3;3;3;3;3;2;2;2	Solute carrier family 35 member B1	SLC35B1	>tr|D6RE58|D6RE58_HUMAN Solute carrier family 35 member B1 (Fragment) OS=Homo sapiens GN=SLC35B1 PE=4 SV=1;>tr|D6RB73|D6RB73_HUMAN Solute carrier family 35 member B1 (Fragment) OS=Homo sapiens GN=SLC35B1 PE=4 SV=1;>tr|D6RHG0|D6RHG0_HUMAN Solute carrier fam	8	3	3	3	0	2	2	2	0	2	2	2	2	1	2	2	0	0	0	0	0	0	0	0	0	0	0	0	0	2	2	2	0	2	2	2	2	1	2	2	0	0
Q5JS54-3;D6RB92;Q5JS54;Q5JS54-2;D6REN3;E2QRC7;H7C465	Q5JS54-3;D6RB92;Q5JS54;Q5JS54-2;D6REN3;E2QRC7;H7C465	4;4;4;4;3;3;3	4;4;4;4;3;3;3	4;4;4;4;3;3;3	Proteasome assembly chaperone 4	PSMG4	>sp|Q5JS54-3|PSMG4_HUMAN Isoform 3 of Proteasome assembly chaperone 4 OS=Homo sapiens GN=PSMG4;>tr|D6RB92|D6RB92_HUMAN Proteasome assembly chaperone 4 OS=Homo sapiens GN=PSMG4 PE=4 SV=1;>sp|Q5JS54|PSMG4_HUMAN Proteasome assembly chaperone 4 OS=Homo sapiens	7	4	4	4	2	3	3	2	1	2	1	1	1	2	2	2	2	1	2	0	1	1	0	1	1	1	0	1	2	3	3	2	1	2	1	1	1	2	2	2	2	1
D6RBR6;D6RFG3;D6REL6;Q9H201-2;I6L9I8;Q9H201	D6RBR6;D6RFG3;D6REL6;Q9H201-2;I6L9I8;Q9H201	2;2;2;2;2;2	1;1;1;1;1;1	1;1;1;1;1;1	Epsin-3	EPN3	>tr|D6RBR6|D6RBR6_HUMAN Epsin-3 (Fragment) OS=Homo sapiens GN=EPN3 PE=4 SV=1;>tr|D6RFG3|D6RFG3_HUMAN Epsin-3 (Fragment) OS=Homo sapiens GN=EPN3 PE=4 SV=1;>tr|D6REL6|D6REL6_HUMAN Epsin-3 (Fragment) OS=Homo sapiens GN=EPN3 PE=4 SV=1;>sp|Q9H201-2|EPN3_HUMAN I	6	2	1	1	2	2	2	2	2	2	1	2	2	2	2	2	1	1	2	1	1	2	1	2	1	1	1	2	1	1	1	1	1	1	1	1	1	1	1	1	1	1
D6RBS5;Q8IZ81;D6RHX2;V9GY58	D6RBS5;Q8IZ81;D6RHX2	9;9;5;2	9;9;5;2	9;9;5;2	ELMO domain-containing protein 2	ELMOD2	>tr|D6RBS5|D6RBS5_HUMAN ELMO domain-containing protein 2 (Fragment) OS=Homo sapiens GN=ELMOD2 PE=1 SV=3;>sp|Q8IZ81|ELMD2_HUMAN ELMO domain-containing protein 2 OS=Homo sapiens GN=ELMOD2 PE=1 SV=1;>tr|D6RHX2|D6RHX2_HUMAN ELMO domain-containing protein 2 (Fr	4	9	9	9	6	6	5	9	8	5	6	8	7	4	7	3	0	0	0	0	0	0	1	0	1	0	0	0	6	6	5	9	8	5	6	8	7	4	7	3	0	0
D6RC56;D6RFY7;D6REB9;Q8N5Z0;Q8N5Z0-2	D6RC56;D6RFY7;D6REB9;Q8N5Z0;Q8N5Z0-2	2;2;2;2;2	2;2;2;2;2	2;2;2;2;2	Kynurenine/alpha-aminoadipate aminotransferase, mitochondrial	AADAT	>tr|D6RC56|D6RC56_HUMAN Kynurenine/alpha-aminoadipate aminotransferase, mitochondrial (Fragment) OS=Homo sapiens GN=AADAT PE=4 SV=1;>tr|D6RFY7|D6RFY7_HUMAN Kynurenine/alpha-aminoadipate aminotransferase, mitochondrial (Fragment) OS=Homo sapiens GN=AADAT PE	5	2	2	2	2	1	2	0	1	1	1	1	1	0	1	1	0	0	0	0	0	0	0	0	0	0	0	0	2	1	2	0	1	1	1	1	1	0	1	1	0	0
O95379-3;O95379-2;O95379;D6RCM8;O95379-4;E5RIJ3	O95379-3;O95379-2;O95379;D6RCM8;O95379-4;E5RIJ3	2;2;2;2;2;1	2;2;2;2;2;1	2;2;2;2;2;1	Tumor necrosis factor alpha-induced protein 8	TNFAIP8	>sp|O95379-3|TFIP8_HUMAN Isoform 3 of Tumor necrosis factor alpha-induced protein 8 OS=Homo sapiens GN=TNFAIP8;>sp|O95379-2|TFIP8_HUMAN Isoform 2 of Tumor necrosis factor alpha-induced protein 8 OS=Homo sapiens GN=TNFAIP8;>sp|O95379|TFIP8_HUMAN Tumor necro	6	2	2	2	2	2	2	1	2	1	2	2	1	2	2	2	2	2	1	1	2	1	2	2	2	2	2	2	2	2	2	1	2	1	2	2	1	2	2	2	2	2
D6RCU0;Q9H5J4;D6RBP4;D6RHI2	D6RCU0;Q9H5J4;D6RBP4;D6RHI2	2;2;1;1	2;2;1;1	2;2;1;1	Elongation of very long chain fatty acids protein 6	ELOVL6	>tr|D6RCU0|D6RCU0_HUMAN Elongation of very long chain fatty acids protein (Fragment) OS=Homo sapiens GN=ELOVL6 PE=3 SV=3;>sp|Q9H5J4|ELOV6_HUMAN Elongation of very long chain fatty acids protein 6 OS=Homo sapiens GN=ELOVL6 PE=1 SV=1;>tr|D6RBP4|D6RBP4_HUMAN	4	2	2	2	2	2	1	0	1	1	1	2	2	2	2	2	0	0	0	0	0	0	0	0	0	0	0	0	2	2	1	0	1	1	1	2	2	2	2	2	0	0
Q8NA72-2;D6RDG4;Q8NA72-3;Q8NA72;D6RBC1	Q8NA72-2;D6RDG4;Q8NA72-3;Q8NA72;D6RBC1	5;5;5;5;4	5;5;5;5;4	5;5;5;5;4	Centrosomal protein POC5	POC5	>sp|Q8NA72-2|POC5_HUMAN Isoform 2 of Centrosomal protein POC5 OS=Homo sapiens GN=POC5;>tr|D6RDG4|D6RDG4_HUMAN Centrosomal protein POC5 OS=Homo sapiens GN=POC5 PE=1 SV=1;>sp|Q8NA72-3|POC5_HUMAN Isoform 3 of Centrosomal protein POC5 OS=Homo sapiens GN=POC5;>	5	5	5	5	3	2	2	3	3	2	2	2	1	2	3	3	2	2	2	2	2	2	3	4	4	1	0	1	3	2	2	3	3	2	2	2	1	2	3	3	2	2
D6RDX7;Q6PCB8-2;Q6PCB8	D6RDX7;Q6PCB8-2;Q6PCB8	4;4;4	4;4;4	4;4;4	Embigin	EMB	>tr|D6RDX7|D6RDX7_HUMAN Embigin OS=Homo sapiens GN=EMB PE=4 SV=1;>sp|Q6PCB8-2|EMB_HUMAN Isoform 2 of Embigin OS=Homo sapiens GN=EMB;>sp|Q6PCB8|EMB_HUMAN Embigin OS=Homo sapiens GN=EMB PE=1 SV=1	3	4	4	4	0	0	1	0	0	1	0	0	0	0	0	1	2	1	1	0	0	1	0	1	1	2	2	2	0	0	1	0	0	1	0	0	0	0	0	1	2	1
Q9H173;D6REA1;D6RIU8;A0RZB6;D6RG16;D6RBP7;D6RAI3	Q9H173;D6REA1	10;10;2;1;1;1;1	10;10;2;1;1;1;1	10;10;2;1;1;1;1	Nucleotide exchange factor SIL1	SIL1	>sp|Q9H173|SIL1_HUMAN Nucleotide exchange factor SIL1 OS=Homo sapiens GN=SIL1 PE=1 SV=1;>tr|D6REA1|D6REA1_HUMAN Nucleotide exchange factor SIL1 OS=Homo sapiens GN=SIL1 PE=1 SV=1	7	10	10	10	5	5	8	5	5	6	7	6	5	7	7	6	3	6	7	7	6	6	8	6	7	7	8	7	5	5	8	5	5	6	7	6	5	7	7	6	3	6
D6REL0;Q9NRR3	D6REL0;Q9NRR3	1;1	1;1	1;1	CDC42 small effector protein 2	CDC42SE2	>tr|D6REL0|D6REL0_HUMAN CDC42 small effector protein 2 OS=Homo sapiens GN=CDC42SE2 PE=4 SV=1;>sp|Q9NRR3|C42S2_HUMAN CDC42 small effector protein 2 OS=Homo sapiens GN=CDC42SE2 PE=1 SV=1	2	1	1	1	0	0	1	1	1	1	0	0	1	1	1	1	0	0	0	0	0	0	0	0	0	0	0	0	0	0	1	1	1	1	0	0	1	1	1	1	0	0
D6REL5;Q6UWZ7;A0A087WZ78;A0A087WXK1	D6REL5;Q6UWZ7;A0A087WZ78	6;6;3;1	6;6;3;1	2;2;0;0	BRCA1-A complex subunit Abraxas	FAM175A	>tr|D6REL5|D6REL5_HUMAN BRCA1-A complex subunit Abraxas OS=Homo sapiens GN=FAM175A PE=1 SV=1;>sp|Q6UWZ7|F175A_HUMAN BRCA1-A complex subunit Abraxas OS=Homo sapiens GN=FAM175A PE=1 SV=2;>tr|A0A087WZ78|A0A087WZ78_HUMAN BRCA1-A complex subunit Abraxas (Fragme	4	6	6	2	2	3	3	1	1	2	3	2	2	3	2	0	0	2	3	3	4	1	3	2	2	0	0	1	2	3	3	1	1	2	3	2	2	3	2	0	0	2
D6RGI3;Q9NVA2;D6RER5;Q9NVA2-2;D6RDU5;H0Y961;D6RDP1;D6R9Y6;H0Y9G8	D6RGI3;Q9NVA2;D6RER5;Q9NVA2-2;D6RDU5	23;23;23;21;19;8;6;6;2	23;23;23;21;19;8;6;6;2	13;13;13;11;9;2;5;5;2	Septin-11	SEPT11	>tr|D6RGI3|D6RGI3_HUMAN Septin 11, isoform CRA_b OS=Homo sapiens GN=SEPT11 PE=1 SV=1;>sp|Q9NVA2|SEP11_HUMAN Septin-11 OS=Homo sapiens GN=SEPT11 PE=1 SV=3;>tr|D6RER5|D6RER5_HUMAN Septin-11 OS=Homo sapiens GN=SEPT11 PE=1 SV=1;>sp|Q9NVA2-2|SEP11_HUMAN Isoform	9	23	23	13	18	20	20	15	15	17	16	16	12	20	18	17	19	20	20	18	19	20	19	17	17	17	18	17	18	20	20	15	15	17	16	16	12	20	18	17	19	20
O94979-4;O94979;D6REX3;O94979-6;O94979-3;O94979-10;O94979-9;O94979-2;O94979-8;O94979-7;H7BXG7;D6RHZ5;O94979-5;H0Y8V7;H0Y9K1;H0Y8W8;H0Y9T9;H0YAF5;D6RBT0;D6RHE8;D6RE64;D6RCQ9;H0Y9V3	O94979-4;O94979;D6REX3;O94979-6;O94979-3;O94979-10;O94979-9;O94979-2;O94979-8;O94979-7;H7BXG7;D6RHZ5;O94979-5	36;36;36;35;35;35;35;35;35;29;29;28;18;13;10;7;5;3;2;2;2;2;1	36;36;36;35;35;35;35;35;35;29;29;28;18;13;10;7;5;3;2;2;2;2;1	17;17;17;16;16;16;16;16;16;10;10;9;9;0;0;7;5;3;2;2;2;2;1	Protein transport protein Sec31A	SEC31A	>sp|O94979-4|SC31A_HUMAN Isoform 4 of Protein transport protein Sec31A OS=Homo sapiens GN=SEC31A;>sp|O94979|SC31A_HUMAN Protein transport protein Sec31A OS=Homo sapiens GN=SEC31A PE=1 SV=3;>tr|D6REX3|D6REX3_HUMAN Protein transport protein Sec31A OS=Homo sa	23	36	36	17	29	29	31	25	26	28	24	23	23	31	28	28	17	19	18	21	20	18	27	25	24	15	19	16	29	29	31	25	26	28	24	23	23	31	28	28	17	19
D6REX9;Q8N960-2;Q8N960;F8VRV0;D6R8Z4;Q8N960-3	D6REX9;Q8N960-2;Q8N960;F8VRV0;D6R8Z4;Q8N960-3	2;2;2;1;1;1	2;2;2;1;1;1	2;2;2;1;1;1	Centrosomal protein of 120 kDa	CEP120	>tr|D6REX9|D6REX9_HUMAN Centrosomal protein of 120 kDa (Fragment) OS=Homo sapiens GN=CEP120 PE=4 SV=2;>sp|Q8N960-2|CE120_HUMAN Isoform 2 of Centrosomal protein of 120 kDa OS=Homo sapiens GN=CEP120;>sp|Q8N960|CE120_HUMAN Centrosomal protein of 120 kDa OS=Ho	6	2	2	2	0	1	0	0	0	0	0	1	1	0	1	0	0	0	0	0	0	0	0	0	0	0	0	0	0	1	0	0	0	0	0	1	1	0	1	0	0	0
D6RF48;Q9P2W9;D6RD65;D6RC71;H0YAL4	D6RF48;Q9P2W9	13;13;6;5;5	13;13;6;5;5	13;13;6;5;5	Syntaxin-18	STX18	>tr|D6RF48|D6RF48_HUMAN Syntaxin-18 OS=Homo sapiens GN=STX18 PE=1 SV=1;>sp|Q9P2W9|STX18_HUMAN Syntaxin-18 OS=Homo sapiens GN=STX18 PE=1 SV=1	5	13	13	13	12	10	9	9	9	9	12	9	10	11	11	11	1	2	1	1	0	0	0	3	2	1	2	2	12	10	9	9	9	9	12	9	10	11	11	11	1	2
D6RFG7;Q96NX9-2;Q96NX9;A0A087WTT5;Q96NX9-4	D6RFG7;Q96NX9-2;Q96NX9	3;3;3;1;1	1;1;1;1;1	1;1;1;1;1	Dachshund homolog 2	DACH2	>tr|D6RFG7|D6RFG7_HUMAN Dachshund homolog 2 OS=Homo sapiens GN=DACH2 PE=4 SV=1;>sp|Q96NX9-2|DACH2_HUMAN Isoform 2 of Dachshund homolog 2 OS=Homo sapiens GN=DACH2;>sp|Q96NX9|DACH2_HUMAN Dachshund homolog 2 OS=Homo sapiens GN=DACH2 PE=2 SV=1	5	3	1	1	3	2	2	1	3	1	3	1	2	2	1	2	1	1	1	1	1	1	0	1	1	1	1	0	1	0	0	1	1	0	1	1	0	1	0	0	0	0
P27707;D6RFG8;D6RCP9;D6RG38	P27707;D6RFG8;D6RCP9	9;9;6;1	9;9;6;1	9;9;6;1	Deoxycytidine kinase	DCK	>sp|P27707|DCK_HUMAN Deoxycytidine kinase OS=Homo sapiens GN=DCK PE=1 SV=1;>tr|D6RFG8|D6RFG8_HUMAN Deoxycytidine kinase OS=Homo sapiens GN=DCK PE=1 SV=1;>tr|D6RCP9|D6RCP9_HUMAN Deoxycytidine kinase OS=Homo sapiens GN=DCK PE=1 SV=1	4	9	9	9	6	6	5	3	6	6	5	4	4	5	4	7	2	3	1	1	1	1	1	2	1	1	1	2	6	6	5	3	6	6	5	4	4	5	4	7	2	3
Q2TB18;D6RG30;Q2TB18-2;D6R9W5;D6RJF1;D6RGH3	Q2TB18;D6RG30;Q2TB18-2	7;7;6;2;2;2	7;7;6;2;2;2	7;7;6;2;2;2	Protein asteroid homolog 1	ASTE1	>sp|Q2TB18|ASTE1_HUMAN Protein asteroid homolog 1 OS=Homo sapiens GN=ASTE1 PE=2 SV=1;>tr|D6RG30|D6RG30_HUMAN Asteroid homolog 1 (Drosophila), isoform CRA_c OS=Homo sapiens GN=ASTE1 PE=4 SV=1;>sp|Q2TB18-2|ASTE1_HUMAN Isoform 2 of Protein asteroid homolog 1	6	7	7	7	5	5	5	3	4	3	5	3	3	3	4	4	0	0	0	0	0	0	2	2	1	0	0	0	5	5	5	3	4	3	5	3	3	3	4	4	0	0
D6RGJ2;Q8NFZ5;Q8NFZ5-2	D6RGJ2;Q8NFZ5	3;2;1	3;2;1	3;2;1	TNFAIP3-interacting protein 2	TNIP2	>tr|D6RGJ2|D6RGJ2_HUMAN TNFAIP3-interacting protein 2 OS=Homo sapiens GN=TNIP2 PE=4 SV=1;>sp|Q8NFZ5|TNIP2_HUMAN TNFAIP3-interacting protein 2 OS=Homo sapiens GN=TNIP2 PE=1 SV=1	3	3	3	3	2	1	1	1	1	1	1	1	1	1	1	1	0	1	0	0	0	0	0	1	1	1	1	0	2	1	1	1	1	1	1	1	1	1	1	1	0	1
P14406;D6RIE3;D6RGV5;H0UI06;D6R9C3	P14406;D6RIE3;D6RGV5;H0UI06;D6R9C3	2;2;2;2;1	2;2;2;2;1	2;2;2;2;1	Cytochrome c oxidase subunit 7A2, mitochondrial	COX7A2	>sp|P14406|CX7A2_HUMAN Cytochrome c oxidase subunit 7A2, mitochondrial OS=Homo sapiens GN=COX7A2 PE=1 SV=1;>tr|D6RIE3|D6RIE3_HUMAN Uncharacterized protein OS=Homo sapiens GN=COX7A2 PE=1 SV=1;>tr|D6RGV5|D6RGV5_HUMAN Cytochrome c oxidase subunit 7A2, mitocho	5	2	2	2	2	2	2	2	2	2	2	2	2	2	2	2	0	0	0	0	0	0	0	0	0	0	0	1	2	2	2	2	2	2	2	2	2	2	2	2	0	0
D6RHC4	D6RHC4	16	1	1		ANKHD1	>tr|D6RHC4|D6RHC4_HUMAN Ankyrin repeat and KH domain-containing protein 1 (Fragment) OS=Homo sapiens GN=ANKHD1 PE=1 SV=1	1	16	1	1	13	8	10	8	9	10	8	9	6	10	11	9	12	13	14	14	14	15	11	11	12	10	11	14	1	0	0	0	0	0	0	0	0	0	1	0	1	1
D6RHD3;Q9BS16;D6RJF0;H0Y9K8;D6RC76;D6RBN6;D6RAX0	D6RHD3;Q9BS16;D6RJF0	6;6;5;2;2;1;1	6;6;5;2;2;1;1	6;6;5;2;2;1;1	Centromere protein K	CENPK	>tr|D6RHD3|D6RHD3_HUMAN Centromere protein K OS=Homo sapiens GN=CENPK PE=4 SV=1;>sp|Q9BS16|CENPK_HUMAN Centromere protein K OS=Homo sapiens GN=CENPK PE=1 SV=1;>tr|D6RJF0|D6RJF0_HUMAN Centromere protein K OS=Homo sapiens GN=CENPK PE=4 SV=1	7	6	6	6	2	3	4	3	1	2	2	3	2	3	3	3	2	2	3	4	2	2	1	2	3	1	2	0	2	3	4	3	1	2	2	3	2	3	3	3	2	2
Q9UL40;D6RJ07;Q9UL40-3;Q9UL40-2;B7Z4J8;B7Z4N4	Q9UL40;D6RJ07;Q9UL40-3;Q9UL40-2	11;11;9;9;5;4	11;11;9;9;5;4	3;3;3;3;3;2	Zinc finger protein 346	ZNF346	>sp|Q9UL40|ZN346_HUMAN Zinc finger protein 346 OS=Homo sapiens GN=ZNF346 PE=1 SV=1;>tr|D6RJ07|D6RJ07_HUMAN Zinc finger protein 346 OS=Homo sapiens GN=ZNF346 PE=1 SV=1;>sp|Q9UL40-3|ZN346_HUMAN Isoform 3 of Zinc finger protein 346 OS=Homo sapiens GN=ZNF346;>	6	11	11	3	8	9	9	9	7	8	8	8	7	8	8	7	1	3	3	1	4	2	5	6	5	0	2	1	8	9	9	9	7	8	8	8	7	8	8	7	1	3
D6RJG9;Q9Y5W7-2;Q9Y5W7-3;Q9Y5W7-4;Q9Y5W7;D6RDH9;H0Y926;Q5JRQ0	D6RJG9;Q9Y5W7-2;Q9Y5W7-3;Q9Y5W7-4;Q9Y5W7;D6RDH9;H0Y926;Q5JRQ0	6;6;6;6;6;5;3;3	6;6;6;6;6;5;3;3	6;6;6;6;6;5;3;3	Sorting nexin-14	SNX14	>tr|D6RJG9|D6RJG9_HUMAN Sorting nexin-14 (Fragment) OS=Homo sapiens GN=SNX14 PE=4 SV=1;>sp|Q9Y5W7-2|SNX14_HUMAN Isoform 2 of Sorting nexin-14 OS=Homo sapiens GN=SNX14;>sp|Q9Y5W7-3|SNX14_HUMAN Isoform 3 of Sorting nexin-14 OS=Homo sapiens GN=SNX14;>sp|Q9Y5W	8	6	6	6	3	3	4	4	4	5	5	5	4	4	4	3	0	0	0	0	0	0	0	0	0	0	0	0	3	3	4	4	4	5	5	5	4	4	4	3	0	0
Q9P1Y5;D6W648;Q9P1Y5-2	Q9P1Y5;D6W648;Q9P1Y5-2	2;2;2	2;2;2	2;2;2	Calmodulin-regulated spectrin-associated protein 3	CAMSAP3;hCG_2004001	>sp|Q9P1Y5|CAMP3_HUMAN Calmodulin-regulated spectrin-associated protein 3 OS=Homo sapiens GN=CAMSAP3 PE=1 SV=2;>tr|D6W648|D6W648_HUMAN Calmodulin-regulated spectrin-associated protein 3 OS=Homo sapiens GN=CAMSAP3 PE=4 SV=1;>sp|Q9P1Y5-2|CAMP3_HUMAN Isoform	3	2	2	2	1	0	0	1	1	0	1	0	0	0	0	0	0	0	0	0	0	0	0	0	0	0	0	0	1	0	0	1	1	0	1	0	0	0	0	0	0	0
E2QRF9;O75496;H7C608;C9K0U5	E2QRF9;O75496;H7C608	9;9;7;3	9;9;7;3	9;9;7;3	Geminin	GMNN	>tr|E2QRF9|E2QRF9_HUMAN Geminin (Fragment) OS=Homo sapiens GN=GMNN PE=1 SV=1;>sp|O75496|GEMI_HUMAN Geminin OS=Homo sapiens GN=GMNN PE=1 SV=1;>tr|H7C608|H7C608_HUMAN Geminin (Fragment) OS=Homo sapiens GN=GMNN PE=1 SV=1	4	9	9	9	7	7	4	5	6	5	5	4	3	6	5	5	7	6	7	5	6	7	7	7	7	4	6	6	7	7	4	5	6	5	5	4	3	6	5	5	7	6
P52435;F6S314;E2QRJ6;D6RAG0;E7EP90;Q9H1A7;Q9GZM3;A6NFM0;E7EWC6;Q9GZM3-2;F8WF84;H0Y980	P52435;F6S314;E2QRJ6;D6RAG0;E7EP90;Q9H1A7;Q9GZM3;A6NFM0;E7EWC6;Q9GZM3-2;F8WF84;H0Y980	4;4;4;3;3;3;3;3;3;2;2;2	4;4;4;3;3;3;3;3;3;2;2;2	4;4;4;3;3;3;3;3;3;2;2;2	DNA-directed RNA polymerase II subunit RPB11-a;DNA-directed RNA polymerase II subunit RPB11-b2;DNA-directed RNA polymerase II subunit RPB11-b1	POLR2J;POLR2J3;POLR2J2	>sp|P52435|RPB11_HUMAN DNA-directed RNA polymerase II subunit RPB11-a OS=Homo sapiens GN=POLR2J PE=1 SV=1;>tr|F6S314|F6S314_HUMAN DNA-directed RNA polymerase II subunit RPB11-a OS=Homo sapiens GN=POLR2J PE=4 SV=1;>tr|E2QRJ6|E2QRJ6_HUMAN DNA-directed RNA po	12	4	4	4	4	2	3	3	4	4	2	3	3	2	3	3	0	2	2	1	3	2	1	2	2	1	1	2	4	2	3	3	4	4	2	3	3	2	3	3	0	2
E3W980;Q8TDG4	E3W980;Q8TDG4	2;2	2;2	2;2	Helicase POLQ-like	HELQ	>tr|E3W980|E3W980_HUMAN Helicase POLQ-like OS=Homo sapiens GN=HELQ PE=4 SV=1;>sp|Q8TDG4|HELQ_HUMAN Helicase POLQ-like OS=Homo sapiens GN=HELQ PE=1 SV=2	2	2	2	2	0	1	1	0	0	0	0	0	0	1	1	1	0	1	1	1	2	1	1	1	1	0	0	0	0	1	1	0	0	0	0	0	0	1	1	1	0	1
E3W994;J3KR49;O75122	E3W994;J3KR49;O75122	43;42;42	2;2;2	2;2;2	CLIP-associating protein 2	CLASP2	>tr|E3W994|E3W994_HUMAN CLIP-associating protein 2 OS=Homo sapiens GN=CLASP2 PE=1 SV=2;>tr|J3KR49|J3KR49_HUMAN CLIP-associating protein 2 OS=Homo sapiens GN=CLASP2 PE=1 SV=1;>sp|O75122|CLAP2_HUMAN CLIP-associating protein 2 OS=Homo sapiens GN=CLASP2 PE=1 S	3	43	2	2	33	31	28	28	28	30	19	23	23	31	30	26	27	33	31	27	28	25	29	30	26	20	25	26	2	2	2	2	2	2	1	2	2	2	1	1	1	2
E5RFG2;Q9NTN9-3;Q9NTN9;Q9NTN9-2	E5RFG2;Q9NTN9-3;Q9NTN9;Q9NTN9-2	2;2;2;2	1;1;1;1	1;1;1;1	Semaphorin-4G	SEMA4G	>tr|E5RFG2|E5RFG2_HUMAN Semaphorin-4G (Fragment) OS=Homo sapiens GN=SEMA4G PE=4 SV=1;>sp|Q9NTN9-3|SEM4G_HUMAN Isoform 3 of Semaphorin-4G OS=Homo sapiens GN=SEMA4G;>sp|Q9NTN9|SEM4G_HUMAN Semaphorin-4G OS=Homo sapiens GN=SEMA4G PE=2 SV=1;>sp|Q9NTN9-2|SEM4G_H	4	2	1	1	0	0	0	0	0	0	0	0	1	0	0	0	0	1	1	1	1	1	0	0	0	1	1	0	0	0	0	0	0	0	0	0	1	0	0	0	0	1
G5E954;J3KP90;E5RFK5;P24863;E5RI39;E5RIH8;Q5JV82;H0YBQ5;E5RHL8;E5RFX8;P24863-2	G5E954;J3KP90;E5RFK5;P24863;E5RI39;E5RIH8;Q5JV82;H0YBQ5	6;6;6;6;5;4;4;3;2;2;2	6;6;6;6;5;4;4;3;2;2;2	6;6;6;6;5;4;4;3;2;2;2	Cyclin-C	CCNC	>tr|G5E954|G5E954_HUMAN Cyclin C, isoform CRA_c OS=Homo sapiens GN=CCNC PE=1 SV=1;>tr|J3KP90|J3KP90_HUMAN Cyclin-C OS=Homo sapiens GN=CCNC PE=1 SV=1;>tr|E5RFK5|E5RFK5_HUMAN Cyclin-C OS=Homo sapiens GN=CCNC PE=1 SV=1;>sp|P24863|CCNC_HUMAN Cyclin-C OS=Homo s	11	6	6	6	5	6	6	4	5	3	5	4	4	6	6	4	1	1	2	1	2	1	0	1	1	0	1	0	5	6	6	4	5	3	5	4	4	6	6	4	1	1
H0YC56;E5RFL0;Q9UQ53-2;Q9UQ53;Q9UQ53-3;H0YC11	H0YC56;E5RFL0;Q9UQ53-2;Q9UQ53;Q9UQ53-3;H0YC11	2;2;2;2;2;1	2;2;2;2;2;1	2;2;2;2;2;1	Alpha-1,3-mannosyl-glycoprotein 4-beta-N-acetylglucosaminyltransferase B	MGAT4B	>tr|H0YC56|H0YC56_HUMAN Alpha-1,3-mannosyl-glycoprotein 4-beta-N-acetylglucosaminyltransferase B (Fragment) OS=Homo sapiens GN=MGAT4B PE=4 SV=1;>tr|E5RFL0|E5RFL0_HUMAN Alpha-1,3-mannosyl-glycoprotein 4-beta-N-acetylglucosaminyltransferase B OS=Homo sapiens	6	2	2	2	2	2	2	2	2	2	2	2	2	1	2	2	0	0	0	0	0	0	0	0	0	0	0	0	2	2	2	2	2	2	2	2	2	1	2	2	0	0
E5RFU2;P34913;P34913-3;P34913-2;E5RFH6;E5RI53;H0YAW7	E5RFU2;P34913;P34913-3;P34913-2;E5RFH6	7;7;6;6;5;2;2	7;7;6;6;5;2;2	7;7;6;6;5;2;2	Bifunctional epoxide hydrolase 2;Cytosolic epoxide hydrolase 2;Lipid-phosphate phosphatase	EPHX2	>tr|E5RFU2|E5RFU2_HUMAN Lipid-phosphate phosphatase OS=Homo sapiens GN=EPHX2 PE=1 SV=1;>sp|P34913|HYES_HUMAN Bifunctional epoxide hydrolase 2 OS=Homo sapiens GN=EPHX2 PE=1 SV=2;>sp|P34913-3|HYES_HUMAN Isoform 3 of Bifunctional epoxide hydrolase 2 OS=Homo s	7	7	7	7	4	3	5	4	4	4	3	4	3	3	6	4	0	0	1	0	1	0	0	0	0	0	0	0	4	3	5	4	4	4	3	4	3	3	6	4	0	0
E5RG25;Q96B02;H0YB73;H3BMM0;Q96B02-2;Q96B02-3;X6REH9	E5RG25;Q96B02;H0YB73;H3BMM0;Q96B02-2;Q96B02-3;X6REH9	1;1;1;1;1;1;1	1;1;1;1;1;1;1	1;1;1;1;1;1;1	Ubiquitin-conjugating enzyme E2 W	UBE2W	>tr|E5RG25|E5RG25_HUMAN Ubiquitin-conjugating enzyme E2 W OS=Homo sapiens GN=UBE2W PE=4 SV=1;>sp|Q96B02|UBE2W_HUMAN Ubiquitin-conjugating enzyme E2 W OS=Homo sapiens GN=UBE2W PE=1 SV=1;>tr|H0YB73|H0YB73_HUMAN Ubiquitin-conjugating enzyme E2 W (Fragment) OS	7	1	1	1	1	1	0	0	1	0	0	1	1	0	1	1	0	0	0	0	0	0	0	0	0	0	0	0	1	1	0	0	1	0	0	1	1	0	1	1	0	0
E5RH07;E5RGQ6;P57768-2;P57768	E5RH07;E5RGQ6;P57768-2;P57768	1;1;1;1	1;1;1;1	1;1;1;1	Sorting nexin-16	SNX16	>tr|E5RH07|E5RH07_HUMAN Sorting nexin-16 (Fragment) OS=Homo sapiens GN=SNX16 PE=1 SV=1;>tr|E5RGQ6|E5RGQ6_HUMAN Sorting nexin-16 (Fragment) OS=Homo sapiens GN=SNX16 PE=1 SV=1;>sp|P57768-2|SNX16_HUMAN Isoform 2 of Sorting nexin-16 OS=Homo sapiens GN=SNX16;>s	4	1	1	1	0	1	1	1	1	1	1	1	1	1	1	1	0	1	1	1	1	0	0	0	1	0	0	0	0	1	1	1	1	1	1	1	1	1	1	1	0	1
E5RGS2;Q9H6H4;Q9H6H4-2	E5RGS2;Q9H6H4;Q9H6H4-2	6;6;5	6;6;5	6;6;5	Receptor expression-enhancing protein 4	REEP4	>tr|E5RGS2|E5RGS2_HUMAN Receptor expression-enhancing protein 4 OS=Homo sapiens GN=REEP4 PE=1 SV=1;>sp|Q9H6H4|REEP4_HUMAN Receptor expression-enhancing protein 4 OS=Homo sapiens GN=REEP4 PE=1 SV=1;>sp|Q9H6H4-2|REEP4_HUMAN Isoform 2 of Receptor expression-e	3	6	6	6	4	4	3	3	3	4	5	3	4	4	3	2	0	0	0	0	0	0	1	1	0	0	0	0	4	4	3	3	3	4	5	3	4	4	3	2	0	0
E5RGW4	E5RGW4	4	1	1		NPM1	>tr|E5RGW4|E5RGW4_HUMAN Nucleophosmin (Fragment) OS=Homo sapiens GN=NPM1 PE=1 SV=1	1	4	1	1	2	2	2	2	2	2	2	2	2	2	2	2	4	3	2	3	3	4	4	4	4	4	3	3	0	0	0	0	0	0	0	0	0	0	0	0	1	1
E5RGX5;Q93045;Q93045-2	E5RGX5;Q93045;Q93045-2	3;3;3	1;1;1	1;1;1	Stathmin;Stathmin-2	STMN2	>tr|E5RGX5|E5RGX5_HUMAN Stathmin OS=Homo sapiens GN=STMN2 PE=1 SV=1;>sp|Q93045|STMN2_HUMAN Stathmin-2 OS=Homo sapiens GN=STMN2 PE=1 SV=3;>sp|Q93045-2|STMN2_HUMAN Isoform 2 of Stathmin-2 OS=Homo sapiens GN=STMN2	3	3	1	1	3	2	3	3	3	3	3	3	3	3	3	3	3	3	3	3	3	3	2	3	3	3	2	3	1	1	1	1	1	1	1	1	1	1	1	1	1	1
Q6NT76-4;H0YLF2;E5RGZ2;H0YKJ1;Q6NT76-2;Q6NT76-3;Q6NT76;Q6NT76-5;E5RHH9	Q6NT76-4;H0YLF2;E5RGZ2;H0YKJ1;Q6NT76-2;Q6NT76-3;Q6NT76;Q6NT76-5;E5RHH9	2;2;2;2;2;2;2;2;1	2;2;2;2;2;2;2;2;1	2;2;2;2;2;2;2;2;1	Homeobox-containing protein 1	HMBOX1	>sp|Q6NT76-4|HMBX1_HUMAN Isoform 4 of Homeobox-containing protein 1 OS=Homo sapiens GN=HMBOX1;>tr|H0YLF2|H0YLF2_HUMAN Homeobox-containing protein 1 (Fragment) OS=Homo sapiens GN=HMBOX1 PE=1 SV=3;>tr|E5RGZ2|E5RGZ2_HUMAN Homeobox-containing protein 1 OS=Homo	9	2	2	2	1	1	0	1	2	1	1	1	2	1	1	1	0	1	2	1	1	0	1	1	0	1	1	1	1	1	0	1	2	1	1	1	2	1	1	1	0	1
E5RHG5;Q7Z2H8-4;Q7Z2H8-3;E7EW39;Q7Z2H8	E5RHG5;Q7Z2H8-4;Q7Z2H8-3;E7EW39;Q7Z2H8	1;1;1;1;1	1;1;1;1;1	1;1;1;1;1	Proton-coupled amino acid transporter 1	SLC36A1	>tr|E5RHG5|E5RHG5_HUMAN Proton-coupled amino acid transporter 1 (Fragment) OS=Homo sapiens GN=SLC36A1 PE=4 SV=1;>sp|Q7Z2H8-4|S36A1_HUMAN Isoform 3 of Proton-coupled amino acid transporter 1 OS=Homo sapiens GN=SLC36A1;>sp|Q7Z2H8-3|S36A1_HUMAN Isoform 2 of P	5	1	1	1	1	1	1	1	1	1	1	1	1	1	1	1	0	0	0	0	0	0	0	0	0	0	0	0	1	1	1	1	1	1	1	1	1	1	1	1	0	0
E5RHG8;Q15369;Q15369-2;R4GMY8	E5RHG8;Q15369;Q15369-2;R4GMY8	7;7;6;4	7;7;6;4	7;7;6;4	Transcription elongation factor B polypeptide 1	TCEB1	>tr|E5RHG8|E5RHG8_HUMAN Transcription elongation factor B polypeptide 1 (Fragment) OS=Homo sapiens GN=TCEB1 PE=1 SV=1;>sp|Q15369|ELOC_HUMAN Transcription elongation factor B polypeptide 1 OS=Homo sapiens GN=TCEB1 PE=1 SV=1;>sp|Q15369-2|ELOC_HUMAN Isoform 2	4	7	7	7	7	7	7	7	6	6	6	7	6	6	6	6	4	6	5	5	5	5	7	6	6	4	4	4	7	7	7	7	6	6	6	7	6	6	6	6	4	6
E5RJP2;H0YAZ3;H0YB51;E5RHI2;H0YBA2;O60504-2;O60504	E5RJP2;H0YAZ3;H0YB51;E5RHI2;H0YBA2;O60504-2;O60504	1;1;1;1;1;1;1	1;1;1;1;1;1;1	1;1;1;1;1;1;1	Vinexin	SORBS3	>tr|E5RJP2|E5RJP2_HUMAN Vinexin (Fragment) OS=Homo sapiens GN=SORBS3 PE=1 SV=1;>tr|H0YAZ3|H0YAZ3_HUMAN Vinexin (Fragment) OS=Homo sapiens GN=SORBS3 PE=1 SV=1;>tr|H0YB51|H0YB51_HUMAN Vinexin (Fragment) OS=Homo sapiens GN=SORBS3 PE=1 SV=3;>tr|E5RHI2|E5RHI2_H	7	1	1	1	1	0	1	0	1	1	1	0	0	1	1	1	0	0	0	0	1	0	0	0	1	0	0	0	1	0	1	0	1	1	1	0	0	1	1	1	0	0
E5RHK8;Q9UQ16-2;Q9UQ16-3;Q9UQ16;Q9UQ16-4;Q9UQ16-5;E5RIK2	E5RHK8;Q9UQ16-2;Q9UQ16-3;Q9UQ16;Q9UQ16-4;Q9UQ16-5;E5RIK2	17;17;17;17;17;15;12	1;1;1;1;1;1;1	1;1;1;1;1;1;1	Dynamin-3	DNM3	>tr|E5RHK8|E5RHK8_HUMAN Dynamin-3 OS=Homo sapiens GN=DNM3 PE=1 SV=1;>sp|Q9UQ16-2|DYN3_HUMAN Isoform 2 of Dynamin-3 OS=Homo sapiens GN=DNM3;>sp|Q9UQ16-3|DYN3_HUMAN Isoform 3 of Dynamin-3 OS=Homo sapiens GN=DNM3;>sp|Q9UQ16|DYN3_HUMAN Dynamin-3 OS=Homo sapien	7	17	1	1	13	13	13	10	11	13	7	10	8	11	13	13	6	7	6	7	8	7	9	9	8	4	5	9	0	0	0	1	1	1	0	0	0	1	0	1	0	0
E5RJB8;E5RHU3;E7ESK6;E9PBI9;P34741	E5RJB8;E5RHU3;E7ESK6;E9PBI9;P34741	3;3;3;3;3	3;3;3;3;3	3;3;3;3;3	Syndecan;Syndecan-2	SDC2	>tr|E5RJB8|E5RJB8_HUMAN Syndecan-2 (Fragment) OS=Homo sapiens GN=SDC2 PE=1 SV=1;>tr|E5RHU3|E5RHU3_HUMAN Syndecan-2 (Fragment) OS=Homo sapiens GN=SDC2 PE=1 SV=2;>tr|E7ESK6|E7ESK6_HUMAN Syndecan OS=Homo sapiens GN=SDC2 PE=1 SV=1;>tr|E9PBI9|E9PBI9_HUMAN Synde	5	3	3	3	2	1	2	1	1	2	1	1	2	2	1	2	2	2	2	2	2	2	2	2	2	3	3	3	2	1	2	1	1	2	1	1	2	2	1	2	2	2
E5RHW4;O94905;E5RJ09;O94905-2;O94905-3	E5RHW4;O94905;E5RJ09	22;22;11;6;6	22;22;11;6;6	19;19;10;5;5	Erlin-2	ERLIN2	>tr|E5RHW4|E5RHW4_HUMAN Erlin-2 (Fragment) OS=Homo sapiens GN=ERLIN2 PE=1 SV=1;>sp|O94905|ERLN2_HUMAN Erlin-2 OS=Homo sapiens GN=ERLIN2 PE=1 SV=1;>tr|E5RJ09|E5RJ09_HUMAN Erlin-2 (Fragment) OS=Homo sapiens GN=ERLIN2 PE=1 SV=1	5	22	22	19	19	20	19	17	21	16	20	20	19	20	19	16	2	0	0	1	1	2	1	1	1	0	0	6	19	20	19	17	21	16	20	20	19	20	19	16	2	0
E5RHX4;I3L1V3;I3L485;I3L4V7;H0YAY5;Q8N8Q3	E5RHX4;I3L1V3;I3L485;I3L4V7;H0YAY5;Q8N8Q3	1;1;1;1;1;1	1;1;1;1;1;1	1;1;1;1;1;1	Endonuclease V	ENDOV	>tr|E5RHX4|E5RHX4_HUMAN Endonuclease V (Fragment) OS=Homo sapiens GN=ENDOV PE=4 SV=1;>tr|I3L1V3|I3L1V3_HUMAN Endonuclease V (Fragment) OS=Homo sapiens GN=ENDOV PE=4 SV=1;>tr|I3L485|I3L485_HUMAN Endonuclease V OS=Homo sapiens GN=ENDOV PE=4 SV=1;>tr|I3L4V7|I	6	1	1	1	0	1	1	0	0	0	0	0	0	1	1	1	0	0	0	0	0	0	0	0	0	0	0	0	0	1	1	0	0	0	0	0	0	1	1	1	0	0
E5RI98	E5RI98	10	1	1		NPM1	>tr|E5RI98|E5RI98_HUMAN Nucleophosmin (Fragment) OS=Homo sapiens GN=NPM1 PE=1 SV=1	1	10	1	1	6	6	6	6	6	4	6	5	5	6	5	4	8	8	7	8	8	7	9	8	8	8	7	7	1	1	1	1	1	1	1	1	1	1	1	0	1	1
E5RIH5;Q6NXR4;E5RHM7	E5RIH5;Q6NXR4	8;8;3	8;8;3	8;8;3	TELO2-interacting protein 2	TTI2	>tr|E5RIH5|E5RIH5_HUMAN TELO2-interacting protein 2 OS=Homo sapiens GN=TTI2 PE=1 SV=1;>sp|Q6NXR4|TTI2_HUMAN TELO2-interacting protein 2 OS=Homo sapiens GN=TTI2 PE=1 SV=1	3	8	8	8	6	4	4	3	5	5	3	3	4	5	5	4	1	2	1	2	4	2	1	3	2	1	1	2	6	4	4	3	5	5	3	3	4	5	5	4	1	2
O00244;E5RIM7;E5RGN3	O00244;E5RIM7;E5RGN3	5;5;4	5;5;4	5;5;4	Copper transport protein ATOX1	ATOX1	>sp|O00244|ATOX1_HUMAN Copper transport protein ATOX1 OS=Homo sapiens GN=ATOX1 PE=1 SV=1;>tr|E5RIM7|E5RIM7_HUMAN Copper transport protein ATOX1 OS=Homo sapiens GN=ATOX1 PE=1 SV=1;>tr|E5RGN3|E5RGN3_HUMAN Copper transport protein ATOX1 OS=Homo sapiens GN=ATO	3	5	5	5	5	5	5	3	4	4	4	3	4	5	4	4	2	3	4	2	3	2	3	3	2	3	2	3	5	5	5	3	4	4	4	3	4	5	4	4	2	3
E5RIW3;O75347;E5RJD8;E5RHG6;O75347-2;E5RIX8	E5RIW3;O75347;E5RJD8;E5RHG6;O75347-2;E5RIX8	11;11;11;10;9;7	11;11;11;10;9;7	11;11;11;10;9;7	Tubulin-specific chaperone A	TBCA	>tr|E5RIW3|E5RIW3_HUMAN Tubulin-specific chaperone A OS=Homo sapiens GN=TBCA PE=1 SV=1;>sp|O75347|TBCA_HUMAN Tubulin-specific chaperone A OS=Homo sapiens GN=TBCA PE=1 SV=3;>tr|E5RJD8|E5RJD8_HUMAN Tubulin-specific chaperone A OS=Homo sapiens GN=TBCA PE=1 SV	6	11	11	11	10	10	9	8	7	11	10	7	7	10	9	7	8	8	7	6	7	8	8	7	9	9	6	4	10	10	9	8	7	11	10	7	7	10	9	7	8	8
E5RJ29;Q9NYI0-2;Q9NYI0;E5RH02;H0YAQ7;E5RJE4;E5RFG7;Q9NYI0-3;H0YC20	E5RJ29;Q9NYI0-2;Q9NYI0;E5RH02;H0YAQ7;E5RJE4;E5RFG7;Q9NYI0-3	3;3;3;2;2;2;2;2;1	3;3;3;2;2;2;2;2;1	3;3;3;2;2;2;2;2;1	PH and SEC7 domain-containing protein 3	PSD3	>tr|E5RJ29|E5RJ29_HUMAN PH and SEC7 domain-containing protein 3 OS=Homo sapiens GN=PSD3 PE=1 SV=1;>sp|Q9NYI0-2|PSD3_HUMAN Isoform 2 of PH and SEC7 domain-containing protein 3 OS=Homo sapiens GN=PSD3;>sp|Q9NYI0|PSD3_HUMAN PH and SEC7 domain-containing prote	9	3	3	3	1	2	1	1	0	2	1	1	1	1	0	2	0	2	1	0	0	0	0	0	0	0	0	0	1	2	1	1	0	2	1	1	1	1	0	2	0	2
E5RJ52;P53677;H0YBA0;E7ER80;P53677-2;H0YAY4	E5RJ52;P53677	7;7;3;3;3;2	5;5;2;2;2;2	5;5;2;2;2;2	AP-3 complex subunit mu-2	AP3M2	>tr|E5RJ52|E5RJ52_HUMAN AP-3 complex subunit mu-2 (Fragment) OS=Homo sapiens GN=AP3M2 PE=4 SV=1;>sp|P53677|AP3M2_HUMAN AP-3 complex subunit mu-2 OS=Homo sapiens GN=AP3M2 PE=1 SV=1	6	7	5	5	6	7	6	5	5	5	4	5	3	4	4	5	2	1	1	3	2	1	2	3	2	2	2	2	4	5	4	3	3	3	2	3	1	2	2	3	1	0
E5RJ55	E5RJ55	1	1	1		POLB	>tr|E5RJ55|E5RJ55_HUMAN DNA polymerase beta (Fragment) OS=Homo sapiens GN=POLB PE=4 SV=1	1	1	1	1	0	0	0	0	0	0	0	0	0	0	0	0	0	0	0	0	0	1	0	0	0	0	0	0	0	0	0	0	0	0	0	0	0	0	0	0	0	0
E5RK82;O15182;E5RJF8;E5RFM2;H0YBL5;E5RH67	E5RK82;O15182;E5RJF8;E5RFM2	5;5;5;3;2;2	5;5;5;3;2;2	5;5;5;3;2;2	Centrin-3	CETN3	>tr|E5RK82|E5RK82_HUMAN Centrin-3 OS=Homo sapiens GN=CETN3 PE=4 SV=1;>sp|O15182|CETN3_HUMAN Centrin-3 OS=Homo sapiens GN=CETN3 PE=1 SV=2;>tr|E5RJF8|E5RJF8_HUMAN Centrin-3 OS=Homo sapiens GN=CETN3 PE=4 SV=1;>tr|E5RFM2|E5RFM2_HUMAN Centrin-3 OS=Homo sapiens	6	5	5	5	3	2	2	2	2	2	2	3	2	2	3	2	4	4	4	4	4	4	5	3	3	3	3	3	3	2	2	2	2	2	2	3	2	2	3	2	4	4
E5RJS5;Q15390;H0YBZ4;Q15390-2;H7C5V5;H0YF01;E5RIB6	E5RJS5;Q15390;H0YBZ4;Q15390-2	10;10;9;9;3;3;1	10;10;9;9;3;3;1	10;10;9;9;3;3;1	Mitochondrial fission regulator 1	MTFR1	>tr|E5RJS5|E5RJS5_HUMAN Uncharacterized protein OS=Homo sapiens GN=MTFR1 PE=1 SV=1;>sp|Q15390|MTFR1_HUMAN Mitochondrial fission regulator 1 OS=Homo sapiens GN=MTFR1 PE=1 SV=2;>tr|H0YBZ4|H0YBZ4_HUMAN Mitochondrial fission regulator 1 (Fragment) OS=Homo sapi	7	10	10	10	7	8	9	8	7	7	7	8	6	7	9	7	0	0	0	0	0	0	0	0	0	0	0	0	7	8	9	8	7	7	7	8	6	7	9	7	0	0
E5RK69;H0YC77	E5RK69	34;3	1;0	1;0	Annexin	ANXA6	>tr|E5RK69|E5RK69_HUMAN Annexin OS=Homo sapiens GN=ANXA6 PE=1 SV=1	2	34	1	1	28	28	28	27	25	24	27	28	29	26	28	28	10	17	16	11	12	12	28	26	25	9	13	14	1	1	1	1	1	1	1	1	1	1	1	1	0	0
Q5H8A4-4;E7EM50;Q5H8A4-2;Q5H8A4;D6RFE8;E7EWV1;Q5H8A4-5;Q5H8A4-6;Q5H8A4-3;D6R9J9;D6RD39	Q5H8A4-4;E7EM50;Q5H8A4-2;Q5H8A4;D6RFE8;E7EWV1;Q5H8A4-5;Q5H8A4-6;Q5H8A4-3	8;8;8;8;7;7;6;6;6;3;1	8;8;8;8;7;7;6;6;6;3;1	8;8;8;8;7;7;6;6;6;3;1	GPI ethanolamine phosphate transferase 2	PIGG	>sp|Q5H8A4-4|PIGG_HUMAN Isoform 4 of GPI ethanolamine phosphate transferase 2 OS=Homo sapiens GN=PIGG;>tr|E7EM50|E7EM50_HUMAN GPI ethanolamine phosphate transferase 2 OS=Homo sapiens GN=PIGG PE=4 SV=1;>sp|Q5H8A4-2|PIGG_HUMAN Isoform 2 of GPI ethanolamine p	11	8	8	8	7	6	5	6	8	7	8	8	7	6	6	7	0	0	0	0	0	0	0	1	0	1	1	1	7	6	5	6	8	7	8	8	7	6	6	7	0	0
E7EM64;Q7L5N1;H7C3T0	E7EM64;Q7L5N1	13;13;3	13;13;3	13;13;3	COP9 signalosome complex subunit 6	COPS6	>tr|E7EM64|E7EM64_HUMAN COP9 signalosome complex subunit 6 OS=Homo sapiens GN=COPS6 PE=1 SV=1;>sp|Q7L5N1|CSN6_HUMAN COP9 signalosome complex subunit 6 OS=Homo sapiens GN=COPS6 PE=1 SV=1	3	13	13	13	13	13	13	11	10	10	11	12	11	13	12	12	9	7	7	10	9	8	9	9	8	7	7	10	13	13	13	11	10	10	11	12	11	13	12	12	9	7
E7EMM4;Q13510;Q13510-2;Q13510-3	E7EMM4;Q13510;Q13510-2;Q13510-3	16;16;16;13	16;16;16;13	16;16;16;13	Acid ceramidase;Acid ceramidase subunit alpha;Acid ceramidase subunit beta	ASAH1	>tr|E7EMM4|E7EMM4_HUMAN Acid ceramidase OS=Homo sapiens GN=ASAH1 PE=1 SV=1;>sp|Q13510|ASAH1_HUMAN Acid ceramidase OS=Homo sapiens GN=ASAH1 PE=1 SV=5;>sp|Q13510-2|ASAH1_HUMAN Isoform 2 of Acid ceramidase OS=Homo sapiens GN=ASAH1;>sp|Q13510-3|ASAH1_HUMAN Iso	4	16	16	16	6	6	7	7	6	7	5	8	7	7	7	6	11	10	12	12	12	12	13	11	11	11	11	9	6	6	7	7	6	7	5	8	7	7	7	6	11	10
E7EMN6;P41236;Q6NXS1;E7EUI7	E7EMN6;P41236;Q6NXS1;E7EUI7	7;7;5;4	7;7;5;4	7;7;5;4	Protein phosphatase inhibitor 2;Putative protein phosphatase inhibitor 2-like protein 3	PPP1R2;PPP1R2P3	>tr|E7EMN6|E7EMN6_HUMAN Protein phosphatase inhibitor 2 (Fragment) OS=Homo sapiens GN=PPP1R2 PE=1 SV=1;>sp|P41236|IPP2_HUMAN Protein phosphatase inhibitor 2 OS=Homo sapiens GN=PPP1R2 PE=1 SV=2;>sp|Q6NXS1|IPP2M_HUMAN Protein phosphatase inhibitor 2-like pro	4	7	7	7	5	6	6	4	3	4	4	2	2	6	6	5	6	7	6	6	7	6	6	4	6	5	7	7	5	6	6	4	3	4	4	2	2	6	6	5	6	7
E7EMV7;Q15025-7;Q15025-8;Q15025-5;Q15025-6;Q15025-4;Q15025-3;Q15025-2;Q15025;E7EW15;H0YC17;E7EWG2;E7EW68	E7EMV7;Q15025-7;Q15025-8;Q15025-5;Q15025-6;Q15025-4;Q15025-3;Q15025-2;Q15025;E7EW15	8;8;8;8;8;8;8;8;8;4;3;1;1	8;8;8;8;8;8;8;8;8;4;3;1;1	8;8;8;8;8;8;8;8;8;4;3;1;1	TNFAIP3-interacting protein 1	TNIP1	>tr|E7EMV7|E7EMV7_HUMAN TNFAIP3-interacting protein 1 OS=Homo sapiens GN=TNIP1 PE=1 SV=1;>sp|Q15025-7|TNIP1_HUMAN Isoform 7 of TNFAIP3-interacting protein 1 OS=Homo sapiens GN=TNIP1;>sp|Q15025-8|TNIP1_HUMAN Isoform 8 of TNFAIP3-interacting protein 1 OS=Hom	13	8	8	8	5	4	2	4	5	2	3	4	2	4	2	3	3	4	4	4	4	4	3	4	4	2	1	2	5	4	2	4	5	2	3	4	2	4	2	3	3	4
E7EN19;E7ESS2;E7ETN6;C9J338;H7C3Z6;I3L1U1;I3L203	E7EN19;E7ESS2	35;35;6;4;3;2;1	35;35;6;4;3;2;1	1;1;0;0;0;0;0		MAP4K4	>tr|E7EN19|E7EN19_HUMAN Mitogen-activated protein kinase kinase kinase kinase 4 OS=Homo sapiens GN=MAP4K4 PE=1 SV=1;>tr|E7ESS2|E7ESS2_HUMAN Mitogen-activated protein kinase kinase kinase kinase 4 OS=Homo sapiens GN=MAP4K4 PE=1 SV=3	7	35	35	1	18	20	17	13	14	14	18	18	15	18	21	19	24	25	25	24	23	24	19	20	20	20	23	18	18	20	17	13	14	14	18	18	15	18	21	19	24	25
E7EN20;Q9UPN9;H0Y612	E7EN20;Q9UPN9;H0Y612	33;33;27	33;33;27	1;1;1	E3 ubiquitin-protein ligase TRIM33	TRIM33	>tr|E7EN20|E7EN20_HUMAN E3 ubiquitin-protein ligase TRIM33 OS=Homo sapiens GN=TRIM33 PE=1 SV=2;>sp|Q9UPN9|TRI33_HUMAN E3 ubiquitin-protein ligase TRIM33 OS=Homo sapiens GN=TRIM33 PE=1 SV=3;>tr|H0Y612|H0Y612_HUMAN E3 ubiquitin-protein ligase TRIM33 (Fragmen	3	33	33	1	22	22	22	19	21	22	24	18	22	21	21	20	23	26	24	25	24	21	16	13	14	14	18	19	22	22	22	19	21	22	24	18	22	21	21	20	23	26
Q8IZA0-2;E7EN73;Q8IZA0;C9J519;Q8IZA0-3;B1AN15;H0Y4S8	Q8IZA0-2;E7EN73;Q8IZA0;C9J519;Q8IZA0-3	8;8;8;7;7;3;1	8;8;8;7;7;3;1	8;8;8;7;7;3;1	Dyslexia-associated protein KIAA0319-like protein	KIAA0319L	>sp|Q8IZA0-2|K319L_HUMAN Isoform 2 of Dyslexia-associated protein KIAA0319-like protein OS=Homo sapiens GN=KIAA0319L;>tr|E7EN73|E7EN73_HUMAN Dyslexia-associated protein KIAA0319-like protein (Fragment) OS=Homo sapiens GN=KIAA0319L PE=1 SV=1;>sp|Q8IZA0|K319	7	8	8	8	8	5	7	2	3	7	5	4	7	5	5	5	0	1	0	1	1	0	1	1	1	0	0	1	8	5	7	2	3	7	5	4	7	5	5	5	0	1
P52747-2;E7EN86;P52747-3;P52747;C9J2G7;C9JCG1;E9PLS7;E9PPB0;C9JRS3;E9PLN4;E9PS81;E9PMY8;E9PJF2;C9JTC5;E7EX64;P36508-2;P36508	P52747-2;E7EN86;P52747-3;P52747;C9J2G7;C9JCG1;E9PLS7;E9PPB0;C9JRS3;E9PLN4;E9PS81;E9PMY8;E9PJF2;C9JTC5;E7EX64;P36508-2;P36508	4;4;4;4;2;2;2;2;2;2;2;2;2;2;2;2;2	4;4;4;4;2;2;2;2;2;2;2;2;2;2;2;2;2	4;4;4;4;2;2;2;2;2;2;2;2;2;2;2;2;2	Zinc finger protein 143;Zinc finger protein 76	ZNF143;ZNF76	>sp|P52747-2|ZN143_HUMAN Isoform 2 of Zinc finger protein 143 OS=Homo sapiens GN=ZNF143;>tr|E7EN86|E7EN86_HUMAN Zinc finger protein 143 OS=Homo sapiens GN=ZNF143 PE=1 SV=1;>sp|P52747-3|ZN143_HUMAN Isoform 3 of Zinc finger protein 143 OS=Homo sapiens GN=ZNF	17	4	4	4	3	3	3	3	3	1	1	3	2	4	2	3	2	1	2	1	1	1	3	2	1	1	2	2	3	3	3	3	3	1	1	3	2	4	2	3	2	1
E9PGW7;Q5T8T7;E7EN96;Q5T8T8;Q15528-2;Q15528	E9PGW7;Q5T8T7;E7EN96;Q5T8T8;Q15528-2;Q15528	3;3;3;3;3;3	3;3;3;3;3;3	3;3;3;3;3;3	Mediator of RNA polymerase II transcription subunit 22	MED22	>tr|E9PGW7|E9PGW7_HUMAN Mediator of RNA polymerase II transcription subunit 22 (Fragment) OS=Homo sapiens GN=MED22 PE=1 SV=1;>tr|Q5T8T7|Q5T8T7_HUMAN Mediator complex subunit 22 OS=Homo sapiens GN=MED22 PE=1 SV=1;>tr|E7EN96|E7EN96_HUMAN Mediator of RNA poly	6	3	3	3	3	2	3	2	3	3	3	2	2	2	3	3	0	0	0	0	0	0	0	0	1	0	0	1	3	2	3	2	3	3	3	2	2	2	3	3	0	0
E7ENN3;Q8NF91-8;Q8NF91-2;H0Y325;H0Y326;Q5JV20;F8WAI0;Q8NF91-9;Q8NF91-3;Q8NF91-6;A0A087WYJ5;F5GYQ7;F5H4Q0;F5GXQ8;Q8NF91-5	E7ENN3;Q8NF91-8;Q8NF91-2	18;12;12;6;3;2;2;2;2;2;1;1;1;1;1	18;12;12;6;3;2;2;2;2;2;1;1;1;1;1	1;0;0;0;0;0;0;0;0;0;0;0;0;0;0	Nesprin-1	SYNE1	>tr|E7ENN3|E7ENN3_HUMAN Nesprin-1 OS=Homo sapiens GN=SYNE1 PE=1 SV=2;>sp|Q8NF91-8|SYNE1_HUMAN Isoform 8 of Nesprin-1 OS=Homo sapiens GN=SYNE1;>sp|Q8NF91-2|SYNE1_HUMAN Isoform 2 of Nesprin-1 OS=Homo sapiens GN=SYNE1	15	18	18	1	10	7	7	6	4	7	9	9	9	6	9	6	2	3	3	3	4	4	2	2	4	3	2	2	10	7	7	6	4	7	9	9	9	6	9	6	2	3
E7EP35;Q9Y546;A6NL66	E7EP35;Q9Y546;A6NL66	4;4;3	4;4;3	4;4;3	Leucine-rich repeat-containing protein 42	LRRC42	>tr|E7EP35|E7EP35_HUMAN Leucine-rich repeat-containing protein 42 (Fragment) OS=Homo sapiens GN=LRRC42 PE=4 SV=1;>sp|Q9Y546|LRC42_HUMAN Leucine-rich repeat-containing protein 42 OS=Homo sapiens GN=LRRC42 PE=1 SV=1;>tr|A6NL66|A6NL66_HUMAN Leucine-rich repea	3	4	4	4	1	2	2	2	2	2	0	0	0	2	1	1	0	0	0	0	0	0	4	2	3	0	0	0	1	2	2	2	2	2	0	0	0	2	1	1	0	0
Q9NYB9-2;E7EW77;E7EP65;Q9NYB9-4;Q9NYB9;F8WAL6;E9PEZ7;Q9NYB9-3;F8WBL5;F8WAQ3;F8WEB9;E7EUA1;F8WAU3;F8WCD7;F8WAZ8;H7C3Q7;H0Y6B5	Q9NYB9-2;E7EW77;E7EP65;Q9NYB9-4;Q9NYB9;F8WAL6;E9PEZ7	13;13;13;13;13;13;12;6;5;5;5;4;4;4;4;3;3	13;13;13;13;13;13;12;6;5;5;5;4;4;4;4;3;3	9;9;9;9;9;9;8;4;5;5;5;4;4;4;4;3;2	Abl interactor 2	ABI2	>sp|Q9NYB9-2|ABI2_HUMAN Isoform 2 of Abl interactor 2 OS=Homo sapiens GN=ABI2;>tr|E7EW77|E7EW77_HUMAN Abl interactor 2 OS=Homo sapiens GN=ABI2 PE=1 SV=1;>tr|E7EP65|E7EP65_HUMAN Abl interactor 2 (Fragment) OS=Homo sapiens GN=ABI2 PE=1 SV=1;>sp|Q9NYB9-4|ABI2	17	13	13	9	12	13	12	7	9	8	10	8	8	11	8	10	6	4	9	5	6	6	2	1	2	4	4	6	12	13	12	7	9	8	10	8	8	11	8	10	6	4
Q9Y222-4;Q9Y222-2;Q9Y222-3;J3QLN9;F8VXY9;Q9Y222-5;E7EPA0;Q9Y222	Q9Y222-4;Q9Y222-2;Q9Y222-3;J3QLN9;F8VXY9;Q9Y222-5;E7EPA0;Q9Y222	2;2;2;2;2;2;2;2	2;2;2;2;2;2;2;2	2;2;2;2;2;2;2;2	Cyclin-D-binding Myb-like transcription factor 1	DMTF1	>sp|Q9Y222-4|DMTF1_HUMAN Isoform 4 of Cyclin-D-binding Myb-like transcription factor 1 OS=Homo sapiens GN=DMTF1;>sp|Q9Y222-2|DMTF1_HUMAN Isoform 2 of Cyclin-D-binding Myb-like transcription factor 1 OS=Homo sapiens GN=DMTF1;>sp|Q9Y222-3|DMTF1_HUMAN Isoform	8	2	2	2	1	1	0	1	1	1	0	1	1	1	0	1	0	0	0	0	0	0	0	0	0	0	0	0	1	1	0	1	1	1	0	1	1	1	0	1	0	0
Q9P2D0-2;E7EPI0;Q9P2D0;D6R9F4;E9PDR5	Q9P2D0-2;E7EPI0;Q9P2D0;D6R9F4;E9PDR5	2;2;2;1;1	2;2;2;1;1	2;2;2;1;1	Inhibitor of Bruton tyrosine kinase	IBTK	>sp|Q9P2D0-2|IBTK_HUMAN Isoform 2 of Inhibitor of Bruton tyrosine kinase OS=Homo sapiens GN=IBTK;>tr|E7EPI0|E7EPI0_HUMAN Inhibitor of Bruton tyrosine kinase OS=Homo sapiens GN=IBTK PE=1 SV=1;>sp|Q9P2D0|IBTK_HUMAN Inhibitor of Bruton tyrosine kinase OS=Homo	5	2	2	2	0	1	1	0	0	0	0	0	0	0	1	1	0	1	0	1	1	1	1	2	2	0	1	0	0	1	1	0	0	0	0	0	0	0	1	1	0	1
Q9Y520-4;E7EPN9;Q9Y520-5;Q9Y520;Q9Y520-7;Q9Y520-6;Q9Y520-3;Q9Y520-2;H7C5N8	Q9Y520-4;E7EPN9;Q9Y520-5;Q9Y520;Q9Y520-7;Q9Y520-6;Q9Y520-3;Q9Y520-2	104;104;103;103;103;102;95;87;35	104;104;103;103;103;102;95;87;35	100;100;99;99;99;98;91;86;35	Protein PRRC2C	PRRC2C	>sp|Q9Y520-4|PRC2C_HUMAN Isoform 4 of Protein PRRC2C OS=Homo sapiens GN=PRRC2C;>tr|E7EPN9|E7EPN9_HUMAN Protein PRRC2C OS=Homo sapiens GN=PRRC2C PE=1 SV=1;>sp|Q9Y520-5|PRC2C_HUMAN Isoform 5 of Protein PRRC2C OS=Homo sapiens GN=PRRC2C;>sp|Q9Y520|PRC2C_HUMAN	9	104	104	100	70	64	62	59	53	52	41	47	51	61	61	51	87	87	88	90	85	84	90	87	91	71	72	72	70	64	62	59	53	52	41	47	51	61	61	51	87	87
P19404;E7EPT4	P19404;E7EPT4	9;9	9;9	9;9	NADH dehydrogenase [ubiquinone] flavoprotein 2, mitochondrial	NDUFV2	>sp|P19404|NDUV2_HUMAN NADH dehydrogenase [ubiquinone] flavoprotein 2, mitochondrial OS=Homo sapiens GN=NDUFV2 PE=1 SV=2;>tr|E7EPT4|E7EPT4_HUMAN NADH dehydrogenase [ubiquinone] flavoprotein 2, mitochondrial OS=Homo sapiens GN=NDUFV2 PE=1 SV=1	2	9	9	9	8	8	7	8	9	8	8	8	9	8	9	9	0	0	0	1	0	1	2	2	1	1	2	2	8	8	7	8	9	8	8	8	9	8	9	9	0	0
P37840-2;E7EPV7;P37840;D6RA31;H6UYS7;P37840-3;Q16143;G4Y816	P37840-2;E7EPV7;P37840;D6RA31;H6UYS7;P37840-3	5;5;5;3;3;3;2;1	5;5;5;3;3;3;2;1	5;5;5;3;3;3;2;1	Alpha-synuclein	SNCA	>sp|P37840-2|SYUA_HUMAN Isoform 2-4 of Alpha-synuclein OS=Homo sapiens GN=SNCA;>tr|E7EPV7|E7EPV7_HUMAN Alpha-synuclein OS=Homo sapiens GN=SNCA PE=1 SV=1;>sp|P37840|SYUA_HUMAN Alpha-synuclein OS=Homo sapiens GN=SNCA PE=1 SV=1;>tr|D6RA31|D6RA31_HUMAN Alpha-s	8	5	5	5	5	3	4	1	3	4	3	1	2	3	3	2	4	1	4	3	4	4	3	4	4	2	2	3	5	3	4	1	3	4	3	1	2	3	3	2	4	1
O14653;O14653-2;E7EQ34;I3L4Z6;O14653-3;I3L1K7;I3L0K1;I3L3V4;I3NI02	O14653;O14653-2;E7EQ34;I3L4Z6;O14653-3;I3L1K7;I3L0K1;I3L3V4	7;7;7;6;6;5;5;4;1	7;7;7;6;6;5;5;4;1	7;7;7;6;6;5;5;4;1	Golgi SNAP receptor complex member 2	GOSR2	>sp|O14653|GOSR2_HUMAN Golgi SNAP receptor complex member 2 OS=Homo sapiens GN=GOSR2 PE=1 SV=2;>sp|O14653-2|GOSR2_HUMAN Isoform B of Golgi SNAP receptor complex member 2 OS=Homo sapiens GN=GOSR2;>tr|E7EQ34|E7EQ34_HUMAN Golgi SNAP receptor complex member 2	9	7	7	7	5	6	5	5	5	5	5	4	5	3	3	4	1	1	0	1	0	0	0	0	1	0	0	0	5	6	5	5	5	5	5	4	5	3	3	4	1	1
Q9H0R1;E7EQ45;Q9H0R1-2;H0YIY0;S4R311	Q9H0R1;E7EQ45;Q9H0R1-2	6;6;4;1;1	6;6;4;1;1	6;6;4;1;1	AP-5 complex subunit mu-1	AP5M1	>sp|Q9H0R1|AP5M1_HUMAN AP-5 complex subunit mu-1 OS=Homo sapiens GN=AP5M1 PE=1 SV=2;>tr|E7EQ45|E7EQ45_HUMAN AP-5 complex subunit mu-1 OS=Homo sapiens GN=AP5M1 PE=4 SV=1;>sp|Q9H0R1-2|AP5M1_HUMAN Isoform 2 of AP-5 complex subunit mu-1 OS=Homo sapiens GN=AP5M	5	6	6	6	4	4	3	4	4	3	3	3	3	4	4	3	0	1	0	0	0	0	0	1	2	0	1	0	4	4	3	4	4	3	3	3	3	4	4	3	0	1
E7EQ57;Q03112-3;Q03112-5;Q03112-6;Q03112;Q03112-4;E7EUL6;C9JU02;Q13465;H9KVD4;H0YA13;D6RFY3;D6RDW0;Q9HAZ2-2;Q9HAZ2-3;Q9HAZ2	E7EQ57;Q03112-3;Q03112-5;Q03112-6;Q03112;Q03112-4;E7EUL6	8;8;7;7;7;7;6;1;1;1;1;1;1;1;1;1	8;8;7;7;7;7;6;1;1;1;1;1;1;1;1;1	7;7;6;6;6;6;5;1;1;1;0;0;0;0;0;0	MDS1 and EVI1 complex locus protein EVI1	MECOM	>tr|E7EQ57|E7EQ57_HUMAN MDS1 and EVI1 complex locus protein MDS1 OS=Homo sapiens GN=MECOM PE=1 SV=1;>sp|Q03112-3|EVI1_HUMAN Isoform 2 of MDS1 and EVI1 complex locus protein EVI1 OS=Homo sapiens GN=MECOM;>sp|Q03112-5|EVI1_HUMAN Isoform 5 of MDS1 and EVI1 co	16	8	8	7	4	3	3	3	5	5	5	4	5	2	1	2	1	3	5	1	2	2	1	2	0	1	2	1	4	3	3	3	5	5	5	4	5	2	1	2	1	3
E7EQ69;Q9GZZ1;C9J5D1;Q9GZZ1-2;A0A087WWJ2;C9JZU6;C9J5J3;F8WCK0	E7EQ69;Q9GZZ1;C9J5D1;Q9GZZ1-2;A0A087WWJ2	14;13;10;8;8;5;5;3	14;13;10;8;8;5;5;3	8;7;4;3;3;5;4;3	N-alpha-acetyltransferase 50	NAA50	>tr|E7EQ69|E7EQ69_HUMAN N-alpha-acetyltransferase 50 OS=Homo sapiens GN=NAA50 PE=1 SV=1;>sp|Q9GZZ1|NAA50_HUMAN N-alpha-acetyltransferase 50 OS=Homo sapiens GN=NAA50 PE=1 SV=1;>tr|C9J5D1|C9J5D1_HUMAN N-alpha-acetyltransferase 50 OS=Homo sapiens GN=NAA50 PE=	8	14	14	8	11	12	10	9	10	10	9	9	11	10	12	11	9	11	10	10	11	11	11	10	11	7	9	7	11	12	10	9	10	10	9	9	11	10	12	11	9	11
P02788-2;E7EQB2;E7ER44;P02788	P02788-2;E7EQB2;E7ER44;P02788	8;8;8;8	6;6;6;6	6;6;6;6	Lactotransferrin;Lactoferricin-H;Kaliocin-1;Lactoferroxin-A;Lactoferroxin-B;Lactoferroxin-C	LTF	>sp|P02788-2|TRFL_HUMAN Isoform DeltaLf of Lactotransferrin OS=Homo sapiens GN=LTF;>tr|E7EQB2|E7EQB2_HUMAN Lactotransferrin (Fragment) OS=Homo sapiens GN=LTF PE=1 SV=1;>tr|E7ER44|E7ER44_HUMAN Lactotransferrin OS=Homo sapiens GN=LTF PE=1 SV=1;>sp|P02788|TRF	4	8	6	6	2	2	2	2	2	2	2	2	2	2	2	2	7	5	5	2	2	2	2	5	4	6	4	3	0	0	0	0	0	0	0	0	0	0	0	0	5	3
P15311;E7EQR4;E9PNP4	P15311;E7EQR4	47;47;1	32;32;0	32;32;0	Ezrin	EZR	>sp|P15311|EZRI_HUMAN Ezrin OS=Homo sapiens GN=EZR PE=1 SV=4;>tr|E7EQR4|E7EQR4_HUMAN Ezrin OS=Homo sapiens GN=EZR PE=1 SV=3	3	47	32	32	42	42	45	41	38	36	35	35	37	45	42	43	37	39	41	34	37	36	39	41	40	37	36	34	29	29	30	26	28	25	23	23	23	31	30	30	22	26
Q9GZM5;E7EQR8;D6RFI3;D6RGY8;H0Y9A1;D6RBQ1;D6RA04;D6RAY4	Q9GZM5;E7EQR8;D6RFI3;D6RGY8	7;7;6;4;2;1;1;1	7;7;6;4;2;1;1;1	7;7;6;4;2;1;1;1	Protein YIPF3;Protein YIPF3, 36 kDa form III	YIPF3	>sp|Q9GZM5|YIPF3_HUMAN Protein YIPF3 OS=Homo sapiens GN=YIPF3 PE=1 SV=1;>tr|E7EQR8|E7EQR8_HUMAN Protein YIPF3 OS=Homo sapiens GN=YIPF3 PE=1 SV=1;>tr|D6RFI3|D6RFI3_HUMAN Protein YIPF3 (Fragment) OS=Homo sapiens GN=YIPF3 PE=1 SV=1;>tr|D6RGY8|D6RGY8_HUMAN Pro	8	7	7	7	6	5	4	4	6	5	6	5	3	4	4	5	1	0	0	0	1	1	0	0	1	0	2	0	6	5	4	4	6	5	6	5	3	4	4	5	1	0
E7EQT4;Q9UKV3;Q9UKV3-3;Q9UKV3-2;G3V3T3;A0A087WYN3	E7EQT4;Q9UKV3	50;49;24;24;6;2	1;0;0;0;0;0	1;0;0;0;0;0	Apoptotic chromatin condensation inducer in the nucleus	ACIN1	>tr|E7EQT4|E7EQT4_HUMAN Apoptotic chromatin condensation inducer in the nucleus OS=Homo sapiens GN=ACIN1 PE=1 SV=2;>sp|Q9UKV3|ACINU_HUMAN Apoptotic chromatin condensation inducer in the nucleus OS=Homo sapiens GN=ACIN1 PE=1 SV=2	6	50	1	1	37	29	36	34	32	36	37	36	39	36	36	33	33	36	34	41	41	43	39	38	36	35	39	31	1	1	1	1	1	1	1	1	1	1	1	1	1	1
E7EQY1;C9JF51;C9J2Y4	E7EQY1	10;3;2	1;0;0	1;0;0		FAM136A	>tr|E7EQY1|E7EQY1_HUMAN Protein FAM136A OS=Homo sapiens GN=FAM136A PE=1 SV=1	3	10	1	1	8	5	7	9	9	8	7	7	8	8	7	7	2	1	2	3	3	2	3	3	4	1	1	0	0	0	0	1	1	0	0	1	1	0	0	0	0	0
Q16637-3;Q16637;E7EQZ4;Q16637-4;Q16637-2;B4DP61;H0YBZ9	Q16637-3;Q16637;E7EQZ4;Q16637-4;Q16637-2;B4DP61	10;10;10;9;9;6;1	10;10;10;9;9;6;1	10;10;10;9;9;6;1	Survival motor neuron protein	SMN1	>sp|Q16637-3|SMN_HUMAN Isoform SMN-delta7 of Survival motor neuron protein OS=Homo sapiens GN=SMN1;>sp|Q16637|SMN_HUMAN Survival motor neuron protein OS=Homo sapiens GN=SMN1 PE=1 SV=1;>tr|E7EQZ4|E7EQZ4_HUMAN Survival motor neuron protein OS=Homo sapiens GN	7	10	10	10	5	4	3	5	4	5	4	4	6	6	5	7	7	7	6	8	7	5	8	7	7	6	7	7	5	4	3	5	4	5	4	4	6	6	5	7	7	7
E7EWW7;E7ERK7;Q96DN5-3;Q96DN5-2;Q96DN5;E5RHC6;E5RFG6;E5RG45;H0YCY3;E5RI94	E7EWW7;E7ERK7;Q96DN5-3;Q96DN5-2;Q96DN5	5;5;5;5;5;2;2;1;1;1	5;5;5;5;5;2;2;1;1;1	5;5;5;5;5;2;2;1;1;1	WD repeat-containing protein 67	WDR67	>tr|E7EWW7|E7EWW7_HUMAN TBC1 domain family member 31 OS=Homo sapiens GN=TBC1D31 PE=4 SV=1;>tr|E7ERK7|E7ERK7_HUMAN TBC1 domain family member 31 OS=Homo sapiens GN=TBC1D31 PE=4 SV=1;>sp|Q96DN5-3|TBC31_HUMAN Isoform 3 of TBC1 domain family member 31 OS=Homo s	10	5	5	5	2	1	1	2	2	3	3	3	3	1	2	1	1	1	1	2	2	2	2	2	1	1	2	2	2	1	1	2	2	3	3	3	3	1	2	1	1	1
E7ERQ4;Q8NHS3	E7ERQ4;Q8NHS3	1;1	1;1	1;1	Major facilitator superfamily domain-containing protein 8	MFSD8	>tr|E7ERQ4|E7ERQ4_HUMAN Major facilitator superfamily domain-containing protein 8 OS=Homo sapiens GN=MFSD8 PE=4 SV=1;>sp|Q8NHS3|MFSD8_HUMAN Major facilitator superfamily domain-containing protein 8 OS=Homo sapiens GN=MFSD8 PE=1 SV=1	2	1	1	1	0	0	0	0	0	0	1	0	0	0	0	0	0	0	0	0	0	0	0	0	1	1	1	1	0	0	0	0	0	0	1	0	0	0	0	0	0	0
Q9BQ90;E7ERR0;F8W6A4	Q9BQ90;E7ERR0;F8W6A4	4;4;3	4;4;3	4;4;3	Kelch domain-containing protein 3	KLHDC3	>sp|Q9BQ90|KLDC3_HUMAN Kelch domain-containing protein 3 OS=Homo sapiens GN=KLHDC3 PE=2 SV=1;>tr|E7ERR0|E7ERR0_HUMAN Kelch domain-containing protein 3 OS=Homo sapiens GN=KLHDC3 PE=4 SV=2;>tr|F8W6A4|F8W6A4_HUMAN Kelch domain-containing protein 3 OS=Homo sap	3	4	4	4	1	3	0	1	2	1	0	2	2	2	3	2	0	2	1	2	2	1	1	1	2	1	1	1	1	3	0	1	2	1	0	2	2	2	3	2	0	2
E7ERS3;Q86VM9;Q86VM9-2;H3BP01;H3BRH3;H3BPD0;H3BRN6	E7ERS3;Q86VM9;Q86VM9-2	31;30;26;8;5;5;2	31;30;26;8;5;5;2	31;30;26;8;5;5;2	Zinc finger CCCH domain-containing protein 18	ZC3H18	>tr|E7ERS3|E7ERS3_HUMAN Zinc finger CCCH domain-containing protein 18 OS=Homo sapiens GN=ZC3H18 PE=1 SV=1;>sp|Q86VM9|ZCH18_HUMAN Zinc finger CCCH domain-containing protein 18 OS=Homo sapiens GN=ZC3H18 PE=1 SV=2;>sp|Q86VM9-2|ZCH18_HUMAN Isoform 2 of Zinc fi	7	31	31	31	13	11	14	12	14	11	15	13	15	14	10	12	26	26	24	27	25	27	19	20	24	26	25	19	13	11	14	12	14	11	15	13	15	14	10	12	26	26
E7ESD5;O95677-5;O95677-2;E9PLN6;O95677-4;O95677;F2Z2Y1;O95677-3;Q99502-3;E7EQM5;Q99502-2;A6NCB9;F8WB53;Q99502	E7ESD5;O95677-5;O95677-2;E9PLN6;O95677-4;O95677;F2Z2Y1;O95677-3	6;6;6;6;6;6;6;3;1;1;1;1;1;1	6;6;6;6;6;6;6;3;1;1;1;1;1;1	6;6;6;6;6;6;6;3;1;1;1;1;1;1	Eyes absent homolog 4	EYA4	>tr|E7ESD5|E7ESD5_HUMAN Eyes absent homolog 4 OS=Homo sapiens GN=EYA4 PE=1 SV=1;>sp|O95677-5|EYA4_HUMAN Isoform 5 of Eyes absent homolog 4 OS=Homo sapiens GN=EYA4;>sp|O95677-2|EYA4_HUMAN Isoform 2 of Eyes absent homolog 4 OS=Homo sapiens GN=EYA4;>tr|E9PLN6	14	6	6	6	5	3	2	4	2	3	3	4	2	2	2	2	0	3	2	1	2	2	2	2	1	0	1	2	5	3	2	4	2	3	3	4	2	2	2	2	0	3
Q9NWU5;E7ESL0;J3KQY1;Q9NWU5-2;Q9NWU5-3	Q9NWU5;E7ESL0;J3KQY1;Q9NWU5-2;Q9NWU5-3	10;10;10;8;8	10;10;10;8;8	10;10;10;8;8	39S ribosomal protein L22, mitochondrial	MRPL22	>sp|Q9NWU5|RM22_HUMAN 39S ribosomal protein L22, mitochondrial OS=Homo sapiens GN=MRPL22 PE=1 SV=1;>tr|E7ESL0|E7ESL0_HUMAN 39S ribosomal protein L22, mitochondrial OS=Homo sapiens GN=MRPL22 PE=1 SV=1;>tr|J3KQY1|J3KQY1_HUMAN 39S ribosomal protein L22, mitoc	5	10	10	10	8	7	8	9	8	6	10	8	8	7	7	9	0	0	1	1	1	1	5	4	5	0	0	0	8	7	8	9	8	6	10	8	8	7	7	9	0	0
E7ESY4;Q13330;H0Y4T7;Q13330-2;F8VSM3;F8W9Y9;C9JJM0;H0YIV8;F8VPC5	E7ESY4;Q13330;H0Y4T7;Q13330-2	30;30;23;18;11;11;4;4;1	1;1;0;1;0;0;0;0;0	1;1;0;1;0;0;0;0;0	Metastasis-associated protein MTA1	MTA1	>tr|E7ESY4|E7ESY4_HUMAN Metastasis-associated protein MTA1 OS=Homo sapiens GN=MTA1 PE=1 SV=1;>sp|Q13330|MTA1_HUMAN Metastasis-associated protein MTA1 OS=Homo sapiens GN=MTA1 PE=1 SV=2;>tr|H0Y4T7|H0Y4T7_HUMAN Metastasis-associated protein MTA1 (Fragment) OS	9	30	1	1	24	20	22	19	20	19	23	22	20	23	23	18	9	9	8	7	9	9	11	13	13	6	9	8	1	1	1	1	1	1	1	1	1	1	1	1	0	0
E7ET07;Q9NXR8;Q9NXR8-2;Q9NXR8-3	E7ET07;Q9NXR8;Q9NXR8-2;Q9NXR8-3	4;4;2;2	4;4;2;2	4;4;2;2	Inhibitor of growth protein 3	ING3	>tr|E7ET07|E7ET07_HUMAN Inhibitor of growth protein OS=Homo sapiens GN=ING3 PE=1 SV=1;>sp|Q9NXR8|ING3_HUMAN Inhibitor of growth protein 3 OS=Homo sapiens GN=ING3 PE=1 SV=2;>sp|Q9NXR8-2|ING3_HUMAN Isoform 2 of Inhibitor of growth protein 3 OS=Homo sapiens G	4	4	4	4	3	1	1	3	4	2	4	3	3	2	1	1	2	4	3	4	2	3	1	2	1	2	3	3	3	1	1	3	4	2	4	3	3	2	1	1	2	4
P35670-2;E7ET55;F5H748;P35670-4;P35670;F5H562;P35670-3	P35670-2;E7ET55;F5H748;P35670-4;P35670;F5H562;P35670-3	6;6;6;6;6;5;5	6;6;6;6;6;5;5	5;5;5;5;5;4;4	Copper-transporting ATPase 2;WND/140 kDa	ATP7B	>sp|P35670-2|ATP7B_HUMAN Isoform 2 of Copper-transporting ATPase 2 OS=Homo sapiens GN=ATP7B;>tr|E7ET55|E7ET55_HUMAN WND/140 kDa OS=Homo sapiens GN=ATP7B PE=3 SV=2;>tr|F5H748|F5H748_HUMAN WND/140 kDa OS=Homo sapiens GN=ATP7B PE=3 SV=1;>sp|P35670-4|ATP7B_HUM	7	6	6	5	4	6	4	5	3	5	5	5	3	4	5	3	0	1	0	0	0	0	0	1	1	1	1	0	4	6	4	5	3	5	5	5	3	4	5	3	0	1
E7ETA6;Q15154;H0YBA1	E7ETA6;Q15154	39;38;16	39;38;16	3;2;2	Pericentriolar material 1 protein	PCM1	>tr|E7ETA6|E7ETA6_HUMAN Pericentriolar material 1 protein OS=Homo sapiens GN=PCM1 PE=1 SV=1;>sp|Q15154|PCM1_HUMAN Pericentriolar material 1 protein OS=Homo sapiens GN=PCM1 PE=1 SV=4	3	39	39	3	28	29	25	19	21	20	28	25	24	26	25	19	21	20	21	25	20	20	16	11	16	20	22	17	28	29	25	19	21	20	28	25	24	26	25	19	21	20
Q9ULA0;E7ETB3;E7EMB6;C9JBE1;F8WAN0;B9ZVU2;E7EPX3;C9J1E2;E5RJ35;C9JRG3	Q9ULA0;E7ETB3;E7EMB6;C9JBE1	14;14;12;7;6;5;4;3;2;2	14;14;12;7;6;5;4;3;2;2	14;14;12;7;6;5;4;3;2;2	Aspartyl aminopeptidase	DNPEP	>sp|Q9ULA0|DNPEP_HUMAN Aspartyl aminopeptidase OS=Homo sapiens GN=DNPEP PE=1 SV=1;>tr|E7ETB3|E7ETB3_HUMAN Aspartyl aminopeptidase OS=Homo sapiens GN=DNPEP PE=1 SV=2;>tr|E7EMB6|E7EMB6_HUMAN Aspartyl aminopeptidase OS=Homo sapiens GN=DNPEP PE=1 SV=2;>tr|C9JB	10	14	14	14	13	11	8	12	12	11	9	7	6	10	10	11	2	5	5	7	8	7	6	4	5	4	5	4	13	11	8	12	12	11	9	7	6	10	10	11	2	5
Q8N2H4-2;F2Z2A3;H3BUS1;Q5QPU8;E7ETM6;Q8N2H4	Q8N2H4-2;F2Z2A3;H3BUS1;Q5QPU8;E7ETM6;Q8N2H4	1;1;1;1;1;1	1;1;1;1;1;1	1;1;1;1;1;1	Protein SYS1 homolog	SYS1;SYS1-DBNDD2	>sp|Q8N2H4-2|SYS1_HUMAN Isoform 2 of Protein SYS1 homolog OS=Homo sapiens GN=SYS1;>tr|F2Z2A3|F2Z2A3_HUMAN Protein SYS1-DBNDD2 OS=Homo sapiens GN=SYS1-DBNDD2 PE=4 SV=1;>tr|H3BUS1|H3BUS1_HUMAN Protein SYS1-DBNDD2 OS=Homo sapiens GN=SYS1-DBNDD2 PE=4 SV=1;>tr|	6	1	1	1	1	1	0	0	1	0	0	1	1	1	1	1	0	0	0	0	0	0	0	0	0	0	0	0	1	1	0	0	1	0	0	1	1	1	1	1	0	0
P09001;H0Y9G6;E7ETU7;E9PF06;D6RC14;D6RBQ5	P09001;H0Y9G6;E7ETU7;E9PF06;D6RC14	16;16;16;11;8;1	16;16;16;11;8;1	16;16;16;11;8;1	39S ribosomal protein L3, mitochondrial	MRPL3	>sp|P09001|RM03_HUMAN 39S ribosomal protein L3, mitochondrial OS=Homo sapiens GN=MRPL3 PE=1 SV=1;>tr|H0Y9G6|H0Y9G6_HUMAN 39S ribosomal protein L3, mitochondrial (Fragment) OS=Homo sapiens GN=MRPL3 PE=1 SV=1;>tr|E7ETU7|E7ETU7_HUMAN 39S ribosomal protein L3,	6	16	16	16	14	13	13	11	12	12	11	12	15	14	13	14	2	2	1	4	7	5	7	7	9	2	4	3	14	13	13	11	12	12	11	12	15	14	13	14	2	2
E7ETY2;Q13428-7	E7ETY2;Q13428-7	67;66	2;2	0;0	Treacle protein	TCOF1	>tr|E7ETY2|E7ETY2_HUMAN Treacle protein OS=Homo sapiens GN=TCOF1 PE=1 SV=1;>sp|Q13428-7|TCOF_HUMAN Isoform 7 of Treacle protein OS=Homo sapiens GN=TCOF1	2	67	2	0	45	41	45	46	49	48	46	45	46	48	47	38	60	56	60	61	60	63	58	56	62	60	64	61	0	0	0	1	1	1	1	1	1	1	0	1	2	1
E7ETZ4;Q9Y6E2;Q75MG1;B5MCH7;B5MCE7;E7EMS9;C9JF98;E9PFD4;Q9Y6E2-2;E9PFE3;F8WDX8	E7ETZ4;Q9Y6E2;Q75MG1;B5MCH7;B5MCE7;E7EMS9	32;32;24;23;17;16;14;14;14;13;13	32;32;24;23;17;16;14;14;14;13;13	31;31;24;22;16;16;14;13;14;13;13	Basic leucine zipper and W2 domain-containing protein 2	BZW2	>tr|E7ETZ4|E7ETZ4_HUMAN Basic leucine zipper and W2 domain-containing protein 2 (Fragment) OS=Homo sapiens GN=BZW2 PE=1 SV=1;>sp|Q9Y6E2|BZW2_HUMAN Basic leucine zipper and W2 domain-containing protein 2 OS=Homo sapiens GN=BZW2 PE=1 SV=1;>tr|Q75MG1|Q75MG1_H	11	32	32	31	26	28	27	25	24	24	24	20	22	27	27	25	25	28	26	27	26	26	24	25	23	24	26	22	26	28	27	25	24	24	24	20	22	27	27	25	25	28
P11362-13;P11362-12;P11362-11;P11362-10;P11362-9;P11362-6;P11362-8;P11362-5;P11362-4;P11362-14;P11362-3;E7EU09;P11362-20;P11362-7;P11362-2;P11362-19;P11362;P11362-21;B5A958;P11362-18;P11362-16;C1KBH7	P11362-13;P11362-12;P11362-11;P11362-10;P11362-9;P11362-6;P11362-8;P11362-5;P11362-4;P11362-14;P11362-3;E7EU09;P11362-20;P11362-7;P11362-2;P11362-19;P11362;P11362-21;B5A958;P11362-18;P11362-16;C1KBH7	2;2;2;2;2;2;2;2;2;2;2;2;2;2;2;2;2;2;1;1;1;1	2;2;2;2;2;2;2;2;2;2;2;2;2;2;2;2;2;2;1;1;1;1	2;2;2;2;2;2;2;2;2;2;2;2;2;2;2;2;2;2;1;1;1;1	Fibroblast growth factor receptor 1;Fibroblast growth factor receptor	FGFR1	>sp|P11362-13|FGFR1_HUMAN Isoform 13 of Fibroblast growth factor receptor 1 OS=Homo sapiens GN=FGFR1;>sp|P11362-12|FGFR1_HUMAN Isoform 11 of Fibroblast growth factor receptor 1 OS=Homo sapiens GN=FGFR1;>sp|P11362-11|FGFR1_HUMAN Isoform 9 of Fibroblast grow	22	2	2	2	1	1	2	2	1	1	1	2	2	2	2	1	0	0	0	0	0	0	0	0	0	0	0	0	1	1	2	2	1	1	1	2	2	2	2	1	0	0
E7EU35;Q9UKF7-2;Q9UKF7;J3QRS7	E7EU35;Q9UKF7-2;Q9UKF7	3;3;3;1	3;3;3;1	3;3;3;1	Cytoplasmic phosphatidylinositol transfer protein 1	PITPNC1	>tr|E7EU35|E7EU35_HUMAN Cytoplasmic phosphatidylinositol transfer protein 1 OS=Homo sapiens GN=PITPNC1 PE=4 SV=3;>sp|Q9UKF7-2|PITC1_HUMAN Isoform 2 of Cytoplasmic phosphatidylinositol transfer protein 1 OS=Homo sapiens GN=PITPNC1;>sp|Q9UKF7|PITC1_HUMAN Cyt	4	3	3	3	2	3	1	2	3	1	0	1	1	1	1	1	0	0	0	0	0	0	0	0	0	0	0	0	2	3	1	2	3	1	0	1	1	1	1	1	0	0
E7EU96;P68400;Q5U5J2;Q8NEV1;P68400-2;A0A087WY74;V9GYA2;V9GY80;V9GYW6	E7EU96;P68400;Q5U5J2;Q8NEV1;P68400-2	17;17;17;14;11;4;2;2;1	17;17;17;14;11;4;2;2;1	17;17;17;14;11;4;2;2;1	Casein kinase II subunit alpha;Casein kinase II subunit alpha 3	CSNK2A1;CSNK2A3	>tr|E7EU96|E7EU96_HUMAN Casein kinase II subunit alpha OS=Homo sapiens GN=CSNK2A1 PE=1 SV=1;>sp|P68400|CSK21_HUMAN Casein kinase II subunit alpha OS=Homo sapiens GN=CSNK2A1 PE=1 SV=1;>tr|Q5U5J2|Q5U5J2_HUMAN CSNK2A1 protein OS=Homo sapiens GN=CSNK2A1 PE=2 S	9	17	17	17	15	16	14	14	15	14	14	13	12	16	15	15	10	14	14	11	15	11	13	15	11	10	9	9	15	16	14	14	15	14	14	13	12	16	15	15	10	14
E7EUN2;A0A087X1U1;F5GXM9;Q9UPQ3-2;Q9UPQ3;H7C0A7;Q8TF27;A0A087X0S6;J3KQL4;A8MT82;A6NIR3	E7EUN2;A0A087X1U1;F5GXM9;Q9UPQ3-2;Q9UPQ3	5;4;4;4;4;1;1;1;1;1;1	3;2;2;2;2;1;1;1;1;1;1	3;2;2;2;2;1;1;1;1;1;1	Arf-GAP with GTPase, ANK repeat and PH domain-containing protein 1	AGAP1	>tr|E7EUN2|E7EUN2_HUMAN Arf-GAP with GTPase, ANK repeat and PH domain-containing protein 1 OS=Homo sapiens GN=AGAP1 PE=1 SV=1;>tr|A0A087X1U1|A0A087X1U1_HUMAN Arf-GAP with GTPase, ANK repeat and PH domain-containing protein 1 OS=Homo sapiens GN=AGAP1 PE=4 S	11	5	3	3	4	5	4	2	3	3	1	2	1	4	3	3	3	1	0	1	1	1	2	2	2	1	2	1	2	3	2	1	1	2	0	1	0	2	1	1	1	0
Q8TBZ0-2;Q8TBZ0;E7EUS2	Q8TBZ0-2;Q8TBZ0;E7EUS2	1;1;1	1;1;1	1;1;1	Coiled-coil domain-containing protein 110	CCDC110	>sp|Q8TBZ0-2|CC110_HUMAN Isoform 2 of Coiled-coil domain-containing protein 110 OS=Homo sapiens GN=CCDC110;>sp|Q8TBZ0|CC110_HUMAN Coiled-coil domain-containing protein 110 OS=Homo sapiens GN=CCDC110 PE=2 SV=1;>tr|E7EUS2|E7EUS2_HUMAN Coiled-coil domain-cont	3	1	1	1	1	1	1	1	1	0	1	1	1	1	1	1	1	0	1	1	1	1	1	1	1	1	1	1	1	1	1	1	1	0	1	1	1	1	1	1	1	0
E7EUU4;Q04637-8;E7EX73;Q04637-7;C9K073;C9J2Z7;C9JHW9;C9JIH5;C9JWH9	E7EUU4;Q04637-8;E7EX73;Q04637-7	81;80;78;76;26;23;4;3;1	1;1;1;1;1;1;0;0;0	0;0;0;0;0;0;0;0;0	Eukaryotic translation initiation factor 4 gamma 1	EIF4G1	>tr|E7EUU4|E7EUU4_HUMAN Eukaryotic translation initiation factor 4 gamma 1 OS=Homo sapiens GN=EIF4G1 PE=1 SV=1;>sp|Q04637-8|IF4G1_HUMAN Isoform 8 of Eukaryotic translation initiation factor 4 gamma 1 OS=Homo sapiens GN=EIF4G1;>tr|E7EX73|E7EX73_HUMAN Eukary	9	81	1	0	60	57	59	60	57	57	57	56	57	58	55	55	64	65	70	61	64	64	67	67	70	56	58	63	1	1	1	1	1	1	1	1	1	1	1	1	1	1
E7EV41;P32418-2;P32418-3;P32418-4;P32418-5;P32418;E9PCL8	E7EV41;P32418-2;P32418-3;P32418-4;P32418-5;P32418;E9PCL8	2;2;2;2;2;2;1	2;2;2;2;2;2;1	2;2;2;2;2;2;1	Sodium/calcium exchanger 1	SLC8A1	>tr|E7EV41|E7EV41_HUMAN Sodium/calcium exchanger 1 OS=Homo sapiens GN=SLC8A1 PE=4 SV=1;>sp|P32418-2|NAC1_HUMAN Isoform 3 of Sodium/calcium exchanger 1 OS=Homo sapiens GN=SLC8A1;>sp|P32418-3|NAC1_HUMAN Isoform 7 of Sodium/calcium exchanger 1 OS=Homo sapiens	7	2	2	2	2	1	1	1	1	1	1	1	1	1	2	1	0	0	0	0	0	0	0	0	0	0	0	0	2	1	1	1	1	1	1	1	1	1	2	1	0	0
E7EVA0;P27816;P27816-2;P27816-4;B5MEG9;H7C456;P27816-7	E7EVA0;P27816;P27816-2	61;57;46;24;19;11;3	61;57;46;24;19;11;3	5;1;1;2;1;0;0	Microtubule-associated protein;Microtubule-associated protein 4	MAP4	>tr|E7EVA0|E7EVA0_HUMAN Microtubule-associated protein OS=Homo sapiens GN=MAP4 PE=1 SV=1;>sp|P27816|MAP4_HUMAN Microtubule-associated protein 4 OS=Homo sapiens GN=MAP4 PE=1 SV=3;>sp|P27816-2|MAP4_HUMAN Isoform 2 of Microtubule-associated protein 4 OS=Homo	7	61	61	5	53	48	48	45	46	45	45	41	36	48	49	48	41	49	53	47	51	49	50	48	46	42	45	43	53	48	48	45	46	45	45	41	36	48	49	48	41	49
O60941-6;E9PEY4;O60941-7;E7EVB6;O60941;O60941-3;O60941-5;O60941-2;O60941-4	O60941-6;E9PEY4;O60941-7;E7EVB6;O60941;O60941-3;O60941-5;O60941-2;O60941-4	8;8;8;8;8;6;6;6;6	3;3;3;3;3;3;3;3;3	3;3;3;3;3;3;3;3;3	Dystrobrevin beta	DTNB	>sp|O60941-6|DTNB_HUMAN Isoform 6 of Dystrobrevin beta OS=Homo sapiens GN=DTNB;>tr|E9PEY4|E9PEY4_HUMAN Dystrobrevin OS=Homo sapiens GN=DTNB PE=1 SV=1;>sp|O60941-7|DTNB_HUMAN Isoform 7 of Dystrobrevin beta OS=Homo sapiens GN=DTNB;>tr|E7EVB6|E7EVB6_HUMAN Dys	9	8	3	3	6	6	5	5	3	4	6	6	7	6	4	4	1	0	1	0	0	2	2	1	1	0	0	1	2	2	2	1	0	1	3	3	3	2	2	2	0	0
Q676U5-2;Q676U5;E7EVC7;Q676U5-5;Q676U5-3;Q676U5-4;C9JAY7;C9JK97;C9J1B2	Q676U5-2;Q676U5;E7EVC7;Q676U5-5;Q676U5-3;Q676U5-4	4;4;4;3;3;2;1;1;1	4;4;4;3;3;2;1;1;1	4;4;4;3;3;2;1;1;1	Autophagy-related protein 16-1	ATG16L1	>sp|Q676U5-2|A16L1_HUMAN Isoform 2 of Autophagy-related protein 16-1 OS=Homo sapiens GN=ATG16L1;>sp|Q676U5|A16L1_HUMAN Autophagy-related protein 16-1 OS=Homo sapiens GN=ATG16L1 PE=1 SV=2;>tr|E7EVC7|E7EVC7_HUMAN Autophagy-related protein 16-1 OS=Homo sapien	9	4	4	4	2	2	3	3	1	3	0	2	2	3	3	3	0	0	1	0	0	1	1	2	3	1	0	1	2	2	3	3	1	3	0	2	2	3	3	3	0	0
E7EVJ3;P52848;P52848-2;Q9H3R1;O95803-2;O95803-3;S4R438;O95803;P52849	E7EVJ3;P52848;P52848-2	6;6;3;2;1;1;1;1;1	6;6;3;2;1;1;1;1;1	6;6;3;2;1;1;1;1;1	Bifunctional heparan sulfate N-deacetylase/N-sulfotransferase 1;Heparan sulfate N-deacetylase 1;Heparan sulfate N-sulfotransferase 1	NDST1	>tr|E7EVJ3|E7EVJ3_HUMAN Bifunctional heparan sulfate N-deacetylase/N-sulfotransferase 1 OS=Homo sapiens GN=NDST1 PE=4 SV=1;>sp|P52848|NDST1_HUMAN Bifunctional heparan sulfate N-deacetylase/N-sulfotransferase 1 OS=Homo sapiens GN=NDST1 PE=1 SV=1;>sp|P52848-	9	6	6	6	4	4	5	3	3	2	4	3	3	5	4	4	0	1	1	1	2	0	0	1	1	0	0	0	4	4	5	3	3	2	4	3	3	5	4	4	0	1
E7EVJ5;Q96F07-2;Q96F07;H7C229;E7EW33;A0A087WWZ1;A0A087WTQ3;A0A087WVE1;A0A087X0D6;A0A087WZL7;A0A087WV63;A0A087WWY5	E7EVJ5;Q96F07-2;Q96F07;H7C229;E7EW33	34;34;32;29;28;7;5;4;3;2;1;1	14;14;14;11;11;3;2;1;1;1;0;0	14;14;14;11;11;3;2;1;1;1;0;0	Cytoplasmic FMR1-interacting protein 2	CYFIP2	>tr|E7EVJ5|E7EVJ5_HUMAN Cytoplasmic FMR1-interacting protein 2 OS=Homo sapiens GN=CYFIP2 PE=1 SV=1;>sp|Q96F07-2|CYFP2_HUMAN Isoform 2 of Cytoplasmic FMR1-interacting protein 2 OS=Homo sapiens GN=CYFIP2;>sp|Q96F07|CYFP2_HUMAN Cytoplasmic FMR1-interacting pr	12	34	14	14	24	27	25	20	21	25	21	18	22	23	26	27	17	17	16	13	15	16	24	21	22	12	15	14	9	11	9	7	7	9	7	8	9	6	8	10	6	5
E7EVQ5	E7EVQ5	1	1	1		CTHRC1	>tr|E7EVQ5|E7EVQ5_HUMAN Collagen triple helix repeat-containing protein 1 OS=Homo sapiens GN=CTHRC1 PE=4 SV=1	1	1	1	1	0	0	1	0	0	0	0	0	0	0	0	0	1	1	1	1	1	1	1	1	1	0	0	1	0	0	1	0	0	0	0	0	0	0	0	0	1	1
E7EVQ6;Q14534;H0YBN7	E7EVQ6;Q14534;H0YBN7	9;9;5	9;9;5	8;8;5	Squalene monooxygenase	SQLE	>tr|E7EVQ6|E7EVQ6_HUMAN Squalene monooxygenase OS=Homo sapiens GN=SQLE PE=1 SV=1;>sp|Q14534|ERG1_HUMAN Squalene monooxygenase OS=Homo sapiens GN=SQLE PE=1 SV=3;>tr|H0YBN7|H0YBN7_HUMAN Squalene monooxygenase (Fragment) OS=Homo sapiens GN=SQLE PE=1 SV=1	3	9	9	8	6	8	7	6	5	4	4	5	7	5	7	5	0	0	0	0	0	0	0	1	0	1	0	0	6	8	7	6	5	4	4	5	7	5	7	5	0	0
E7EVZ1;Q86UP3-2;Q86UP3-5;Q86UP3;Q86UP3-4;Q86UP3-3;E5RI93;E5RGK3;E5RHS1;E5RG79	E7EVZ1;Q86UP3-2;Q86UP3-5;Q86UP3;Q86UP3-4	19;19;19;17;17;7;1;1;1;1	19;19;19;17;17;7;1;1;1;1	15;15;15;13;13;5;1;1;1;1	Zinc finger homeobox protein 4	ZFHX4	>tr|E7EVZ1|E7EVZ1_HUMAN Zinc finger homeobox protein 4 OS=Homo sapiens GN=ZFHX4 PE=1 SV=1;>sp|Q86UP3-2|ZFHX4_HUMAN Isoform 2 of Zinc finger homeobox protein 4 OS=Homo sapiens GN=ZFHX4;>sp|Q86UP3-5|ZFHX4_HUMAN Isoform 5 of Zinc finger homeobox protein 4 OS=	10	19	19	15	6	7	9	6	8	7	9	9	6	10	11	7	3	7	5	5	3	2	4	4	4	2	4	2	6	7	9	6	8	7	9	9	6	10	11	7	3	7
Q7L1V2-2;E7EW32;Q7L1V2;H3BUX9	Q7L1V2-2;E7EW32;Q7L1V2	5;5;5;1	5;5;5;1	5;5;5;1	Vacuolar fusion protein MON1 homolog B	MON1B	>sp|Q7L1V2-2|MON1B_HUMAN Isoform 2 of Vacuolar fusion protein MON1 homolog B OS=Homo sapiens GN=MON1B;>tr|E7EW32|E7EW32_HUMAN Vacuolar fusion protein MON1 homolog B OS=Homo sapiens GN=MON1B PE=1 SV=1;>sp|Q7L1V2|MON1B_HUMAN Vacuolar fusion protein MON1 homo	4	5	5	5	4	3	4	3	3	3	4	1	2	4	2	4	1	1	1	2	1	1	1	2	2	1	1	1	4	3	4	3	3	3	4	1	2	4	2	4	1	1
E7EW84;Q8TAG9;Q8TAG9-2;F2Z3K0;B1AP46	E7EW84;Q8TAG9;Q8TAG9-2	10;10;9;3;2	8;8;7;3;2	8;8;7;3;2	Exocyst complex component 6	EXOC6	>tr|E7EW84|E7EW84_HUMAN Exocyst complex component 6 OS=Homo sapiens GN=EXOC6 PE=1 SV=1;>sp|Q8TAG9|EXOC6_HUMAN Exocyst complex component 6 OS=Homo sapiens GN=EXOC6 PE=1 SV=3;>sp|Q8TAG9-2|EXOC6_HUMAN Isoform 2 of Exocyst complex component 6 OS=Homo sapiens G	5	10	8	8	10	7	10	8	9	5	6	4	3	9	6	8	2	3	1	3	3	3	3	4	5	1	1	3	8	6	8	6	7	4	4	2	2	8	5	7	1	2
E7EWD6;Q76L83;Q76L83-2	E7EWD6;Q76L83;Q76L83-2	10;10;6	10;10;6	10;10;6	Putative Polycomb group protein ASXL2	ASXL2	>tr|E7EWD6|E7EWD6_HUMAN Putative Polycomb group protein ASXL2 OS=Homo sapiens GN=ASXL2 PE=1 SV=1;>sp|Q76L83|ASXL2_HUMAN Putative Polycomb group protein ASXL2 OS=Homo sapiens GN=ASXL2 PE=1 SV=1;>sp|Q76L83-2|ASXL2_HUMAN Isoform 2 of Putative Polycomb group p	3	10	10	10	2	1	1	1	1	0	1	0	2	1	1	1	8	9	8	8	6	8	4	3	4	5	9	8	2	1	1	1	1	0	1	0	2	1	1	1	8	9
E7EWM1;Q15596	E7EWM1;Q15596	11;10	11;10	11;10	Nuclear receptor coactivator 2	NCOA2	>tr|E7EWM1|E7EWM1_HUMAN Nuclear receptor coactivator 2 OS=Homo sapiens GN=NCOA2 PE=1 SV=2;>sp|Q15596|NCOA2_HUMAN Nuclear receptor coactivator 2 OS=Homo sapiens GN=NCOA2 PE=1 SV=2	2	11	11	11	9	7	4	3	3	6	10	4	3	6	5	6	0	0	2	1	0	1	3	3	3	0	1	2	9	7	4	3	3	6	10	4	3	6	5	6	0	0
H0Y3R4;Q9C0A6-2;Q9C0A6-3;Q9C0A6;E7EWN3;H7C1F2	H0Y3R4;Q9C0A6-2;Q9C0A6-3;Q9C0A6;E7EWN3;H7C1F2	2;2;2;2;2;1	2;2;2;2;2;1	2;2;2;2;2;1	SET domain-containing protein 5	SETD5	>tr|H0Y3R4|H0Y3R4_HUMAN SET domain-containing protein 5 (Fragment) OS=Homo sapiens GN=SETD5 PE=1 SV=1;>sp|Q9C0A6-2|SETD5_HUMAN Isoform 2 of SET domain-containing protein 5 OS=Homo sapiens GN=SETD5;>sp|Q9C0A6-3|SETD5_HUMAN Isoform 3 of SET domain-containing	6	2	2	2	2	1	1	0	2	1	1	1	0	0	1	0	0	0	1	0	1	0	1	1	1	0	0	0	2	1	1	0	2	1	1	1	0	0	1	0	0	0
P23588;E7EX17;B4DS13;F8VX11;F8VSC7;F8VYE9;F8W0K0;F8VRU1	P23588;E7EX17;B4DS13;F8VX11	46;46;40;28;17;15;14;10	46;46;40;28;17;15;14;10	24;24;24;8;0;0;0;0	Eukaryotic translation initiation factor 4B	EIF4B	>sp|P23588|IF4B_HUMAN Eukaryotic translation initiation factor 4B OS=Homo sapiens GN=EIF4B PE=1 SV=2;>tr|E7EX17|E7EX17_HUMAN Eukaryotic translation initiation factor 4B OS=Homo sapiens GN=EIF4B PE=1 SV=1;>tr|B4DS13|B4DS13_HUMAN Eukaryotic translation initi	8	46	46	24	27	23	29	26	25	28	20	19	20	27	29	22	41	40	43	39	37	40	37	30	38	39	37	25	27	23	29	26	25	28	20	19	20	27	29	22	41	40
E7EX44;Q05682-3;Q05682-6;Q05682-2;Q05682;C9JEK3;C9JE79;F8WE61	E7EX44;Q05682-3;Q05682-6;Q05682-2;Q05682	37;37;34;34;34;5;2;2	1;1;1;1;1;0;0;0	1;1;1;1;1;0;0;0	Caldesmon	CALD1	>tr|E7EX44|E7EX44_HUMAN Caldesmon OS=Homo sapiens GN=CALD1 PE=1 SV=1;>sp|Q05682-3|CALD1_HUMAN Isoform 3 of Caldesmon OS=Homo sapiens GN=CALD1;>sp|Q05682-6|CALD1_HUMAN Isoform 6 of Caldesmon OS=Homo sapiens GN=CALD1;>sp|Q05682-2|CALD1_HUMAN Isoform 2 of Cal	8	37	1	1	27	25	29	23	24	24	27	25	21	25	27	20	28	32	28	31	27	26	34	31	27	31	26	22	0	1	1	0	0	0	0	0	0	0	0	1	1	1
E7EX48;P51957-3;P51957-2;P51957	E7EX48;P51957-3;P51957-2;P51957	4;4;4;4	4;4;4;4	4;4;4;4	Serine/threonine-protein kinase Nek4	NEK4	>tr|E7EX48|E7EX48_HUMAN Serine/threonine-protein kinase Nek4 (Fragment) OS=Homo sapiens GN=NEK4 PE=1 SV=1;>sp|P51957-3|NEK4_HUMAN Isoform 3 of Serine/threonine-protein kinase Nek4 OS=Homo sapiens GN=NEK4;>sp|P51957-2|NEK4_HUMAN Isoform 2 of Serine/threonin	4	4	4	4	2	2	3	2	2	2	1	2	2	1	3	1	1	3	3	3	3	2	3	2	3	2	3	1	2	2	3	2	2	2	1	2	2	1	3	1	1	3
P05166;E9PDR0;P05166-2;E7EX59;E7EUY3;E7ETT1;C9JQS9;E7ETT4;E9PEC3;F8WBI9;E7ENC1;H7C5C9;C9JVW9;C9JAW3;C9JVY9	P05166;E9PDR0;P05166-2;E7EX59;E7EUY3;E7ETT1;C9JQS9;E7ETT4;E9PEC3;F8WBI9;E7ENC1	19;19;19;19;18;18;18;17;16;14;10;4;3;2;2	19;19;19;19;18;18;18;17;16;14;10;4;3;2;2	19;19;19;19;18;18;18;17;16;14;10;4;3;2;2	Propionyl-CoA carboxylase beta chain, mitochondrial	PCCB	>sp|P05166|PCCB_HUMAN Propionyl-CoA carboxylase beta chain, mitochondrial OS=Homo sapiens GN=PCCB PE=1 SV=3;>tr|E9PDR0|E9PDR0_HUMAN Propionyl-CoA carboxylase beta chain, mitochondrial OS=Homo sapiens GN=PCCB PE=1 SV=1;>sp|P05166-2|PCCB_HUMAN Isoform 2 of P	15	19	19	19	15	12	12	15	12	12	16	15	14	15	14	14	1	0	1	2	2	1	3	4	2	2	2	1	15	12	12	15	12	12	16	15	14	15	14	14	1	0
Q5JWQ4;O14786-3;E7EX60;O14786-2;Q5T7F0;Q5JWQ6;E9PEP6;O14786	Q5JWQ4;O14786-3;E7EX60;O14786-2;Q5T7F0;Q5JWQ6;E9PEP6;O14786	2;2;2;2;2;2;2;2	2;2;2;2;2;2;2;2	2;2;2;2;2;2;2;2	Neuropilin-1	NRP1	>tr|Q5JWQ4|Q5JWQ4_HUMAN Neuropilin-1 OS=Homo sapiens GN=NRP1 PE=4 SV=2;>sp|O14786-3|NRP1_HUMAN Isoform 3 of Neuropilin-1 OS=Homo sapiens GN=NRP1;>tr|E7EX60|E7EX60_HUMAN Neuropilin-1 OS=Homo sapiens GN=NRP1 PE=4 SV=1;>sp|O14786-2|NRP1_HUMAN Isoform 2 of Neu	8	2	2	2	1	1	1	1	1	0	0	1	1	1	2	1	0	0	0	0	0	0	0	0	0	0	0	0	1	1	1	1	1	0	0	1	1	1	2	1	0	0
Q14203-3;E7EX90;Q14203-4;Q14203-6;Q14203;Q14203-5;Q14203-2;Q6AWB1;E7EWF7;C9JJD0;C9JZA4;C9JTE5;C9JJN7;C9JKG6;E9PCY0;C9J1B7;C9JUI8	Q14203-3;E7EX90;Q14203-4;Q14203-6;Q14203;Q14203-5;Q14203-2;Q6AWB1	67;67;66;65;65;62;61;44;12;5;4;4;4;4;4;3;1	67;67;66;65;65;62;61;44;12;5;4;4;4;4;4;3;1	67;67;66;65;65;62;61;44;12;5;4;4;4;4;4;3;1	Dynactin subunit 1	DCTN1;DKFZp686E0752	>sp|Q14203-3|DCTN1_HUMAN Isoform 3 of Dynactin subunit 1 OS=Homo sapiens GN=DCTN1;>tr|E7EX90|E7EX90_HUMAN Uncharacterized protein OS=Homo sapiens GN=DCTN1 PE=1 SV=1;>sp|Q14203-4|DCTN1_HUMAN Isoform 4 of Dynactin subunit 1 OS=Homo sapiens GN=DCTN1;>sp|Q1420	17	67	67	67	46	53	44	42	42	48	46	36	36	47	43	41	53	54	57	53	52	47	51	50	51	49	55	51	46	53	44	42	42	48	46	36	36	47	43	41	53	54
Q8WVB6;E7EXA6;Q8WVB6-2;Q8WVB6-3;F8WCC1;H0Y7D3	Q8WVB6;E7EXA6;Q8WVB6-2;Q8WVB6-3	19;19;19;15;4;2	18;18;18;14;4;2	18;18;18;14;4;2	Chromosome transmission fidelity protein 18 homolog	CHTF18	>sp|Q8WVB6|CTF18_HUMAN Chromosome transmission fidelity protein 18 homolog OS=Homo sapiens GN=CHTF18 PE=1 SV=1;>tr|E7EXA6|E7EXA6_HUMAN Chromosome transmission fidelity protein 18 homolog OS=Homo sapiens GN=CHTF18 PE=1 SV=2;>sp|Q8WVB6-2|CTF18_HUMAN Isoform	6	19	18	18	10	8	10	9	12	13	12	10	9	10	10	11	6	6	4	7	6	6	9	7	10	3	4	3	9	7	10	9	11	12	11	10	9	9	9	10	5	6
E9PAV3;F8VZJ2;H0YHX9;Q13765;E9PAV3-2;F8W0W4;F8W1N5;F8VNW4;F8VZ58;Q9H009	E9PAV3;F8VZJ2;H0YHX9;Q13765;E9PAV3-2;F8W0W4;F8W1N5;F8VNW4	9;8;8;8;8;6;5;5;3;1	9;8;8;8;8;6;5;5;3;1	7;6;6;6;6;4;3;3;1;0	Nascent polypeptide-associated complex subunit alpha	NACA	>sp|E9PAV3|NACAM_HUMAN Nascent polypeptide-associated complex subunit alpha, muscle-specific form OS=Homo sapiens GN=NACA PE=1 SV=1;>tr|F8VZJ2|F8VZJ2_HUMAN Nascent polypeptide-associated complex subunit alpha, muscle-specific form OS=Homo sapiens GN=NACA P	10	9	9	7	6	7	7	6	6	6	6	5	6	7	8	6	8	8	8	7	7	7	8	7	7	8	8	7	6	7	7	6	6	6	6	5	6	7	8	6	8	8
E9PB61	E9PB61	16	1	1		ALYREF	>tr|E9PB61|E9PB61_HUMAN THO complex subunit 4 OS=Homo sapiens GN=ALYREF PE=1 SV=1	1	16	1	1	13	13	14	13	12	12	14	13	15	14	14	14	9	9	9	8	9	9	11	11	13	7	6	6	1	1	1	1	1	1	1	1	1	0	0	1	0	0
F6PQP6;E9PBC1;O95208-3;O95208-2;O95208;I3L2B2;O95208-5;I3L356;I3L2H1	F6PQP6;E9PBC1;O95208-3;O95208-2;O95208;I3L2B2;O95208-5	5;5;5;5;5;4;3;2;2	5;5;5;5;5;4;3;2;2	5;5;5;5;5;4;3;2;2	Epsin-2	EPN2	>tr|F6PQP6|F6PQP6_HUMAN Epsin-2 (Fragment) OS=Homo sapiens GN=EPN2 PE=1 SV=3;>tr|E9PBC1|E9PBC1_HUMAN Epsin-2 OS=Homo sapiens GN=EPN2 PE=4 SV=1;>sp|O95208-3|EPN2_HUMAN Isoform 3 of Epsin-2 OS=Homo sapiens GN=EPN2;>sp|O95208-2|EPN2_HUMAN Isoform 2 of Epsin-2	9	5	5	5	3	4	2	4	4	2	2	2	4	4	4	4	0	0	0	0	0	0	0	0	1	0	0	0	3	4	2	4	4	2	2	2	4	4	4	4	0	0
[truncated: 7,373 more rows]
[truncated: 200 more columns]
