# Supplementary material for: Purification of cross-linked RNA-protein complexes by phenol-toluol extraction
Source: Nat Commun. 2019 Mar 1;10:990. doi: 10.1038/s41467-019-08942-3 (PMC6397201; doi:10.1038/s41467-019-08942-3)
Supplement: Supplementary file 12 — Supplementary Data 9 [file 41467_2019_8942_MOESM12_ESM.zip]

Archive with 11 entries (8 files):
- PTex_Supplementary_Salmonella_MS_analysis/
- PTex_Supplementary_Salmonella_MS_analysis/.DS_Store
- __MACOSX/
- __MACOSX/PTex_Supplementary_Salmonella_MS_analysis/
- __MACOSX/PTex_Supplementary_Salmonella_MS_analysis/._.DS_Store
- PTex_Supplementary_Salmonella_MS_analysis/PTex_Salmonella.Rmd
- __MACOSX/PTex_Supplementary_Salmonella_MS_analysis/._PTex_Salmonella.Rmd
- PTex_Supplementary_Salmonella_MS_analysis/PTex_Salmonella.nb.html
- __MACOSX/PTex_Supplementary_Salmonella_MS_analysis/._PTex_Salmonella.nb.html
- PTex_Supplementary_Salmonella_MS_analysis/ProteinGroups_MS_Salmonella.txt
- __MACOSX/PTex_Supplementary_Salmonella_MS_analysis/._ProteinGroups_MS_Salmonella.txt
