# Supplementary material for: Purification of cross-linked RNA-protein complexes by phenol-toluol extraction
Source: Nat Commun. 2019 Mar 1;10:990. doi: 10.1038/s41467-019-08942-3 (PMC6397201; doi:10.1038/s41467-019-08942-3)
Supplement: Supplementary file 12 — Supplementary Data 9 [file 41467_2019_8942_MOESM12_ESM.zip › PTex_Supplementary_Salmonella_MS_analysis/ProteinGroups_MS_Salmonella.txt]

Protein IDs	Majority protein IDs	Peptide counts (all)	Peptide counts (razor+unique)	Peptide counts (unique)	Fasta headers	Number of proteins	Peptides	Razor + unique peptides	Unique peptides	Peptides HotPTex_DDM_NoXL_1	Peptides HotPTex_DDM_NoXL_2	Peptides HotPTex_DDM_XL_1	Peptides HotPTex_DDM_XL_2	Peptides HotPTex_PBS_NoXL_1	Peptides HotPTex_PBS_NoXL_2	Peptides HotPTex_PBS_XL_1	Peptides HotPTex_PBS_XL_2	Peptides Input_DDM_NoXL_1	Peptides Input_DDM_NoXL_2	Peptides Input_DDM_XL_1	Peptides Input_DDM_XL_2	Peptides Input_PBS_NoXL_1	Peptides Input_PBS_NoXL_2	Peptides Input_PBS_XL_1	Peptides Input_PBS_XL_2	Razor + unique peptides HotPTex_DDM_NoXL_1	Razor + unique peptides HotPTex_DDM_NoXL_2	Razor + unique peptides HotPTex_DDM_XL_1	Razor + unique peptides HotPTex_DDM_XL_2	Razor + unique peptides HotPTex_PBS_NoXL_1	Razor + unique peptides HotPTex_PBS_NoXL_2	Razor + unique peptides HotPTex_PBS_XL_1	Razor + unique peptides HotPTex_PBS_XL_2	Razor + unique peptides Input_DDM_NoXL_1	Razor + unique peptides Input_DDM_NoXL_2	Razor + unique peptides Input_DDM_XL_1	Razor + unique peptides Input_DDM_XL_2	Razor + unique peptides Input_PBS_NoXL_1	Razor + unique peptides Input_PBS_NoXL_2	Razor + unique peptides Input_PBS_XL_1	Razor + unique peptides Input_PBS_XL_2	Unique peptides HotPTex_DDM_NoXL_1	Unique peptides HotPTex_DDM_NoXL_2	Unique peptides HotPTex_DDM_XL_1	Unique peptides HotPTex_DDM_XL_2	Unique peptides HotPTex_PBS_NoXL_1	Unique peptides HotPTex_PBS_NoXL_2	Unique peptides HotPTex_PBS_XL_1	Unique peptides HotPTex_PBS_XL_2
A0A0G2PMS1	A0A0G2PMS1	42	42	42	tr|A0A0G2PMS1|A0A0G2PMS1_SALTS Elongation factor Tu OS=Salmonella typhimurium (strain SL1344) GN=tufB PE=3 SV=1	1	42	42	42	13	9	4	11	8	10	5	11	34	34	35	34	39	36	33	37	13	9	4	11	8	10	5	11	34	34	35	34	39	36	33	37	13	9	4	11	8	10	5	11
A0A0G2PMS3	A0A0G2PMS3	4	4	4	tr|A0A0G2PMS3|A0A0G2PMS3_SALTS Cytochrome C-type biogenesis protein OS=Salmonella typhimurium (strain SL1344) GN=ccmG2 PE=4 SV=1	1	4	4	4	0	0	0	0	0	0	0	0	2	3	2	2	2	3	2	1	0	0	0	0	0	0	0	0	2	3	2	2	2	3	2	1	0	0	0	0	0	0	0	0
A0A0G2PMS6	A0A0G2PMS6	4	4	4	tr|A0A0G2PMS6|A0A0G2PMS6_SALTS Cytochrome C-type biogenesis protein OS=Salmonella typhimurium (strain SL1344) GN=ccmF1 PE=4 SV=1	1	4	4	4	0	0	0	0	0	0	0	0	4	4	4	4	3	3	1	4	0	0	0	0	0	0	0	0	4	4	4	4	3	3	1	4	0	0	0	0	0	0	0	0
A0A0H3N7C5	A0A0H3N7C5	4	4	4	tr|A0A0H3N7C5|A0A0H3N7C5_SALTS Hypothetical secreted sulfatase OS=Salmonella typhimurium (strain SL1344) GN=SL1344_0036 PE=4 SV=1	1	4	4	4	0	0	0	0	0	1	1	0	3	3	3	3	4	4	2	4	0	0	0	0	0	1	1	0	3	3	3	3	4	4	2	4	0	0	0	0	0	1	1	0
A0A0H3N7D0	A0A0H3N7D0	12	12	12	tr|A0A0H3N7D0|A0A0H3N7D0_SALTS Transcriptional activator protein NhaR OS=Salmonella typhimurium (strain SL1344) GN=nhaR PE=4 SV=1	1	12	12	12	0	0	0	0	0	0	0	0	10	9	9	10	11	10	9	9	0	0	0	0	0	0	0	0	10	9	9	10	11	10	9	9	0	0	0	0	0	0	0	0
A0A0H3N7D5	A0A0H3N7D5	14	14	14	tr|A0A0H3N7D5|A0A0H3N7D5_SALTS Riboflavin biosynthesis protein OS=Salmonella typhimurium (strain SL1344) GN=ribF PE=3 SV=1	1	14	14	14	1	0	0	0	0	0	0	0	11	14	11	12	10	14	10	13	1	0	0	0	0	0	0	0	11	14	11	12	10	14	10	13	1	0	0	0	0	0	0	0
A0A0H3N7F3	A0A0H3N7F3	31	31	31	tr|A0A0H3N7F3|A0A0H3N7F3_SALTS Carbamoyl-phosphate synthase large chain OS=Salmonella typhimurium (strain SL1344) GN=carB PE=3 SV=1	1	31	31	31	0	0	0	0	0	0	0	0	23	22	22	26	18	19	18	25	0	0	0	0	0	0	0	0	23	22	22	26	18	19	18	25	0	0	0	0	0	0	0	0
A0A0H3N7G7	A0A0H3N7G7	7	7	7	tr|A0A0H3N7G7|A0A0H3N7G7_SALTS Homoserine kinase OS=Salmonella typhimurium (strain SL1344) GN=thrB PE=3 SV=1	1	7	7	7	0	0	0	0	1	0	0	0	3	4	4	4	3	6	4	4	0	0	0	0	1	0	0	0	3	4	4	4	3	6	4	4	0	0	0	0	1	0	0	0
A0A0H3N7H1	A0A0H3N7H1	4	4	4	tr|A0A0H3N7H1|A0A0H3N7H1_SALTS Protein ApaG OS=Salmonella typhimurium (strain SL1344) GN=apaG PE=3 SV=1	1	4	4	4	0	0	0	0	0	0	0	0	2	2	2	3	2	2	2	3	0	0	0	0	0	0	0	0	2	2	2	3	2	2	2	3	0	0	0	0	0	0	0	0
A0A0H3N7H3	A0A0H3N7H3	11	11	11	tr|A0A0H3N7H3|A0A0H3N7H3_SALTS Molybdopterin biosynthesis Mog protein OS=Salmonella typhimurium (strain SL1344) GN=mog PE=4 SV=1	1	11	11	11	2	0	0	0	0	1	0	1	7	7	8	8	7	9	6	7	2	0	0	0	0	1	0	1	7	7	8	8	7	9	6	7	2	0	0	0	0	1	0	1
A0A0H3N7H5	A0A0H3N7H5	8	8	8	tr|A0A0H3N7H5|A0A0H3N7H5_SALTS Co-chaperone protein DjlA OS=Salmonella typhimurium (strain SL1344) GN=djlA PE=3 SV=1	1	8	8	8	0	0	0	0	0	0	0	0	5	5	5	4	3	6	4	5	0	0	0	0	0	0	0	0	5	5	5	4	3	6	4	5	0	0	0	0	0	0	0	0
A0A0H3N7I0	A0A0H3N7I0	17	17	17	tr|A0A0H3N7I0|A0A0H3N7I0_SALTS Chaperone protein DnaJ OS=Salmonella typhimurium (strain SL1344) GN=dnaJ PE=3 SV=1	1	17	17	17	6	3	1	4	6	6	4	6	17	16	17	15	15	15	13	17	6	3	1	4	6	6	4	6	17	16	17	15	15	15	13	17	6	3	1	4	6	6	4	6
A0A0H3N7I3	A0A0H3N7I3	2	2	2	tr|A0A0H3N7I3|A0A0H3N7I3_SALTS DedA family integral membrane protein OS=Salmonella typhimurium (strain SL1344) GN=yabI PE=4 SV=1	1	2	2	2	0	0	0	0	0	0	0	0	1	1	1	1	2	1	0	1	0	0	0	0	0	0	0	0	1	1	1	1	2	1	0	1	0	0	0	0	0	0	0	0
A0A0H3N7I8	A0A0H3N7I8	1	1	1	tr|A0A0H3N7I8|A0A0H3N7I8_SALTS 3-isopropylmalate dehydratase small subunit OS=Salmonella typhimurium (strain SL1344) GN=leuD PE=3 SV=1	1	1	1	1	0	0	0	0	0	0	0	0	1	1	0	1	1	1	1	1	0	0	0	0	0	0	0	0	1	1	0	1	1	1	1	1	0	0	0	0	0	0	0	0
A0A0H3N7J7	A0A0H3N7J7	9	9	9	tr|A0A0H3N7J7|A0A0H3N7J7_SALTS Ribosomal RNA small subunit methyltransferase H OS=Salmonella typhimurium (strain SL1344) GN=mraW PE=3 SV=1	1	9	9	9	0	0	0	0	0	0	0	0	8	8	7	8	7	9	7	9	0	0	0	0	0	0	0	0	8	8	7	8	7	9	7	9	0	0	0	0	0	0	0	0
A0A0H3N7K2	A0A0H3N7K2	5	5	5	tr|A0A0H3N7K2|A0A0H3N7K2_SALTS Phospho-N-acetylmuramoyl-pentapeptide-transferase OS=Salmonella typhimurium (strain SL1344) GN=mraY PE=3 SV=1	1	5	5	5	0	0	0	0	0	0	0	0	4	4	4	3	4	3	5	5	0	0	0	0	0	0	0	0	4	4	4	3	4	3	5	5	0	0	0	0	0	0	0	0
A0A0H3N7K6	A0A0H3N7K6	13	13	13	tr|A0A0H3N7K6|A0A0H3N7K6_SALTS D-alanine--D-alanine ligase OS=Salmonella typhimurium (strain SL1344) GN=ddlB PE=3 SV=1	1	13	13	13	0	0	0	0	0	0	0	0	9	12	13	11	12	12	9	10	0	0	0	0	0	0	0	0	9	12	13	11	12	12	9	10	0	0	0	0	0	0	0	0
A0A0H3N7L4	A0A0H3N7L4	11	11	11	tr|A0A0H3N7L4|A0A0H3N7L4_SALTS Dephospho-CoA kinase OS=Salmonella typhimurium (strain SL1344) GN=coaE PE=3 SV=1	1	11	11	11	0	0	0	0	0	0	0	0	8	7	6	11	7	7	4	10	0	0	0	0	0	0	0	0	8	7	6	11	7	7	4	10	0	0	0	0	0	0	0	0
A0A0H3N7L9	A0A0H3N7L9	12	12	12	tr|A0A0H3N7L9|A0A0H3N7L9_SALTS Nicotinate-nucleotide pyrophosphorylase OS=Salmonella typhimurium (strain SL1344) GN=nadC PE=4 SV=1	1	12	12	12	0	0	0	0	0	0	0	0	10	8	7	11	8	8	8	11	0	0	0	0	0	0	0	0	10	8	7	11	8	8	8	11	0	0	0	0	0	0	0	0
A0A0H3N7M4	A0A0H3N7M4	37	37	37	tr|A0A0H3N7M4|A0A0H3N7M4_SALTS Acetyltransferase component of pyruvate dehydrogenase complex OS=Salmonella typhimurium (strain SL1344) GN=aceF PE=3 SV=1	1	37	37	37	7	3	1	2	6	4	1	8	35	36	36	34	35	35	32	32	7	3	1	2	6	4	1	8	35	36	36	34	35	35	32	32	7	3	1	2	6	4	1	8
A0A0H3N7M9	A0A0H3N7M9	12	12	12	tr|A0A0H3N7M9|A0A0H3N7M9_SALTS HNH endonuclease OS=Salmonella typhimurium (strain SL1344) GN=SL1344_0160 PE=4 SV=1	1	12	12	12	0	0	0	0	0	2	0	0	10	9	9	10	10	11	10	11	0	0	0	0	0	2	0	0	10	9	9	10	10	11	10	11	0	0	0	0	0	2	0	0
A0A0H3N7N0	A0A0H3N7N0	5	5	5	tr|A0A0H3N7N0|A0A0H3N7N0_SALTS Transcriptional regulatory protein OS=Salmonella typhimurium (strain SL1344) GN=citB2 PE=4 SV=1	1	5	5	5	0	0	0	0	0	0	0	0	2	4	3	3	3	3	2	3	0	0	0	0	0	0	0	0	2	4	3	3	3	3	2	3	0	0	0	0	0	0	0	0
A0A0H3N7N4	A0A0H3N7N4	11	11	11	tr|A0A0H3N7N4|A0A0H3N7N4_SALTS Hypothetical transcriptional regulator OS=Salmonella typhimurium (strain SL1344) GN=SL1344_0165 PE=4 SV=1	1	11	11	11	0	0	0	0	0	0	0	0	7	6	6	5	5	8	2	7	0	0	0	0	0	0	0	0	7	6	6	5	5	8	2	7	0	0	0	0	0	0	0	0
A0A0H3N7N9	A0A0H3N7N9	24	24	24	tr|A0A0H3N7N9|A0A0H3N7N9_SALTS Glucose dehydrogenase OS=Salmonella typhimurium (strain SL1344) GN=gcd PE=4 SV=1	1	24	24	24	1	0	0	0	0	1	0	1	20	18	18	18	19	19	18	18	1	0	0	0	0	1	0	1	20	18	18	18	19	19	18	18	1	0	0	0	0	1	0	1
A0A0H3N7P7	A0A0H3N7P7	5	5	5	tr|A0A0H3N7P7|A0A0H3N7P7_SALTS Uncharacterized protein OS=Salmonella typhimurium (strain SL1344) GN=yadE PE=4 SV=1	1	5	5	5	0	0	0	0	0	0	0	0	3	4	3	3	2	2	1	3	0	0	0	0	0	0	0	0	3	4	3	3	2	2	1	3	0	0	0	0	0	0	0	0
A0A0H3N7Q0	A0A0H3N7Q0	24	24	24	tr|A0A0H3N7Q0|A0A0H3N7Q0_SALTS Poly(A) polymerase I OS=Salmonella typhimurium (strain SL1344) GN=pcnB PE=3 SV=1	1	24	24	24	0	1	2	0	1	1	1	0	21	22	17	21	19	23	18	22	0	1	2	0	1	1	1	0	21	22	17	21	19	23	18	22	0	1	2	0	1	1	1	0
A0A0H3N7Q4	A0A0H3N7Q4	16	16	16	tr|A0A0H3N7Q4|A0A0H3N7Q4_SALTS ATP-dependent helicase HrpB OS=Salmonella typhimurium (strain SL1344) GN=hrpB PE=4 SV=1	1	16	16	16	0	0	0	0	0	0	0	0	10	12	10	7	9	11	10	8	0	0	0	0	0	0	0	0	10	12	10	7	9	11	10	8	0	0	0	0	0	0	0	0
A0A0H3N7S1	A0A0H3N7S1	7	7	7	tr|A0A0H3N7S1|A0A0H3N7S1_SALTS Uncharacterized protein OS=Salmonella typhimurium (strain SL1344) GN=cdaR PE=4 SV=1	1	7	7	7	0	0	0	0	0	0	0	0	6	5	6	7	2	6	3	7	0	0	0	0	0	0	0	0	6	5	6	7	2	6	3	7	0	0	0	0	0	0	0	0
A0A0H3N7S5	A0A0H3N7S5	10	10	10	tr|A0A0H3N7S5|A0A0H3N7S5_SALTS Methionine aminopeptidase OS=Salmonella typhimurium (strain SL1344) GN=map PE=3 SV=1	1	10	10	10	2	0	0	1	1	2	0	1	10	10	9	9	9	9	7	10	2	0	0	1	1	2	0	1	10	10	9	9	9	9	7	10	2	0	0	1	1	2	0	1
A0A0H3N7S7	A0A0H3N7S7	1	1	1	tr|A0A0H3N7S7|A0A0H3N7S7_SALTS Hypothetical lipoprotein OS=Salmonella typhimurium (strain SL1344) GN=SL1344_0081 PE=4 SV=1	1	1	1	1	0	0	0	0	0	0	0	0	1	1	1	1	1	1	1	1	0	0	0	0	0	0	0	0	1	1	1	1	1	1	1	1	0	0	0	0	0	0	0	0
A0A0H3N7T0	A0A0H3N7T0	17	17	17	tr|A0A0H3N7T0|A0A0H3N7T0_SALTS 1-deoxy-D-xylulose 5-phosphate reductoisomerase OS=Salmonella typhimurium (strain SL1344) GN=dxr PE=3 SV=1	1	17	17	17	0	0	0	0	0	0	0	0	11	13	11	13	9	13	10	12	0	0	0	0	0	0	0	0	11	13	11	13	9	13	10	12	0	0	0	0	0	0	0	0
A0A0H3N7T4	A0A0H3N7T4	6	6	6	tr|A0A0H3N7T4|A0A0H3N7T4_SALTS Outer membrane protein OmpH OS=Salmonella typhimurium (strain SL1344) GN=hlpA PE=3 SV=1	1	6	6	6	3	5	3	4	4	5	5	5	5	5	4	5	5	4	5	5	3	5	3	4	4	5	5	5	5	5	4	5	5	4	5	5	3	5	3	4	4	5	5	5
A0A0H3N7T6	A0A0H3N7T6	9	9	9	tr|A0A0H3N7T6|A0A0H3N7T6_SALTS Ribonuclease HII OS=Salmonella typhimurium (strain SL1344) GN=rnhB PE=3 SV=1	1	9	9	9	0	0	0	0	0	0	0	0	6	5	7	7	7	6	3	6	0	0	0	0	0	0	0	0	6	5	7	7	7	6	3	6	0	0	0	0	0	0	0	0
A0A0H3N7U0	A0A0H3N7U0	2	2	2	tr|A0A0H3N7U0|A0A0H3N7U0_SALTS Uncharacterized protein OS=Salmonella typhimurium (strain SL1344) GN=yaeR PE=4 SV=1	1	2	2	2	0	0	0	0	0	0	0	0	0	2	2	1	2	2	2	1	0	0	0	0	0	0	0	0	0	2	2	1	2	2	2	1	0	0	0	0	0	0	0	0
A0A0H3N7V0	A0A0H3N7V0	18	18	18	tr|A0A0H3N7V0|A0A0H3N7V0_SALTS Lipoprotein OS=Salmonella typhimurium (strain SL1344) GN=metQ PE=3 SV=1	1	18	18	18	9	10	2	11	8	11	10	10	15	16	15	15	15	15	12	16	9	10	2	11	8	11	10	10	15	16	15	15	15	15	12	16	9	10	2	11	8	11	10	10
A0A0H3N7V2	A0A0H3N7V2	9	9	9	tr|A0A0H3N7V2|A0A0H3N7V2_SALTS 4-hydroxythreonine-4-phosphate dehydrogenase OS=Salmonella typhimurium (strain SL1344) GN=pdxAa PE=3 SV=1	1	9	9	9	0	0	0	0	0	0	0	0	9	8	8	8	8	9	7	8	0	0	0	0	0	0	0	0	9	8	8	8	8	9	7	8	0	0	0	0	0	0	0	0
A0A0H3N7V5	A0A0H3N7V5	5	5	5	tr|A0A0H3N7V5|A0A0H3N7V5_SALTS Hypothetical transcriptional regulator OS=Salmonella typhimurium (strain SL1344) GN=yafC PE=4 SV=1	1	5	5	5	0	0	0	0	0	0	0	0	2	3	3	3	1	2	2	2	0	0	0	0	0	0	0	0	2	3	3	3	1	2	2	2	0	0	0	0	0	0	0	0
A0A0H3N7V6	A0A0H3N7V6	41	41	41	tr|A0A0H3N7V6|A0A0H3N7V6_SALTS RNA polymerase-associated protein RapA OS=Salmonella typhimurium (strain SL1344) GN=hepA PE=3 SV=1	1	41	41	41	0	0	1	0	0	0	0	0	35	35	33	33	30	36	33	34	0	0	1	0	0	0	0	0	35	35	33	33	30	36	33	34	0	0	1	0	0	0	0	0
A0A0H3N7W0	A0A0H3N7W0	12	12	12	tr|A0A0H3N7W0|A0A0H3N7W0_SALTS Hydroxyacylglutathione hydrolase OS=Salmonella typhimurium (strain SL1344) GN=gloB PE=3 SV=1	1	12	12	12	0	0	0	0	0	0	0	0	7	8	8	7	7	7	7	10	0	0	0	0	0	0	0	0	7	8	8	7	7	7	7	10	0	0	0	0	0	0	0	0
A0A0H3N7X7	A0A0H3N7X7	12	12	12	tr|A0A0H3N7X7|A0A0H3N7X7_SALTS 3-isopropylmalate dehydrogenase OS=Salmonella typhimurium (strain SL1344) GN=leuB PE=3 SV=1	1	12	12	12	0	1	0	0	0	0	0	0	9	8	7	7	6	8	7	8	0	1	0	0	0	0	0	0	9	8	7	7	6	8	7	8	0	1	0	0	0	0	0	0
A0A0H3N7Y4	A0A0H3N7Y4	7	7	7	tr|A0A0H3N7Y4|A0A0H3N7Y4_SALTS Acetolactate synthase isozyme III small subunit OS=Salmonella typhimurium (strain SL1344) GN=ilvH PE=4 SV=1	1	7	7	7	0	0	0	0	0	0	0	0	5	5	6	6	5	6	3	7	0	0	0	0	0	0	0	0	5	5	6	6	5	6	3	7	0	0	0	0	0	0	0	0
A0A0H3N7Y6	A0A0H3N7Y6	22	22	22	tr|A0A0H3N7Y6|A0A0H3N7Y6_SALTS Penicillin-binding protein 3 OS=Salmonella typhimurium (strain SL1344) GN=ftsI PE=4 SV=1	1	22	22	22	0	0	0	0	0	0	0	0	14	18	19	16	17	16	17	14	0	0	0	0	0	0	0	0	14	18	19	16	17	16	17	14	0	0	0	0	0	0	0	0
A0A0H3N7Z1	A0A0H3N7Z1	3	3	3	tr|A0A0H3N7Z1|A0A0H3N7Z1_SALTS Probable peptidoglycan glycosyltransferase FtsW OS=Salmonella typhimurium (strain SL1344) GN=ftsW PE=3 SV=1	1	3	3	3	0	0	0	0	0	0	0	0	3	2	2	3	2	3	3	3	0	0	0	0	0	0	0	0	3	2	2	3	2	3	3	3	0	0	0	0	0	0	0	0
A0A0H3N7Z2	A0A0H3N7Z2	9	9	9	tr|A0A0H3N7Z2|A0A0H3N7Z2_SALTS Possible outer membrane adhesin OS=Salmonella typhimurium (strain SL1344) GN=pagN PE=4 SV=1	1	9	9	9	1	0	0	3	0	4	0	4	8	6	8	7	6	9	9	6	1	0	0	3	0	4	0	4	8	6	8	7	6	9	9	6	1	0	0	3	0	4	0	4
A0A0H3N7Z5	A0A0H3N7Z5	20	20	20	tr|A0A0H3N7Z5|A0A0H3N7Z5_SALTS Cell division protein FtsA OS=Salmonella typhimurium (strain SL1344) GN=ftsA PE=3 SV=1	1	20	20	20	0	1	0	0	0	0	0	1	16	15	16	19	16	17	13	18	0	1	0	0	0	0	0	1	16	15	16	19	16	17	13	18	0	1	0	0	0	0	0	1
A0A0H3N7Z6	A0A0H3N7Z6	7	7	7	tr|A0A0H3N7Z6|A0A0H3N7Z6_SALTS Uncharacterized protein OS=Salmonella typhimurium (strain SL1344) GN=yafJ PE=4 SV=1	1	7	7	7	0	0	0	0	0	0	0	0	4	3	2	4	1	5	5	4	0	0	0	0	0	0	0	0	4	3	2	4	1	5	5	4	0	0	0	0	0	0	0	0
A0A0H3N800	A0A0H3N800	8	8	8	tr|A0A0H3N800|A0A0H3N800_SALTS Xanthine phosphoribosyltransferase OS=Salmonella typhimurium (strain SL1344) GN=gpt PE=3 SV=1	1	8	8	8	0	0	0	0	0	0	0	0	6	8	7	8	8	7	6	8	0	0	0	0	0	0	0	0	6	8	7	8	8	7	6	8	0	0	0	0	0	0	0	0
A0A0H3N804	A0A0H3N804	23	23	23	tr|A0A0H3N804|A0A0H3N804_SALTS Gamma-glutamyl phosphate reductase OS=Salmonella typhimurium (strain SL1344) GN=proA PE=3 SV=1	1	23	23	23	0	0	0	0	1	1	0	0	18	19	18	17	15	19	17	18	0	0	0	0	1	1	0	0	18	19	18	17	15	19	17	18	0	0	0	0	1	1	0	0
A0A0H3N823	A0A0H3N823	3	3	3	tr|A0A0H3N823|A0A0H3N823_SALTS Uncharacterized protein OS=Salmonella typhimurium (strain SL1344) GN=SL1344_0340 PE=4 SV=1	1	3	3	3	0	0	0	0	0	0	0	0	2	2	0	1	0	1	3	1	0	0	0	0	0	0	0	0	2	2	0	1	0	1	3	1	0	0	0	0	0	0	0	0
A0A0H3N826	A0A0H3N826	7	7	7	tr|A0A0H3N826|A0A0H3N826_SALTS Polyamine aminopropyltransferase OS=Salmonella typhimurium (strain SL1344) GN=speE PE=3 SV=1	1	7	7	7	0	0	0	0	0	0	0	0	6	6	6	7	6	7	6	6	0	0	0	0	0	0	0	0	6	6	6	7	6	7	6	6	0	0	0	0	0	0	0	0
A0A0H3N830	A0A0H3N830	12	12	12	tr|A0A0H3N830|A0A0H3N830_SALTS Carbonic anhydrase OS=Salmonella typhimurium (strain SL1344) GN=yadF PE=3 SV=1	1	12	12	12	2	1	0	2	0	2	1	3	10	10	9	9	10	12	8	11	2	1	0	2	0	2	1	3	10	10	9	9	10	12	8	11	2	1	0	2	0	2	1	3
A0A0H3N839	A0A0H3N839	2	2	2	tr|A0A0H3N839|A0A0H3N839_SALTS Probable terminal oxidase subunit I OS=Salmonella typhimurium (strain SL1344) GN=SL1344_0355 PE=4 SV=1	1	2	2	2	0	0	0	0	0	0	0	0	2	2	1	1	1	2	1	2	0	0	0	0	0	0	0	0	2	2	1	1	1	2	1	2	0	0	0	0	0	0	0	0
A0A0H3N842	A0A0H3N842	12	12	12	tr|A0A0H3N842|A0A0H3N842_SALTS Pantothenate synthetase OS=Salmonella typhimurium (strain SL1344) GN=panC PE=3 SV=1	1	12	12	12	0	0	0	0	0	0	0	0	7	8	7	7	7	7	8	6	0	0	0	0	0	0	0	0	7	8	7	7	7	7	8	6	0	0	0	0	0	0	0	0
A0A0H3N846	A0A0H3N846	1	1	1	tr|A0A0H3N846|A0A0H3N846_SALTS Probable secreted protein OS=Salmonella typhimurium (strain SL1344) GN=yahO PE=4 SV=1	1	1	1	1	0	0	0	0	0	0	0	0	0	1	1	1	0	1	0	1	0	0	0	0	0	0	0	0	0	1	1	1	0	1	0	1	0	0	0	0	0	0	0	0
A0A0H3N847	A0A0H3N847	10	10	10	tr|A0A0H3N847|A0A0H3N847_SALTS RNA polymerase-binding transcription factor DksA OS=Salmonella typhimurium (strain SL1344) GN=dksA PE=3 SV=1	1	10	10	10	6	2	0	6	4	5	4	4	10	10	9	10	9	10	9	10	6	2	0	6	4	5	4	4	10	10	9	10	9	10	9	10	6	2	0	6	4	5	4	4
A0A0H3N852	A0A0H3N852	28	28	28	tr|A0A0H3N852|A0A0H3N852_SALTS Ferrichrome-iron receptor OS=Salmonella typhimurium (strain SL1344) GN=fhuA PE=3 SV=1	1	28	28	28	1	0	1	1	0	1	0	3	21	19	23	23	23	17	19	21	1	0	1	1	0	1	0	3	21	19	23	23	23	17	19	21	1	0	1	1	0	1	0	3
A0A0H3N855	A0A0H3N855	2	2	2	tr|A0A0H3N855|A0A0H3N855_SALTS Probable ABC-transporter inner membrane protein SbmA OS=Salmonella typhimurium (strain SL1344) GN=sbmA PE=4 SV=1	1	2	2	2	0	0	0	0	0	0	0	0	2	2	2	1	2	2	2	1	0	0	0	0	0	0	0	0	2	2	2	1	2	2	2	1	0	0	0	0	0	0	0	0
A0A0H3N866	A0A0H3N866	10	10	10	tr|A0A0H3N866|A0A0H3N866_SALTS Pyrroline-5-carboxylate reductase OS=Salmonella typhimurium (strain SL1344) GN=proC PE=3 SV=1	1	10	10	10	0	1	0	3	0	0	1	1	9	10	10	10	10	9	10	10	0	1	0	3	0	0	1	1	9	10	10	10	10	9	10	10	0	1	0	3	0	0	1	1
A0A0H3N869	A0A0H3N869	8	8	8	tr|A0A0H3N869|A0A0H3N869_SALTS 5-methylthioadenosine/S-adenosylhomocysteine nucleosidase OS=Salmonella typhimurium (strain SL1344) GN=mtn PE=3 SV=1	1	8	8	8	1	1	0	1	1	1	1	1	8	8	8	8	8	8	6	8	1	1	0	1	1	1	1	1	8	8	8	8	8	8	6	8	1	1	0	1	1	1	1	1
A0A0H3N873	A0A0H3N873	3	3	3	tr|A0A0H3N873|A0A0H3N873_SALTS Pyrimidine/purine nucleoside phosphorylase OS=Salmonella typhimurium (strain SL1344) GN=yaiE PE=3 SV=1	1	3	3	3	0	0	0	0	0	0	0	0	2	2	2	3	3	3	3	3	0	0	0	0	0	0	0	0	2	2	2	3	3	3	3	3	0	0	0	0	0	0	0	0
A0A0H3N876	A0A0H3N876	3	3	3	tr|A0A0H3N876|A0A0H3N876_SALTS Nuclease SbcCD subunit D OS=Salmonella typhimurium (strain SL1344) GN=sbcD PE=3 SV=1	1	3	3	3	0	0	0	0	0	0	0	0	3	2	2	1	1	1	3	2	0	0	0	0	0	0	0	0	3	2	2	1	1	1	3	2	0	0	0	0	0	0	0	0
A0A0H3N884	A0A0H3N884	30	30	30	tr|A0A0H3N884|A0A0H3N884_SALTS Elongation factor Ts OS=Salmonella typhimurium (strain SL1344) GN=tsf PE=3 SV=1	1	30	30	30	12	10	3	11	12	9	9	9	29	28	29	28	28	27	29	29	12	10	3	11	12	9	9	9	29	28	29	28	28	27	29	29	12	10	3	11	12	9	9	9
A0A0H3N888	A0A0H3N888	1	1	1	tr|A0A0H3N888|A0A0H3N888_SALTS Phosphatidate cytidylyltransferase OS=Salmonella typhimurium (strain SL1344) GN=cdsA PE=3 SV=1	1	1	1	1	0	0	0	0	0	0	0	0	1	1	1	1	1	1	1	1	0	0	0	0	0	0	0	0	1	1	1	1	1	1	1	1	0	0	0	0	0	0	0	0
A0A0H3N891	A0A0H3N891	11	11	11	tr|A0A0H3N891|A0A0H3N891_SALTS 3-hydroxyacyl-[acyl-carrier-protein] dehydratase FabZ OS=Salmonella typhimurium (strain SL1344) GN=fabZ PE=3 SV=1	1	11	11	11	1	0	0	0	0	0	0	1	8	9	8	10	8	9	9	10	1	0	0	0	0	0	0	1	8	9	8	10	8	9	9	10	1	0	0	0	0	0	0	1
A0A0H3N894	A0A0H3N894	22	22	22	tr|A0A0H3N894|A0A0H3N894_SALTS Acetyl-coenzyme A carboxylase carboxyl transferase subunit alpha OS=Salmonella typhimurium (strain SL1344) GN=accA PE=3 SV=1	1	22	22	22	1	0	0	0	0	2	0	1	20	20	20	22	20	21	21	22	1	0	0	0	0	2	0	1	20	20	20	22	20	21	21	22	1	0	0	0	0	2	0	1
A0A0H3N8A2	A0A0H3N8A2	1	1	1	tr|A0A0H3N8A2|A0A0H3N8A2_SALTS ROF protein OS=Salmonella typhimurium (strain SL1344) GN=rof PE=4 SV=1	1	1	1	1	0	0	0	0	0	0	0	0	1	1	1	1	1	1	1	1	0	0	0	0	0	0	0	0	1	1	1	1	1	1	1	1	0	0	0	0	0	0	0	0
A0A0H3N8A6	A0A0H3N8A6	7	7	7	tr|A0A0H3N8A6|A0A0H3N8A6_SALTS Hypothetical membrane protein OS=Salmonella typhimurium (strain SL1344) GN=yajC PE=4 SV=1	1	7	7	7	3	2	0	2	1	3	1	3	6	5	7	6	6	6	6	6	3	2	0	2	1	3	1	3	6	5	7	6	6	6	6	6	3	2	0	2	1	3	1	3
A0A0H3N8A8	A0A0H3N8A8	4	4	4	tr|A0A0H3N8A8|A0A0H3N8A8_SALTS Uncharacterized protein OS=Salmonella typhimurium (strain SL1344) GN=yajD PE=4 SV=1	1	4	4	4	1	2	0	2	0	2	1	2	4	4	4	4	4	4	4	4	1	2	0	2	0	2	1	2	4	4	4	4	4	4	4	4	1	2	0	2	0	2	1	2
A0A0H3N8B1	A0A0H3N8B1	9	9	9	tr|A0A0H3N8B1|A0A0H3N8B1_SALTS 6,7-dimethyl-8-ribityllumazine synthase OS=Salmonella typhimurium (strain SL1344) GN=ribH PE=3 SV=1	1	9	9	9	0	0	0	0	0	0	0	0	9	9	9	9	9	9	8	9	0	0	0	0	0	0	0	0	9	9	9	9	9	9	8	9	0	0	0	0	0	0	0	0
A0A0H3N8B3	A0A0H3N8B3	34	34	34	tr|A0A0H3N8B3|A0A0H3N8B3_SALTS Proline--tRNA ligase OS=Salmonella typhimurium (strain SL1344) GN=proS PE=3 SV=1	1	34	34	34	6	1	0	3	0	1	0	1	31	30	29	30	31	30	27	30	6	1	0	3	0	1	0	1	31	30	29	30	31	30	27	30	6	1	0	3	0	1	0	1
A0A0H3N8B6	A0A0H3N8B6	21	21	21	tr|A0A0H3N8B6|A0A0H3N8B6_SALTS 1-deoxy-D-xylulose-5-phosphate synthase OS=Salmonella typhimurium (strain SL1344) GN=dxs PE=3 SV=1	1	21	21	21	2	0	0	0	0	0	0	0	17	16	16	16	14	14	17	17	2	0	0	0	0	0	0	0	17	16	16	16	14	14	17	17	2	0	0	0	0	0	0	0
A0A0H3N8B8	A0A0H3N8B8	14	14	14	tr|A0A0H3N8B8|A0A0H3N8B8_SALTS Methionine import ATP-binding protein MetN OS=Salmonella typhimurium (strain SL1344) GN=abc PE=3 SV=1	1	14	14	14	0	0	0	0	0	0	0	0	11	11	12	11	10	11	9	10	0	0	0	0	0	0	0	0	11	11	12	11	10	11	9	10	0	0	0	0	0	0	0	0
A0A0H3N8C3	A0A0H3N8C3	8	8	8	tr|A0A0H3N8C3|A0A0H3N8C3_SALTS UPF0294 protein YafD OS=Salmonella typhimurium (strain SL1344) GN=yafD PE=3 SV=1	1	8	8	8	0	0	0	0	0	0	0	0	5	5	5	3	4	4	2	4	0	0	0	0	0	0	0	0	5	5	5	3	4	4	2	4	0	0	0	0	0	0	0	0
A0A0H3N8C8	A0A0H3N8C8	4	4	4	tr|A0A0H3N8C8|A0A0H3N8C8_SALTS Ribonuclease H OS=Salmonella typhimurium (strain SL1344) GN=rnhA PE=3 SV=1	1	4	4	4	0	0	0	0	0	0	0	0	4	4	2	4	3	4	2	4	0	0	0	0	0	0	0	0	4	4	2	4	3	4	2	4	0	0	0	0	0	0	0	0
A0A0H3N8D3	A0A0H3N8D3	11	11	11	tr|A0A0H3N8D3|A0A0H3N8D3_SALTS Cytochrome o ubiquinol oxidase subunit I OS=Salmonella typhimurium (strain SL1344) GN=cyoB PE=3 SV=1	1	11	11	11	1	1	0	3	0	1	1	2	10	9	10	9	10	11	10	9	1	1	0	3	0	1	1	2	10	9	10	9	10	11	10	9	1	1	0	3	0	1	1	2
A0A0H3N8D8	A0A0H3N8D8	37	37	37	tr|A0A0H3N8D8|A0A0H3N8D8_SALTS Trigger factor OS=Salmonella typhimurium (strain SL1344) GN=tig PE=3 SV=1	1	37	37	37	23	17	7	17	15	20	13	14	32	31	32	30	33	32	30	33	23	17	7	17	15	20	13	14	32	31	32	30	33	32	30	33	23	17	7	17	15	20	13	14
A0A0H3N8E3	A0A0H3N8E3	40	40	40	tr|A0A0H3N8E3|A0A0H3N8E3_SALTS Peptidylprolyl isomerase OS=Salmonella typhimurium (strain SL1344) GN=cypD PE=4 SV=1	1	40	40	40	12	14	0	14	13	15	16	18	33	35	34	36	34	34	33	34	12	14	0	14	13	15	16	18	33	35	34	36	34	34	33	34	12	14	0	14	13	15	16	18
A0A0H3N8F8	A0A0H3N8F8	2	2	2	tr|A0A0H3N8F8|A0A0H3N8F8_SALTS Hypothetical 58.9 kDa protein in tesb-hha intergenic region. Contains probable N-terminal signal sequence OS=Salmonella typhimurium (strain SL1344) GN=ylaB PE=4 SV=1	1	2	2	2	0	0	0	1	0	0	0	0	1	2	1	2	0	1	1	1	0	0	0	1	0	0	0	0	1	2	1	2	0	1	1	1	0	0	0	1	0	0	0	0
A0A0H3N8G7	A0A0H3N8G7	1	1	1	sp|A0A0H3N8G7|HHA_SALTS Hemolysin expression-modulating protein Hha OS=Salmonella typhimurium (strain SL1344) GN=hha PE=3 SV=1	1	1	1	1	0	0	0	0	0	0	0	0	0	0	1	1	0	0	1	1	0	0	0	0	0	0	0	0	0	0	1	1	0	0	1	1	0	0	0	0	0	0	0	0
A0A0H3N8H1	A0A0H3N8H1	9	9	9	tr|A0A0H3N8H1|A0A0H3N8H1_SALTS Possible hydrolase OS=Salmonella typhimurium (strain SL1344) GN=yafV PE=4 SV=1	1	9	9	9	0	0	0	0	0	0	0	0	6	5	6	5	6	6	7	5	0	0	0	0	0	0	0	0	6	5	6	5	6	6	7	5	0	0	0	0	0	0	0	0
A0A0H3N8H3	A0A0H3N8H3	20	20	20	tr|A0A0H3N8H3|A0A0H3N8H3_SALTS Integral membrane protein AefA OS=Salmonella typhimurium (strain SL1344) GN=aefA PE=4 SV=1	1	20	20	20	0	0	0	0	1	0	0	0	10	11	11	15	14	12	11	14	0	0	0	0	1	0	0	0	10	11	11	15	14	12	11	14	0	0	0	0	1	0	0	0
A0A0H3N8H8	A0A0H3N8H8	20	20	20	tr|A0A0H3N8H8|A0A0H3N8H8_SALTS DNA polymerase III subunit gamma/tau OS=Salmonella typhimurium (strain SL1344) GN=dnaX PE=3 SV=1	1	20	20	20	1	0	0	0	0	2	1	0	13	13	12	14	12	13	14	16	1	0	0	0	0	2	1	0	13	13	12	14	12	13	14	16	1	0	0	0	0	2	1	0
A0A0H3N8I2	A0A0H3N8I2	5	5	5	tr|A0A0H3N8I2|A0A0H3N8I2_SALTS Sigma factor-binding protein Crl OS=Salmonella typhimurium (strain SL1344) GN=crl PE=3 SV=1	1	5	5	5	1	0	0	0	0	0	0	1	4	4	4	4	5	4	4	4	1	0	0	0	0	0	0	1	4	4	4	4	5	4	4	4	1	0	0	0	0	0	0	1
A0A0H3N8I3	A0A0H3N8I3	16	16	16	tr|A0A0H3N8I3|A0A0H3N8I3_SALTS Ferrochelatase OS=Salmonella typhimurium (strain SL1344) GN=hemH PE=3 SV=1	1	16	16	16	0	0	0	0	0	0	0	0	12	12	11	11	12	10	11	10	0	0	0	0	0	0	0	0	12	12	11	11	12	10	11	10	0	0	0	0	0	0	0	0
A0A0H3N8I7	A0A0H3N8I7	5	5	5	tr|A0A0H3N8I7|A0A0H3N8I7_SALTS Uncharacterized protein OS=Salmonella typhimurium (strain SL1344) GN=SL1344_0322 PE=4 SV=1	1	5	5	5	0	0	0	0	0	0	0	1	4	4	1	4	3	3	3	3	0	0	0	0	0	0	0	1	4	4	1	4	3	3	3	3	0	0	0	0	0	0	0	1
A0A0H3N8I8	A0A0H3N8I8	21	21	21	tr|A0A0H3N8I8|A0A0H3N8I8_SALTS UDP-sugar hydrolase OS=Salmonella typhimurium (strain SL1344) GN=ushA PE=3 SV=1	1	21	21	21	3	2	0	1	0	2	0	3	17	17	17	16	18	17	12	17	3	2	0	1	0	2	0	3	17	17	17	16	18	17	12	17	3	2	0	1	0	2	0	3
A0A0H3N8J4	A0A0H3N8J4	3	3	3	tr|A0A0H3N8J4|A0A0H3N8J4_SALTS Copper efflux regulator OS=Salmonella typhimurium (strain SL1344) GN=cueR PE=4 SV=1	1	3	3	3	1	0	0	0	0	1	0	1	3	2	2	3	3	3	3	2	1	0	0	0	0	1	0	1	3	2	2	3	3	3	3	2	1	0	0	0	0	1	0	1
A0A0H3N8J9	A0A0H3N8J9	14	14	14	tr|A0A0H3N8J9|A0A0H3N8J9_SALTS Thioredoxin-like protein OS=Salmonella typhimurium (strain SL1344) GN=ybbN PE=4 SV=1	1	14	14	14	1	0	0	0	0	0	0	0	12	14	12	13	12	14	11	13	1	0	0	0	0	0	0	0	12	14	12	13	12	14	11	13	1	0	0	0	0	0	0	0
A0A0H3N8K2	A0A0H3N8K2	2	2	2	tr|A0A0H3N8K2|A0A0H3N8K2_SALTS Outer membrane protein OS=Salmonella typhimurium (strain SL1344) GN=SL1344_0502 PE=4 SV=1	1	2	2	2	0	0	0	0	0	0	0	0	1	1	2	1	2	1	1	2	0	0	0	0	0	0	0	0	1	1	2	1	2	1	1	2	0	0	0	0	0	0	0	0
A0A0H3N8L0	A0A0H3N8L0	1	1	1	tr|A0A0H3N8L0|A0A0H3N8L0_SALTS 2-hydroxy-3-oxopropionate reductase OS=Salmonella typhimurium (strain SL1344) GN=garRa PE=4 SV=1	1	1	1	1	0	0	0	0	0	0	0	0	1	0	1	1	0	0	0	0	0	0	0	0	0	0	0	0	1	0	1	1	0	0	0	0	0	0	0	0	0	0	0	0
A0A0H3N8L4	A0A0H3N8L4	22	22	22	tr|A0A0H3N8L4|A0A0H3N8L4_SALTS Type III restriction-modification system enzyme (StyLTI) modification methylase OS=Salmonella typhimurium (strain SL1344) GN=mod PE=4 SV=1	1	22	22	22	0	0	0	0	0	0	0	0	17	19	19	18	20	17	18	20	0	0	0	0	0	0	0	0	17	19	19	18	20	17	18	20	0	0	0	0	0	0	0	0
A0A0H3N8L5	A0A0H3N8L5	3	3	3	tr|A0A0H3N8L5|A0A0H3N8L5_SALTS Glycerate kinase OS=Salmonella typhimurium (strain SL1344) GN=glxK PE=3 SV=1	1	3	3	3	0	0	0	0	0	0	0	0	0	0	2	0	0	0	1	1	0	0	0	0	0	0	0	0	0	0	2	0	0	0	1	1	0	0	0	0	0	0	0	0
A0A0H3N8M8	A0A0H3N8M8	6	6	6	tr|A0A0H3N8M8|A0A0H3N8M8_SALTS UDP-2,3-diacylglucosamine hydrolase OS=Salmonella typhimurium (strain SL1344) GN=lpxH PE=3 SV=1	1	6	6	6	0	0	0	0	0	0	0	0	4	4	3	2	2	2	1	4	0	0	0	0	0	0	0	0	4	4	3	2	2	2	1	4	0	0	0	0	0	0	0	0
A0A0H3N8M9	A0A0H3N8M9	4	4	4	tr|A0A0H3N8M9|A0A0H3N8M9_SALTS 2-methylisocitrate lyase OS=Salmonella typhimurium (strain SL1344) GN=prpB PE=3 SV=1	1	4	4	4	0	0	0	0	0	0	0	0	3	1	4	3	1	4	2	2	0	0	0	0	0	0	0	0	3	1	4	3	1	4	2	2	0	0	0	0	0	0	0	0
A0A0H3N8P5	A0A0H3N8P5	5	5	5	tr|A0A0H3N8P5|A0A0H3N8P5_SALTS Anti-adapter protein IraP OS=Salmonella typhimurium (strain SL1344) GN=yaiB PE=3 SV=1	1	5	5	5	1	0	0	1	0	0	0	1	4	4	3	5	3	4	3	4	1	0	0	1	0	0	0	1	4	4	3	5	3	4	3	4	1	0	0	1	0	0	0	1
A0A0H3N8Q0	A0A0H3N8Q0	4	4	4	tr|A0A0H3N8Q0|A0A0H3N8Q0_SALTS Shikimate kinase 2 OS=Salmonella typhimurium (strain SL1344) GN=aroL PE=3 SV=1	1	4	4	4	0	0	0	0	0	0	0	0	2	3	3	4	3	3	2	4	0	0	0	0	0	0	0	0	2	3	3	4	3	3	2	4	0	0	0	0	0	0	0	0
A0A0H3N8Q3	A0A0H3N8Q3	14	14	14	tr|A0A0H3N8Q3|A0A0H3N8Q3_SALTS Uncharacterized protein OS=Salmonella typhimurium (strain SL1344) GN=SL1344_0555 PE=4 SV=1	1	14	14	14	0	0	0	0	0	0	0	0	7	6	7	7	3	7	8	6	0	0	0	0	0	0	0	0	7	6	7	7	3	7	8	6	0	0	0	0	0	0	0	0
A0A0H3N8Q7	A0A0H3N8Q7	20	20	20	tr|A0A0H3N8Q7|A0A0H3N8Q7_SALTS UPF0246 protein YaaA OS=Salmonella typhimurium (strain SL1344) GN=yaaA PE=3 SV=1	1	20	20	20	0	0	1	0	0	0	0	2	17	17	14	13	13	16	17	16	0	0	1	0	0	0	0	2	17	17	14	13	13	16	17	16	0	0	1	0	0	0	0	2
A0A0H3N8Q8	A0A0H3N8Q8	8	8	8	tr|A0A0H3N8Q8|A0A0H3N8Q8_SALTS Hypothetical ROK-family protein OS=Salmonella typhimurium (strain SL1344) GN=yajF PE=4 SV=1	1	8	8	8	1	0	0	0	0	1	0	0	6	7	6	6	5	6	5	7	1	0	0	0	0	1	0	0	6	7	6	6	5	6	5	7	1	0	0	0	0	1	0	0
A0A0H3N8R2	A0A0H3N8R2	1	1	1	tr|A0A0H3N8R2|A0A0H3N8R2_SALTS Uncharacterized protein OS=Salmonella typhimurium (strain SL1344) GN=htgA PE=4 SV=1	1	1	1	1	0	0	0	0	0	0	0	0	1	1	1	1	1	1	1	1	0	0	0	0	0	0	0	0	1	1	1	1	1	1	1	1	0	0	0	0	0	0	0	0
A0A0H3N8R3	A0A0H3N8R3	4	4	4	tr|A0A0H3N8R3|A0A0H3N8R3_SALTS Phosphate regulon sensor protein PhoR OS=Salmonella typhimurium (strain SL1344) GN=phoR PE=4 SV=1	1	4	4	4	0	0	0	0	0	0	0	0	3	3	2	2	1	2	1	1	0	0	0	0	0	0	0	0	3	3	2	2	1	2	1	1	0	0	0	0	0	0	0	0
A0A0H3N8S6	A0A0H3N8S6	6	6	6	tr|A0A0H3N8S6|A0A0H3N8S6_SALTS Isochorismatase OS=Salmonella typhimurium (strain SL1344) GN=entB PE=4 SV=1	1	6	6	6	0	0	0	0	0	0	0	0	5	4	2	3	2	4	4	4	0	0	0	0	0	0	0	0	5	4	2	3	2	4	4	4	0	0	0	0	0	0	0	0
A0A0H3N8S8	A0A0H3N8S8	6	6	6	tr|A0A0H3N8S8|A0A0H3N8S8_SALTS Hypothetical oxidoreductase OS=Salmonella typhimurium (strain SL1344) GN=ybdH PE=4 SV=1	1	6	6	6	0	0	0	0	0	0	0	0	3	5	1	3	1	4	1	5	0	0	0	0	0	0	0	0	3	5	1	3	1	4	1	5	0	0	0	0	0	0	0	0
A0A0H3N8T4	A0A0H3N8T4	10	10	10	tr|A0A0H3N8T4|A0A0H3N8T4_SALTS Thiol:disulfide interchange protein OS=Salmonella typhimurium (strain SL1344) GN=dsbG PE=3 SV=1	1	10	10	10	0	0	0	0	0	0	0	0	8	8	10	8	6	9	8	9	0	0	0	0	0	0	0	0	8	8	10	8	6	9	8	9	0	0	0	0	0	0	0	0
A0A0H3N8T8	A0A0H3N8T8	4	4	4	tr|A0A0H3N8T8|A0A0H3N8T8_SALTS Na(+)/H(+) antiporter NhaA OS=Salmonella typhimurium (strain SL1344) GN=nhaA PE=3 SV=1	1	4	4	4	0	0	0	0	0	0	0	0	3	3	3	4	2	2	2	3	0	0	0	0	0	0	0	0	3	3	3	4	2	2	2	3	0	0	0	0	0	0	0	0
A0A0H3N8U0	A0A0H3N8U0	9	9	9	tr|A0A0H3N8U0|A0A0H3N8U0_SALTS Ribonuclease I OS=Salmonella typhimurium (strain SL1344) GN=rna PE=3 SV=1	1	9	9	9	0	0	0	0	0	0	0	0	8	9	9	8	9	9	7	9	0	0	0	0	0	0	0	0	8	9	9	8	9	9	7	9	0	0	0	0	0	0	0	0
A0A0H3N8U8	A0A0H3N8U8	10	10	10	tr|A0A0H3N8U8|A0A0H3N8U8_SALTS 4-hydroxy-3-methylbut-2-enyl diphosphate reductase OS=Salmonella typhimurium (strain SL1344) GN=ispH PE=3 SV=1	1	10	10	10	0	0	0	0	0	0	0	0	7	5	8	5	6	8	4	4	0	0	0	0	0	0	0	0	7	5	8	5	6	8	4	4	0	0	0	0	0	0	0	0
A0A0H3N8U9	A0A0H3N8U9	4	4	4	tr|A0A0H3N8U9|A0A0H3N8U9_SALTS C4-dicarboxylate anaerobic carrier OS=Salmonella typhimurium (strain SL1344) GN=dcuC PE=4 SV=1	1	4	4	4	0	0	0	0	0	0	0	0	4	3	3	3	2	3	2	2	0	0	0	0	0	0	0	0	4	3	3	3	2	3	2	2	0	0	0	0	0	0	0	0
A0A0H3N8V0	A0A0H3N8V0	7	7	7	tr|A0A0H3N8V0|A0A0H3N8V0_SALTS Protein-export membrane protein SecF OS=Salmonella typhimurium (strain SL1344) GN=secF PE=3 SV=1	1	7	7	7	0	0	0	1	0	1	0	2	6	6	6	6	7	6	6	6	0	0	0	1	0	1	0	2	6	6	6	6	7	6	6	6	0	0	0	1	0	1	0	2
A0A0H3N8V3	A0A0H3N8V3	3	3	3	tr|A0A0H3N8V3|A0A0H3N8V3_SALTS Probable Sec-independent protein translocase protein TatE OS=Salmonella typhimurium (strain SL1344) GN=tatE PE=3 SV=1	1	3	3	3	1	1	0	0	0	0	0	0	3	3	3	2	3	2	3	2	1	1	0	0	0	0	0	0	3	3	3	2	3	2	3	2	1	1	0	0	0	0	0	0
A0A0H3NIA6;A0A0H3NAW6;A0A0H3N8V4	A0A0H3NIA6;A0A0H3NAW6;A0A0H3N8V4	4;4;4	4;4;4	4;4;4	tr|A0A0H3NIA6|A0A0H3NIA6_SALTS Oxaloacetate decarboxylase alpha chain OS=Salmonella typhimurium (strain SL1344) GN=oadA2 PE=4 SV=1;tr|A0A0H3NAW6|A0A0H3NAW6_SALTS Oxaloacetate decarboxylase alpha chain (Ec 4.1.1.3) OS=Salmonella typhimurium (strain SL1344)	3	4	4	4	0	0	0	0	0	0	0	0	3	2	3	2	0	3	2	1	0	0	0	0	0	0	0	0	3	2	3	2	0	3	2	1	0	0	0	0	0	0	0	0
A0A0H3N8V5	A0A0H3N8V5	4	4	4	tr|A0A0H3N8V5|A0A0H3N8V5_SALTS Hypothetical lipoprotein OS=Salmonella typhimurium (strain SL1344) GN=yajI PE=4 SV=1	1	4	4	4	0	0	0	1	0	0	0	2	2	2	3	3	3	2	2	3	0	0	0	1	0	0	0	2	2	2	3	3	3	2	2	3	0	0	0	1	0	0	0	2
A0A0H3N8V7	A0A0H3N8V7	25	25	24	tr|A0A0H3N8V7|A0A0H3N8V7_SALTS D-alanine carboxypeptidase OS=Salmonella typhimurium (strain SL1344) GN=dacA PE=3 SV=1	1	25	25	24	0	0	0	0	0	0	0	1	24	25	24	22	23	25	22	23	0	0	0	0	0	0	0	1	24	25	24	22	23	25	22	23	0	0	0	0	0	0	0	1
A0A0H3N8V9	A0A0H3N8V9	9	9	9	tr|A0A0H3N8V9|A0A0H3N8V9_SALTS Thiamine-monophosphate kinase OS=Salmonella typhimurium (strain SL1344) GN=thiL PE=3 SV=1	1	9	9	9	0	0	0	0	0	0	0	0	6	8	8	7	8	8	4	7	0	0	0	0	0	0	0	0	6	8	8	7	8	8	4	7	0	0	0	0	0	0	0	0
A0A0H3N8W2	A0A0H3N8W2	4	4	4	tr|A0A0H3N8W2|A0A0H3N8W2_SALTS Ribosomal silencing factor RsfS OS=Salmonella typhimurium (strain SL1344) GN=ybeB PE=3 SV=1	1	4	4	4	0	0	0	0	0	0	0	0	3	3	3	3	4	3	2	3	0	0	0	0	0	0	0	0	3	3	3	3	4	3	2	3	0	0	0	0	0	0	0	0
A0A0H3N8W6	A0A0H3N8W6	12	12	12	tr|A0A0H3N8W6|A0A0H3N8W6_SALTS Carbamoyl-phosphate synthase small chain OS=Salmonella typhimurium (strain SL1344) GN=carA PE=3 SV=1	1	12	12	12	0	1	0	0	0	1	0	0	8	8	9	8	8	6	4	7	0	1	0	0	0	1	0	0	8	8	9	8	8	6	4	7	0	1	0	0	0	1	0	0
A0A0H3N8W7	A0A0H3N8W7	8	8	8	tr|A0A0H3N8W7|A0A0H3N8W7_SALTS LPS-assembly lipoprotein LptE OS=Salmonella typhimurium (strain SL1344) GN=rlpB PE=3 SV=1	1	8	8	8	3	5	1	5	4	6	4	6	8	7	7	8	6	8	7	7	3	5	1	5	4	6	4	6	8	7	7	8	6	8	7	7	3	5	1	5	4	6	4	6
A0A0H3N8X2	A0A0H3N8X2	7	7	7	tr|A0A0H3N8X2|A0A0H3N8X2_SALTS Hypothetical sigma-54 dependent transcriptional regulator OS=Salmonella typhimurium (strain SL1344) GN=SL1344_0640 PE=4 SV=1	1	7	7	7	0	0	0	0	0	0	0	0	3	3	4	2	4	2	1	3	0	0	0	0	0	0	0	0	3	3	4	2	4	2	1	3	0	0	0	0	0	0	0	0
A0A0H3N8X4	A0A0H3N8X4	5	5	5	tr|A0A0H3N8X4|A0A0H3N8X4_SALTS 2-dehydropantoate 2-reductase OS=Salmonella typhimurium (strain SL1344) GN=apbA PE=3 SV=1	1	5	5	5	0	0	0	0	0	0	0	0	3	4	4	1	4	3	4	3	0	0	0	0	0	0	0	0	3	4	4	1	4	3	4	3	0	0	0	0	0	0	0	0
A0A0H3N8Y2	A0A0H3N8Y2	5	5	5	tr|A0A0H3N8Y2|A0A0H3N8Y2_SALTS Glutamate/aspartate transport system permease protein GltK OS=Salmonella typhimurium (strain SL1344) GN=gltK PE=3 SV=1	1	5	5	5	0	0	0	0	0	0	0	0	4	2	3	4	1	3	2	2	0	0	0	0	0	0	0	0	4	2	3	4	1	3	2	2	0	0	0	0	0	0	0	0
A0A0H3N8Y4	A0A0H3N8Y4	2	2	2	tr|A0A0H3N8Y4|A0A0H3N8Y4_SALTS Muropeptide MFS transporter protein OS=Salmonella typhimurium (strain SL1344) GN=ampG PE=4 SV=1	1	2	2	2	0	0	0	0	0	0	0	0	2	2	1	1	1	2	1	2	0	0	0	0	0	0	0	0	2	2	1	1	1	2	1	2	0	0	0	0	0	0	0	0
A0A0H3N8Y7	A0A0H3N8Y7	1	1	1	tr|A0A0H3N8Y7|A0A0H3N8Y7_SALTS Endoribonuclease YbeY OS=Salmonella typhimurium (strain SL1344) GN=ybeY PE=3 SV=1	1	1	1	1	0	0	0	0	0	0	0	0	0	0	0	0	0	0	1	0	0	0	0	0	0	0	0	0	0	0	0	0	0	0	1	0	0	0	0	0	0	0	0	0
A0A0H3N8Y8	A0A0H3N8Y8	26	26	26	tr|A0A0H3N8Y8|A0A0H3N8Y8_SALTS ATP-dependent Clp protease ATP-binding subunit ClpX OS=Salmonella typhimurium (strain SL1344) GN=clpX PE=3 SV=1	1	26	26	26	8	9	0	8	6	5	3	9	23	22	24	22	25	23	21	23	8	9	0	8	6	5	3	9	23	22	24	22	25	23	21	23	8	9	0	8	6	5	3	9
A0A0H3N8Y9	A0A0H3N8Y9	5	5	5	tr|A0A0H3N8Y9|A0A0H3N8Y9_SALTS Bis(5-nucleosyl)-tetraphosphatase, symmetrical OS=Salmonella typhimurium (strain SL1344) GN=apaH PE=3 SV=1	1	5	5	5	0	0	0	0	0	0	0	0	1	3	2	3	2	2	1	3	0	0	0	0	0	0	0	0	1	3	2	3	2	2	1	3	0	0	0	0	0	0	0	0
A0A0H3N8Z2	A0A0H3N8Z2	23	23	23	tr|A0A0H3N8Z2|A0A0H3N8Z2_SALTS Asparagine synthetase B OS=Salmonella typhimurium (strain SL1344) GN=asnB PE=4 SV=1	1	23	23	23	5	0	0	2	1	1	0	2	21	21	21	17	22	20	17	18	5	0	0	2	1	1	0	2	21	21	21	17	22	20	17	18	5	0	0	2	1	1	0	2
A0A0H3N8Z4	A0A0H3N8Z4	4	4	4	tr|A0A0H3N8Z4|A0A0H3N8Z4_SALTS Uncharacterized protein OS=Salmonella typhimurium (strain SL1344) GN=ybaW PE=4 SV=1	1	4	4	4	0	0	0	0	0	0	0	0	3	3	2	2	2	3	3	2	0	0	0	0	0	0	0	0	3	3	2	2	2	3	3	2	0	0	0	0	0	0	0	0
A0A0H3N8Z5	A0A0H3N8Z5	42	42	42	tr|A0A0H3N8Z5|A0A0H3N8Z5_SALTS LPS-assembly protein LptD OS=Salmonella typhimurium (strain SL1344) GN=imp PE=3 SV=1	1	42	42	42	19	14	3	15	11	19	9	19	32	31	29	32	36	32	28	30	19	14	3	15	11	19	9	19	32	31	29	32	36	32	28	30	19	14	3	15	11	19	9	19
A0A0H3N8Z7	A0A0H3N8Z7	2	2	2	tr|A0A0H3N8Z7|A0A0H3N8Z7_SALTS Hypothetical transcriptional regulator OS=Salmonella typhimurium (strain SL1344) GN=ybaO PE=4 SV=1	1	2	2	2	0	0	0	0	0	0	0	1	1	1	1	2	1	1	0	2	0	0	0	0	0	0	0	1	1	1	1	2	1	1	0	2	0	0	0	0	0	0	0	1
A0A0H3N8Z8	A0A0H3N8Z8	21	21	21	tr|A0A0H3N8Z8|A0A0H3N8Z8_SALTS Pts system, N-acetylglucosamine-specific IIABC component OS=Salmonella typhimurium (strain SL1344) GN=nagE PE=4 SV=1	1	21	21	21	0	0	0	0	0	0	0	1	19	17	16	18	15	15	16	17	0	0	0	0	0	0	0	1	19	17	16	18	15	15	16	17	0	0	0	0	0	0	0	1
A0A0H3N902	A0A0H3N902	4	4	4	tr|A0A0H3N902|A0A0H3N902_SALTS Arabinose operon regulatory protein OS=Salmonella typhimurium (strain SL1344) GN=araC PE=4 SV=1	1	4	4	4	0	0	0	0	0	0	0	0	1	3	2	1	3	3	2	2	0	0	0	0	0	0	0	0	1	3	2	1	3	3	2	2	0	0	0	0	0	0	0	0
A0A0H3N904	A0A0H3N904	8	8	8	tr|A0A0H3N904|A0A0H3N904_SALTS Acyl-CoA thioesterase II OS=Salmonella typhimurium (strain SL1344) GN=tesB PE=4 SV=1	1	8	8	8	0	0	0	0	0	0	0	0	5	7	5	6	6	6	3	4	0	0	0	0	0	0	0	0	5	7	5	6	6	6	3	4	0	0	0	0	0	0	0	0
A0A0H3N907	A0A0H3N907	4	4	4	tr|A0A0H3N907|A0A0H3N907_SALTS HTH-type transcriptional regulator SgrR OS=Salmonella typhimurium (strain SL1344) GN=yabN PE=3 SV=1	1	4	4	4	0	0	0	0	0	0	0	0	1	2	2	2	1	1	3	3	0	0	0	0	0	0	0	0	1	2	2	2	1	1	3	3	0	0	0	0	0	0	0	0
A0A0H3N909	A0A0H3N909	3	3	3	tr|A0A0H3N909|A0A0H3N909_SALTS Uncharacterized protein OS=Salmonella typhimurium (strain SL1344) GN=ybfE PE=4 SV=1	1	3	3	3	0	0	0	0	0	0	0	0	3	3	3	2	2	3	3	3	0	0	0	0	0	0	0	0	3	3	3	2	2	3	3	3	0	0	0	0	0	0	0	0
A0A0H3N915	A0A0H3N915	2	2	2	tr|A0A0H3N915|A0A0H3N915_SALTS Putrescine transporter PotE OS=Salmonella typhimurium (strain SL1344) GN=potE PE=3 SV=1	1	2	2	2	0	0	0	0	0	0	0	0	1	2	1	2	1	2	1	1	0	0	0	0	0	0	0	0	1	2	1	2	1	2	1	1	0	0	0	0	0	0	0	0
A0A0H3N916;A0A0H3NSN9	A0A0H3N916	35;1	35;1	34;1	tr|A0A0H3N916|A0A0H3N916_SALTS Efflux pump membrane transporter OS=Salmonella typhimurium (strain SL1344) GN=acrB PE=3 SV=1	2	35	35	34	1	0	0	0	0	1	0	0	31	32	28	30	26	34	29	29	1	0	0	0	0	1	0	0	31	32	28	30	26	34	29	29	1	0	0	0	0	1	0	0
A0A0H3N919	A0A0H3N919	3	3	3	tr|A0A0H3N919|A0A0H3N919_SALTS Transcriptional regulator MraZ OS=Salmonella typhimurium (strain SL1344) GN=mraZ PE=3 SV=1	1	3	3	3	0	0	0	0	0	1	0	1	2	3	3	2	2	2	3	3	0	0	0	0	0	1	0	1	2	3	3	2	2	2	3	3	0	0	0	0	0	1	0	1
A0A0H3N924	A0A0H3N924	5	5	5	tr|A0A0H3N924|A0A0H3N924_SALTS Recombination protein RecR OS=Salmonella typhimurium (strain SL1344) GN=recR PE=3 SV=1	1	5	5	5	0	0	0	0	0	0	0	0	4	5	5	5	5	5	5	3	0	0	0	0	0	0	0	0	4	5	5	5	5	5	5	3	0	0	0	0	0	0	0	0
A0A0H3N925	A0A0H3N925	11	11	11	tr|A0A0H3N925|A0A0H3N925_SALTS Uncharacterized protein OS=Salmonella typhimurium (strain SL1344) GN=ybgI PE=4 SV=1	1	11	11	11	1	0	0	0	0	1	0	1	10	11	8	10	10	10	9	10	1	0	0	0	0	1	0	1	10	11	8	10	10	10	9	10	1	0	0	0	0	1	0	1
A0A0H3N926	A0A0H3N926	17	17	17	tr|A0A0H3N926|A0A0H3N926_SALTS UDP-N-acetylmuramoyl-tripeptide--D-alanyl-D-alanine ligase OS=Salmonella typhimurium (strain SL1344) GN=murF PE=3 SV=1	1	17	17	17	0	0	0	0	0	0	0	0	13	15	11	13	14	14	12	11	0	0	0	0	0	0	0	0	13	15	11	13	14	14	12	11	0	0	0	0	0	0	0	0
A0A0H3N928	A0A0H3N928	16	16	16	tr|A0A0H3N928|A0A0H3N928_SALTS Inosine-guanosine kinase OS=Salmonella typhimurium (strain SL1344) GN=gsk PE=4 SV=1	1	16	16	16	0	0	0	0	0	1	0	0	9	11	10	14	13	10	12	11	0	0	0	0	0	1	0	0	9	11	10	14	13	10	12	11	0	0	0	0	0	1	0	0
A0A0H3N932	A0A0H3N932	18	18	18	tr|A0A0H3N932|A0A0H3N932_SALTS UDP-N-acetylmuramate--L-alanine ligase OS=Salmonella typhimurium (strain SL1344) GN=murC PE=3 SV=1	1	18	18	18	0	0	0	0	0	0	0	1	14	14	12	11	13	16	14	13	0	0	0	0	0	0	0	1	14	14	12	11	13	16	14	13	0	0	0	0	0	0	0	1
A0A0H3N933	A0A0H3N933	2	2	2	tr|A0A0H3N933|A0A0H3N933_SALTS Uncharacterized protein OS=Salmonella typhimurium (strain SL1344) GN=ybaP PE=4 SV=1	1	2	2	2	0	0	0	0	0	0	0	0	2	2	2	2	2	2	1	1	0	0	0	0	0	0	0	0	2	2	2	2	2	2	1	1	0	0	0	0	0	0	0	0
A0A0H3N937	A0A0H3N937	11	11	11	tr|A0A0H3N937|A0A0H3N937_SALTS Hypothetical membrane protein OS=Salmonella typhimurium (strain SL1344) GN=ybbK PE=4 SV=1	1	11	11	11	0	0	0	0	0	0	0	0	10	11	10	11	9	9	9	11	0	0	0	0	0	0	0	0	10	11	10	11	9	9	9	11	0	0	0	0	0	0	0	0
A0A0H3N939	A0A0H3N939	13	13	13	tr|A0A0H3N939|A0A0H3N939_SALTS UDP-3-O-acyl-N-acetylglucosamine deacetylase OS=Salmonella typhimurium (strain SL1344) GN=lpxC PE=3 SV=1	1	13	13	13	0	0	0	0	0	0	0	0	9	7	7	10	11	9	9	11	0	0	0	0	0	0	0	0	9	7	7	10	11	9	9	11	0	0	0	0	0	0	0	0
A0A0H3N941	A0A0H3N941	5	5	5	tr|A0A0H3N941|A0A0H3N941_SALTS Acyl-coA thioesterase I OS=Salmonella typhimurium (strain SL1344) GN=tesA PE=4 SV=1	1	5	5	5	0	0	0	0	0	0	0	0	4	4	4	5	2	5	3	5	0	0	0	0	0	0	0	0	4	4	4	5	2	5	3	5	0	0	0	0	0	0	0	0
A0A0H3N944	A0A0H3N944	3	3	3	tr|A0A0H3N944|A0A0H3N944_SALTS Methionine import ATP-binding protein MetN OS=Salmonella typhimurium (strain SL1344) GN=sfbB PE=3 SV=1	1	3	3	3	0	0	0	0	0	0	0	0	2	1	0	0	1	1	0	1	0	0	0	0	0	0	0	0	2	1	0	0	1	1	0	1	0	0	0	0	0	0	0	0
A0A0H3N945	A0A0H3N945	2	2	2	tr|A0A0H3N945|A0A0H3N945_SALTS Succinate dehydrogenase hydrophobic membrane anchor subunit OS=Salmonella typhimurium (strain SL1344) GN=sdhD PE=4 SV=1	1	2	2	2	0	0	0	0	0	0	0	0	2	2	2	1	2	2	2	2	0	0	0	0	0	0	0	0	2	2	2	1	2	2	2	2	0	0	0	0	0	0	0	0
A0A0H3N946	A0A0H3N946	10	10	10	tr|A0A0H3N946|A0A0H3N946_SALTS Cell division protein ZapD OS=Salmonella typhimurium (strain SL1344) GN=yacF PE=3 SV=1	1	10	10	10	1	0	0	0	0	0	0	0	8	8	8	9	7	6	7	8	1	0	0	0	0	0	0	0	8	8	8	9	7	6	7	8	1	0	0	0	0	0	0	0
A0A0H3N949	A0A0H3N949	10	10	10	tr|A0A0H3N949|A0A0H3N949_SALTS Negative regulator of allantoin and glyoxylate utilization operons OS=Salmonella typhimurium (strain SL1344) GN=allR PE=4 SV=1	1	10	10	10	0	0	0	0	0	1	0	0	9	9	9	8	10	9	6	8	0	0	0	0	0	1	0	0	9	9	9	8	10	9	6	8	0	0	0	0	0	1	0	0
A0A0H3N950	A0A0H3N950	26	26	26	tr|A0A0H3N950|A0A0H3N950_SALTS Succinate--CoA ligase [ADP-forming] subunit beta OS=Salmonella typhimurium (strain SL1344) GN=sucC PE=3 SV=1	1	26	26	26	10	4	0	3	5	7	2	3	26	25	24	23	24	25	25	24	10	4	0	3	5	7	2	3	26	25	24	23	24	25	25	24	10	4	0	3	5	7	2	3
A0A0H3N957	A0A0H3N957	65	65	65	tr|A0A0H3N957|A0A0H3N957_SALTS Pyruvate dehydrogenase E1 component OS=Salmonella typhimurium (strain SL1344) GN=aceE PE=4 SV=1	1	65	65	65	22	10	0	2	8	12	3	11	57	59	58	57	59	58	58	58	22	10	0	2	8	12	3	11	57	59	58	57	59	58	58	58	22	10	0	2	8	12	3	11
A0A0H3N958	A0A0H3N958	13	13	13	tr|A0A0H3N958|A0A0H3N958_SALTS Allantoate amidohydrolase OS=Salmonella typhimurium (strain SL1344) GN=allC PE=4 SV=1	1	13	13	13	0	0	0	0	0	1	0	0	9	10	11	9	9	11	6	8	0	0	0	0	0	1	0	0	9	10	11	9	9	11	6	8	0	0	0	0	0	1	0	0
A0A0H3N961	A0A0H3N961	22	22	22	tr|A0A0H3N961|A0A0H3N961_SALTS Protein TolB OS=Salmonella typhimurium (strain SL1344) GN=tolB PE=3 SV=1	1	22	22	22	0	0	0	0	0	2	0	2	21	20	20	18	20	19	18	18	0	0	0	0	0	2	0	2	21	20	20	18	20	19	18	18	0	0	0	0	0	2	0	2
A0A0H3N962	A0A0H3N962	61	61	61	tr|A0A0H3N962|A0A0H3N962_SALTS Aconitate hydratase B OS=Salmonella typhimurium (strain SL1344) GN=acnB PE=3 SV=1	1	61	61	61	22	12	1	6	11	14	4	11	60	59	59	59	60	60	51	60	22	12	1	6	11	14	4	11	60	59	59	59	60	60	51	60	22	12	1	6	11	14	4	11
A0A0H3N966	A0A0H3N966	1	1	1	tr|A0A0H3N966|A0A0H3N966_SALTS Zinc transporter ZitB OS=Salmonella typhimurium (strain SL1344) GN=ybgR PE=3 SV=1	1	1	1	1	0	0	0	0	0	0	0	0	1	0	0	0	0	1	0	0	0	0	0	0	0	0	0	0	1	0	0	0	0	1	0	0	0	0	0	0	0	0	0	0
A0A0H3N967	A0A0H3N967	16	16	16	tr|A0A0H3N967|A0A0H3N967_SALTS 4-hydroxythreonine-4-phosphate dehydrogenase OS=Salmonella typhimurium (strain SL1344) GN=pdxAb PE=3 SV=1	1	16	16	16	0	0	0	0	0	0	0	0	14	16	14	13	13	14	13	15	0	0	0	0	0	0	0	0	14	16	14	13	13	14	13	15	0	0	0	0	0	0	0	0
A0A0H3N968	A0A0H3N968	25	25	25	tr|A0A0H3N968|A0A0H3N968_SALTS Cysteine--tRNA ligase OS=Salmonella typhimurium (strain SL1344) GN=cysS PE=3 SV=1	1	25	25	25	7	6	0	3	5	5	2	4	17	17	17	18	16	18	19	20	7	6	0	3	5	5	2	4	17	17	17	18	16	18	19	20	7	6	0	3	5	5	2	4
A0A0H3N971	A0A0H3N971	5	5	5	tr|A0A0H3N971|A0A0H3N971_SALTS LysR-family transcriptional regulator OS=Salmonella typhimurium (strain SL1344) GN=SL1344_0740 PE=4 SV=1	1	5	5	5	0	0	0	0	0	0	0	0	2	3	2	3	1	3	3	2	0	0	0	0	0	0	0	0	2	3	2	3	1	3	3	2	0	0	0	0	0	0	0	0
A0A0H3N972	A0A0H3N972	10	10	10	tr|A0A0H3N972|A0A0H3N972_SALTS Bifunctional protein FolD OS=Salmonella typhimurium (strain SL1344) GN=folD PE=3 SV=1	1	10	10	10	0	0	0	0	0	0	0	0	6	7	7	8	7	8	6	6	0	0	0	0	0	0	0	0	6	7	7	8	7	8	6	6	0	0	0	0	0	0	0	0
A0A0H3N973	A0A0H3N973	13	13	13	tr|A0A0H3N973|A0A0H3N973_SALTS Possible multicopper oxidase OS=Salmonella typhimurium (strain SL1344) GN=cueO PE=4 SV=1	1	13	13	13	1	0	0	0	0	0	0	0	9	10	10	11	12	9	10	8	1	0	0	0	0	0	0	0	9	10	10	11	12	9	10	8	1	0	0	0	0	0	0	0
A0A0H3N983	A0A0H3N983	13	13	13	tr|A0A0H3N983|A0A0H3N983_SALTS Galactokinase OS=Salmonella typhimurium (strain SL1344) GN=galK PE=3 SV=1	1	13	13	13	0	0	0	0	0	0	0	0	10	12	12	11	10	12	8	11	0	0	0	0	0	0	0	0	10	12	12	11	10	12	8	11	0	0	0	0	0	0	0	0
A0A0H3N986	A0A0H3N986	7	7	7	tr|A0A0H3N986|A0A0H3N986_SALTS Probable pyridine nucleotide-disulfide oxidoreductase OS=Salmonella typhimurium (strain SL1344) GN=ykgC PE=3 SV=1	1	7	7	7	1	0	0	0	0	0	0	0	3	4	2	1	4	4	1	4	1	0	0	0	0	0	0	0	3	4	2	1	4	4	1	4	1	0	0	0	0	0	0	0
A0A0H3N988	A0A0H3N988	11	11	11	tr|A0A0H3N988|A0A0H3N988_SALTS Hypothetical molybdenum transport protein ModE OS=Salmonella typhimurium (strain SL1344) GN=modE PE=4 SV=1	1	11	11	11	0	0	0	0	0	0	0	0	9	10	10	9	10	11	10	11	0	0	0	0	0	0	0	0	9	10	10	9	10	11	10	11	0	0	0	0	0	0	0	0
A0A0H3N989	A0A0H3N989	3	3	3	tr|A0A0H3N989|A0A0H3N989_SALTS 2-amino-4-hydroxy-6-hydroxymethyldihydropteridine pyrophosphokinase OS=Salmonella typhimurium (strain SL1344) GN=folK PE=4 SV=1	1	3	3	3	0	0	0	0	0	0	0	0	1	1	2	2	2	1	1	1	0	0	0	0	0	0	0	0	1	1	2	2	2	1	1	1	0	0	0	0	0	0	0	0
A0A0H3N990	A0A0H3N990	10	10	10	tr|A0A0H3N990|A0A0H3N990_SALTS Hypothetical membrane protein OS=Salmonella typhimurium (strain SL1344) GN=ybdG PE=4 SV=1	1	10	10	10	0	0	0	0	0	0	0	0	9	8	7	5	6	8	8	6	0	0	0	0	0	0	0	0	9	8	7	5	6	8	8	6	0	0	0	0	0	0	0	0
A0A0H3N993	A0A0H3N993	9	9	9	tr|A0A0H3N993|A0A0H3N993_SALTS Uncharacterized protein OS=Salmonella typhimurium (strain SL1344) GN=ybhA PE=4 SV=1	1	9	9	9	0	0	0	0	0	0	0	0	9	9	9	9	8	8	9	9	0	0	0	0	0	0	0	0	9	9	9	9	8	8	9	9	0	0	0	0	0	0	0	0
A0A0H3N994	A0A0H3N994	3	3	3	tr|A0A0H3N994|A0A0H3N994_SALTS RNA 2,3-cyclic phosphodiesterase OS=Salmonella typhimurium (strain SL1344) GN=ligT PE=3 SV=1	1	3	3	3	0	0	0	0	0	1	0	0	2	3	2	1	1	2	1	3	0	0	0	0	0	1	0	0	2	3	2	1	1	2	1	3	0	0	0	0	0	1	0	0
A0A0H3N998	A0A0H3N998	2	2	2	tr|A0A0H3N998|A0A0H3N998_SALTS Ferrichrome-binding periplasmic protein OS=Salmonella typhimurium (strain SL1344) GN=fhuD PE=4 SV=1	1	2	2	2	0	0	0	0	0	0	1	1	0	0	0	0	1	0	0	0	0	0	0	0	0	0	1	1	0	0	0	0	1	0	0	0	0	0	0	0	0	0	1	1
A0A0H3N9A0	A0A0H3N9A0	7	7	7	tr|A0A0H3N9A0|A0A0H3N9A0_SALTS Histidine utilization repressor OS=Salmonella typhimurium (strain SL1344) GN=hutC PE=4 SV=1	1	7	7	7	0	0	0	0	0	0	0	0	4	4	3	3	5	3	3	5	0	0	0	0	0	0	0	0	4	4	3	3	5	3	3	5	0	0	0	0	0	0	0	0
A0A0H3N9A1	A0A0H3N9A1	1	1	1	tr|A0A0H3N9A1|A0A0H3N9A1_SALTS Uncharacterized protein OS=Salmonella typhimurium (strain SL1344) GN=ybdF PE=4 SV=1	1	1	1	1	0	0	0	0	0	0	0	0	0	1	0	1	0	1	1	1	0	0	0	0	0	0	0	0	0	1	0	1	0	1	1	1	0	0	0	0	0	0	0	0
A0A0H3N9A8	A0A0H3N9A8	3	3	3	tr|A0A0H3N9A8|A0A0H3N9A8_SALTS Iron-sulfur cluster insertion protein ErpA OS=Salmonella typhimurium (strain SL1344) GN=yadR PE=3 SV=1	1	3	3	3	0	0	0	0	0	0	0	2	2	2	2	1	2	3	2	2	0	0	0	0	0	0	0	2	2	2	2	1	2	3	2	2	0	0	0	0	0	0	0	2
A0A0H3N9B0	A0A0H3N9B0	34	34	34	tr|A0A0H3N9B0|A0A0H3N9B0_SALTS Type III secretion system effector protein, leucine rich repeat-Acts as a ubiquitin ligase for thioredoxin. Also targets the ERdj3 chaperone of mammalian cells OS=Salmonella typhimurium (strain SL1344) GN=slrP PE=4 SV=1	1	34	34	34	4	0	0	0	0	0	0	1	29	29	29	31	28	30	26	29	4	0	0	0	0	0	0	1	29	29	29	31	28	30	26	29	4	0	0	0	0	0	0	1
A0A0H3N9B1	A0A0H3N9B1	3	3	3	tr|A0A0H3N9B1|A0A0H3N9B1_SALTS Responsible for the production of very long (VL) modal length LPS Oag OS=Salmonella typhimurium (strain SL1344) GN=fepE PE=4 SV=1	1	3	3	3	1	0	0	0	0	0	0	0	2	1	2	1	2	2	2	2	1	0	0	0	0	0	0	0	2	1	2	1	2	2	2	2	1	0	0	0	0	0	0	0
A0A0H3N9B4	A0A0H3N9B4	23	23	23	tr|A0A0H3N9B4|A0A0H3N9B4_SALTS Periplasmic serine endoprotease DegP-like OS=Salmonella typhimurium (strain SL1344) GN=htrA PE=3 SV=1	1	23	23	23	1	0	1	1	0	0	0	2	22	21	22	22	21	22	19	22	1	0	1	1	0	0	0	2	22	21	22	22	21	22	19	22	1	0	1	1	0	0	0	2
A0A0H3N9B5	A0A0H3N9B5	2	2	2	tr|A0A0H3N9B5|A0A0H3N9B5_SALTS Ferrienterobactin-binding periplasmic protein OS=Salmonella typhimurium (strain SL1344) GN=fepB PE=4 SV=1	1	2	2	2	0	0	0	0	0	0	0	0	0	0	0	0	0	1	0	1	0	0	0	0	0	0	0	0	0	0	0	0	0	1	0	1	0	0	0	0	0	0	0	0
A0A0H3N9B6	A0A0H3N9B6	3	3	3	tr|A0A0H3N9B6|A0A0H3N9B6_SALTS Molybdopterin synthase sulfur carrier subunit OS=Salmonella typhimurium (strain SL1344) GN=moaD PE=3 SV=1	1	3	3	3	0	0	0	0	0	0	0	0	3	1	3	2	1	2	1	3	0	0	0	0	0	0	0	0	3	1	3	2	1	2	1	3	0	0	0	0	0	0	0	0
A0A0H3N9C1	A0A0H3N9C1	11	11	11	tr|A0A0H3N9C1|A0A0H3N9C1_SALTS Bifunctional uridylyltransferase/uridylyl-removing enzyme OS=Salmonella typhimurium (strain SL1344) GN=glnD PE=3 SV=1	1	11	11	11	0	0	0	0	0	0	0	0	5	5	4	6	4	6	4	3	0	0	0	0	0	0	0	0	5	5	4	6	4	6	4	3	0	0	0	0	0	0	0	0
A0A0H3N9C2	A0A0H3N9C2	4	4	4	tr|A0A0H3N9C2|A0A0H3N9C2_SALTS Uncharacterized protein OS=Salmonella typhimurium (strain SL1344) GN=ybdM PE=4 SV=1	1	4	4	4	0	0	0	0	0	0	0	0	3	1	0	1	0	1	1	1	0	0	0	0	0	0	0	0	3	1	0	1	0	1	1	1	0	0	0	0	0	0	0	0
A0A0H3N9C3	A0A0H3N9C3	4	4	4	tr|A0A0H3N9C3|A0A0H3N9C3_SALTS Transport permease protein OS=Salmonella typhimurium (strain SL1344) GN=ybhR PE=3 SV=1	1	4	4	4	0	0	0	0	0	0	0	0	3	2	2	3	2	2	2	2	0	0	0	0	0	0	0	0	3	2	2	3	2	2	2	2	0	0	0	0	0	0	0	0
A0A0H3N9C5	A0A0H3N9C5	15	15	15	tr|A0A0H3N9C5|A0A0H3N9C5_SALTS Ribosome-recycling factor OS=Salmonella typhimurium (strain SL1344) GN=frr PE=3 SV=1	1	15	15	15	7	7	3	7	8	8	7	9	10	10	10	10	10	9	9	10	7	7	3	7	8	8	7	9	10	10	10	10	10	9	9	10	7	7	3	7	8	8	7	9
A0A0H3N9C6	A0A0H3N9C6	21	21	21	tr|A0A0H3N9C6|A0A0H3N9C6_SALTS Alkyl hydroperoxide reductase F52A protein (Subunit F) OS=Salmonella typhimurium (strain SL1344) GN=ahpF PE=3 SV=1	1	21	21	21	1	0	0	0	0	0	0	0	18	19	20	19	16	19	19	16	1	0	0	0	0	0	0	0	18	19	20	19	16	19	19	16	1	0	0	0	0	0	0	0
A0A0H3N9C8	A0A0H3N9C8	19	19	19	tr|A0A0H3N9C8|A0A0H3N9C8_SALTS ATP-dependent RNA helicase RhlE OS=Salmonella typhimurium (strain SL1344) GN=rhlE PE=3 SV=1	1	19	19	19	0	0	0	0	0	0	0	0	14	13	15	11	12	11	12	10	0	0	0	0	0	0	0	0	14	13	15	11	12	11	12	10	0	0	0	0	0	0	0	0
A0A0H3N9C9	A0A0H3N9C9	7	7	7	tr|A0A0H3N9C9|A0A0H3N9C9_SALTS Uncharacterized protein OS=Salmonella typhimurium (strain SL1344) GN=ybdQ PE=3 SV=1	1	7	7	7	0	0	0	0	0	0	0	0	6	6	6	6	6	7	6	6	0	0	0	0	0	0	0	0	6	6	6	6	6	7	6	6	0	0	0	0	0	0	0	0
A0A0H3N9D1	A0A0H3N9D1	42	42	42	tr|A0A0H3N9D1|A0A0H3N9D1_SALTS Outer membrane protein assembly factor BamA OS=Salmonella typhimurium (strain SL1344) GN=yaeT PE=3 SV=1	1	42	42	42	21	17	1	25	19	26	17	24	38	38	37	35	37	35	32	35	21	17	1	25	19	26	17	24	38	38	37	35	37	35	32	35	21	17	1	25	19	26	17	24
A0A0H3N9D2	A0A0H3N9D2	4	4	4	tr|A0A0H3N9D2|A0A0H3N9D2_SALTS Ribosomal RNA large subunit methyltransferase F OS=Salmonella typhimurium (strain SL1344) GN=ybiN PE=3 SV=1	1	4	4	4	0	0	0	0	0	0	0	0	2	1	1	2	0	3	1	1	0	0	0	0	0	0	0	0	2	1	1	2	0	3	1	1	0	0	0	0	0	0	0	0
A0A0H3N9D5	A0A0H3N9D5	13	13	13	tr|A0A0H3N9D5|A0A0H3N9D5_SALTS Lipid-A-disaccharide synthase OS=Salmonella typhimurium (strain SL1344) GN=lpxB PE=3 SV=1	1	13	13	13	0	0	0	0	0	0	0	0	11	12	10	11	11	10	7	11	0	0	0	0	0	0	0	0	11	12	10	11	11	10	7	11	0	0	0	0	0	0	0	0
A0A0H3N9D6	A0A0H3N9D6	18	18	18	tr|A0A0H3N9D6|A0A0H3N9D6_SALTS DNA protection during starvation protein OS=Salmonella typhimurium (strain SL1344) GN=dps PE=3 SV=1	1	18	18	18	6	3	0	7	3	7	4	4	16	16	15	16	15	16	16	16	6	3	0	7	3	7	4	4	16	16	15	16	15	16	16	16	6	3	0	7	3	7	4	4
A0A0H3N9D9	A0A0H3N9D9	17	17	17	tr|A0A0H3N9D9|A0A0H3N9D9_SALTS Lysine decarboxylase OS=Salmonella typhimurium (strain SL1344) GN=ldcC PE=4 SV=1	1	17	17	17	0	0	1	1	1	0	0	0	7	9	11	11	10	11	12	12	0	0	1	1	1	0	0	0	7	9	11	11	10	11	12	12	0	0	1	1	1	0	0	0
A0A0H3N9E1	A0A0H3N9E1	10	10	9	tr|A0A0H3N9E1|A0A0H3N9E1_SALTS Hypothetical exported protein OS=Salmonella typhimurium (strain SL1344) GN=ybiS PE=4 SV=1	1	10	10	9	2	1	0	2	0	1	1	3	9	9	8	9	9	9	8	9	2	1	0	2	0	1	1	3	9	9	8	9	9	9	8	9	2	1	0	2	0	1	1	3
A0A0H3N9E2	A0A0H3N9E2	6	6	6	tr|A0A0H3N9E2|A0A0H3N9E2_SALTS Cold shock-like protein cspE OS=Salmonella typhimurium (strain SL1344) GN=cspE PE=4 SV=1	1	6	6	6	3	3	1	5	3	3	4	3	6	6	5	5	5	6	5	5	3	3	1	5	3	3	4	3	6	6	5	5	5	6	5	5	3	3	1	5	3	3	4	3
A0A0H3N9E5	A0A0H3N9E5	11	11	9	tr|A0A0H3N9E5|A0A0H3N9E5_SALTS Uncharacterized protein OS=Salmonella typhimurium (strain SL1344) GN=ybiV(1) PE=4 SV=1	1	11	11	9	0	0	0	0	0	0	0	0	9	10	8	11	9	8	7	9	0	0	0	0	0	0	0	0	9	10	8	11	9	8	7	9	0	0	0	0	0	0	0	0
A0A0H3N9E6	A0A0H3N9E6	5	5	5	tr|A0A0H3N9E6|A0A0H3N9E6_SALTS Uncharacterized protein OS=Salmonella typhimurium (strain SL1344) GN=yaeQ PE=4 SV=1	1	5	5	5	0	0	0	0	0	0	1	0	5	5	5	5	4	4	3	2	0	0	0	0	0	0	1	0	5	5	5	5	4	4	3	2	0	0	0	0	0	0	1	0
A0A0H3N9E7	A0A0H3N9E7	6	6	6	tr|A0A0H3N9E7|A0A0H3N9E7_SALTS LysR-family transcriptional regulator OS=Salmonella typhimurium (strain SL1344) GN=ybeF PE=4 SV=1	1	6	6	6	0	0	0	0	0	0	0	0	3	5	3	3	4	3	1	5	0	0	0	0	0	0	0	0	3	5	3	3	4	3	1	5	0	0	0	0	0	0	0	0
A0A0H3N9F1	A0A0H3N9F1	8	8	8	tr|A0A0H3N9F1|A0A0H3N9F1_SALTS Outer membrane lipoprotein RcsF OS=Salmonella typhimurium (strain SL1344) GN=rcsF PE=3 SV=1	1	8	8	8	2	1	0	2	1	3	1	3	8	8	8	8	8	8	7	7	2	1	0	2	1	3	1	3	8	8	8	8	8	8	7	7	2	1	0	2	1	3	1	3
A0A0H3N9F2	A0A0H3N9F2	11	11	11	tr|A0A0H3N9F2|A0A0H3N9F2_SALTS Hypothetical L-asparaginase OS=Salmonella typhimurium (strain SL1344) GN=ybiK PE=4 SV=1	1	11	11	11	1	0	0	0	0	0	0	0	9	9	8	7	8	7	9	8	1	0	0	0	0	0	0	0	9	9	8	7	8	7	9	8	1	0	0	0	0	0	0	0
A0A0H3N9F3	A0A0H3N9F3	3	3	3	tr|A0A0H3N9F3|A0A0H3N9F3_SALTS Rod shape-determining protein RodA OS=Salmonella typhimurium (strain SL1344) GN=mrdB PE=3 SV=1	1	3	3	3	0	0	0	0	0	0	0	0	3	3	2	3	3	2	3	3	0	0	0	0	0	0	0	0	3	3	2	3	3	2	3	3	0	0	0	0	0	0	0	0
A0A0H3N9F6	A0A0H3N9F6	12	12	12	tr|A0A0H3N9F6|A0A0H3N9F6_SALTS Hypothetical oxidoreductase OS=Salmonella typhimurium (strain SL1344) GN=dkgB PE=4 SV=1	1	12	12	12	1	0	0	0	0	0	0	0	9	9	10	8	7	9	7	10	1	0	0	0	0	0	0	0	9	9	10	8	7	9	7	10	1	0	0	0	0	0	0	0
A0A0H3N9F7	A0A0H3N9F7	4	4	4	tr|A0A0H3N9F7|A0A0H3N9F7_SALTS Hypothetical aminotransferase CobD OS=Salmonella typhimurium (strain SL1344) GN=cobD PE=4 SV=1	1	4	4	4	0	0	0	0	0	0	0	0	0	1	1	1	2	0	1	2	0	0	0	0	0	0	0	0	0	1	1	1	2	0	1	2	0	0	0	0	0	0	0	0
A0A0H3N9F8	A0A0H3N9F8	17	17	17	tr|A0A0H3N9F8|A0A0H3N9F8_SALTS Ribosomal protein S12 methylthiotransferase RimO OS=Salmonella typhimurium (strain SL1344) GN=rimO PE=3 SV=1	1	17	17	17	0	0	0	0	0	0	0	0	14	13	15	14	14	15	16	12	0	0	0	0	0	0	0	0	14	13	15	14	14	15	16	12	0	0	0	0	0	0	0	0
A0A0H3N9G9	A0A0H3N9G9	13	13	13	tr|A0A0H3N9G9|A0A0H3N9G9_SALTS Glutathione s-transferase family protein OS=Salmonella typhimurium (strain SL1344) GN=yliJ PE=4 SV=1	1	13	13	13	1	2	0	1	0	0	0	2	13	13	12	12	12	11	13	13	1	2	0	1	0	0	0	2	13	13	12	12	12	11	13	13	1	2	0	1	0	0	0	2
A0A0H3N9H5	A0A0H3N9H5	7	7	7	tr|A0A0H3N9H5|A0A0H3N9H5_SALTS Uncharacterized protein OS=Salmonella typhimurium (strain SL1344) GN=SL1344_0843 PE=4 SV=1	1	7	7	7	0	0	0	0	0	0	0	0	4	3	7	5	3	3	5	6	0	0	0	0	0	0	0	0	4	3	7	5	3	3	5	6	0	0	0	0	0	0	0	0
A0A0H3N9H9	A0A0H3N9H9	18	18	18	tr|A0A0H3N9H9|A0A0H3N9H9_SALTS ABC transporter periplasmic binding protein (Glutamate/aspartate) OS=Salmonella typhimurium (strain SL1344) GN=gltI PE=4 SV=1	1	18	18	18	6	3	0	6	1	6	0	6	16	15	15	15	14	16	15	15	6	3	0	6	1	6	0	6	16	15	15	15	14	16	15	15	6	3	0	6	1	6	0	6
A0A0H3N9I0	A0A0H3N9I0	9	9	9	tr|A0A0H3N9I0|A0A0H3N9I0_SALTS Glutaredoxin 1 OS=Salmonella typhimurium (strain SL1344) GN=grxA PE=4 SV=1	1	9	9	9	1	0	0	2	0	1	1	1	9	9	7	8	8	9	7	9	1	0	0	2	0	1	1	1	9	9	7	8	8	9	7	9	1	0	0	2	0	1	1	1
A0A0H3N9I3	A0A0H3N9I3	32	32	32	tr|A0A0H3N9I3|A0A0H3N9I3_SALTS tRNA-2-methylthio-N(6)-dimethylallyladenosine synthase OS=Salmonella typhimurium (strain SL1344) GN=miaB PE=3 SV=1	1	32	32	32	2	0	0	0	1	1	1	2	29	25	28	24	25	27	26	25	2	0	0	0	1	1	1	2	29	25	28	24	25	27	26	25	2	0	0	0	1	1	1	2
A0A0H3N9I6	A0A0H3N9I6	16	16	16	tr|A0A0H3N9I6|A0A0H3N9I6_SALTS N-acetylglucosamine repressor OS=Salmonella typhimurium (strain SL1344) GN=nagC PE=4 SV=1	1	16	16	16	0	0	0	0	0	0	0	0	10	11	12	13	10	9	10	13	0	0	0	0	0	0	0	0	10	11	12	13	10	9	10	13	0	0	0	0	0	0	0	0
A0A0H3N9J0	A0A0H3N9J0	5	5	5	tr|A0A0H3N9J0|A0A0H3N9J0_SALTS Hypothetical outer membrane protein OS=Salmonella typhimurium (strain SL1344) GN=ybfM PE=4 SV=1	1	5	5	5	0	0	0	0	0	0	0	0	1	4	1	3	2	3	0	2	0	0	0	0	0	0	0	0	1	4	1	3	2	3	0	2	0	0	0	0	0	0	0	0
A0A0H3N9J1	A0A0H3N9J1	3	3	3	tr|A0A0H3N9J1|A0A0H3N9J1_SALTS Arginine transport system permease protein ArtQ OS=Salmonella typhimurium (strain SL1344) GN=artQ PE=3 SV=1	1	3	3	3	0	0	0	0	0	0	0	0	3	3	3	3	3	3	2	3	0	0	0	0	0	0	0	0	3	3	3	3	3	3	2	3	0	0	0	0	0	0	0	0
A0A0H3N9J4	A0A0H3N9J4	2	2	2	tr|A0A0H3N9J4|A0A0H3N9J4_SALTS LysR-family transcriptional regulator OS=Salmonella typhimurium (strain SL1344) GN=SL1344_0674 PE=4 SV=1	1	2	2	2	0	0	0	0	0	0	0	0	1	2	2	2	0	1	0	0	0	0	0	0	0	0	0	0	1	2	2	2	0	1	0	0	0	0	0	0	0	0	0	0
A0A0H3N9J5	A0A0H3N9J5	5	5	5	tr|A0A0H3N9J5|A0A0H3N9J5_SALTS Hypothetical N-acetylmuramoyl-L-alanine amidase OS=Salmonella typhimurium (strain SL1344) GN=ybjR PE=4 SV=1	1	5	5	5	0	0	0	0	0	0	0	0	3	3	4	4	1	3	2	3	0	0	0	0	0	0	0	0	3	3	4	4	1	3	2	3	0	0	0	0	0	0	0	0
A0A0H3N9J8	A0A0H3N9J8	11	11	11	tr|A0A0H3N9J8|A0A0H3N9J8_SALTS Negative modulator of initiation of replication OS=Salmonella typhimurium (strain SL1344) GN=seqA PE=3 SV=1	1	11	11	11	0	0	0	0	0	0	0	0	11	11	11	10	11	10	9	11	0	0	0	0	0	0	0	0	11	11	11	10	11	10	9	11	0	0	0	0	0	0	0	0
A0A0H3N9K3	A0A0H3N9K3	3	3	3	tr|A0A0H3N9K3|A0A0H3N9K3_SALTS KDP operon transcriptional regulatory protein OS=Salmonella typhimurium (strain SL1344) GN=kdpE PE=4 SV=1	1	3	3	3	0	0	0	0	0	0	0	0	3	3	2	1	1	2	2	2	0	0	0	0	0	0	0	0	3	3	2	1	1	2	2	2	0	0	0	0	0	0	0	0
A0A0H3N9K4	A0A0H3N9K4	15	15	15	tr|A0A0H3N9K4|A0A0H3N9K4_SALTS Hypothetical exported protein OS=Salmonella typhimurium (strain SL1344) GN=ybjY PE=3 SV=1	1	15	15	15	1	0	0	1	0	1	0	1	12	13	13	12	13	13	12	12	1	0	0	1	0	1	0	1	12	13	13	12	13	13	12	12	1	0	0	1	0	1	0	1
A0A0H3N9K7	A0A0H3N9K7	12	12	12	tr|A0A0H3N9K7|A0A0H3N9K7_SALTS Phosphoheptose isomerase OS=Salmonella typhimurium (strain SL1344) GN=gmhA PE=3 SV=1	1	12	12	12	2	2	0	1	2	4	1	4	9	10	10	10	8	11	10	10	2	2	0	1	2	4	1	4	9	10	10	10	8	11	10	10	2	2	0	1	2	4	1	4
A0A0H3N9L2	A0A0H3N9L2	11	11	11	tr|A0A0H3N9L2|A0A0H3N9L2_SALTS Uncharacterized protein OS=Salmonella typhimurium (strain SL1344) GN=ybgK PE=4 SV=1	1	11	11	11	0	0	0	0	0	0	1	0	4	4	4	3	5	4	6	7	0	0	0	0	0	0	1	0	4	4	4	3	5	4	6	7	0	0	0	0	0	0	1	0
A0A0H3N9L3	A0A0H3N9L3	20	20	20	tr|A0A0H3N9L3|A0A0H3N9L3_SALTS Aminoacyl-histidine dipeptidase OS=Salmonella typhimurium (strain SL1344) GN=pepD PE=4 SV=1	1	20	20	20	1	1	0	1	1	3	0	3	19	19	17	18	19	20	17	18	1	1	0	1	1	3	0	3	19	19	17	18	19	20	17	18	1	1	0	1	1	3	0	3
A0A0H3N9L5	A0A0H3N9L5	4	4	4	tr|A0A0H3N9L5|A0A0H3N9L5_SALTS Translation initiation factor IF-1 OS=Salmonella typhimurium (strain SL1344) GN=infA PE=3 SV=1	1	4	4	4	1	0	0	0	0	1	1	1	4	4	4	4	4	4	4	4	1	0	0	0	0	1	1	1	4	4	4	4	4	4	4	4	1	0	0	0	0	1	1	1
A0A0H3N9L9	A0A0H3N9L9	21	21	21	tr|A0A0H3N9L9|A0A0H3N9L9_SALTS Glutamate 5-kinase OS=Salmonella typhimurium (strain SL1344) GN=proB PE=3 SV=1	1	21	21	21	0	0	0	0	0	0	1	0	15	15	14	13	11	12	16	12	0	0	0	0	0	0	1	0	15	15	14	13	11	12	16	12	0	0	0	0	0	0	1	0
A0A0H3N9M1	A0A0H3N9M1	15	15	15	tr|A0A0H3N9M1|A0A0H3N9M1_SALTS Thioredoxin reductase OS=Salmonella typhimurium (strain SL1344) GN=trxB PE=3 SV=1	1	15	15	15	1	1	0	0	0	0	0	0	13	13	13	14	15	14	13	14	1	1	0	0	0	0	0	0	13	13	13	14	15	14	13	14	1	1	0	0	0	0	0	0
A0A0H3N9M5	A0A0H3N9M5	32	32	32	tr|A0A0H3N9M5|A0A0H3N9M5_SALTS Serine--tRNA ligase OS=Salmonella typhimurium (strain SL1344) GN=serS PE=3 SV=1	1	32	32	32	5	2	0	4	3	4	2	4	24	24	24	24	26	27	23	26	5	2	0	4	3	4	2	4	24	24	24	24	26	27	23	26	5	2	0	4	3	4	2	4
A0A0H3N9M7	A0A0H3N9M7	27	27	27	tr|A0A0H3N9M7|A0A0H3N9M7_SALTS Citrate synthase OS=Salmonella typhimurium (strain SL1344) GN=gltA PE=3 SV=1	1	27	27	27	3	2	0	2	2	4	0	3	26	26	27	27	27	26	24	27	3	2	0	2	2	4	0	3	26	26	27	27	27	26	24	27	3	2	0	2	2	4	0	3
A0A0H3N9N1	A0A0H3N9N1	23	23	23	tr|A0A0H3N9N1|A0A0H3N9N1_SALTS Succinate dehydrogenase iron-sulfur subunit OS=Salmonella typhimurium (strain SL1344) GN=sdhB PE=3 SV=1	1	23	23	23	2	1	0	3	0	1	1	2	21	19	20	21	19	20	20	21	2	1	0	3	0	1	1	2	21	19	20	21	19	20	20	21	2	1	0	3	0	1	1	2
A0A0H3N9N5	A0A0H3N9N5	17	17	17	tr|A0A0H3N9N5|A0A0H3N9N5_SALTS Cytochrome d ubiquinol oxidase subunit I OS=Salmonella typhimurium (strain SL1344) GN=cydA PE=4 SV=1	1	17	17	17	2	2	0	4	0	3	1	5	16	15	16	14	17	16	15	15	2	2	0	4	0	3	1	5	16	15	16	14	17	16	15	15	2	2	0	4	0	3	1	5
A0A0H3N9N6	A0A0H3N9N6	3	3	3	tr|A0A0H3N9N6|A0A0H3N9N6_SALTS Probable formate transporter (Formate channel) OS=Salmonella typhimurium (strain SL1344) GN=focA PE=4 SV=1	1	3	3	3	1	0	0	0	0	0	0	0	3	3	3	2	3	3	3	2	1	0	0	0	0	0	0	0	3	3	3	2	3	3	3	2	1	0	0	0	0	0	0	0
A0A0H3N9P1	A0A0H3N9P1	8	8	8	tr|A0A0H3N9P1|A0A0H3N9P1_SALTS TolQ protein OS=Salmonella typhimurium (strain SL1344) GN=tolQ PE=3 SV=1	1	8	8	8	0	0	0	0	0	0	0	0	7	7	6	7	5	6	6	7	0	0	0	0	0	0	0	0	7	7	6	7	5	6	6	7	0	0	0	0	0	0	0	0
A0A0H3N9P3	A0A0H3N9P3	11	11	11	tr|A0A0H3N9P3|A0A0H3N9P3_SALTS Cell division coordinator CpoB OS=Salmonella typhimurium (strain SL1344) GN=ybgF PE=3 SV=1	1	11	11	11	3	4	0	2	3	2	3	4	9	7	9	8	8	11	9	9	3	4	0	2	3	2	3	4	9	7	9	8	8	11	9	9	3	4	0	2	3	2	3	4
A0A0H3N9P5	A0A0H3N9P5	5	5	5	tr|A0A0H3N9P5|A0A0H3N9P5_SALTS Possible transmembrane regulator OS=Salmonella typhimurium (strain SL1344) GN=SL1344_0339 PE=4 SV=1	1	5	5	5	1	0	0	1	0	1	0	1	1	3	1	1	2	1	3	2	1	0	0	1	0	1	0	1	1	3	1	1	2	1	3	2	1	0	0	1	0	1	0	1
A0A0H3N9P8;REV__A0A0H3NDB0	A0A0H3N9P8	13;1	13;1	12;0	tr|A0A0H3N9P8|A0A0H3N9P8_SALTS Phospho-2-dehydro-3-deoxyheptonate aldolase OS=Salmonella typhimurium (strain SL1344) GN=aroG PE=3 SV=1	2	13	13	12	1	0	0	0	0	0	0	1	11	12	12	13	12	12	12	12	1	0	0	0	0	0	0	1	11	12	12	13	12	12	12	12	1	0	0	0	0	0	0	1
A0A0H3N9Q0	A0A0H3N9Q0	2	2	2	tr|A0A0H3N9Q0|A0A0H3N9Q0_SALTS Probable lipoprotein OS=Salmonella typhimurium (strain SL1344) GN=SL1344_0344 PE=4 SV=1	1	2	2	2	0	0	0	0	0	0	0	0	1	2	1	1	2	2	2	1	0	0	0	0	0	0	0	0	1	2	1	1	2	2	2	1	0	0	0	0	0	0	0	0
A0A0H3N9R0	A0A0H3N9R0	19	19	19	tr|A0A0H3N9R0|A0A0H3N9R0_SALTS UDP-glucose 4-epimerase OS=Salmonella typhimurium (strain SL1344) GN=galE PE=4 SV=1	1	19	19	19	0	0	0	1	0	0	0	0	16	16	17	17	16	17	15	17	0	0	0	1	0	0	0	0	16	16	17	17	16	17	15	17	0	0	0	1	0	0	0	0
A0A0H3N9R4	A0A0H3N9R4	13	13	13	tr|A0A0H3N9R4|A0A0H3N9R4_SALTS Molybdate-binding periplasmic protein OS=Salmonella typhimurium (strain SL1344) GN=modA PE=4 SV=1	1	13	13	13	0	0	0	0	0	3	0	3	10	11	12	11	11	12	10	11	0	0	0	0	0	3	0	3	10	11	12	11	11	12	10	11	0	0	0	0	0	3	0	3
A0A0H3N9R9	A0A0H3N9R9	20	20	20	tr|A0A0H3N9R9|A0A0H3N9R9_SALTS Pectinesterase OS=Salmonella typhimurium (strain SL1344) GN=ybhC PE=4 SV=1	1	20	20	20	6	2	0	5	2	7	0	8	16	16	16	14	15	16	15	12	6	2	0	5	2	7	0	8	16	16	16	14	15	16	15	12	6	2	0	5	2	7	0	8
A0A0H3N9S1	A0A0H3N9S1	3	3	3	tr|A0A0H3N9S1|A0A0H3N9S1_SALTS Hypothetical lipoprotein OS=Salmonella typhimurium (strain SL1344) GN=ycaL PE=3 SV=1	1	3	3	3	0	0	0	0	0	1	0	1	2	2	1	1	2	2	0	1	0	0	0	0	0	1	0	1	2	2	1	1	2	2	0	1	0	0	0	0	0	1	0	1
A0A0H3N9S2	A0A0H3N9S2	8	8	8	tr|A0A0H3N9S2|A0A0H3N9S2_SALTS PrpD protein OS=Salmonella typhimurium (strain SL1344) GN=prpD PE=4 SV=1	1	8	8	8	0	0	0	0	0	1	0	0	4	4	5	6	5	4	4	6	0	0	0	0	0	1	0	0	4	4	5	6	5	4	4	6	0	0	0	0	0	1	0	0
A0A0H3N9S4	A0A0H3N9S4	19	19	19	tr|A0A0H3N9S4|A0A0H3N9S4_SALTS Histidine ammonia-lyase OS=Salmonella typhimurium (strain SL1344) GN=hutH PE=3 SV=1	1	19	19	19	0	0	0	0	0	0	0	0	17	14	15	17	15	15	13	15	0	0	0	0	0	0	0	0	17	14	15	17	15	15	13	15	0	0	0	0	0	0	0	0
A0A0H3N9S6	A0A0H3N9S6	22	22	22	tr|A0A0H3N9S6|A0A0H3N9S6_SALTS Lipid A export ATP-binding/permease protein MsbA OS=Salmonella typhimurium (strain SL1344) GN=msbA PE=3 SV=1	1	22	22	22	0	0	0	0	0	0	1	0	17	14	18	15	15	18	16	14	0	0	0	0	0	0	1	0	17	14	18	15	15	18	16	14	0	0	0	0	0	0	1	0
A0A0H3N9S9	A0A0H3N9S9	6	6	6	tr|A0A0H3N9S9|A0A0H3N9S9_SALTS Penicillin-binding protein AmpH OS=Salmonella typhimurium (strain SL1344) GN=ampH PE=4 SV=1	1	6	6	6	0	0	0	0	0	0	0	0	4	2	5	2	3	3	1	1	0	0	0	0	0	0	0	0	4	2	5	2	3	3	1	1	0	0	0	0	0	0	0	0
A0A0H3N9T1	A0A0H3N9T1	6	6	6	tr|A0A0H3N9T1|A0A0H3N9T1_SALTS Uncharacterized protein OS=Salmonella typhimurium (strain SL1344) GN=SL1344_0926 PE=4 SV=1	1	6	6	6	0	0	0	0	0	0	0	0	2	4	3	3	3	4	2	3	0	0	0	0	0	0	0	0	2	4	3	3	3	4	2	3	0	0	0	0	0	0	0	0
A0A0H3N9T3	A0A0H3N9T3	86	86	86	tr|A0A0H3N9T3|A0A0H3N9T3_SALTS Chromosome partition protein MukB OS=Salmonella typhimurium (strain SL1344) GN=mukB PE=3 SV=1	1	86	86	86	3	0	1	0	1	0	1	1	65	74	67	69	69	76	60	66	3	0	1	0	1	0	1	1	65	74	67	69	69	76	60	66	3	0	1	0	1	0	1	1
A0A0H3N9T7	A0A0H3N9T7	17	17	17	tr|A0A0H3N9T7|A0A0H3N9T7_SALTS D-alanine--D-alanine ligase OS=Salmonella typhimurium (strain SL1344) GN=ddlA PE=3 SV=1	1	17	17	17	0	0	2	0	1	0	0	0	15	15	15	15	15	13	15	14	0	0	2	0	1	0	0	0	15	15	15	15	15	13	15	14	0	0	2	0	1	0	0	0
A0A0H3N9T8	A0A0H3N9T8	18	16	16	tr|A0A0H3N9T8|A0A0H3N9T8_SALTS Outer membrane protein F OS=Salmonella typhimurium (strain SL1344) GN=ompF PE=3 SV=1	1	18	16	16	10	7	1	9	8	9	7	9	14	14	14	15	12	14	15	13	8	6	0	7	6	7	5	7	12	12	12	13	10	12	13	11	8	6	0	7	6	7	5	7
A0A0H3N9U2	A0A0H3N9U2	12	12	12	tr|A0A0H3N9U2|A0A0H3N9U2_SALTS Nicotinate phosphoribosyltransferase OS=Salmonella typhimurium (strain SL1344) GN=pncB PE=3 SV=1	1	12	12	12	0	0	0	0	0	0	0	0	9	10	9	9	9	11	7	9	0	0	0	0	0	0	0	0	9	10	9	9	9	11	7	9	0	0	0	0	0	0	0	0
A0A0H3N9U5	A0A0H3N9U5	2	2	2	tr|A0A0H3N9U5|A0A0H3N9U5_SALTS Cardiolipin synthase B OS=Salmonella typhimurium (strain SL1344) GN=ybhO PE=3 SV=1	1	2	2	2	0	0	0	0	0	0	0	0	1	2	0	1	1	1	1	1	0	0	0	0	0	0	0	0	1	2	0	1	1	1	1	1	0	0	0	0	0	0	0	0
A0A0H3N9V0	A0A0H3N9V0	12	12	12	tr|A0A0H3N9V0|A0A0H3N9V0_SALTS Hypothetical ABC transporter ATP-binding protein OS=Salmonella typhimurium (strain SL1344) GN=ybhF PE=4 SV=1	1	12	12	12	0	0	0	0	0	0	0	1	7	6	5	7	9	6	4	7	0	0	0	0	0	0	0	1	7	6	5	7	9	6	4	7	0	0	0	0	0	0	0	1
A0A0H3N9V2	A0A0H3N9V2	2	2	2	tr|A0A0H3N9V2|A0A0H3N9V2_SALTS AroM protein OS=Salmonella typhimurium (strain SL1344) GN=aroM PE=4 SV=1	1	2	2	2	0	0	0	0	0	0	0	0	1	1	1	2	0	1	1	1	0	0	0	0	0	0	0	0	1	1	1	2	0	1	1	1	0	0	0	0	0	0	0	0
A0A0H3NEI5;A0A0H3N9V5	A0A0H3NEI5;A0A0H3N9V5	2;2	2;2	2;2	tr|A0A0H3NEI5|A0A0H3NEI5_SALTS Hypothetical damage-inducible protein OS=Salmonella typhimurium (strain SL1344) GN=SL1344_2584 PE=4 SV=1;tr|A0A0H3N9V5|A0A0H3N9V5_SALTS DNA Damage Inducible Protein OS=Salmonella typhimurium (strain SL1344) GN=SL1344_0957 PE=	2	2	2	2	0	0	0	0	0	0	0	0	1	1	2	2	0	1	1	2	0	0	0	0	0	0	0	0	1	1	2	2	0	1	1	2	0	0	0	0	0	0	0	0
A0A0H3N9V6	A0A0H3N9V6	15	15	15	tr|A0A0H3N9V6|A0A0H3N9V6_SALTS Hypothetical glycosyltransferase OS=Salmonella typhimurium (strain SL1344) GN=ybiB PE=4 SV=1	1	15	15	15	0	0	0	0	0	0	0	0	13	13	12	13	15	12	14	15	0	0	0	0	0	0	0	0	13	13	12	13	15	12	14	15	0	0	0	0	0	0	0	0
A0A0H3N9V9	A0A0H3N9V9	11	11	11	tr|A0A0H3N9V9|A0A0H3N9V9_SALTS Nuclease SbcCD subunit C OS=Salmonella typhimurium (strain SL1344) GN=sbcC PE=3 SV=1	1	11	11	11	0	0	0	0	0	0	0	0	4	5	7	6	4	4	4	6	0	0	0	0	0	0	0	0	4	5	7	6	4	4	4	6	0	0	0	0	0	0	0	0
A0A0H3N9W0	A0A0H3N9W0	11	11	11	tr|A0A0H3N9W0|A0A0H3N9W0_SALTS Glutamine transport ATP-binding protein GlnQ OS=Salmonella typhimurium (strain SL1344) GN=glnQ PE=4 SV=1	1	11	11	11	1	0	0	0	0	0	0	0	8	9	8	8	10	9	7	9	1	0	0	0	0	0	0	0	8	9	8	8	10	9	7	9	1	0	0	0	0	0	0	0
A0A0H3N9W2	A0A0H3N9W2	1	1	1	tr|A0A0H3N9W2|A0A0H3N9W2_SALTS Putative Probacteriophage Protein OS=Salmonella typhimurium (strain SL1344) GN=SL1344_0962 PE=4 SV=1	1	1	1	1	0	0	0	0	0	0	0	0	1	1	0	0	1	1	1	1	0	0	0	0	0	0	0	0	1	1	0	0	1	1	1	1	0	0	0	0	0	0	0	0
A0A0H3N9W3	A0A0H3N9W3	1	1	1	tr|A0A0H3N9W3|A0A0H3N9W3_SALTS Proline-specific permease ProY OS=Salmonella typhimurium (strain SL1344) GN=proY PE=4 SV=1	1	1	1	1	0	0	0	0	0	0	0	0	0	0	0	0	0	0	1	0	0	0	0	0	0	0	0	0	0	0	0	0	0	0	1	0	0	0	0	0	0	0	0	0
A0A0H3N9W8	A0A0H3N9W8	9	9	9	tr|A0A0H3N9W8|A0A0H3N9W8_SALTS ATP-dependent Clp protease proteolytic subunit OS=Salmonella typhimurium (strain SL1344) GN=SL1344_0972 PE=3 SV=1	1	9	9	9	0	0	0	0	0	1	0	0	6	6	5	4	6	6	1	7	0	0	0	0	0	1	0	0	6	6	5	4	6	6	1	7	0	0	0	0	0	1	0	0
A0A0H3N9X5	A0A0H3N9X5	17	17	17	tr|A0A0H3N9X5|A0A0H3N9X5_SALTS Hypothetical ABC transporter periplasmic binding protein OS=Salmonella typhimurium (strain SL1344) GN=yliB PE=4 SV=1	1	17	17	17	1	0	0	0	0	1	0	0	16	16	13	15	14	16	14	15	1	0	0	0	0	1	0	0	16	16	13	15	14	16	14	15	1	0	0	0	0	1	0	0
A0A0H3N9Y3	A0A0H3N9Y3	7	7	7	tr|A0A0H3N9Y3|A0A0H3N9Y3_SALTS Bacteriophage encoded virulence factor OS=Salmonella typhimurium (strain SL1344) GN=gtgE PE=4 SV=1	1	7	7	7	0	0	0	0	0	0	0	0	3	5	3	4	2	4	4	5	0	0	0	0	0	0	0	0	3	5	3	4	2	4	4	5	0	0	0	0	0	0	0	0
A0A0H3N9Y4	A0A0H3N9Y4	5	5	5	tr|A0A0H3N9Y4|A0A0H3N9Y4_SALTS Deoxyribose operon repressor OS=Salmonella typhimurium (strain SL1344) GN=deoR PE=4 SV=1	1	5	5	5	0	0	0	0	0	0	0	0	4	4	5	2	2	3	2	2	0	0	0	0	0	0	0	0	4	4	5	2	2	3	2	2	0	0	0	0	0	0	0	0
A0A0H3N9Y5	A0A0H3N9Y5	22	22	22	tr|A0A0H3N9Y5|A0A0H3N9Y5_SALTS Queuine tRNA-ribosyltransferase OS=Salmonella typhimurium (strain SL1344) GN=tgt PE=3 SV=1	1	22	22	22	0	0	0	0	0	0	0	0	18	17	17	19	17	13	14	18	0	0	0	0	0	0	0	0	18	17	17	19	17	13	14	18	0	0	0	0	0	0	0	0
A0A0H3N9Y7	A0A0H3N9Y7	10	10	10	tr|A0A0H3N9Y7|A0A0H3N9Y7_SALTS Uncharacterized protein OS=Salmonella typhimurium (strain SL1344) GN=SL1344_1000 PE=4 SV=1	1	10	10	10	0	0	0	0	0	0	0	0	8	8	6	6	7	7	6	6	0	0	0	0	0	0	0	0	8	8	6	6	7	7	6	6	0	0	0	0	0	0	0	0
A0A0H3N9Z1	A0A0H3N9Z1	6	6	6	tr|A0A0H3N9Z1|A0A0H3N9Z1_SALTS Hypothetical lipoprotein OS=Salmonella typhimurium (strain SL1344) GN=ymbA PE=4 SV=1	1	6	6	6	0	0	0	0	0	0	0	1	6	6	6	5	5	6	4	5	0	0	0	0	0	0	0	1	6	6	6	5	5	6	4	5	0	0	0	0	0	0	0	1
A0A0H3N9Z3	A0A0H3N9Z3	16	16	16	tr|A0A0H3N9Z3|A0A0H3N9Z3_SALTS Riboflavin biosynthesis protein RibD OS=Salmonella typhimurium (strain SL1344) GN=ribD PE=3 SV=1	1	16	16	16	0	1	0	1	0	0	0	0	10	10	11	11	12	10	12	10	0	1	0	1	0	0	0	0	10	10	11	11	12	10	12	10	0	1	0	1	0	0	0	0
A0A0H3N9Z5	A0A0H3N9Z5	7	7	7	tr|A0A0H3N9Z5|A0A0H3N9Z5_SALTS Ribosomal protein S6--L-glutamate ligase OS=Salmonella typhimurium (strain SL1344) GN=rimK PE=3 SV=1	1	7	7	7	0	0	0	0	0	0	0	0	3	3	3	4	2	3	5	2	0	0	0	0	0	0	0	0	3	3	3	4	2	3	5	2	0	0	0	0	0	0	0	0
A0A0H3N9Z7	A0A0H3N9Z7	14	14	14	tr|A0A0H3N9Z7|A0A0H3N9Z7_SALTS Hypothetical oxidoreductase OS=Salmonella typhimurium (strain SL1344) GN=yajO PE=4 SV=1	1	14	14	14	0	0	0	0	0	0	0	0	12	12	12	13	13	12	10	13	0	0	0	0	0	0	0	0	12	12	12	13	13	12	10	13	0	0	0	0	0	0	0	0
A0A0H3N9Z8	A0A0H3N9Z8	34	34	34	tr|A0A0H3N9Z8|A0A0H3N9Z8_SALTS Outer membrane protein A OS=Salmonella typhimurium (strain SL1344) GN=ompA PE=3 SV=1	1	34	34	34	19	15	12	23	17	19	19	18	24	23	29	28	24	24	28	30	19	15	12	23	17	19	19	18	24	23	29	28	24	24	28	30	19	15	12	23	17	19	19	18
A0A0H3NA02	A0A0H3NA02	19	19	18	tr|A0A0H3NA02|A0A0H3NA02_SALTS DNA helicase OS=Salmonella typhimurium (strain SL1344) GN=helD PE=3 SV=1	1	19	19	18	0	0	0	0	0	0	0	0	13	12	12	11	14	9	7	13	0	0	0	0	0	0	0	0	13	12	12	11	14	9	7	13	0	0	0	0	0	0	0	0
A0A0H3NA07	A0A0H3NA07	16	16	16	tr|A0A0H3NA07|A0A0H3NA07_SALTS Ribosomal RNA large subunit methyltransferase I OS=Salmonella typhimurium (strain SL1344) GN=yccW PE=3 SV=1	1	16	16	16	0	0	0	0	0	0	0	0	13	12	12	11	13	11	12	11	0	0	0	0	0	0	0	0	13	12	12	11	13	11	12	11	0	0	0	0	0	0	0	0
A0A0H3NA08	A0A0H3NA08	4	4	4	tr|A0A0H3NA08|A0A0H3NA08_SALTS Hpothetical major facilitator family transport protein OS=Salmonella typhimurium (strain SL1344) GN=yajR PE=4 SV=1	1	4	4	4	0	0	0	0	0	0	0	0	1	1	1	2	3	1	2	2	0	0	0	0	0	0	0	0	1	1	1	2	3	1	2	2	0	0	0	0	0	0	0	0
A0A0H3NA09	A0A0H3NA09	3	3	3	tr|A0A0H3NA09|A0A0H3NA09_SALTS Arginine transport ATP-binding protein ArtP OS=Salmonella typhimurium (strain SL1344) GN=artP PE=4 SV=1	1	3	3	3	0	0	0	0	0	0	0	0	2	3	1	2	1	3	1	3	0	0	0	0	0	0	0	0	2	3	1	2	1	3	1	3	0	0	0	0	0	0	0	0
A0A0H3NA13	A0A0H3NA13	2	2	2	tr|A0A0H3NA13|A0A0H3NA13_SALTS Uncharacterized protein OS=Salmonella typhimurium (strain SL1344) GN=ybjT PE=4 SV=1	1	2	2	2	0	0	0	0	0	0	0	0	1	2	0	0	0	0	0	0	0	0	0	0	0	0	0	0	1	2	0	0	0	0	0	0	0	0	0	0	0	0	0	0
A0A0H3NA15	A0A0H3NA15	3	3	3	tr|A0A0H3NA15|A0A0H3NA15_SALTS BolA protein OS=Salmonella typhimurium (strain SL1344) GN=bolA PE=3 SV=1	1	3	3	3	0	0	0	0	0	0	0	0	2	3	2	2	2	2	2	1	0	0	0	0	0	0	0	0	2	3	2	2	2	2	2	1	0	0	0	0	0	0	0	0
A0A0H3NA16	A0A0H3NA16	41	41	41	tr|A0A0H3NA16|A0A0H3NA16_SALTS Type III secretion system effector protein. Activates Cdc42, RhoG, AktA and chloride secretion through its inositol phosphatase activity and disrupts tight junctions OS=Salmonella typhimurium (strain SL1344) GN=sopB PE=1 SV=1	1	41	41	41	14	6	0	5	3	6	1	5	37	39	38	36	39	39	39	40	14	6	0	5	3	6	1	5	37	39	38	36	39	39	39	40	14	6	0	5	3	6	1	5
A0A0H3NA20	A0A0H3NA20	4	4	4	tr|A0A0H3NA20|A0A0H3NA20_SALTS DNA-binding protein HU-beta OS=Salmonella typhimurium (strain SL1344) GN=hupB PE=3 SV=1	1	4	4	4	4	3	3	4	4	4	4	4	4	4	4	4	4	4	4	4	4	3	3	4	4	4	4	4	4	4	4	4	4	4	4	4	4	3	3	4	4	4	4	4
A0A0H3NA23	A0A0H3NA23	3	3	3	tr|A0A0H3NA23|A0A0H3NA23_SALTS Cold shock-like protein CspD OS=Salmonella typhimurium (strain SL1344) GN=cspD PE=4 SV=1	1	3	3	3	1	0	0	2	0	1	1	1	3	3	2	3	3	3	2	3	1	0	0	2	0	1	1	1	3	3	2	3	3	3	2	3	1	0	0	2	0	1	1	1
A0A0H3NA24	A0A0H3NA24	5	5	5	tr|A0A0H3NA24|A0A0H3NA24_SALTS Hypothetical solute-binding protein OS=Salmonella typhimurium (strain SL1344) GN=ybaE PE=4 SV=1	1	5	5	5	0	0	0	0	0	0	0	0	2	2	1	2	2	3	0	2	0	0	0	0	0	0	0	0	2	2	1	2	2	3	0	2	0	0	0	0	0	0	0	0
A0A0H3NA25	A0A0H3NA25	5	5	5	tr|A0A0H3NA25|A0A0H3NA25_SALTS 4-hydroxyphenylacetate degradation bifunctional isomerase decarboxylase OS=Salmonella typhimurium (strain SL1344) GN=hpaG PE=4 SV=1	1	5	5	5	0	0	0	0	0	0	0	0	2	3	3	3	3	2	3	2	0	0	0	0	0	0	0	0	2	3	3	3	3	2	3	2	0	0	0	0	0	0	0	0
A0A0H3NA27	A0A0H3NA27	7	7	7	tr|A0A0H3NA27|A0A0H3NA27_SALTS Hypothetical ABC transporter ATP-binding membrane protein OS=Salmonella typhimurium (strain SL1344) GN=mdlB PE=4 SV=1	1	7	7	7	0	0	0	0	0	0	0	0	1	1	1	4	4	2	1	3	0	0	0	0	0	0	0	0	1	1	1	4	4	2	1	3	0	0	0	0	0	0	0	0
A0A0H3NA28	A0A0H3NA28	6	5	5	tr|A0A0H3NA28|A0A0H3NA28_SALTS Uncharacterized protein OS=Salmonella typhimurium (strain SL1344) GN=SL1344_0888 PE=4 SV=1	1	6	5	5	0	0	0	0	0	0	0	0	6	5	5	5	5	5	6	5	0	0	0	0	0	0	0	0	5	4	4	4	4	4	5	4	0	0	0	0	0	0	0	0
A0A0H3NA37	A0A0H3NA37	28	28	28	tr|A0A0H3NA37|A0A0H3NA37_SALTS Cell division protein FtsK OS=Salmonella typhimurium (strain SL1344) GN=ftsK PE=3 SV=1	1	28	28	28	0	1	0	0	0	0	2	0	18	20	22	17	17	19	16	20	0	1	0	0	0	0	2	0	18	20	22	17	17	19	16	20	0	1	0	0	0	0	2	0
A0A0H3NA40	A0A0H3NA40	2	2	2	tr|A0A0H3NA40|A0A0H3NA40_SALTS Potential acrAB operon repressor OS=Salmonella typhimurium (strain SL1344) GN=acrR PE=4 SV=1	1	2	2	2	0	0	0	0	0	0	0	0	2	1	0	0	1	0	1	1	0	0	0	0	0	0	0	0	2	1	0	0	1	0	1	1	0	0	0	0	0	0	0	0
A0A0H3NA42	A0A0H3NA42	3	3	3	tr|A0A0H3NA42|A0A0H3NA42_SALTS Hypothetical transcriptional regulator OS=Salmonella typhimurium (strain SL1344) GN=ycdC PE=4 SV=1	1	3	3	3	0	0	0	0	0	0	0	0	3	3	2	1	1	3	1	3	0	0	0	0	0	0	0	0	3	3	2	1	1	3	1	3	0	0	0	0	0	0	0	0
A0A0H3ND07;A0A0H3NA43	A0A0H3ND07;A0A0H3NA43	15;15	15;15	15;15	tr|A0A0H3ND07|A0A0H3ND07_SALTS Hypothetical anaerobic dimethyl sulfoxide reductase OS=Salmonella typhimurium (strain SL1344) GN=SL1344_1427 PE=4 SV=1;tr|A0A0H3NA43|A0A0H3NA43_SALTS Anaerobic dimethyl sulfoxide reductase chain B OS=Salmonella typhimurium (s	2	15	15	15	1	1	1	1	0	2	1	4	12	14	10	11	11	12	12	12	1	1	1	1	0	2	1	4	12	14	10	11	11	12	12	12	1	1	1	1	0	2	1	4
A0A0H3NA44	A0A0H3NA44	7	7	7	tr|A0A0H3NA44|A0A0H3NA44_SALTS Adenine phosphoribosyltransferase OS=Salmonella typhimurium (strain SL1344) GN=apt PE=3 SV=1	1	7	7	7	0	0	0	0	0	0	0	1	6	4	5	4	7	5	5	5	0	0	0	0	0	0	0	1	6	4	5	4	7	5	5	5	0	0	0	0	0	0	0	1
A0A0H3NA46	A0A0H3NA46	8	8	8	tr|A0A0H3NA46|A0A0H3NA46_SALTS Hypothetical transcriptional regulator OS=Salmonella typhimurium (strain SL1344) GN=SL1344_1065 PE=4 SV=1	1	8	8	8	0	0	0	0	0	0	0	0	5	5	6	5	4	5	5	6	0	0	0	0	0	0	0	0	5	5	6	5	4	5	5	6	0	0	0	0	0	0	0	0
A0A0H3NA48	A0A0H3NA48	14	14	14	tr|A0A0H3NA48|A0A0H3NA48_SALTS Adenylate kinase OS=Salmonella typhimurium (strain SL1344) GN=adk PE=3 SV=1	1	14	14	14	8	4	0	5	2	3	1	3	12	12	13	12	11	11	11	12	8	4	0	5	2	3	1	3	12	12	13	12	11	11	11	12	8	4	0	5	2	3	1	3
A0A0H3NA50	A0A0H3NA50	1	1	1	tr|A0A0H3NA50|A0A0H3NA50_SALTS Hypothetical transporter OS=Salmonella typhimurium (strain SL1344) GN=SL1344_1070 PE=4 SV=1	1	1	1	1	0	0	0	0	0	0	0	0	1	1	1	1	1	1	1	1	0	0	0	0	0	0	0	0	1	1	1	1	1	1	1	1	0	0	0	0	0	0	0	0
A0A0H3NA52	A0A0H3NA52	2	2	2	tr|A0A0H3NA52|A0A0H3NA52_SALTS Fosmidomycin resistance protein OS=Salmonella typhimurium (strain SL1344) GN=fsr PE=4 SV=1	1	2	2	2	0	0	0	0	0	0	0	0	2	1	2	1	2	2	2	1	0	0	0	0	0	0	0	0	2	1	2	1	2	2	2	1	0	0	0	0	0	0	0	0
A0A0H3NA53	A0A0H3NA53	1	1	1	tr|A0A0H3NA53|A0A0H3NA53_SALTS Hypothetical membrane protein OS=Salmonella typhimurium (strain SL1344) GN=ycaP PE=4 SV=1	1	1	1	1	0	0	0	0	0	0	0	0	1	1	1	1	1	1	1	1	0	0	0	0	0	0	0	0	1	1	1	1	1	1	1	1	0	0	0	0	0	0	0	0
A0A0H3NA56	A0A0H3NA56	13	13	13	tr|A0A0H3NA56|A0A0H3NA56_SALTS Copper-transporting ATPase OS=Salmonella typhimurium (strain SL1344) GN=copA PE=3 SV=1	1	13	13	13	0	0	0	0	0	0	0	0	7	9	8	9	8	9	5	10	0	0	0	0	0	0	0	0	7	9	8	9	8	9	5	10	0	0	0	0	0	0	0	0
A0A0H3NA59	A0A0H3NA59	2	2	2	tr|A0A0H3NA59|A0A0H3NA59_SALTS Hypothetical membrane protein OS=Salmonella typhimurium (strain SL1344) GN=ybbM PE=4 SV=1	1	2	2	2	0	0	0	0	0	0	0	0	2	2	0	1	2	0	0	2	0	0	0	0	0	0	0	0	2	2	0	1	2	0	0	2	0	0	0	0	0	0	0	0
A0A0H3NA62	A0A0H3NA62	4	4	4	tr|A0A0H3NA62|A0A0H3NA62_SALTS Hypothetical membrane protein OS=Salmonella typhimurium (strain SL1344) GN=ybbP PE=4 SV=1	1	4	4	4	0	0	0	0	0	0	0	0	4	4	2	3	2	3	2	4	0	0	0	0	0	0	0	0	4	4	2	3	2	3	2	4	0	0	0	0	0	0	0	0
A0A0H3NA63	A0A0H3NA63	9	9	9	tr|A0A0H3NA63|A0A0H3NA63_SALTS Cardiolipin synthase C OS=Salmonella typhimurium (strain SL1344) GN=ymdC PE=3 SV=1	1	9	9	9	0	0	0	0	0	0	0	0	6	6	4	8	4	8	5	7	0	0	0	0	0	0	0	0	6	6	4	8	4	8	5	7	0	0	0	0	0	0	0	0
A0A0H3NA64	A0A0H3NA64	14	14	14	tr|A0A0H3NA64|A0A0H3NA64_SALTS tRNA 2-selenouridine synthase OS=Salmonella typhimurium (strain SL1344) GN=ybbB PE=3 SV=1	1	14	14	14	0	0	0	0	0	0	0	1	10	12	12	9	6	10	8	10	0	0	0	0	0	0	0	1	10	12	12	9	6	10	8	10	0	0	0	0	0	0	0	1
A0A0H3NA66	A0A0H3NA66	3	3	3	tr|A0A0H3NA66|A0A0H3NA66_SALTS Acidic protein MsyB multicopy suppressor of SecY OS=Salmonella typhimurium (strain SL1344) GN=msyB PE=4 SV=1	1	3	3	3	1	1	0	1	0	1	0	1	0	0	0	1	0	1	0	1	1	1	0	1	0	1	0	1	0	0	0	1	0	1	0	1	1	1	0	1	0	1	0	1
A0A0H3NA71	A0A0H3NA71	17	17	17	tr|A0A0H3NA71|A0A0H3NA71_SALTS Dihydroorotase OS=Salmonella typhimurium (strain SL1344) GN=pyrC PE=3 SV=1	1	17	17	17	0	0	0	0	0	1	0	0	13	11	11	12	14	14	12	12	0	0	0	0	0	1	0	0	13	11	11	12	14	14	12	12	0	0	0	0	0	1	0	0
A0A0H3NA74	A0A0H3NA74	16	16	16	tr|A0A0H3NA74|A0A0H3NA74_SALTS UPF0502 protein YceH OS=Salmonella typhimurium (strain SL1344) GN=yceH PE=3 SV=1	1	16	16	16	3	0	0	3	0	4	0	4	15	16	14	14	15	15	11	13	3	0	0	3	0	4	0	4	15	16	14	14	15	15	11	13	3	0	0	3	0	4	0	4
A0A0H3NA75	A0A0H3NA75	50	50	50	tr|A0A0H3NA75|A0A0H3NA75_SALTS 30S ribosomal protein S1 OS=Salmonella typhimurium (strain SL1344) GN=rpsA PE=3 SV=1	1	50	50	50	15	9	0	10	11	8	6	9	45	47	44	44	45	44	40	45	15	9	0	10	11	8	6	9	45	47	44	44	45	44	40	45	15	9	0	10	11	8	6	9
A0A0H3NA79	A0A0H3NA79	5	5	5	tr|A0A0H3NA79|A0A0H3NA79_SALTS Flagella basal body P-ring formation protein FlgA OS=Salmonella typhimurium (strain SL1344) GN=flgA PE=3 SV=1	1	5	5	5	0	0	0	0	0	0	0	0	2	2	2	1	4	3	3	2	0	0	0	0	0	0	0	0	2	2	2	1	4	3	3	2	0	0	0	0	0	0	0	0
A0A0H3NA81	A0A0H3NA81	5	5	5	tr|A0A0H3NA81|A0A0H3NA81_SALTS N5-carboxyaminoimidazole ribonucleotide mutase OS=Salmonella typhimurium (strain SL1344) GN=purE PE=3 SV=1	1	5	5	5	0	0	0	0	0	0	0	0	3	3	3	4	4	5	4	3	0	0	0	0	0	0	0	0	3	3	3	4	4	5	4	3	0	0	0	0	0	0	0	0
A0A0H3NA82	A0A0H3NA82	5	5	5	tr|A0A0H3NA82|A0A0H3NA82_SALTS tRNA 5-carboxymethoxyuridine methyltransferase OS=Salmonella typhimurium (strain SL1344) GN=smtA PE=3 SV=1	1	5	5	5	0	0	0	0	0	0	0	0	4	3	4	4	3	4	2	4	0	0	0	0	0	0	0	0	4	3	4	4	3	4	2	4	0	0	0	0	0	0	0	0
A0A0H3NA83	A0A0H3NA83	1	1	1	tr|A0A0H3NA83|A0A0H3NA83_SALTS Flagellar basal body protein OS=Salmonella typhimurium (strain SL1344) GN=flgF PE=3 SV=1	1	1	1	1	0	0	0	0	0	0	0	0	1	1	0	1	1	1	1	1	0	0	0	0	0	0	0	0	1	1	0	1	1	1	1	1	0	0	0	0	0	0	0	0
A0A0H3NA87	A0A0H3NA87	24	24	24	tr|A0A0H3NA87|A0A0H3NA87_SALTS Flagellar hook-associated protein 1 OS=Salmonella typhimurium (strain SL1344) GN=flgK PE=3 SV=1	1	24	24	24	2	0	0	0	0	0	0	1	20	20	16	16	17	18	11	17	2	0	0	0	0	0	0	1	20	20	16	16	17	18	11	17	2	0	0	0	0	0	0	1
A0A0H3NA89	A0A0H3NA89	5	5	5	tr|A0A0H3NA89|A0A0H3NA89_SALTS Hypothetical transcriptional regulator OS=Salmonella typhimurium (strain SL1344) GN=SL1344_0938 PE=4 SV=1	1	5	5	5	0	1	0	0	0	0	0	0	5	5	4	5	3	3	4	5	0	1	0	0	0	0	0	0	5	5	4	5	3	3	4	5	0	1	0	0	0	0	0	0
A0A0H3NA94	A0A0H3NA94	18	18	18	tr|A0A0H3NA94|A0A0H3NA94_SALTS 3-oxoacyl-[acyl-carrier-protein] synthase 3 OS=Salmonella typhimurium (strain SL1344) GN=fabH PE=3 SV=1	1	18	18	18	1	0	0	0	0	0	0	0	14	15	14	14	14	15	15	15	1	0	0	0	0	0	0	0	14	15	14	14	14	15	15	15	1	0	0	0	0	0	0	0
A0A0H3NA98	A0A0H3NA98	5	5	5	tr|A0A0H3NA98|A0A0H3NA98_SALTS 4-amino-4-deoxychorismate lyase OS=Salmonella typhimurium (strain SL1344) GN=pabC PE=3 SV=1	1	5	5	5	0	0	0	0	0	0	0	0	4	4	3	3	3	3	1	4	0	0	0	0	0	0	0	0	4	4	3	3	3	3	1	4	0	0	0	0	0	0	0	0
A0A0H3NAA4	A0A0H3NAA4	17	17	17	tr|A0A0H3NAA4|A0A0H3NAA4_SALTS PTS system, glucose-specific IIBC component OS=Salmonella typhimurium (strain SL1344) GN=ptsG PE=4 SV=1	1	17	17	17	3	3	0	5	2	3	3	6	15	16	16	16	16	16	15	16	3	3	0	5	2	3	3	6	15	16	16	16	16	16	15	16	3	3	0	5	2	3	3	6
A0A0H3NAB0	A0A0H3NAB0	3	3	3	tr|A0A0H3NAB0|A0A0H3NAB0_SALTS Hypothetical bacteriophage lipoprotein OS=Salmonella typhimurium (strain SL1344) GN=SL1344_0964 PE=4 SV=1	1	3	3	3	0	1	0	0	0	0	0	1	2	1	2	2	2	2	2	2	0	1	0	0	0	0	0	1	2	1	2	2	2	2	2	2	0	1	0	0	0	0	0	1
A0A0H3NAB1	A0A0H3NAB1	3	3	3	tr|A0A0H3NAB1|A0A0H3NAB1_SALTS Sigma 54-associated DNA-binding protein OS=Salmonella typhimurium (strain SL1344) GN=SL1344_0559 PE=4 SV=1	1	3	3	3	0	0	0	0	0	0	0	0	3	3	1	1	2	2	3	2	0	0	0	0	0	0	0	0	3	3	1	1	2	2	3	2	0	0	0	0	0	0	0	0
A0A0H3NAB5	A0A0H3NAB5	4	4	4	tr|A0A0H3NAB5|A0A0H3NAB5_SALTS Hypothetical TetR-family regulatory protein OS=Salmonella typhimurium (strain SL1344) GN=ycfQ PE=4 SV=1	1	4	4	4	0	0	0	0	0	0	0	0	4	3	1	4	1	2	2	4	0	0	0	0	0	0	0	0	4	3	1	4	1	2	2	4	0	0	0	0	0	0	0	0
A0A0H3NAC0	A0A0H3NAC0	8	8	8	tr|A0A0H3NAC0|A0A0H3NAC0_SALTS Lipoprotein-releasing system ATP-binding protein LolD OS=Salmonella typhimurium (strain SL1344) GN=lolD PE=3 SV=1	1	8	8	8	0	0	0	0	0	0	0	0	6	7	6	6	8	6	7	6	0	0	0	0	0	0	0	0	6	7	6	6	8	6	7	6	0	0	0	0	0	0	0	0
A0A0H3NAC5	A0A0H3NAC5	1	1	1	tr|A0A0H3NAC5|A0A0H3NAC5_SALTS Spermidine/putrescine transport system permease protein PotC OS=Salmonella typhimurium (strain SL1344) GN=potC PE=3 SV=1	1	1	1	1	0	0	0	0	0	0	0	0	0	0	1	1	1	1	0	1	0	0	0	0	0	0	0	0	0	0	1	1	1	1	0	1	0	0	0	0	0	0	0	0
A0A0H3NAC8	A0A0H3NAC8	21	21	21	tr|A0A0H3NAC8|A0A0H3NAC8_SALTS Adenylosuccinate lyase OS=Salmonella typhimurium (strain SL1344) GN=purB PE=3 SV=1	1	21	21	21	1	0	0	0	1	0	0	1	18	17	17	17	19	17	17	17	1	0	0	0	1	0	0	1	18	17	17	17	19	17	17	17	1	0	0	0	1	0	0	1
A0A0H3NAD2	A0A0H3NAD2	45	45	45	tr|A0A0H3NAD2|A0A0H3NAD2_SALTS Aminopeptidase N OS=Salmonella typhimurium (strain SL1344) GN=pepN PE=4 SV=1	1	45	45	45	4	1	0	0	0	0	0	0	38	39	35	38	39	36	34	38	4	1	0	0	0	0	0	0	38	39	35	38	39	36	34	38	4	1	0	0	0	0	0	0
A0A0H3NAD4	A0A0H3NAD4	26	26	26	tr|A0A0H3NAD4|A0A0H3NAD4_SALTS ABC transporter ATP-binding protein OS=Salmonella typhimurium (strain SL1344) GN=uup PE=4 SV=1	1	26	26	26	3	0	0	0	0	0	0	0	21	20	21	16	19	19	17	18	3	0	0	0	0	0	0	0	21	20	21	16	19	19	17	18	3	0	0	0	0	0	0	0
A0A0H3NAD6	A0A0H3NAD6	11	11	11	tr|A0A0H3NAD6|A0A0H3NAD6_SALTS 3-hydroxydecanoyl-[acyl-carrier-protein] dehydratase OS=Salmonella typhimurium (strain SL1344) GN=fabA PE=3 SV=1	1	11	11	11	3	1	0	0	2	3	1	3	10	10	9	9	11	10	10	10	3	1	0	0	2	3	1	3	10	10	9	9	11	10	10	10	3	1	0	0	2	3	1	3
A0A0H3NAE6	A0A0H3NAE6	2	2	2	tr|A0A0H3NAE6|A0A0H3NAE6_SALTS Pseudouridine synthase OS=Salmonella typhimurium (strain SL1344) GN=rluB PE=3 SV=1	1	2	2	2	0	0	0	0	0	0	0	0	1	1	1	1	1	1	1	2	0	0	0	0	0	0	0	0	1	1	1	1	1	1	1	2	0	0	0	0	0	0	0	0
A0A0H3NAF5	A0A0H3NAF5	7	7	7	tr|A0A0H3NAF5|A0A0H3NAF5_SALTS Hypothetical lipoprotein OS=Salmonella typhimurium (strain SL1344) GN=envE PE=4 SV=1	1	7	7	7	1	1	0	1	0	0	0	3	6	6	6	4	5	6	4	7	1	1	0	1	0	0	0	3	6	6	6	4	5	6	4	7	1	1	0	1	0	0	0	3
A0A0H3NAF6	A0A0H3NAF6	2	2	2	tr|A0A0H3NAF6|A0A0H3NAF6_SALTS 3,4-dihydroxyphenylacetate 2,3-dioxygenase OS=Salmonella typhimurium (strain SL1344) GN=hpaD PE=4 SV=1	1	2	2	2	0	0	0	0	0	0	0	0	2	2	2	1	2	2	0	1	0	0	0	0	0	0	0	0	2	2	2	1	2	2	0	1	0	0	0	0	0	0	0	0
A0A0H3NAG4	A0A0H3NAG4	3	3	3	tr|A0A0H3NAG4|A0A0H3NAG4_SALTS Uncharacterized protein OS=Salmonella typhimurium (strain SL1344) GN=yccJ PE=4 SV=1	1	3	3	3	0	0	0	0	0	0	0	0	1	2	1	1	1	1	1	1	0	0	0	0	0	0	0	0	1	2	1	1	1	1	1	1	0	0	0	0	0	0	0	0
A0A0H3NAG6	A0A0H3NAG6	3	3	3	tr|A0A0H3NAG6|A0A0H3NAG6_SALTS 2,3-dihydroxybenzoate-AMP ligase OS=Salmonella typhimurium (strain SL1344) GN=entE PE=4 SV=1	1	3	3	3	0	0	0	0	0	0	0	0	3	2	2	2	2	2	1	2	0	0	0	0	0	0	0	0	3	2	2	2	2	2	1	2	0	0	0	0	0	0	0	0
A0A0H3NAG7	A0A0H3NAG7	67	67	67	tr|A0A0H3NAG7|A0A0H3NAG7_SALTS Bifunctional protein PutA OS=Salmonella typhimurium (strain SL1344) GN=putA PE=3 SV=1	1	67	67	67	13	2	0	0	2	3	1	1	58	61	59	61	58	61	52	61	13	2	0	0	2	3	1	1	58	61	59	61	58	61	52	61	13	2	0	0	2	3	1	1
A0A0H3NAH1	A0A0H3NAH1	5	5	5	tr|A0A0H3NAH1|A0A0H3NAH1_SALTS Putative N-acetylmannosamine-6-phosphate 2-epimerase OS=Salmonella typhimurium (strain SL1344) GN=nanE PE=3 SV=1	1	5	5	5	0	0	0	0	0	0	0	0	3	2	3	3	3	3	2	2	0	0	0	0	0	0	0	0	3	2	3	3	3	3	2	2	0	0	0	0	0	0	0	0
A0A0H3NAH3	A0A0H3NAH3	24	24	24	tr|A0A0H3NAH3|A0A0H3NAH3_SALTS Hypothetical substrate-binding transport protein OS=Salmonella typhimurium (strain SL1344) GN=SL1344_1191 PE=4 SV=1	1	24	24	24	0	0	0	0	1	0	0	1	18	19	16	19	20	19	15	21	0	0	0	0	1	0	0	1	18	19	16	19	20	19	15	21	0	0	0	0	1	0	0	1
A0A0H3NAH4	A0A0H3NAH4	17	17	17	tr|A0A0H3NAH4|A0A0H3NAH4_SALTS Glyoxylate/hydroxypyruvate reductase A OS=Salmonella typhimurium (strain SL1344) GN=ycdW PE=3 SV=1	1	17	17	17	0	1	0	1	0	0	0	0	12	13	12	16	14	13	11	15	0	1	0	1	0	0	0	0	12	13	12	16	14	13	11	15	0	1	0	1	0	0	0	0
A0A0H3NAH7	A0A0H3NAH7	6	6	6	tr|A0A0H3NAH7|A0A0H3NAH7_SALTS Hypothetical membrane protein OS=Salmonella typhimurium (strain SL1344) GN=SL1344_1196 PE=4 SV=1	1	6	6	6	0	0	0	0	0	0	0	0	4	3	3	4	3	3	4	3	0	0	0	0	0	0	0	0	4	3	3	4	3	3	4	3	0	0	0	0	0	0	0	0
A0A0H3NAI1	A0A0H3NAI1	6	6	6	tr|A0A0H3NAI1|A0A0H3NAI1_SALTS Hypothetical lysR-family transcriptional regulator OS=Salmonella typhimurium (strain SL1344) GN=ybdO PE=4 SV=1	1	6	6	6	0	0	0	0	0	0	0	0	4	5	2	3	4	4	1	4	0	0	0	0	0	0	0	0	4	5	2	3	4	4	1	4	0	0	0	0	0	0	0	0
A0A0H3NAI9	A0A0H3NAI9	29	29	29	tr|A0A0H3NAI9|A0A0H3NAI9_SALTS Glucans biosynthesis protein G OS=Salmonella typhimurium (strain SL1344) GN=mdoG PE=3 SV=1	1	29	29	29	3	0	0	0	1	1	0	2	26	24	23	24	24	26	22	24	3	0	0	0	1	1	0	2	26	24	23	24	24	26	22	24	3	0	0	0	1	1	0	2
A0A0H3NAJ1	A0A0H3NAJ1	3	3	3	tr|A0A0H3NAJ1|A0A0H3NAJ1_SALTS Regulator of nucleoside diphosphate kinase OS=Salmonella typhimurium (strain SL1344) GN=rnk PE=3 SV=1	1	3	3	3	0	0	0	0	0	0	0	0	2	2	2	2	2	2	3	3	0	0	0	0	0	0	0	0	2	2	2	2	2	2	3	3	0	0	0	0	0	0	0	0
A0A0H3NAJ4	A0A0H3NAJ4	6	6	6	tr|A0A0H3NAJ4|A0A0H3NAJ4_SALTS Lipid A biosynthesis lauroyltransferase OS=Salmonella typhimurium (strain SL1344) GN=htrB PE=3 SV=1	1	6	6	6	0	0	0	0	0	0	0	0	4	5	4	6	3	6	4	5	0	0	0	0	0	0	0	0	4	5	4	6	3	6	4	5	0	0	0	0	0	0	0	0
A0A0H3NAJ8	A0A0H3NAJ8	7	7	7	tr|A0A0H3NAJ8|A0A0H3NAJ8_SALTS Uncharacterized protein OS=Salmonella typhimurium (strain SL1344) GN=yeaK PE=4 SV=1	1	7	7	7	0	0	0	0	0	0	0	0	6	6	4	6	4	6	1	5	0	0	0	0	0	0	0	0	6	6	4	6	4	6	1	5	0	0	0	0	0	0	0	0
A0A0H3NAK0	A0A0H3NAK0	16	16	16	tr|A0A0H3NAK0|A0A0H3NAK0_SALTS N-methyl-L-tryptophan oxidase OS=Salmonella typhimurium (strain SL1344) GN=solA PE=3 SV=1	1	16	16	16	1	0	0	0	0	0	0	1	14	15	14	13	15	15	11	15	1	0	0	0	0	0	0	1	14	15	14	13	15	15	11	15	1	0	0	0	0	0	0	1
A0A0H3NAK1	A0A0H3NAK1	5	5	5	tr|A0A0H3NAK1|A0A0H3NAK1_SALTS Transcriptional regulatory protein OS=Salmonella typhimurium (strain SL1344) GN=citB PE=4 SV=1	1	5	5	5	0	0	0	0	1	0	0	0	3	2	2	1	3	4	1	1	0	0	0	0	1	0	0	0	3	2	2	1	3	4	1	1	0	0	0	0	1	0	0	0
A0A0H3NAK5	A0A0H3NAK5	2	2	2	tr|A0A0H3NAK5|A0A0H3NAK5_SALTS Possible hydrolase OS=Salmonella typhimurium (strain SL1344) GN=SL1344_0619 PE=4 SV=1	1	2	2	2	0	0	0	0	0	0	0	0	2	2	1	1	0	2	1	1	0	0	0	0	0	0	0	0	2	2	1	1	0	2	1	1	0	0	0	0	0	0	0	0
A0A0H3NAK6	A0A0H3NAK6	16	16	16	tr|A0A0H3NAK6|A0A0H3NAK6_SALTS Glutaredoxin 2 OS=Salmonella typhimurium (strain SL1344) GN=grxB PE=4 SV=1	1	16	16	16	1	1	0	2	0	1	0	1	12	13	13	14	14	14	13	14	1	1	0	2	0	1	0	1	12	13	13	14	14	14	13	14	1	1	0	2	0	1	0	1
A0A0H3NAK9	A0A0H3NAK9	7	7	7	tr|A0A0H3NAK9|A0A0H3NAK9_SALTS Peptide methionine sulfoxide reductase MsrB OS=Salmonella typhimurium (strain SL1344) GN=yeaA PE=3 SV=1	1	7	7	7	0	0	0	0	0	0	1	1	6	6	6	6	6	6	5	5	0	0	0	0	0	0	1	1	6	6	6	6	6	6	5	5	0	0	0	0	0	0	1	1
A0A0H3NAL1	A0A0H3NAL1	2	2	2	tr|A0A0H3NAL1|A0A0H3NAL1_SALTS Probable lipid II flippase MurJ OS=Salmonella typhimurium (strain SL1344) GN=mviN PE=3 SV=1	1	2	2	2	0	0	0	0	0	0	0	0	0	2	0	1	0	1	1	1	0	0	0	0	0	0	0	0	0	2	0	1	0	1	1	1	0	0	0	0	0	0	0	0
A0A0H3NAL2	A0A0H3NAL2	1	1	1	tr|A0A0H3NAL2|A0A0H3NAL2_SALTS Uncharacterized protein (Fragment) OS=Salmonella typhimurium (strain SL1344) GN=ybeD PE=3 SV=1	1	1	1	1	0	0	0	0	0	0	0	0	1	1	1	1	1	1	1	1	0	0	0	0	0	0	0	0	1	1	1	1	1	1	1	1	0	0	0	0	0	0	0	0
A0A0H3NAL3	A0A0H3NAL3	12	12	12	tr|A0A0H3NAL3|A0A0H3NAL3_SALTS Hypothetical nitroreductase OS=Salmonella typhimurium (strain SL1344) GN=ydjA PE=4 SV=1	1	12	12	12	0	0	0	0	1	0	0	1	11	10	10	9	11	11	9	10	0	0	0	0	1	0	0	1	11	10	10	9	11	11	9	10	0	0	0	0	1	0	0	1
A0A0H3NAL6	A0A0H3NAL6	6	6	6	tr|A0A0H3NAL6|A0A0H3NAL6_SALTS Flagellar basal-body rod protein FlgC OS=Salmonella typhimurium (strain SL1344) GN=flgC PE=3 SV=1	1	6	6	6	0	0	0	0	0	0	0	0	5	4	4	4	4	5	4	3	0	0	0	0	0	0	0	0	5	4	4	4	4	5	4	3	0	0	0	0	0	0	0	0
A0A0H3NAL7	A0A0H3NAL7	6	6	6	tr|A0A0H3NAL7|A0A0H3NAL7_SALTS Ribosomal RNA large subunit methyltransferase H OS=Salmonella typhimurium (strain SL1344) GN=ybeA PE=3 SV=1	1	6	6	6	0	0	0	0	0	0	0	0	4	4	4	5	3	4	3	4	0	0	0	0	0	0	0	0	4	4	4	5	3	4	3	4	0	0	0	0	0	0	0	0
A0A0H3NAM1	A0A0H3NAM1	7	7	7	tr|A0A0H3NAM1|A0A0H3NAM1_SALTS DNA polymerase III, delta subunit OS=Salmonella typhimurium (strain SL1344) GN=holA PE=4 SV=1	1	7	7	7	0	0	0	0	0	0	0	0	4	4	4	4	4	4	3	5	0	0	0	0	0	0	0	0	4	4	4	4	4	4	3	5	0	0	0	0	0	0	0	0
A0A0H3NAM2	A0A0H3NAM2	9	9	9	tr|A0A0H3NAM2|A0A0H3NAM2_SALTS Flagellar L-ring protein OS=Salmonella typhimurium (strain SL1344) GN=flgH PE=3 SV=1	1	9	9	9	1	3	0	2	1	3	0	5	8	7	8	8	8	8	7	8	1	3	0	2	1	3	0	5	8	7	8	8	8	8	7	8	1	3	0	2	1	3	0	5
A0A0H3NAM4	A0A0H3NAM4	7	7	7	tr|A0A0H3NAM4|A0A0H3NAM4_SALTS N-succinylarginine dihydrolase OS=Salmonella typhimurium (strain SL1344) GN=astB PE=3 SV=1	1	7	7	7	0	0	1	0	0	0	0	0	6	4	6	4	6	5	2	5	0	0	1	0	0	0	0	0	6	4	6	4	6	5	2	5	0	0	1	0	0	0	0	0
A0A0H3NAM6	A0A0H3NAM6	59	59	59	tr|A0A0H3NAM6|A0A0H3NAM6_SALTS Ribonuclease E OS=Salmonella typhimurium (strain SL1344) GN=rne PE=3 SV=1	1	59	59	59	11	3	1	3	2	9	1	6	50	48	47	42	49	45	46	46	11	3	1	3	2	9	1	6	50	48	47	42	49	45	46	46	11	3	1	3	2	9	1	6
A0A0H3NAN0	A0A0H3NAN0	5	5	5	tr|A0A0H3NAN0|A0A0H3NAN0_SALTS Uncharacterized protein OS=Salmonella typhimurium (strain SL1344) GN=yceD PE=4 SV=1	1	5	5	5	1	0	0	0	0	1	0	0	4	4	4	3	4	4	4	4	1	0	0	0	0	1	0	0	4	4	4	3	4	4	4	4	1	0	0	0	0	1	0	0
A0A0H3NAN4	A0A0H3NAN4	14	14	14	tr|A0A0H3NAN4|A0A0H3NAN4_SALTS 3-oxoacyl-[acyl-carrier protein] reductase OS=Salmonella typhimurium (strain SL1344) GN=fabG PE=4 SV=1	1	14	14	14	4	1	1	3	2	0	0	4	12	12	12	12	12	12	13	13	4	1	1	3	2	0	0	4	12	12	12	12	12	12	13	13	4	1	1	3	2	0	0	4
A0A0H3NAN5	A0A0H3NAN5	7	7	7	tr|A0A0H3NAN5|A0A0H3NAN5_SALTS Glutamate/aspartate transport ATP-binding protein GltL OS=Salmonella typhimurium (strain SL1344) GN=gltL PE=4 SV=1	1	7	7	7	0	0	0	0	0	0	0	0	5	4	3	5	4	4	6	5	0	0	0	0	0	0	0	0	5	4	3	5	4	4	6	5	0	0	0	0	0	0	0	0
A0A0H3NAN8	A0A0H3NAN8	8	8	8	tr|A0A0H3NAN8|A0A0H3NAN8_SALTS Osmotically inducible lipoprotein E OS=Salmonella typhimurium (strain SL1344) GN=osmE PE=4 SV=1	1	8	8	8	4	3	2	5	4	4	4	3	6	6	7	7	7	7	6	7	4	3	2	5	4	4	4	3	6	6	7	7	7	7	6	7	4	3	2	5	4	4	4	3
A0A0H3NAN9	A0A0H3NAN9	11	11	11	tr|A0A0H3NAN9|A0A0H3NAN9_SALTS Thymidylate kinase OS=Salmonella typhimurium (strain SL1344) GN=tmk PE=3 SV=1	1	11	11	11	0	0	0	0	0	0	0	1	4	4	5	7	3	5	8	8	0	0	0	0	0	0	0	1	4	4	5	7	3	5	8	8	0	0	0	0	0	0	0	1
A0A0H3NAP1	A0A0H3NAP1	13	13	13	tr|A0A0H3NAP1|A0A0H3NAP1_SALTS Haemolysin-related protein OS=Salmonella typhimurium (strain SL1344) GN=ybeX PE=4 SV=1	1	13	13	13	3	4	0	0	0	2	1	1	9	7	8	7	6	8	9	8	3	4	0	0	0	2	1	1	9	7	8	7	6	8	9	8	3	4	0	0	0	2	1	1
A0A0H3NAP3	A0A0H3NAP3	13	13	13	tr|A0A0H3NAP3|A0A0H3NAP3_SALTS Phospho-beta-glucosidase B OS=Salmonella typhimurium (strain SL1344) GN=celF PE=3 SV=1	1	13	13	13	0	0	0	0	0	0	0	0	9	11	10	11	10	10	8	11	0	0	0	0	0	0	0	0	9	11	10	11	10	10	8	11	0	0	0	0	0	0	0	0
A0A0H3NAP4	A0A0H3NAP4	6	6	6	tr|A0A0H3NAP4|A0A0H3NAP4_SALTS Uncharacterized protein OS=Salmonella typhimurium (strain SL1344) GN=ycfF PE=4 SV=1	1	6	6	6	0	0	0	0	0	0	0	0	5	4	4	5	2	4	2	4	0	0	0	0	0	0	0	0	5	4	4	5	2	4	2	4	0	0	0	0	0	0	0	0
A0A0H3NAP8	A0A0H3NAP8	11	11	11	tr|A0A0H3NAP8|A0A0H3NAP8_SALTS UPF0227 protein YcfP OS=Salmonella typhimurium (strain SL1344) GN=ycfP PE=3 SV=1	1	11	11	11	0	0	0	0	0	0	0	0	10	9	7	10	10	10	9	9	0	0	0	0	0	0	0	0	10	9	7	10	10	10	9	9	0	0	0	0	0	0	0	0
A0A0H3NAQ1	A0A0H3NAQ1	13	13	13	tr|A0A0H3NAQ1|A0A0H3NAQ1_SALTS Glucosamine-6-phosphate deaminase OS=Salmonella typhimurium (strain SL1344) GN=nagB PE=3 SV=1	1	13	13	13	0	0	0	0	0	0	0	1	11	11	11	10	10	12	11	11	0	0	0	0	0	0	0	1	11	11	11	10	10	12	11	11	0	0	0	0	0	0	0	1
A0A0H3NAQ3	A0A0H3NAQ3	6	6	6	tr|A0A0H3NAQ3|A0A0H3NAQ3_SALTS Hypothetical exported protein OS=Salmonella typhimurium (strain SL1344) GN=ycfS PE=4 SV=1	1	6	6	6	0	0	0	0	0	0	0	0	5	5	4	4	6	4	4	4	0	0	0	0	0	0	0	0	5	5	4	4	6	4	4	4	0	0	0	0	0	0	0	0
A0A0H3NAQ6	A0A0H3NAQ6	9	9	9	tr|A0A0H3NAQ6|A0A0H3NAQ6_SALTS N-acetyl-D-glucosamine kinase OS=Salmonella typhimurium (strain SL1344) GN=ycfX PE=3 SV=1	1	9	9	9	0	0	0	0	0	0	0	0	8	8	8	9	7	8	8	7	0	0	0	0	0	0	0	0	8	8	8	9	7	8	8	7	0	0	0	0	0	0	0	0
A0A0H3NAQ7	A0A0H3NAQ7	6	6	6	tr|A0A0H3NAQ7|A0A0H3NAQ7_SALTS Flavodoxin OS=Salmonella typhimurium (strain SL1344) GN=fldA PE=3 SV=1	1	6	6	6	2	0	0	2	1	2	1	3	5	6	5	5	6	5	4	6	2	0	0	2	1	2	1	3	5	6	5	5	6	5	4	6	2	0	0	2	1	2	1	3
A0A0H3NAQ9	A0A0H3NAQ9	15	15	15	tr|A0A0H3NAQ9|A0A0H3NAQ9_SALTS Phosphofructokinase OS=Salmonella typhimurium (strain SL1344) GN=pfkB PE=3 SV=1	1	15	15	15	1	0	0	2	0	1	0	0	13	14	13	14	11	14	14	12	1	0	0	2	0	1	0	0	13	14	13	14	11	14	14	12	1	0	0	2	0	1	0	0
A0A0H3NAR0	A0A0H3NAR0	11	11	11	tr|A0A0H3NAR0|A0A0H3NAR0_SALTS Spermidine/putrescine import ATP-binding protein PotA OS=Salmonella typhimurium (strain SL1344) GN=potA PE=3 SV=1	1	11	11	11	0	0	0	0	0	0	0	0	7	7	8	7	6	7	7	8	0	0	0	0	0	0	0	0	7	7	8	7	6	7	7	8	0	0	0	0	0	0	0	0
A0A0H3NAR1	A0A0H3NAR1	1	1	1	tr|A0A0H3NAR1|A0A0H3NAR1_SALTS Possible 5-nitroimidazole antibiotic resistance OS=Salmonella typhimurium (strain SL1344) GN=SL1344_0681 PE=4 SV=1	1	1	1	1	0	0	0	0	0	0	0	0	1	1	1	0	0	1	0	1	0	0	0	0	0	0	0	0	1	1	1	0	0	1	0	1	0	0	0	0	0	0	0	0
A0A0H3NAR5	A0A0H3NAR5	12	12	12	tr|A0A0H3NAR5|A0A0H3NAR5_SALTS tRNA-specific 2-thiouridylase MnmA OS=Salmonella typhimurium (strain SL1344) GN=mnmA PE=3 SV=1	1	12	12	12	0	0	0	2	0	1	0	0	8	10	8	10	9	12	7	10	0	0	0	2	0	1	0	0	8	10	8	10	9	12	7	10	0	0	0	2	0	1	0	0
A0A0H3NAR7	A0A0H3NAR7	12	12	12	tr|A0A0H3NAR7|A0A0H3NAR7_SALTS Predicted bacteriophage protein OS=Salmonella typhimurium (strain SL1344) GN=SL1344_1177 PE=4 SV=1	1	12	12	12	0	0	0	0	0	1	0	0	7	8	8	7	6	7	4	7	0	0	0	0	0	1	0	0	7	8	8	7	6	7	4	7	0	0	0	0	0	1	0	0
A0A0H3NAS0	A0A0H3NAS0	10	10	10	tr|A0A0H3NAS0|A0A0H3NAS0_SALTS 50S ribosomal protein L20 OS=Salmonella typhimurium (strain SL1344) GN=rpl20 PE=3 SV=1	1	10	10	10	2	0	0	1	1	2	2	1	8	10	8	8	8	9	7	9	2	0	0	1	1	2	2	1	8	10	8	8	8	9	7	9	2	0	0	1	1	2	2	1
A0A0H3NAS5	A0A0H3NAS5	8	8	8	tr|A0A0H3NAS5|A0A0H3NAS5_SALTS Thioredoxin/glutathione peroxidase BtuE OS=Salmonella typhimurium (strain SL1344) GN=btuE PE=3 SV=1	1	8	8	8	0	0	0	0	0	0	0	0	8	8	8	8	8	8	8	8	0	0	0	0	0	0	0	0	8	8	8	8	8	8	8	8	0	0	0	0	0	0	0	0
A0A0H3NAT8	A0A0H3NAT8	2	2	2	tr|A0A0H3NAT8|A0A0H3NAT8_SALTS Succinate dehydrogenase cytochrome b-556 subunit OS=Salmonella typhimurium (strain SL1344) GN=sdhC PE=4 SV=1	1	2	2	2	0	0	0	0	0	0	0	0	2	2	2	2	2	2	2	2	0	0	0	0	0	0	0	0	2	2	2	2	2	2	2	2	0	0	0	0	0	0	0	0
A0A0H3NAU1	A0A0H3NAU1	4	4	4	tr|A0A0H3NAU1|A0A0H3NAU1_SALTS Uncharacterized protein OS=Salmonella typhimurium (strain SL1344) GN=SL1344_1198 PE=4 SV=1	1	4	4	4	0	0	0	0	0	0	0	0	1	2	2	1	1	1	3	2	0	0	0	0	0	0	0	0	1	2	2	1	1	1	3	2	0	0	0	0	0	0	0	0
A0A0H3NAU2	A0A0H3NAU2	25	25	25	tr|A0A0H3NAU2|A0A0H3NAU2_SALTS Dihydrolipoyllysine-residue succinyltransferase component of 2-oxoglutarate dehydrogenase complex OS=Salmonella typhimurium (strain SL1344) GN=sucB PE=3 SV=1	1	25	25	25	8	3	0	5	5	7	4	7	23	23	21	19	24	22	22	22	8	3	0	5	5	7	4	7	23	23	21	19	24	22	22	22	8	3	0	5	5	7	4	7
A0A0H3NAU3	A0A0H3NAU3	3	3	3	tr|A0A0H3NAU3|A0A0H3NAU3_SALTS Putative acyl-CoA dehydrogenase OS=Salmonella typhimurium (strain SL1344) GN=ydiO PE=3 SV=1	1	3	3	3	0	0	0	0	0	0	0	0	2	2	0	1	1	0	0	0	0	0	0	0	0	0	0	0	2	2	0	1	1	0	0	0	0	0	0	0	0	0	0	0
A0A0H3NAV1	A0A0H3NAV1	8	8	8	tr|A0A0H3NAV1|A0A0H3NAV1_SALTS TolA protein OS=Salmonella typhimurium (strain SL1344) GN=tolA PE=4 SV=1	1	8	8	8	2	2	1	2	1	3	2	3	6	6	5	5	5	5	4	5	2	2	1	2	1	3	2	3	6	6	5	5	5	5	4	5	2	2	1	2	1	3	2	3
A0A0H3NAV7	A0A0H3NAV7	1	1	1	tr|A0A0H3NAV7|A0A0H3NAV7_SALTS Hypothetical transporter OS=Salmonella typhimurium (strain SL1344) GN=SL1344_1302 PE=4 SV=1	1	1	1	1	0	0	0	0	0	0	0	0	0	0	1	1	0	1	1	1	0	0	0	0	0	0	0	0	0	0	1	1	0	1	1	1	0	0	0	0	0	0	0	0
A0A0H3NAW1	A0A0H3NAW1	6	6	6	tr|A0A0H3NAW1|A0A0H3NAW1_SALTS Hypothetical hydro-lyase OS=Salmonella typhimurium (strain SL1344) GN=SL1344_0739 PE=4 SV=1	1	6	6	6	0	0	0	0	0	0	0	0	3	3	4	5	4	5	4	4	0	0	0	0	0	0	0	0	3	3	4	5	4	5	4	4	0	0	0	0	0	0	0	0
A0A0H3NAW2	A0A0H3NAW2	9	9	9	tr|A0A0H3NAW2|A0A0H3NAW2_SALTS Cysteine desulfurase OS=Salmonella typhimurium (strain SL1344) GN=sufS PE=3 SV=1	1	9	9	9	0	0	0	0	0	0	0	0	7	7	4	5	3	6	4	5	0	0	0	0	0	0	0	0	7	7	4	5	3	6	4	5	0	0	0	0	0	0	0	0
A0A0H3NAW3	A0A0H3NAW3	9	9	9	tr|A0A0H3NAW3|A0A0H3NAW3_SALTS UPF0229 protein YeaH OS=Salmonella typhimurium (strain SL1344) GN=yeaH PE=3 SV=1	1	9	9	9	0	1	0	0	0	0	0	0	4	4	6	6	2	5	5	5	0	1	0	0	0	0	0	0	4	4	6	6	2	5	5	5	0	1	0	0	0	0	0	0
A0A0H3NAW7;A0A0H3N8M2	A0A0H3NAW7	13;1	13;1	13;1	tr|A0A0H3NAW7|A0A0H3NAW7_SALTS Uncharacterized protein OS=Salmonella typhimurium (strain SL1344) GN=yeaD PE=4 SV=1	2	13	13	13	2	0	1	0	0	1	1	1	9	10	11	10	11	12	10	11	2	0	1	0	0	1	1	1	9	10	11	10	11	12	10	11	2	0	1	0	0	1	1	1
A0A0H3NAW8	A0A0H3NAW8	30	30	30	tr|A0A0H3NAW8|A0A0H3NAW8_SALTS Pyruvate kinase OS=Salmonella typhimurium (strain SL1344) GN=pykF PE=3 SV=1	1	30	30	30	10	4	0	1	3	2	0	3	26	26	24	25	28	24	22	25	10	4	0	1	3	2	0	3	26	26	24	25	28	24	22	25	10	4	0	1	3	2	0	3
A0A0H3NAX0	A0A0H3NAX0	16	16	16	tr|A0A0H3NAX0|A0A0H3NAX0_SALTS Aldose 1-epimerase OS=Salmonella typhimurium (strain SL1344) GN=galM PE=3 SV=1	1	16	16	16	1	0	0	0	0	0	0	0	15	14	13	14	13	14	10	14	1	0	0	0	0	0	0	0	15	14	13	14	13	14	10	14	1	0	0	0	0	0	0	0
A0A0H3NAX1	A0A0H3NAX1	3	3	3	tr|A0A0H3NAX1|A0A0H3NAX1_SALTS Pyrazinamidase/nicotinamidase OS=Salmonella typhimurium (strain SL1344) GN=nam PE=4 SV=1	1	3	3	3	0	0	0	0	0	0	0	0	2	3	2	2	3	3	1	2	0	0	0	0	0	0	0	0	2	3	2	2	3	3	1	2	0	0	0	0	0	0	0	0
A0A0H3NAX5	A0A0H3NAX5	10	10	10	tr|A0A0H3NAX5|A0A0H3NAX5_SALTS Hypothetical molybdenum transport ATP-binding protein ModF (Photorepair protein PhrA) OS=Salmonella typhimurium (strain SL1344) GN=modF PE=4 SV=1	1	10	10	10	0	0	0	0	0	0	0	0	9	8	7	8	7	10	5	7	0	0	0	0	0	0	0	0	9	8	7	8	7	10	5	7	0	0	0	0	0	0	0	0
A0A0H3NAX6	A0A0H3NAX6	13	13	13	tr|A0A0H3NAX6|A0A0H3NAX6_SALTS DNA topoisomerase 3 OS=Salmonella typhimurium (strain SL1344) GN=topB PE=3 SV=1	1	13	13	13	0	1	0	0	0	0	1	1	7	9	5	5	7	9	7	5	0	1	0	0	0	0	1	1	7	9	5	5	7	9	7	5	0	1	0	0	0	0	1	1
A0A0H3NAX9	A0A0H3NAX9	2	2	2	tr|A0A0H3NAX9|A0A0H3NAX9_SALTS Uncharacterized protein OS=Salmonella typhimurium (strain SL1344) GN=orf70 PE=4 SV=1	1	2	2	2	0	0	0	0	0	0	0	0	1	1	2	1	1	1	1	1	0	0	0	0	0	0	0	0	1	1	2	1	1	1	1	1	0	0	0	0	0	0	0	0
A0A0H3NAY0	A0A0H3NAY0	18	18	16	tr|A0A0H3NAY0|A0A0H3NAY0_SALTS Succinylornithine transaminase OS=Salmonella typhimurium (strain SL1344) GN=argDa PE=3 SV=1	1	18	18	16	1	1	0	0	0	0	0	0	14	17	16	15	15	17	11	16	1	1	0	0	0	0	0	0	14	17	16	15	15	17	11	16	1	1	0	0	0	0	0	0
A0A0H3NAY3	A0A0H3NAY3	10	10	10	tr|A0A0H3NAY3|A0A0H3NAY3_SALTS Molybdenum import ATP-binding protein ModC OS=Salmonella typhimurium (strain SL1344) GN=modC PE=3 SV=1	1	10	10	10	0	0	0	0	0	0	0	1	9	7	5	8	8	9	6	9	0	0	0	0	0	0	0	1	9	7	5	8	8	9	6	9	0	0	0	0	0	0	0	1
A0A0H3NAY6	A0A0H3NAY6	8	8	8	tr|A0A0H3NAY6|A0A0H3NAY6_SALTS Exported protein OS=Salmonella typhimurium (strain SL1344) GN=SL1344_1243 PE=4 SV=1	1	8	8	8	3	3	0	3	2	2	2	3	8	7	7	7	6	7	6	7	3	3	0	3	2	2	2	3	8	7	7	7	6	7	6	7	3	3	0	3	2	2	2	3
A0A0H3NAY8	A0A0H3NAY8	8	8	8	tr|A0A0H3NAY8|A0A0H3NAY8_SALTS Formimidoylglutamase OS=Salmonella typhimurium (strain SL1344) GN=hutG PE=3 SV=1	1	8	8	8	0	0	0	0	0	0	0	0	7	8	7	4	6	7	4	5	0	0	0	0	0	0	0	0	7	8	7	4	6	7	4	5	0	0	0	0	0	0	0	0
A0A0H3NAY9	A0A0H3NAY9	1	1	1	tr|A0A0H3NAY9|A0A0H3NAY9_SALTS Permease IIC component OS=Salmonella typhimurium (strain SL1344) GN=celB PE=4 SV=1	1	1	1	1	0	0	0	0	0	0	0	0	1	1	1	1	1	1	1	1	0	0	0	0	0	0	0	0	1	1	1	1	1	1	1	1	0	0	0	0	0	0	0	0
A0A0H3NAZ4	A0A0H3NAZ4	36	36	36	tr|A0A0H3NAZ4|A0A0H3NAZ4_SALTS Catalase OS=Salmonella typhimurium (strain SL1344) GN=katE PE=3 SV=1	1	36	36	36	4	3	0	1	0	3	0	4	34	32	29	28	32	33	27	29	4	3	0	1	0	3	0	4	34	32	29	28	32	33	27	29	4	3	0	1	0	3	0	4
A0A0H3NAZ9	A0A0H3NAZ9	3	3	3	tr|A0A0H3NAZ9|A0A0H3NAZ9_SALTS Hypothetical membrane protein OS=Salmonella typhimurium (strain SL1344) GN=yniB PE=4 SV=1	1	3	3	3	0	0	0	0	0	0	0	0	1	2	1	1	1	1	1	1	0	0	0	0	0	0	0	0	1	2	1	1	1	1	1	1	0	0	0	0	0	0	0	0
A0A0H3NB00	A0A0H3NB00	27	27	27	tr|A0A0H3NB00|A0A0H3NB00_SALTS UvrABC system protein B OS=Salmonella typhimurium (strain SL1344) GN=uvrB PE=3 SV=1	1	27	27	27	1	0	0	0	0	1	0	0	15	15	15	17	15	16	12	20	1	0	0	0	0	1	0	0	15	15	15	17	15	16	12	20	1	0	0	0	0	1	0	0
A0A0H3NB04	A0A0H3NB04	10	10	10	tr|A0A0H3NB04|A0A0H3NB04_SALTS Hypothetical outer membrane protein OS=Salmonella typhimurium (strain SL1344) GN=SL1344_1263 PE=4 SV=1	1	10	10	10	5	6	1	8	5	6	6	7	10	10	9	7	9	10	9	10	5	6	1	8	5	6	6	7	10	10	9	7	9	10	9	10	5	6	1	8	5	6	6	7
A0A0H3NB06	A0A0H3NB06	8	8	8	tr|A0A0H3NB06|A0A0H3NB06_SALTS Cyclic pyranopterin monophosphate synthase OS=Salmonella typhimurium (strain SL1344) GN=moaC PE=3 SV=1	1	8	8	8	0	0	0	0	0	0	0	0	4	7	5	5	3	6	4	5	0	0	0	0	0	0	0	0	4	7	5	5	3	6	4	5	0	0	0	0	0	0	0	0
A0A0H3NB09	A0A0H3NB09	44	44	44	tr|A0A0H3NB09|A0A0H3NB09_SALTS Threonine--tRNA ligase OS=Salmonella typhimurium (strain SL1344) GN=thrS PE=3 SV=1	1	44	44	44	8	6	0	2	1	4	0	3	38	37	34	37	39	38	34	39	8	6	0	2	1	4	0	3	38	37	34	37	39	38	34	39	8	6	0	2	1	4	0	3
A0A0H3NB12	A0A0H3NB12	46	46	46	tr|A0A0H3NB12|A0A0H3NB12_SALTS Phenylalanine--tRNA ligase beta subunit OS=Salmonella typhimurium (strain SL1344) GN=pheT PE=3 SV=1	1	46	46	46	3	0	0	0	1	0	1	0	42	41	41	40	41	39	38	41	3	0	0	0	1	0	1	0	42	41	41	40	41	39	38	41	3	0	0	0	1	0	1	0
A0A0H3NB17	A0A0H3NB17	4	4	4	tr|A0A0H3NB17|A0A0H3NB17_SALTS Hypothetical lipoprotein OS=Salmonella typhimurium (strain SL1344) GN=nlpC PE=4 SV=1	1	4	4	4	0	0	0	0	0	0	0	0	2	1	0	0	2	2	1	1	0	0	0	0	0	0	0	0	2	1	0	0	2	2	1	1	0	0	0	0	0	0	0	0
A0A0H3NB18	A0A0H3NB18	11	11	11	tr|A0A0H3NB18|A0A0H3NB18_SALTS HTH-type transcriptional repressor PurR OS=Salmonella typhimurium (strain SL1344) GN=purR PE=3 SV=1	1	11	11	11	0	0	0	0	0	0	0	0	10	9	10	9	10	8	9	9	0	0	0	0	0	0	0	0	10	9	10	9	10	8	9	9	0	0	0	0	0	0	0	0
A0A0H3NB20	A0A0H3NB20	12	12	12	tr|A0A0H3NB20|A0A0H3NB20_SALTS Phosphoenolpyruvate synthase regulatory protein OS=Salmonella typhimurium (strain SL1344) GN=ydiA PE=3 SV=1	1	12	12	12	0	0	0	0	0	0	0	0	10	9	11	9	8	10	9	11	0	0	0	0	0	0	0	0	10	9	11	9	8	10	9	11	0	0	0	0	0	0	0	0
A0A0H3NB21	A0A0H3NB21	4	4	4	tr|A0A0H3NB21|A0A0H3NB21_SALTS Hypothetical tetR-family transcriptional regulator OS=Salmonella typhimurium (strain SL1344) GN=ybiH PE=4 SV=1	1	4	4	4	0	0	0	0	0	0	0	0	2	2	1	2	2	1	0	2	0	0	0	0	0	0	0	0	2	2	1	2	2	1	0	2	0	0	0	0	0	0	0	0
A0A0H3NB22	A0A0H3NB22	4	4	4	tr|A0A0H3NB22|A0A0H3NB22_SALTS Lactoylglutathione lyase OS=Salmonella typhimurium (strain SL1344) GN=gloA PE=3 SV=1	1	4	4	4	1	1	0	1	1	1	0	1	3	4	4	4	3	3	4	4	1	1	0	1	1	1	0	1	3	4	4	4	3	3	4	4	1	1	0	1	1	1	0	1
A0A0H3NB27	A0A0H3NB27	2	2	2	tr|A0A0H3NB27|A0A0H3NB27_SALTS Superoxide dismutase [Cu-Zn] OS=Salmonella typhimurium (strain SL1344) GN=sodCb PE=3 SV=1	1	2	2	2	0	0	0	0	0	0	0	0	0	1	1	2	0	2	1	1	0	0	0	0	0	0	0	0	0	1	1	2	0	2	1	1	0	0	0	0	0	0	0	0
A0A0H3NB28	A0A0H3NB28	11	11	11	tr|A0A0H3NB28|A0A0H3NB28_SALTS 3-dehydroquinate dehydratase OS=Salmonella typhimurium (strain SL1344) GN=aroD PE=3 SV=1	1	11	11	11	0	0	0	0	0	0	0	0	8	9	8	8	8	8	10	8	0	0	0	0	0	0	0	0	8	9	8	8	8	8	10	8	0	0	0	0	0	0	0	0
A0A0H3NB31	A0A0H3NB31	8	8	8	tr|A0A0H3NB31|A0A0H3NB31_SALTS Outer membrane lipoprotein SlyB OS=Salmonella typhimurium (strain SL1344) GN=slyB PE=4 SV=1	1	8	8	8	3	4	1	5	4	3	3	4	7	7	7	7	8	7	7	7	3	4	1	5	4	3	3	4	7	7	7	7	8	7	7	7	3	4	1	5	4	3	3	4
A0A0H3NB32	A0A0H3NB32	31	31	31	tr|A0A0H3NB32|A0A0H3NB32_SALTS Conserved hypothetical FAD-binding protein OS=Salmonella typhimurium (strain SL1344) GN=ydiJ PE=4 SV=1	1	31	31	31	0	1	0	0	1	0	1	0	25	25	23	16	22	21	19	22	0	1	0	0	1	0	1	0	25	25	23	16	22	21	19	22	0	1	0	0	1	0	1	0
A0A0H3NB33	A0A0H3NB33	17	17	17	tr|A0A0H3NB33|A0A0H3NB33_SALTS Glutamine-binding periplasmic protein OS=Salmonella typhimurium (strain SL1344) GN=glnH PE=3 SV=1	1	17	17	17	6	4	1	7	3	7	2	5	14	12	13	12	12	13	11	13	6	4	1	7	3	7	2	5	14	12	13	12	12	13	11	13	6	4	1	7	3	7	2	5
A0A0H3NB36	A0A0H3NB36	8	8	8	tr|A0A0H3NB36|A0A0H3NB36_SALTS Uncharacterized protein OS=Salmonella typhimurium (strain SL1344) GN=sufB PE=4 SV=1	1	8	8	8	0	0	0	0	0	0	0	0	4	3	3	2	4	4	4	4	0	0	0	0	0	0	0	0	4	3	3	2	4	4	4	4	0	0	0	0	0	0	0	0
A0A0H3NB37	A0A0H3NB37	13	13	13	tr|A0A0H3NB37|A0A0H3NB37_SALTS Pyridoxal kinase PdxY OS=Salmonella typhimurium (strain SL1344) GN=pdxY PE=3 SV=1	1	13	13	13	2	0	0	0	0	0	0	1	11	11	10	10	10	11	10	11	2	0	0	0	0	0	0	1	11	11	10	10	10	11	10	11	2	0	0	0	0	0	0	1
A0A0H3NB41	A0A0H3NB41	13	13	13	tr|A0A0H3NB41|A0A0H3NB41_SALTS Hypothetical exported protein OS=Salmonella typhimurium (strain SL1344) GN=ynhG PE=4 SV=1	1	13	13	13	0	1	0	0	0	0	0	0	12	11	11	10	9	11	10	11	0	1	0	0	0	0	0	0	12	11	11	10	9	11	10	11	0	1	0	0	0	0	0	0
A0A0H3NB42	A0A0H3NB42	8	8	8	tr|A0A0H3NB42|A0A0H3NB42_SALTS Electron transport complex subunit RsxG OS=Salmonella typhimurium (strain SL1344) GN=rnfG PE=3 SV=1	1	8	8	8	0	0	0	0	0	0	0	0	4	5	3	3	4	4	2	3	0	0	0	0	0	0	0	0	4	5	3	3	4	4	2	3	0	0	0	0	0	0	0	0
A0A0H3NB44	A0A0H3NB44	3	3	3	tr|A0A0H3NB44|A0A0H3NB44_SALTS Uncharacterized protein OS=Salmonella typhimurium (strain SL1344) GN=ybiU PE=4 SV=1	1	3	3	3	0	0	0	0	0	0	0	0	0	1	1	2	0	1	1	0	0	0	0	0	0	0	0	0	0	1	1	2	0	1	1	0	0	0	0	0	0	0	0	0
A0A0H3NB46	A0A0H3NB46	2	2	2	tr|A0A0H3NB46|A0A0H3NB46_SALTS Hypothetical membrane protein OS=Salmonella typhimurium (strain SL1344) GN=ydgK PE=4 SV=1	1	2	2	2	0	0	0	0	0	0	0	0	1	2	1	1	0	0	1	1	0	0	0	0	0	0	0	0	1	2	1	1	0	0	1	1	0	0	0	0	0	0	0	0
A0A0H3NB47	A0A0H3NB47	2	2	2	tr|A0A0H3NB47|A0A0H3NB47_SALTS Hypothetical hydrolase OS=Salmonella typhimurium (strain SL1344) GN=orf32 PE=4 SV=1	1	2	2	2	0	0	0	0	0	0	0	0	0	0	0	0	0	2	0	1	0	0	0	0	0	0	0	0	0	0	0	0	0	2	0	1	0	0	0	0	0	0	0	0
A0A0H3NB52	A0A0H3NB52	17	17	17	tr|A0A0H3NB52|A0A0H3NB52_SALTS Mannose-6-phosphate isomerase OS=Salmonella typhimurium (strain SL1344) GN=manA PE=3 SV=1	1	17	17	17	3	1	0	0	0	1	0	2	12	14	12	13	13	13	12	14	3	1	0	0	0	1	0	2	12	14	12	13	13	13	12	14	3	1	0	0	0	1	0	2
A0A0H3NB53	A0A0H3NB53	14	14	14	tr|A0A0H3NB53|A0A0H3NB53_SALTS Molybdopterin biosynthesis MoeA protein OS=Salmonella typhimurium (strain SL1344) GN=moeA PE=4 SV=1	1	14	14	14	0	0	0	0	0	0	0	0	7	9	8	9	9	10	10	11	0	0	0	0	0	0	0	0	7	9	8	9	9	10	10	11	0	0	0	0	0	0	0	0
A0A0H3NB60	A0A0H3NB60	18	18	18	tr|A0A0H3NB60|A0A0H3NB60_SALTS Hypothetical exported protein OS=Salmonella typhimurium (strain SL1344) GN=ydgH PE=4 SV=1	1	18	18	18	14	7	2	11	8	15	7	13	16	16	17	18	14	16	17	16	14	7	2	11	8	15	7	13	16	16	17	18	14	16	17	16	14	7	2	11	8	15	7	13
A0A0H3NB69	A0A0H3NB69	9	9	9	tr|A0A0H3NB69|A0A0H3NB69_SALTS Hypothetical regulatory protein OS=Salmonella typhimurium (strain SL1344) GN=mlc PE=4 SV=1	1	9	9	9	0	0	0	0	0	0	0	0	6	8	6	4	4	6	6	6	0	0	0	0	0	0	0	0	6	8	6	4	4	6	6	6	0	0	0	0	0	0	0	0
A0A0H3NB74	A0A0H3NB74	4	4	4	tr|A0A0H3NB74|A0A0H3NB74_SALTS Hypothetical ABC transporter periplasmic binding protein OS=Salmonella typhimurium (strain SL1344) GN=SL1344_1423 PE=4 SV=1	1	4	4	4	0	0	0	0	0	0	0	0	1	4	1	3	2	3	3	4	0	0	0	0	0	0	0	0	1	4	1	3	2	3	3	4	0	0	0	0	0	0	0	0
A0A0H3NB88	A0A0H3NB88	6	6	6	tr|A0A0H3NB88|A0A0H3NB88_SALTS Putrescine-binding periplasmic protein OS=Salmonella typhimurium (strain SL1344) GN=potF PE=3 SV=1	1	6	6	6	0	0	0	0	0	0	0	0	3	4	1	4	1	2	0	1	0	0	0	0	0	0	0	0	3	4	1	4	1	2	0	1	0	0	0	0	0	0	0	0
A0A0H3NB92	A0A0H3NB92	15	15	15	tr|A0A0H3NB92|A0A0H3NB92_SALTS Cyclopropane-fatty-acyl-phospholipid synthase OS=Salmonella typhimurium (strain SL1344) GN=cfa PE=4 SV=1	1	15	15	15	0	0	0	0	0	0	0	1	10	10	9	9	9	9	10	9	0	0	0	0	0	0	0	1	10	10	9	9	9	9	10	9	0	0	0	0	0	0	0	1
A0A0H3NB93	A0A0H3NB93	5	5	5	tr|A0A0H3NB93|A0A0H3NB93_SALTS 23S rRNA (uracil(747)-C(5))-methyltransferase RlmC OS=Salmonella typhimurium (strain SL1344) GN=rumB PE=3 SV=1	1	5	5	5	0	0	0	0	0	0	0	0	3	4	2	3	2	1	1	1	0	0	0	0	0	0	0	0	3	4	2	3	2	1	1	1	0	0	0	0	0	0	0	0
A0A0H3NB98	A0A0H3NB98	2	2	2	tr|A0A0H3NB98|A0A0H3NB98_SALTS Arginine transport system permease protein ArtM OS=Salmonella typhimurium (strain SL1344) GN=artM PE=3 SV=1	1	2	2	2	0	0	0	0	0	0	0	0	2	2	2	2	2	2	2	2	0	0	0	0	0	0	0	0	2	2	2	2	2	2	2	2	0	0	0	0	0	0	0	0
A0A0H3NBA0	A0A0H3NBA0	2	2	2	tr|A0A0H3NBA0|A0A0H3NBA0_SALTS Hypothetical TetR-family transcriptional regulator OS=Salmonella typhimurium (strain SL1344) GN=ydhM PE=4 SV=1	1	2	2	2	0	0	0	0	0	0	0	0	0	1	2	1	1	1	0	1	0	0	0	0	0	0	0	0	0	1	2	1	1	1	0	1	0	0	0	0	0	0	0	0
A0A0H3NBA3	A0A0H3NBA3	4	4	4	tr|A0A0H3NBA3|A0A0H3NBA3_SALTS UPF0145 protein YbjQ OS=Salmonella typhimurium (strain SL1344) GN=ybjQ PE=3 SV=1	1	4	4	4	0	0	0	0	0	0	0	0	4	4	4	3	3	4	4	3	0	0	0	0	0	0	0	0	4	4	4	3	3	4	4	3	0	0	0	0	0	0	0	0
A0A0H3NBA5	A0A0H3NBA5	9	6	6	tr|A0A0H3NBA5|A0A0H3NBA5_SALTS Hypothetical dimethyl sulphoxide reductase subunit OS=Salmonella typhimurium (strain SL1344) GN=dmsA2 PE=3 SV=1	1	9	6	6	0	0	0	0	0	0	0	0	6	7	4	5	4	4	4	4	0	0	0	0	0	0	0	0	3	4	2	3	2	2	1	2	0	0	0	0	0	0	0	0
A0A0H3NBA6	A0A0H3NBA6	11	11	11	tr|A0A0H3NBA6|A0A0H3NBA6_SALTS Hypothetical HlyD-family protein OS=Salmonella typhimurium (strain SL1344) GN=ydhJ PE=3 SV=1	1	11	11	11	0	0	0	0	0	0	0	0	7	8	6	7	6	6	7	7	0	0	0	0	0	0	0	0	7	8	6	7	6	6	7	7	0	0	0	0	0	0	0	0
A0A0H3NBA9	A0A0H3NBA9	4	4	4	tr|A0A0H3NBA9|A0A0H3NBA9_SALTS UPF0482 protein YnfB OS=Salmonella typhimurium (strain SL1344) GN=ynfB PE=3 SV=1	1	4	4	4	2	1	0	0	0	1	1	3	3	3	4	3	4	3	1	2	2	1	0	0	0	1	1	3	3	3	4	3	4	3	1	2	2	1	0	0	0	1	1	3
A0A0H3NBB0	A0A0H3NBB0	20	20	20	tr|A0A0H3NBB0|A0A0H3NBB0_SALTS Pyruvate dehydrogenase OS=Salmonella typhimurium (strain SL1344) GN=poxB PE=3 SV=1	1	20	20	20	0	0	0	0	0	0	0	0	11	16	15	14	10	11	12	14	0	0	0	0	0	0	0	0	11	16	15	14	10	11	12	14	0	0	0	0	0	0	0	0
A0A0H3NBB1	A0A0H3NBB1	2	2	2	tr|A0A0H3NBB1|A0A0H3NBB1_SALTS Lipoprotein OS=Salmonella typhimurium (strain SL1344) GN=mliC PE=4 SV=1	1	2	2	2	0	0	0	0	0	0	0	0	1	1	2	1	1	1	1	2	0	0	0	0	0	0	0	0	1	1	2	1	1	1	1	2	0	0	0	0	0	0	0	0
A0A0H3NBB4	A0A0H3NBB4	5	5	5	tr|A0A0H3NBB4|A0A0H3NBB4_SALTS Uncharacterized protein OS=Salmonella typhimurium (strain SL1344) GN=ydfZ PE=4 SV=1	1	5	5	5	0	0	0	0	0	1	0	1	4	5	5	5	5	5	5	5	0	0	0	0	0	1	0	1	4	5	5	5	5	5	5	5	0	0	0	0	0	1	0	1
A0A0H3NBB6	A0A0H3NBB6	3	3	3	tr|A0A0H3NBB6|A0A0H3NBB6_SALTS Dipeptide and tripeptide permease A OS=Salmonella typhimurium (strain SL1344) GN=tppB PE=3 SV=1	1	3	3	3	0	0	0	0	0	0	0	0	2	2	3	2	3	2	3	2	0	0	0	0	0	0	0	0	2	2	3	2	3	2	3	2	0	0	0	0	0	0	0	0
A0A0H3NBB9	A0A0H3NBB9	6	6	6	tr|A0A0H3NBB9|A0A0H3NBB9_SALTS Hypothetical virK protein OS=Salmonella typhimurium (strain SL1344) GN=ybjX PE=4 SV=1	1	6	6	6	0	0	0	0	0	0	0	0	6	6	6	6	6	6	3	6	0	0	0	0	0	0	0	0	6	6	6	6	6	6	3	6	0	0	0	0	0	0	0	0
A0A0H3NBC2	A0A0H3NBC2	12	12	12	tr|A0A0H3NBC2|A0A0H3NBC2_SALTS Electron transport complex subunit RsxC OS=Salmonella typhimurium (strain SL1344) GN=rnfC PE=3 SV=1	1	12	12	12	0	0	0	0	0	0	0	2	10	12	10	8	7	11	8	9	0	0	0	0	0	0	0	2	10	12	10	8	7	11	8	9	0	0	0	0	0	0	0	2
A0A0H3NBC5	A0A0H3NBC5	8	8	8	tr|A0A0H3NBC5|A0A0H3NBC5_SALTS Hypothetical oxidoreductase OS=Salmonella typhimurium (strain SL1344) GN=yneI PE=4 SV=1	1	8	8	8	0	0	0	0	0	0	0	0	5	4	6	7	4	7	5	7	0	0	0	0	0	0	0	0	5	4	6	7	4	7	5	7	0	0	0	0	0	0	0	0
A0A0H3NBC6	A0A0H3NBC6	36	36	36	tr|A0A0H3NBC6|A0A0H3NBC6_SALTS ATP-dependent Clp protease ATP-binding subunit ClpA OS=Salmonella typhimurium (strain SL1344) GN=clpA PE=3 SV=1	1	36	36	36	3	0	0	0	0	1	1	0	27	31	31	24	26	30	28	26	3	0	0	0	0	1	1	0	27	31	31	24	26	30	28	26	3	0	0	0	0	1	1	0
A0A0H3NBC9	A0A0H3NBC9	19	19	19	tr|A0A0H3NBC9|A0A0H3NBC9_SALTS Hypothetical oxidoreductase OS=Salmonella typhimurium (strain SL1344) GN=ydgJ PE=4 SV=1	1	19	19	19	0	0	0	0	1	0	1	0	15	16	16	14	15	15	15	16	0	0	0	0	1	0	1	0	15	16	16	14	15	15	15	16	0	0	0	0	1	0	1	0
A0A0H3NBD1	A0A0H3NBD1	5	5	5	tr|A0A0H3NBD1|A0A0H3NBD1_SALTS Outer membrane protein OS=Salmonella typhimurium (strain SL1344) GN=SL1344_1459 PE=3 SV=1	1	5	5	5	0	0	0	0	0	0	0	0	3	3	1	2	2	4	1	3	0	0	0	0	0	0	0	0	3	3	1	2	2	4	1	3	0	0	0	0	0	0	0	0
A0A0H3NBD2	A0A0H3NBD2	7	7	7	tr|A0A0H3NBD2|A0A0H3NBD2_SALTS Hypothetical transcriptional activator OS=Salmonella typhimurium (strain SL1344) GN=SL1344_0890 PE=4 SV=1	1	7	7	7	0	0	0	0	0	0	0	0	5	4	4	6	4	5	5	4	0	0	0	0	0	0	0	0	5	4	4	6	4	5	5	4	0	0	0	0	0	0	0	0
A0A0H3NBD6	A0A0H3NBD6	25	25	25	tr|A0A0H3NBD6|A0A0H3NBD6_SALTS Fumarate hydratase class II OS=Salmonella typhimurium (strain SL1344) GN=fumC PE=3 SV=1	1	25	25	25	0	0	0	0	0	2	0	0	15	21	18	19	17	20	17	18	0	0	0	0	0	2	0	0	15	21	18	19	17	20	17	18	0	0	0	0	0	2	0	0
A0A0H3NBD9	A0A0H3NBD9	9	9	9	tr|A0A0H3NBD9|A0A0H3NBD9_SALTS Hypothetical secreted hydrolase OS=Salmonella typhimurium (strain SL1344) GN=SL1344_1469 PE=4 SV=1	1	9	9	9	0	0	0	0	0	0	0	0	5	7	6	5	6	8	1	6	0	0	0	0	0	0	0	0	5	7	6	5	6	8	1	6	0	0	0	0	0	0	0	0
A0A0H3NBE0	A0A0H3NBE0	14	14	14	tr|A0A0H3NBE0|A0A0H3NBE0_SALTS Transport ATP-binding protein CydD OS=Salmonella typhimurium (strain SL1344) GN=cydD PE=4 SV=1	1	14	14	14	0	1	0	0	0	0	0	0	11	10	10	12	9	12	9	12	0	1	0	0	0	0	0	0	11	10	10	12	9	12	9	12	0	1	0	0	0	0	0	0
A0A0H3NBE1	A0A0H3NBE1	9	9	9	tr|A0A0H3NBE1|A0A0H3NBE1_SALTS Hypothetical two-component response regulator OS=Salmonella typhimurium (strain SL1344) GN=rstA PE=4 SV=1	1	9	9	9	0	0	0	0	0	1	0	0	8	7	6	7	7	7	5	6	0	0	0	0	0	1	0	0	8	7	6	7	7	7	5	6	0	0	0	0	0	1	0	0
A0A0H3NBE5	A0A0H3NBE5	11	11	11	tr|A0A0H3NBE5|A0A0H3NBE5_SALTS NAD(P) transhydrogenase subunit beta OS=Salmonella typhimurium (strain SL1344) GN=pntB PE=3 SV=1	1	11	11	11	0	0	0	1	0	1	0	2	10	9	11	8	9	9	10	9	0	0	0	1	0	1	0	2	10	9	11	8	9	9	10	9	0	0	0	1	0	1	0	2
A0A0H3NBE8	A0A0H3NBE8	17	17	17	tr|A0A0H3NBE8|A0A0H3NBE8_SALTS Uncharacterized protein OS=Salmonella typhimurium (strain SL1344) GN=ycaJ PE=4 SV=1	1	17	17	17	0	0	0	0	0	0	0	0	10	13	12	14	13	14	10	14	0	0	0	0	0	0	0	0	10	13	12	14	13	14	10	14	0	0	0	0	0	0	0	0
A0A0H3NBF2	A0A0H3NBF2	1	1	1	tr|A0A0H3NBF2|A0A0H3NBF2_SALTS Hypothetical LacI-family transcriptional regulator OS=Salmonella typhimurium (strain SL1344) GN=SL1344_1485 PE=4 SV=1	1	1	1	1	0	0	0	0	0	0	0	0	0	0	0	1	0	1	0	1	0	0	0	0	0	0	0	0	0	0	0	1	0	1	0	1	0	0	0	0	0	0	0	0
A0A0H3NBF5	A0A0H3NBF5	15	15	15	tr|A0A0H3NBF5|A0A0H3NBF5_SALTS Malto-oligosyltrehalose trehalohydrolase OS=Salmonella typhimurium (strain SL1344) GN=SL1344_1490 PE=3 SV=1	1	15	15	15	0	0	0	0	0	0	0	0	9	12	11	11	11	13	9	13	0	0	0	0	0	0	0	0	9	12	11	11	11	13	9	13	0	0	0	0	0	0	0	0
A0A0H3NBF9	A0A0H3NBF9	4	4	4	tr|A0A0H3NBF9|A0A0H3NBF9_SALTS 30S ribosomal protein S22 OS=Salmonella typhimurium (strain SL1344) GN=rpsV PE=4 SV=1	1	4	4	4	1	1	1	3	2	2	2	2	2	3	3	3	4	3	3	3	1	1	1	3	2	2	2	2	2	3	3	3	4	3	3	3	1	1	1	3	2	2	2	2
A0A0H3NBG2	A0A0H3NBG2	1	1	1	tr|A0A0H3NBG2|A0A0H3NBG2_SALTS Tat proofreading chaperone DmsD OS=Salmonella typhimurium (strain SL1344) GN=ynfI PE=3 SV=1	1	1	1	1	0	0	0	0	0	0	0	0	1	1	1	1	1	1	0	1	0	0	0	0	0	0	0	0	1	1	1	1	1	1	0	1	0	0	0	0	0	0	0	0
A0A0H3NBG3	A0A0H3NBG3	56	56	50	tr|A0A0H3NBG3|A0A0H3NBG3_SALTS Formate acetyltransferase 1 OS=Salmonella typhimurium (strain SL1344) GN=pflB PE=4 SV=1	1	56	56	50	15	8	1	9	11	10	1	11	50	50	49	49	53	50	49	52	15	8	1	9	11	10	1	11	50	50	49	49	53	50	49	52	13	7	0	7	9	7	1	8
A0A0H3NBG4	A0A0H3NBG4	48	42	42	tr|A0A0H3NBG4|A0A0H3NBG4_SALTS Formate dehydrogenase N (Nitrate-inducible, alpha subunit) OS=Salmonella typhimurium (strain SL1344) GN=fdnG PE=3 SV=1	1	48	42	42	0	0	0	0	0	0	0	0	39	35	37	34	36	34	32	33	0	0	0	0	0	0	0	0	33	29	32	28	30	28	27	27	0	0	0	0	0	0	0	0
A0A0H3NBG7	A0A0H3NBG7	1	1	1	tr|A0A0H3NBG7|A0A0H3NBG7_SALTS Hypothetical regulatory protein OS=Salmonella typhimurium (strain SL1344) GN=SL1344_1506 PE=4 SV=1	1	1	1	1	0	0	0	0	0	0	0	0	0	0	0	1	0	0	0	1	0	0	0	0	0	0	0	0	0	0	0	1	0	0	0	1	0	0	0	0	0	0	0	0
A0A0H3NBH6	A0A0H3NBH6	5	5	5	tr|A0A0H3NBH6|A0A0H3NBH6_SALTS Hypothetical acetyltransferase OS=Salmonella typhimurium (strain SL1344) GN=yncA PE=4 SV=1	1	5	5	5	0	0	0	0	0	0	0	0	0	1	2	1	1	2	3	2	0	0	0	0	0	0	0	0	0	1	2	1	1	2	3	2	0	0	0	0	0	0	0	0
A0A0H3NBH9	A0A0H3NBH9	25	25	25	tr|A0A0H3NBH9|A0A0H3NBH9_SALTS Virulence protein OS=Salmonella typhimurium (strain SL1344) GN=srfC PE=4 SV=1	1	25	25	25	0	0	0	0	1	0	0	0	19	18	21	21	16	20	15	17	0	0	0	0	1	0	0	0	19	18	21	21	16	20	15	17	0	0	0	0	1	0	0	0
A0A0H3NBI5	A0A0H3NBI5	1	1	1	tr|A0A0H3NBI5|A0A0H3NBI5_SALTS Hypothetical DNA-binding protein OS=Salmonella typhimurium (strain SL1344) GN=ydcN PE=4 SV=1	1	1	1	1	0	0	0	0	0	0	0	0	0	1	1	1	0	1	0	1	0	0	0	0	0	0	0	0	0	1	1	1	0	1	0	1	0	0	0	0	0	0	0	0
A0A0H3NBI9	A0A0H3NBI9	11	11	11	tr|A0A0H3NBI9|A0A0H3NBI9_SALTS Starvation sensing protein RspA OS=Salmonella typhimurium (strain SL1344) GN=rspA PE=4 SV=1	1	11	11	11	0	0	0	0	0	0	0	0	7	8	7	7	9	8	5	7	0	0	0	0	0	0	0	0	7	8	7	7	9	8	5	7	0	0	0	0	0	0	0	0
A0A0H3NBJ3	A0A0H3NBJ3	11	11	11	tr|A0A0H3NBJ3|A0A0H3NBJ3_SALTS Hypothetical oxidoreductase OS=Salmonella typhimurium (strain SL1344) GN=ydfG PE=3 SV=1	1	11	11	11	1	0	0	1	0	0	1	0	11	11	10	11	11	10	11	11	1	0	0	1	0	0	1	0	11	11	10	11	11	10	11	11	1	0	0	1	0	0	1	0
A0A0H3NBJ7	A0A0H3NBJ7	17	17	17	tr|A0A0H3NBJ7|A0A0H3NBJ7_SALTS 3-phosphoshikimate 1-carboxyvinyltransferase OS=Salmonella typhimurium (strain SL1344) GN=aroA PE=3 SV=1	1	17	17	17	0	0	0	0	0	0	0	0	14	12	12	13	13	11	9	12	0	0	0	0	0	0	0	0	14	12	12	13	13	11	9	12	0	0	0	0	0	0	0	0
A0A0H3NBK4	A0A0H3NBK4	11	11	11	tr|A0A0H3NBK4|A0A0H3NBK4_SALTS Hypothetical LysR-family transcriptional regulatory protein OS=Salmonella typhimurium (strain SL1344) GN=ydcI PE=4 SV=1	1	11	11	11	0	0	0	0	0	0	0	0	9	8	8	8	7	8	9	8	0	0	0	0	0	0	0	0	9	8	8	8	7	8	9	8	0	0	0	0	0	0	0	0
A0A0H3NBK8	A0A0H3NBK8	15	15	15	tr|A0A0H3NBK8|A0A0H3NBK8_SALTS 3-deoxy-manno-octulosonate cytidylyltransferase OS=Salmonella typhimurium (strain SL1344) GN=kdsB PE=3 SV=1	1	15	15	15	0	0	1	1	0	0	0	0	13	13	11	10	9	14	11	14	0	0	1	1	0	0	0	0	13	13	11	10	9	14	11	14	0	0	1	1	0	0	0	0
A0A0H3NBL1	A0A0H3NBL1	2	2	2	tr|A0A0H3NBL1|A0A0H3NBL1_SALTS Hypothetical ATP/GTP-binding protein OS=Salmonella typhimurium (strain SL1344) GN=SL1344_1461 PE=4 SV=1	1	2	2	2	0	0	0	0	0	0	0	0	0	0	0	0	0	1	0	2	0	0	0	0	0	0	0	0	0	0	0	0	0	1	0	2	0	0	0	0	0	0	0	0
A0A0H3NBL2	A0A0H3NBL2	9	9	9	tr|A0A0H3NBL2|A0A0H3NBL2_SALTS Chromosome partition protein MukE OS=Salmonella typhimurium (strain SL1344) GN=mukE PE=3 SV=1	1	9	9	9	0	3	0	3	3	3	2	3	6	6	6	5	7	5	7	5	0	3	0	3	3	3	2	3	6	6	6	5	7	5	7	5	0	3	0	3	3	3	2	3
A0A0H3NBL7	A0A0H3NBL7	28	28	28	tr|A0A0H3NBL7|A0A0H3NBL7_SALTS Aminotransferase OS=Salmonella typhimurium (strain SL1344) GN=aspC PE=3 SV=1	1	28	28	28	6	1	0	1	0	1	0	1	27	27	26	27	27	26	26	26	6	1	0	1	0	1	0	1	27	27	26	27	27	26	26	26	6	1	0	1	0	1	0	1
A0A0H3NBL8	A0A0H3NBL8	14	14	14	tr|A0A0H3NBL8|A0A0H3NBL8_SALTS Hypothetical alcohol dehydrogenase OS=Salmonella typhimurium (strain SL1344) GN=SL1344_1471 PE=4 SV=1	1	14	14	14	0	0	0	0	0	1	0	0	7	10	11	7	9	12	11	8	0	0	0	0	0	1	0	0	7	10	11	7	9	12	11	8	0	0	0	0	0	1	0	0
A0A0H3NBL9	A0A0H3NBL9	11	11	11	tr|A0A0H3NBL9|A0A0H3NBL9_SALTS Uncharacterized protein OS=Salmonella typhimurium (strain SL1344) GN=ydcF PE=4 SV=1	1	11	11	11	0	0	0	0	0	0	0	0	8	9	10	9	9	9	7	11	0	0	0	0	0	0	0	0	8	9	10	9	9	9	7	11	0	0	0	0	0	0	0	0
A0A0H3NBM3	A0A0H3NBM3	5	5	5	tr|A0A0H3NBM3|A0A0H3NBM3_SALTS Hypothetical regulatory protein OS=Salmonella typhimurium (strain SL1344) GN=SL1344_1476 PE=4 SV=1	1	5	5	5	0	0	0	0	0	0	0	0	1	2	4	2	3	3	2	2	0	0	0	0	0	0	0	0	1	2	4	2	3	3	2	2	0	0	0	0	0	0	0	0
A0A0H3NBM6	A0A0H3NBM6	3	3	3	tr|A0A0H3NBM6|A0A0H3NBM6_SALTS Hypothetical lipoprotein OS=Salmonella typhimurium (strain SL1344) GN=ynbE PE=4 SV=1	1	3	3	3	0	0	0	0	0	0	0	0	1	0	1	2	1	0	1	2	0	0	0	0	0	0	0	0	1	0	1	2	1	0	1	2	0	0	0	0	0	0	0	0
A0A0H3NBM7	A0A0H3NBM7	5	1	1	tr|A0A0H3NBM7|A0A0H3NBM7_SALTS Exodeoxyribonuclease viii OS=Salmonella typhimurium (strain SL1344) GN=recEa PE=4 SV=1	1	5	1	1	0	0	0	0	0	0	0	0	2	1	2	2	1	1	2	2	0	0	0	0	0	0	0	0	1	0	1	1	1	0	0	1	0	0	0	0	0	0	0	0
A0A0H3NBN4	A0A0H3NBN4	3	3	3	tr|A0A0H3NBN4|A0A0H3NBN4_SALTS Hypothetical aminotransferase OS=Salmonella typhimurium (strain SL1344) GN=SL1344_1487 PE=4 SV=1	1	3	3	3	0	0	0	0	0	0	0	0	0	1	0	0	1	1	2	0	0	0	0	0	0	0	0	0	0	1	0	0	1	1	2	0	0	0	0	0	0	0	0	0
A0A0H3NBN5	A0A0H3NBN5	6	6	6	tr|A0A0H3NBN5|A0A0H3NBN5_SALTS Predicted bacteriophage protein OS=Salmonella typhimurium (strain SL1344) GN=SL1344_0956 PE=4 SV=1	1	6	6	6	0	0	0	0	0	0	0	2	4	5	5	4	4	5	4	5	0	0	0	0	0	0	0	2	4	5	5	4	4	5	4	5	0	0	0	0	0	0	0	2
A0A0H3NBN6	A0A0H3NBN6	9	9	9	tr|A0A0H3NBN6|A0A0H3NBN6_SALTS ATP-dependent RNA helicase DbpA OS=Salmonella typhimurium (strain SL1344) GN=dbpA PE=3 SV=1	1	9	9	9	0	0	0	0	0	0	0	0	6	4	7	3	5	5	6	6	0	0	0	0	0	0	0	0	6	4	7	3	5	5	6	6	0	0	0	0	0	0	0	0
A0A0H3NBP1	A0A0H3NBP1	5	5	5	tr|A0A0H3NBP1|A0A0H3NBP1_SALTS Fumarate and nitrate reduction regulatory protein OS=Salmonella typhimurium (strain SL1344) GN=fnr PE=4 SV=1	1	5	5	5	0	0	0	0	0	0	0	0	4	4	4	3	4	4	5	4	0	0	0	0	0	0	0	0	4	4	4	3	4	4	5	4	0	0	0	0	0	0	0	0
A0A0H3NBP3	A0A0H3NBP3	12	12	12	tr|A0A0H3NBP3|A0A0H3NBP3_SALTS Alcohol dehydrogenase OS=Salmonella typhimurium (strain SL1344) GN=adhP PE=3 SV=1	1	12	12	12	2	0	0	1	1	3	0	2	12	12	12	11	12	12	11	10	2	0	0	1	1	3	0	2	12	12	12	11	12	12	11	10	2	0	0	1	1	3	0	2
A0A0H3NBP7	A0A0H3NBP7	5	5	5	tr|A0A0H3NBP7|A0A0H3NBP7_SALTS Uncharacterized protein OS=Salmonella typhimurium (strain SL1344) GN=SL1344_1596 PE=4 SV=1	1	5	5	5	0	0	0	0	0	0	0	0	3	3	5	5	1	3	1	2	0	0	0	0	0	0	0	0	3	3	5	5	1	3	1	2	0	0	0	0	0	0	0	0
A0A0H3NBQ0	A0A0H3NBQ0	25	25	22	tr|A0A0H3NBQ0|A0A0H3NBQ0_SALTS Outer membrane protein OS=Salmonella typhimurium (strain SL1344) GN=ompD PE=3 SV=1	1	25	25	22	14	10	8	11	10	14	9	12	21	21	23	23	18	21	22	24	14	10	8	11	10	14	9	12	21	21	23	23	18	21	22	24	12	9	7	9	8	12	7	10
A0A0H3NBQ1	A0A0H3NBQ1	21	21	21	tr|A0A0H3NBQ1|A0A0H3NBQ1_SALTS Uncharacterized protein OS=Salmonella typhimurium (strain SL1344) GN=SL1344_1602 PE=4 SV=1	1	21	21	21	0	0	1	0	0	0	0	0	13	14	15	17	15	16	13	15	0	0	1	0	0	0	0	0	13	14	15	17	15	16	13	15	0	0	1	0	0	0	0	0
A0A0H3NBQ5	A0A0H3NBQ5	12	4	4	tr|A0A0H3NBQ5|A0A0H3NBQ5_SALTS Respiratory nitrate reductase 2 alpha chain OS=Salmonella typhimurium (strain SL1344) GN=narZ PE=3 SV=1	1	12	4	4	0	0	0	0	0	0	0	0	10	7	9	7	7	8	8	7	0	0	0	0	0	0	0	0	3	2	1	1	2	1	2	2	0	0	0	0	0	0	0	0
A0A0H3NBR0	A0A0H3NBR0	9	9	9	tr|A0A0H3NBR0|A0A0H3NBR0_SALTS N-hydroxyarylamine O-acetyltransferase OS=Salmonella typhimurium (strain SL1344) GN=nhoA PE=3 SV=1	1	9	9	9	0	0	0	0	0	0	0	0	2	1	5	4	4	4	5	5	0	0	0	0	0	0	0	0	2	1	5	4	4	4	5	5	0	0	0	0	0	0	0	0
A0A0H3NBR4	A0A0H3NBR4	10	10	10	tr|A0A0H3NBR4|A0A0H3NBR4_SALTS Probable thiol peroxidase OS=Salmonella typhimurium (strain SL1344) GN=tpx PE=3 SV=1	1	10	10	10	3	3	0	3	2	3	2	3	7	9	8	9	8	8	7	8	3	3	0	3	2	3	2	3	7	9	8	9	8	8	7	8	3	3	0	3	2	3	2	3
A0A0H3NBR8	A0A0H3NBR8	9	9	9	tr|A0A0H3NBR8|A0A0H3NBR8_SALTS Probable TonB-dependent receptor YncD OS=Salmonella typhimurium (strain SL1344) GN=yncD PE=3 SV=1	1	9	9	9	0	0	0	0	0	0	0	1	4	8	3	6	3	5	3	4	0	0	0	0	0	0	0	1	4	8	3	6	3	5	3	4	0	0	0	0	0	0	0	1
A0A0H3NBS1	A0A0H3NBS1	1	1	1	tr|A0A0H3NBS1|A0A0H3NBS1_SALTS Cell division protein ZapC OS=Salmonella typhimurium (strain SL1344) GN=ycbW PE=3 SV=1	1	1	1	1	0	0	0	0	0	0	0	0	0	0	0	0	1	0	0	0	0	0	0	0	0	0	0	0	0	0	0	0	1	0	0	0	0	0	0	0	0	0	0	0
A0A0H3NBS4	A0A0H3NBS4	11	11	11	tr|A0A0H3NBS4|A0A0H3NBS4_SALTS Peptide transport periplasmic protein SapA OS=Salmonella typhimurium (strain SL1344) GN=sapA PE=4 SV=1	1	11	11	11	0	1	0	0	0	0	0	0	8	7	5	5	4	5	7	6	0	1	0	0	0	0	0	0	8	7	5	5	4	5	7	6	0	1	0	0	0	0	0	0
A0A0H3NBS6	A0A0H3NBS6	16	16	16	tr|A0A0H3NBS6|A0A0H3NBS6_SALTS Hypothetical secreted protein OS=Salmonella typhimurium (strain SL1344) GN=pqiB PE=4 SV=1	1	16	16	16	0	0	0	0	0	0	0	0	13	13	11	9	13	8	12	8	0	0	0	0	0	0	0	0	13	13	11	9	13	8	12	8	0	0	0	0	0	0	0	0
A0A0H3NBS8	A0A0H3NBS8	21	21	21	tr|A0A0H3NBS8|A0A0H3NBS8_SALTS Gamma-aminobutyraldehyde dehydrogenase OS=Salmonella typhimurium (strain SL1344) GN=ydcW PE=3 SV=1	1	21	21	21	0	0	0	0	0	0	0	0	14	14	15	18	14	13	13	17	0	0	0	0	0	0	0	0	14	14	15	18	14	13	13	17	0	0	0	0	0	0	0	0
A0A0H3NBT1	A0A0H3NBT1	8	8	8	tr|A0A0H3NBT1|A0A0H3NBT1_SALTS Macrodomain Ter protein OS=Salmonella typhimurium (strain SL1344) GN=ycbG PE=3 SV=1	1	8	8	8	0	0	0	0	0	0	0	0	5	6	5	6	5	5	7	5	0	0	0	0	0	0	0	0	5	6	5	6	5	5	7	5	0	0	0	0	0	0	0	0
A0A0H3NBT6	A0A0H3NBT6	2	2	2	tr|A0A0H3NBT6|A0A0H3NBT6_SALTS Hypothetical membrane protein OS=Salmonella typhimurium (strain SL1344) GN=yccF PE=4 SV=1	1	2	2	2	0	0	0	0	0	0	0	0	2	2	2	2	2	2	2	2	0	0	0	0	0	0	0	0	2	2	2	2	2	2	2	2	0	0	0	0	0	0	0	0
A0A0H3NBT7	A0A0H3NBT7	12	12	12	tr|A0A0H3NBT7|A0A0H3NBT7_SALTS Hypothetical lipoprotein OS=Salmonella typhimurium (strain SL1344) GN=SL1344_1537 PE=4 SV=1	1	12	12	12	5	4	0	6	3	5	4	4	10	10	10	10	7	9	10	11	5	4	0	6	3	5	4	4	10	10	10	10	7	9	10	11	5	4	0	6	3	5	4	4
A0A0H3NBT9	A0A0H3NBT9	1	1	1	tr|A0A0H3NBT9|A0A0H3NBT9_SALTS Osmotically inducible lipoprotein B OS=Salmonella typhimurium (strain SL1344) GN=osmB PE=4 SV=1	1	1	1	1	0	0	0	0	0	0	0	0	1	1	0	1	1	1	0	1	0	0	0	0	0	0	0	0	1	1	0	1	1	1	0	1	0	0	0	0	0	0	0	0
A0A0H3NBU2	A0A0H3NBU2	2	2	2	tr|A0A0H3NBU2|A0A0H3NBU2_SALTS Uncharacterized protein OS=Salmonella typhimurium (strain SL1344) GN=SL1344_1542 PE=3 SV=1	1	2	2	2	0	0	0	0	0	0	0	0	1	1	0	1	0	2	0	0	0	0	0	0	0	0	0	0	1	1	0	1	0	2	0	0	0	0	0	0	0	0	0	0
A0A0H3NBU5	A0A0H3NBU5	1	1	1	tr|A0A0H3NBU5|A0A0H3NBU5_SALTS Phosphatidylglycerophosphatase B OS=Salmonella typhimurium (strain SL1344) GN=pgpB PE=4 SV=1	1	1	1	1	0	0	0	0	1	0	0	0	1	1	1	1	1	1	1	1	0	0	0	0	1	0	0	0	1	1	1	1	1	1	1	1	0	0	0	0	1	0	0	0
A0A0H3NBU6	A0A0H3NBU6	3	3	3	tr|A0A0H3NBU6|A0A0H3NBU6_SALTS Sulfurtransferase OS=Salmonella typhimurium (strain SL1344) GN=yccK PE=3 SV=1	1	3	3	3	0	0	0	0	0	0	0	0	2	1	2	2	1	1	2	3	0	0	0	0	0	0	0	0	2	1	2	2	1	1	2	3	0	0	0	0	0	0	0	0
A0A0H3NBV0	A0A0H3NBV0	3	3	3	tr|A0A0H3NBV0|A0A0H3NBV0_SALTS Uncharacterized protein OS=Salmonella typhimurium (strain SL1344) GN=yciN PE=4 SV=1	1	3	3	3	0	0	0	0	0	0	0	0	2	1	3	3	1	3	0	3	0	0	0	0	0	0	0	0	2	1	3	3	1	3	0	3	0	0	0	0	0	0	0	0
A0A0H3NBV1	A0A0H3NBV1	2	2	2	tr|A0A0H3NBV1|A0A0H3NBV1_SALTS Chaperone protein OS=Salmonella typhimurium (strain SL1344) GN=pipC PE=3 SV=1	1	2	2	2	0	0	0	1	0	0	0	1	1	1	1	2	1	1	1	2	0	0	0	1	0	0	0	1	1	1	1	2	1	1	1	2	0	0	0	1	0	0	0	1
A0A0H3NBV2	A0A0H3NBV2	24	24	24	tr|A0A0H3NBV2|A0A0H3NBV2_SALTS Glucans biosynthesis protein D OS=Salmonella typhimurium (strain SL1344) GN=ydcG PE=3 SV=1	1	24	24	24	0	0	0	0	0	0	0	0	22	21	17	22	21	23	19	22	0	0	0	0	0	0	0	0	22	21	17	22	21	23	19	22	0	0	0	0	0	0	0	0
A0A0H3NBV6	A0A0H3NBV6	10	10	10	tr|A0A0H3NBV6|A0A0H3NBV6_SALTS Uncharacterized protein OS=Salmonella typhimurium (strain SL1344) GN=yciO PE=3 SV=1	1	10	10	10	0	0	0	0	0	0	0	0	10	10	9	10	10	10	7	10	0	0	0	0	0	0	0	0	10	10	9	10	10	10	7	10	0	0	0	0	0	0	0	0
A0A0H3NBV8	A0A0H3NBV8	17	17	17	tr|A0A0H3NBV8|A0A0H3NBV8_SALTS S-(hydroxymethyl)glutathione dehydrogenase OS=Salmonella typhimurium (strain SL1344) GN=adhC PE=3 SV=1	1	17	17	17	0	1	0	0	0	0	0	0	16	15	14	13	10	14	10	15	0	1	0	0	0	0	0	0	16	15	14	13	10	14	10	15	0	1	0	0	0	0	0	0
A0A0H3NBW0	A0A0H3NBW0	3	3	3	tr|A0A0H3NBW0|A0A0H3NBW0_SALTS Homoprotocatechuate degradative operon repressor OS=Salmonella typhimurium (strain SL1344) GN=hpaR PE=4 SV=1	1	3	3	3	0	0	0	0	0	0	0	0	3	3	2	3	3	2	2	3	0	0	0	0	0	0	0	0	3	3	2	3	3	2	2	3	0	0	0	0	0	0	0	0
A0A0H3NBW1	A0A0H3NBW1	12	12	12	tr|A0A0H3NBW1|A0A0H3NBW1_SALTS Tryptophan synthase beta chain OS=Salmonella typhimurium (strain SL1344) GN=trpB PE=3 SV=1	1	12	12	12	0	0	0	0	0	0	1	0	11	10	10	10	10	9	9	10	0	0	0	0	0	0	1	0	11	10	10	10	10	9	9	10	0	0	0	0	0	0	1	0
A0A0H3NBW6	A0A0H3NBW6	11	11	11	tr|A0A0H3NBW6|A0A0H3NBW6_SALTS Catalase OS=Salmonella typhimurium (strain SL1344) GN=katN PE=4 SV=1	1	11	11	11	0	1	0	1	0	1	0	1	10	11	10	11	8	11	9	10	0	1	0	1	0	1	0	1	10	11	10	11	8	11	9	10	0	1	0	1	0	1	0	1
A0A0H3NBX1	A0A0H3NBX1	3	3	3	tr|A0A0H3NBX1|A0A0H3NBX1_SALTS Hypothetical acyl-coA hydrolase OS=Salmonella typhimurium (strain SL1344) GN=yciA PE=4 SV=1	1	3	3	3	0	0	0	0	0	0	0	0	1	2	1	2	1	2	1	1	0	0	0	0	0	0	0	0	1	2	1	2	1	2	1	1	0	0	0	0	0	0	0	0
A0A0H3NBX3	A0A0H3NBX3	7	7	7	tr|A0A0H3NBX3|A0A0H3NBX3_SALTS FMN-dependent NADH-azoreductase OS=Salmonella typhimurium (strain SL1344) GN=acpD PE=3 SV=1	1	7	7	7	0	0	0	0	0	0	0	0	6	7	7	6	6	6	3	6	0	0	0	0	0	0	0	0	6	7	7	6	6	6	3	6	0	0	0	0	0	0	0	0
A0A0H3NBX8	A0A0H3NBX8	15	15	15	tr|A0A0H3NBX8|A0A0H3NBX8_SALTS D-lactate dehydrogenase OS=Salmonella typhimurium (strain SL1344) GN=ldhA PE=3 SV=1	1	15	15	15	1	0	0	0	1	0	0	0	13	13	13	12	12	13	10	15	1	0	0	0	1	0	0	0	13	13	13	12	12	13	10	15	1	0	0	0	1	0	0	0
A0A0H3NBY2	A0A0H3NBY2	36	36	36	tr|A0A0H3NBY2|A0A0H3NBY2_SALTS Periplasmic oligopeptide-binding protein (OppA) OS=Salmonella typhimurium (strain SL1344) GN=oppA PE=4 SV=1	1	36	36	36	10	6	0	10	3	9	3	12	33	33	33	31	33	32	32	33	10	6	0	10	3	9	3	12	33	33	33	31	33	32	32	33	10	6	0	10	3	9	3	12
A0A0H3NBY3	A0A0H3NBY3	11	11	11	tr|A0A0H3NBY3|A0A0H3NBY3_SALTS Uncharacterized protein OS=Salmonella typhimurium (strain SL1344) GN=ynaF PE=3 SV=1	1	11	11	11	2	1	0	3	0	1	0	1	10	10	8	10	10	11	9	11	2	1	0	3	0	1	0	1	10	10	8	10	10	11	9	11	2	1	0	3	0	1	0	1
A0A0H3NBY6	A0A0H3NBY6	13	13	13	tr|A0A0H3NBY6|A0A0H3NBY6_SALTS PhoH protein (Phosphate starvation-inducible protein PsiH) OS=Salmonella typhimurium (strain SL1344) GN=phoH PE=4 SV=1	1	13	13	13	0	0	0	0	0	0	0	0	9	9	8	9	7	9	8	8	0	0	0	0	0	0	0	0	9	9	8	9	7	9	8	8	0	0	0	0	0	0	0	0
A0A0H3NBY9	A0A0H3NBY9	15	15	14	sp|A0A0H3NBY9|HNS_SALTS DNA-binding protein H-NS OS=Salmonella typhimurium (strain SL1344) GN=hns PE=1 SV=1	1	15	15	14	12	10	6	11	10	9	10	10	10	10	11	10	11	11	10	10	12	10	6	11	10	9	10	10	10	10	11	10	11	11	10	10	11	9	5	10	9	8	9	9
A0A0H3NBZ1	A0A0H3NBZ1	12	12	12	tr|A0A0H3NBZ1|A0A0H3NBZ1_SALTS Hypothetical secreted protein OS=Salmonella typhimurium (strain SL1344) GN=SL1344_1069 PE=4 SV=1	1	12	12	12	4	2	0	3	3	3	0	2	11	10	10	10	11	9	8	10	4	2	0	3	3	3	0	2	11	10	10	10	11	9	8	10	4	2	0	3	3	3	0	2
A0A0H3NBZ4	A0A0H3NBZ4	15	15	15	tr|A0A0H3NBZ4|A0A0H3NBZ4_SALTS Formyltetrahydrofolate deformylase OS=Salmonella typhimurium (strain SL1344) GN=purU PE=3 SV=1	1	15	15	15	0	0	0	0	0	0	0	0	12	12	13	11	13	14	12	12	0	0	0	0	0	0	0	0	12	12	13	11	13	14	12	12	0	0	0	0	0	0	0	0
A0A0H3NBZ6	A0A0H3NBZ6	7	7	7	tr|A0A0H3NBZ6|A0A0H3NBZ6_SALTS Uncharacterized protein OS=Salmonella typhimurium (strain SL1344) GN=ycdY PE=4 SV=1	1	7	7	7	0	0	0	0	0	0	0	1	5	6	7	6	5	7	6	6	0	0	0	0	0	0	0	1	5	6	7	6	5	7	6	6	0	0	0	0	0	0	0	1
A0A0H3NC01	A0A0H3NC01	45	45	37	tr|A0A0H3NC01|A0A0H3NC01_SALTS Respiratory nitrate reductase 1 alpha chain OS=Salmonella typhimurium (strain SL1344) GN=narG PE=3 SV=1	1	45	45	37	1	0	0	1	0	0	0	1	35	35	36	35	33	37	33	34	1	0	0	1	0	0	0	1	35	35	36	35	33	37	33	34	1	0	0	1	0	0	0	1
A0A0H3NC03	A0A0H3NC03	3	3	3	tr|A0A0H3NC03|A0A0H3NC03_SALTS Hypothetical transcriptional regulator OS=Salmonella typhimurium (strain SL1344) GN=SL1344_1604 PE=4 SV=1	1	3	3	3	0	0	0	0	0	0	0	0	3	3	3	2	2	3	3	3	0	0	0	0	0	0	0	0	3	3	3	2	2	3	3	3	0	0	0	0	0	0	0	0
A0A0H3NC04	A0A0H3NC04	6	6	6	tr|A0A0H3NC04|A0A0H3NC04_SALTS O-acetyl-ADP-ribose deacetylase OS=Salmonella typhimurium (strain SL1344) GN=ymdB PE=3 SV=1	1	6	6	6	0	0	0	0	0	0	0	0	5	5	4	4	5	5	5	3	0	0	0	0	0	0	0	0	5	5	4	4	5	5	5	3	0	0	0	0	0	0	0	0
A0A0H3NC05	A0A0H3NC05	5	5	5	tr|A0A0H3NC05|A0A0H3NC05_SALTS Uncharacterized protein OS=Salmonella typhimurium (strain SL1344) GN=ychN PE=4 SV=1	1	5	5	5	1	0	0	0	0	0	0	0	4	5	4	5	4	5	4	4	1	0	0	0	0	0	0	0	4	5	4	5	4	5	4	4	1	0	0	0	0	0	0	0
A0A0H3NC08	A0A0H3NC08	24	24	24	tr|A0A0H3NC08|A0A0H3NC08_SALTS Periplasmic murein peptide-binding protein MppA OS=Salmonella typhimurium (strain SL1344) GN=mppA PE=4 SV=1	1	24	24	24	1	0	0	1	0	0	0	4	21	21	21	22	18	21	17	20	1	0	0	1	0	0	0	4	21	21	21	22	18	21	17	20	1	0	0	1	0	0	0	4
A0A0H3NC13	A0A0H3NC13	8	8	8	tr|A0A0H3NC13|A0A0H3NC13_SALTS UPF0283 membrane protein YcjF OS=Salmonella typhimurium (strain SL1344) GN=ycjF PE=3 SV=1	1	8	8	8	0	0	0	0	0	0	0	0	5	6	6	6	6	5	4	4	0	0	0	0	0	0	0	0	5	6	6	6	6	5	4	4	0	0	0	0	0	0	0	0
A0A0H3NC14	A0A0H3NC14	9	9	9	tr|A0A0H3NC14|A0A0H3NC14_SALTS Protein YceI OS=Salmonella typhimurium (strain SL1344) GN=yceI PE=3 SV=1	1	9	9	9	0	0	0	0	1	1	1	0	7	6	7	7	5	7	6	7	0	0	0	0	1	1	1	0	7	6	7	7	5	7	6	7	0	0	0	0	1	1	1	0
A0A0H3NC15	A0A0H3NC15	9	9	9	tr|A0A0H3NC15|A0A0H3NC15_SALTS 4-diphosphocytidyl-2-C-methyl-D-erythritol kinase OS=Salmonella typhimurium (strain SL1344) GN=ipk PE=3 SV=1	1	9	9	9	1	0	0	0	0	0	0	0	5	4	5	6	5	4	4	5	1	0	0	0	0	0	0	0	5	4	5	6	5	4	4	5	1	0	0	0	0	0	0	0
A0A0H3NC19	A0A0H3NC19	23	23	23	tr|A0A0H3NC19|A0A0H3NC19_SALTS Ribosome-binding ATPase YchF OS=Salmonella typhimurium (strain SL1344) GN=ychF PE=3 SV=1	1	23	23	23	5	2	0	3	2	2	1	2	18	22	21	22	19	20	21	20	5	2	0	3	2	2	1	2	18	22	21	22	19	20	21	20	5	2	0	3	2	2	1	2
A0A0H3NC22	A0A0H3NC22	9	9	9	tr|A0A0H3NC22|A0A0H3NC22_SALTS Ribosomal-protein-alanine acetyltransferase OS=Salmonella typhimurium (strain SL1344) GN=rimJ PE=4 SV=1	1	9	9	9	0	0	0	0	0	1	0	0	5	6	6	7	6	6	6	4	0	0	0	0	0	1	0	0	5	6	6	7	6	6	6	4	0	0	0	0	0	1	0	0
A0A0H3NC23	A0A0H3NC23	3	3	3	tr|A0A0H3NC23|A0A0H3NC23_SALTS Bacteriophage shock protein B OS=Salmonella typhimurium (strain SL1344) GN=pspB PE=4 SV=1	1	3	3	3	0	0	0	1	1	0	0	1	2	3	3	2	2	2	2	1	0	0	0	1	1	0	0	1	2	3	3	2	2	2	2	1	0	0	0	1	1	0	0	1
A0A0H3NC27	A0A0H3NC27	6	6	6	tr|A0A0H3NC27|A0A0H3NC27_SALTS Negative regulator of flagellin synthesis (Anti-sigma factor) OS=Salmonella typhimurium (strain SL1344) GN=flgM PE=4 SV=1	1	6	6	6	2	2	0	4	2	4	4	3	5	4	2	3	4	5	4	2	2	2	0	4	2	4	4	3	5	4	2	3	4	5	4	2	2	2	0	4	2	4	4	3
A0A0H3NC31	A0A0H3NC31	30	30	30	tr|A0A0H3NC31|A0A0H3NC31_SALTS Glutamate dehydrogenase OS=Salmonella typhimurium (strain SL1344) GN=SL1344_1723 PE=3 SV=1	1	30	30	30	3	1	0	1	0	0	0	1	27	27	26	28	29	29	24	28	3	1	0	1	0	0	0	1	27	27	26	28	29	29	24	28	3	1	0	1	0	0	0	1
A0A0H3NC32	A0A0H3NC32	15	15	15	tr|A0A0H3NC32|A0A0H3NC32_SALTS Flagellar hook protein FlgE OS=Salmonella typhimurium (strain SL1344) GN=flgE PE=3 SV=1	1	15	15	15	2	4	0	2	1	4	0	3	15	15	15	13	14	15	15	14	2	4	0	2	1	4	0	3	15	15	15	13	14	15	15	14	2	4	0	2	1	4	0	3
A0A0H3NC36	A0A0H3NC36	9	9	9	tr|A0A0H3NC36|A0A0H3NC36_SALTS Uncharacterized protein OS=Salmonella typhimurium (strain SL1344) GN=ldcA PE=4 SV=1	1	9	9	9	0	0	0	0	0	0	0	0	7	7	5	8	6	7	6	8	0	0	0	0	0	0	0	0	7	7	5	8	6	7	6	8	0	0	0	0	0	0	0	0
A0A0H3NC41	A0A0H3NC41	11	11	11	tr|A0A0H3NC41|A0A0H3NC41_SALTS Fatty acid metabolism regulator protein OS=Salmonella typhimurium (strain SL1344) GN=fadR PE=3 SV=1	1	11	11	11	0	0	0	0	0	0	0	0	11	10	9	9	9	10	11	10	0	0	0	0	0	0	0	0	11	10	9	9	9	10	11	10	0	0	0	0	0	0	0	0
A0A0H3NC43	A0A0H3NC43	10	10	10	tr|A0A0H3NC43|A0A0H3NC43_SALTS Orotidine 5-phosphate decarboxylase OS=Salmonella typhimurium (strain SL1344) GN=pyrF PE=3 SV=1	1	10	10	10	1	0	0	0	0	0	0	0	8	8	8	7	8	8	6	7	1	0	0	0	0	0	0	0	8	8	8	7	8	8	6	7	1	0	0	0	0	0	0	0
A0A0H3NC46	A0A0H3NC46	6	6	6	tr|A0A0H3NC46|A0A0H3NC46_SALTS Phosphate acyltransferase OS=Salmonella typhimurium (strain SL1344) GN=plsX PE=3 SV=1	1	6	6	6	0	0	0	0	0	0	0	0	2	3	2	3	2	3	4	3	0	0	0	0	0	0	0	0	2	3	2	3	2	3	4	3	0	0	0	0	0	0	0	0
A0A0H3NC48	A0A0H3NC48	38	38	38	tr|A0A0H3NC48|A0A0H3NC48_SALTS Aconitate hydratase OS=Salmonella typhimurium (strain SL1344) GN=acnA PE=3 SV=1	1	38	38	38	4	3	1	0	1	0	0	1	29	30	31	30	28	33	28	30	4	3	1	0	1	0	0	1	29	30	31	30	28	33	28	30	4	3	1	0	1	0	0	1
A0A0H3NC49	A0A0H3NC49	22	22	22	tr|A0A0H3NC49|A0A0H3NC49_SALTS Site-determining protein OS=Salmonella typhimurium (strain SL1344) GN=minD PE=3 SV=1	1	22	22	22	5	3	0	1	0	3	0	2	18	19	18	17	21	19	17	20	5	3	0	1	0	3	0	2	18	19	18	17	21	19	17	20	5	3	0	1	0	3	0	2
A0A0H3NC50	A0A0H3NC50	19	19	19	tr|A0A0H3NC50|A0A0H3NC50_SALTS 3-oxoacyl-[acyl-carrier-protein] synthase 2 OS=Salmonella typhimurium (strain SL1344) GN=fabF PE=3 SV=1	1	19	19	19	3	0	0	1	0	3	1	2	15	17	13	15	16	17	14	16	3	0	0	1	0	3	1	2	15	17	13	15	16	17	14	16	3	0	0	1	0	3	1	2
A0A0H3NC52	A0A0H3NC52	12	12	12	tr|A0A0H3NC52|A0A0H3NC52_SALTS Hypothetical oxidoreductase OS=Salmonella typhimurium (strain SL1344) GN=yciK PE=4 SV=1	1	12	12	12	0	0	0	0	0	0	0	0	10	10	10	9	11	12	7	9	0	0	0	0	0	0	0	0	10	10	10	9	11	12	7	9	0	0	0	0	0	0	0	0
A0A0H3NC54	A0A0H3NC54	7	7	7	tr|A0A0H3NC54|A0A0H3NC54_SALTS Uncharacterized protein OS=Salmonella typhimurium (strain SL1344) GN=yeaZ PE=4 SV=1	1	7	7	7	0	0	0	0	0	0	0	1	5	6	6	6	7	5	7	6	0	0	0	0	0	0	0	1	5	6	6	6	7	5	7	6	0	0	0	0	0	0	0	1
A0A0H3NC55	A0A0H3NC55	13	13	13	tr|A0A0H3NC55|A0A0H3NC55_SALTS Uncharacterized protein OS=Salmonella typhimurium (strain SL1344) GN=ycfH PE=4 SV=1	1	13	13	13	0	0	0	0	0	0	0	0	8	10	7	8	10	11	7	9	0	0	0	0	0	0	0	0	8	10	7	8	10	11	7	9	0	0	0	0	0	0	0	0
A0A0H3NC58	A0A0H3NC58	5	5	5	tr|A0A0H3NC58|A0A0H3NC58_SALTS Penicillin-binding protein activator LpoB OS=Salmonella typhimurium (strain SL1344) GN=ycfM PE=3 SV=1	1	5	5	5	1	0	0	1	0	2	0	2	4	4	4	4	4	4	4	4	1	0	0	1	0	2	0	2	4	4	4	4	4	4	4	4	1	0	0	1	0	2	0	2
A0A0H3NC59	A0A0H3NC59	5	5	5	tr|A0A0H3NC59|A0A0H3NC59_SALTS Uncharacterized Nudix hydrolase NudL OS=Salmonella typhimurium (strain SL1344) GN=yeaB PE=3 SV=1	1	5	5	5	0	0	0	0	0	0	0	0	5	5	5	4	4	5	4	5	0	0	0	0	0	0	0	0	5	5	5	4	4	5	4	5	0	0	0	0	0	0	0	0
A0A0H3NC61	A0A0H3NC61	3	3	3	tr|A0A0H3NC61|A0A0H3NC61_SALTS Phosphotransferase enzyme II, C component OS=Salmonella typhimurium (strain SL1344) GN=SL1344_1760 PE=4 SV=1	1	3	3	3	1	1	0	1	0	1	1	1	3	3	2	3	3	3	2	3	1	1	0	1	0	1	1	1	3	3	2	3	3	3	2	3	1	1	0	1	0	1	1	1
A0A0H3NC62	A0A0H3NC62	3	3	3	tr|A0A0H3NC62|A0A0H3NC62_SALTS Hypothetical secreted protein OS=Salmonella typhimurium (strain SL1344) GN=ycfJ PE=4 SV=1	1	3	3	3	0	1	0	0	0	0	0	0	2	2	2	2	2	2	2	2	0	1	0	0	0	0	0	0	2	2	2	2	2	2	2	2	0	1	0	0	0	0	0	0
A0A0H3NC63	A0A0H3NC63	1	1	1	tr|A0A0H3NC63|A0A0H3NC63_SALTS Uncharacterized protein OS=Salmonella typhimurium (strain SL1344) GN=yciG PE=4 SV=1	1	1	1	1	0	1	0	1	0	0	0	0	0	1	0	1	0	1	0	1	0	1	0	1	0	0	0	0	0	1	0	1	0	1	0	1	0	1	0	1	0	0	0	0
A0A0H3NC66	A0A0H3NC66	10	10	10	tr|A0A0H3NC66|A0A0H3NC66_SALTS ABC transporter integral membrane subunit OS=Salmonella typhimurium (strain SL1344) GN=ycfU PE=4 SV=1	1	10	10	10	0	0	0	0	0	0	0	0	6	3	7	6	6	4	6	5	0	0	0	0	0	0	0	0	6	3	7	6	6	4	6	5	0	0	0	0	0	0	0	0
A0A0H3NC67	A0A0H3NC67	6	6	6	tr|A0A0H3NC67|A0A0H3NC67_SALTS Uncharacterized protein OS=Salmonella typhimurium (strain SL1344) GN=SL1344_1664 PE=4 SV=1	1	6	6	6	0	0	0	0	0	0	0	0	4	3	2	3	2	4	2	2	0	0	0	0	0	0	0	0	4	3	2	3	2	4	2	2	0	0	0	0	0	0	0	0
A0A0H3NC70	A0A0H3NC70	18	18	18	tr|A0A0H3NC70|A0A0H3NC70_SALTS Putrescine-binding periplasmic protein OS=Salmonella typhimurium (strain SL1344) GN=potD PE=3 SV=1	1	18	18	18	11	9	1	10	9	8	7	10	14	14	14	13	13	14	15	13	11	9	1	10	9	8	7	10	14	14	14	13	13	14	15	13	11	9	1	10	9	8	7	10
A0A0H3NC72	A0A0H3NC72	4	4	4	tr|A0A0H3NC72|A0A0H3NC72_SALTS Uncharacterized protein OS=Salmonella typhimurium (strain SL1344) GN=yciI PE=4 SV=1	1	4	4	4	0	0	0	0	0	0	0	0	2	4	3	4	3	4	3	4	0	0	0	0	0	0	0	0	2	4	3	4	3	4	3	4	0	0	0	0	0	0	0	0
A0A0H3NC74	A0A0H3NC74	2	2	2	tr|A0A0H3NC74|A0A0H3NC74_SALTS Hypothetical exported protein OS=Salmonella typhimurium (strain SL1344) GN=SL1344_1770 PE=4 SV=1	1	2	2	2	0	0	0	0	0	0	0	0	2	2	2	2	2	2	1	2	0	0	0	0	0	0	0	0	2	2	2	2	2	2	1	2	0	0	0	0	0	0	0	0
A0A0H3NC75	A0A0H3NC75	8	8	8	tr|A0A0H3NC75|A0A0H3NC75_SALTS Uncharacterized protein OS=Salmonella typhimurium (strain SL1344) GN=ycfD PE=4 SV=1	1	8	8	8	0	0	0	0	0	0	0	0	7	7	7	5	6	6	6	6	0	0	0	0	0	0	0	0	7	7	7	5	6	6	6	6	0	0	0	0	0	0	0	0
A0A0H3NC78	A0A0H3NC78	16	16	16	tr|A0A0H3NC78|A0A0H3NC78_SALTS Oligopeptide transport ATP-binding protein (OppD) OS=Salmonella typhimurium (strain SL1344) GN=oppD PE=3 SV=1	1	16	16	16	0	0	0	0	0	0	0	0	15	14	16	13	14	13	10	13	0	0	0	0	0	0	0	0	15	14	16	13	14	13	10	13	0	0	0	0	0	0	0	0
A0A0H3NC79	A0A0H3NC79	11	11	11	tr|A0A0H3NC79|A0A0H3NC79_SALTS RNA chaperone ProQ OS=Salmonella typhimurium (strain SL1344) GN=proQ PE=3 SV=1	1	11	11	11	2	1	0	2	2	1	2	2	10	10	9	9	10	10	11	9	2	1	0	2	2	1	2	2	10	10	9	9	10	10	11	9	2	1	0	2	2	1	2	2
A0A0H3NC87	A0A0H3NC87	9	9	9	tr|A0A0H3NC87|A0A0H3NC87_SALTS Regulator of RpoS OS=Salmonella typhimurium (strain SL1344) GN=hnr PE=3 SV=1	1	9	9	9	0	0	0	0	0	0	0	0	7	7	4	7	6	9	3	8	0	0	0	0	0	0	0	0	7	7	4	7	6	9	3	8	0	0	0	0	0	0	0	0
A0A0H3NC90	A0A0H3NC90	2	2	2	tr|A0A0H3NC90|A0A0H3NC90_SALTS Hypothetical secreted protein OS=Salmonella typhimurium (strain SL1344) GN=pliC PE=4 SV=1	1	2	2	2	0	1	0	2	0	1	1	1	2	2	2	2	1	2	2	2	0	1	0	2	0	1	1	1	2	2	2	2	1	2	2	2	0	1	0	2	0	1	1	1
A0A0H3NC92	A0A0H3NC92	2	2	2	tr|A0A0H3NC92|A0A0H3NC92_SALTS Respiratory nitrate reductase 1 gamma chain OS=Salmonella typhimurium (strain SL1344) GN=narI PE=4 SV=1	1	2	2	2	0	0	0	0	0	0	0	0	1	2	1	1	1	2	1	1	0	0	0	0	0	0	0	0	1	2	1	1	1	2	1	1	0	0	0	0	0	0	0	0
A0A0H3NC94	A0A0H3NC94	5	5	5	tr|A0A0H3NC94|A0A0H3NC94_SALTS Hypothetical lipoprotein OS=Salmonella typhimurium (strain SL1344) GN=SL1344_1190 PE=4 SV=1	1	5	5	5	1	2	0	0	1	2	1	1	4	4	4	3	4	3	4	3	1	2	0	0	1	2	1	1	4	4	4	3	4	3	4	3	1	2	0	0	1	2	1	1
A0A0H3NCA0	A0A0H3NCA0	2	2	2	tr|A0A0H3NCA0|A0A0H3NCA0_SALTS Hypothetical calcium/proton antiporter OS=Salmonella typhimurium (strain SL1344) GN=chaA PE=4 SV=1	1	2	2	2	0	0	0	0	0	0	0	0	1	0	1	2	1	1	1	1	0	0	0	0	0	0	0	0	1	0	1	2	1	1	1	1	0	0	0	0	0	0	0	0
A0A0H3NCA2	A0A0H3NCA2	1	1	1	tr|A0A0H3NCA2|A0A0H3NCA2_SALTS Hypothetical cation transporter OS=Salmonella typhimurium (strain SL1344) GN=SL1344_1808 PE=4 SV=1	1	1	1	1	1	0	0	0	0	0	0	0	0	1	0	1	0	0	0	0	1	0	0	0	0	0	0	0	0	1	0	1	0	0	0	0	1	0	0	0	0	0	0	0
A0A0H3NCA6	A0A0H3NCA6	6	6	6	tr|A0A0H3NCA6|A0A0H3NCA6_SALTS Oligopeptidase OS=Salmonella typhimurium (strain SL1344) GN=opdB PE=4 SV=1	1	6	6	6	0	0	0	0	0	0	0	0	5	5	5	4	2	3	1	5	0	0	0	0	0	0	0	0	5	5	5	4	2	3	1	5	0	0	0	0	0	0	0	0
A0A0H3NCA7	A0A0H3NCA7	16	16	16	tr|A0A0H3NCA7|A0A0H3NCA7_SALTS Peptide chain release factor 1 OS=Salmonella typhimurium (strain SL1344) GN=prfA PE=3 SV=1	1	16	16	16	2	0	0	0	0	0	0	1	9	9	8	8	8	11	7	11	2	0	0	0	0	0	0	1	9	9	8	8	8	11	7	11	2	0	0	0	0	0	0	1
A0A0H3NCB1	A0A0H3NCB1	5	5	5	tr|A0A0H3NCB1|A0A0H3NCB1_SALTS Hypothetical sulphate transporter OS=Salmonella typhimurium (strain SL1344) GN=ychM PE=3 SV=1	1	5	5	5	0	0	0	0	0	0	0	0	4	4	3	2	3	3	1	2	0	0	0	0	0	0	0	0	4	4	3	2	3	3	1	2	0	0	0	0	0	0	0	0
A0A0H3NCB2	A0A0H3NCB2	10	10	10	tr|A0A0H3NCB2|A0A0H3NCB2_SALTS KHG/KDPG aldolase OS=Salmonella typhimurium (strain SL1344) GN=eda PE=4 SV=1	1	10	10	10	3	2	0	3	0	2	1	3	7	7	8	9	9	8	9	9	3	2	0	3	0	2	1	3	7	7	8	9	9	8	9	9	3	2	0	3	0	2	1	3
A0A0H3NCB5	A0A0H3NCB5	1	1	1	tr|A0A0H3NCB5|A0A0H3NCB5_SALTS Uncharacterized protein OS=Salmonella typhimurium (strain SL1344) GN=yaoF PE=4 SV=1	1	1	1	1	0	0	0	0	0	0	0	0	1	1	1	1	1	1	1	1	0	0	0	0	0	0	0	0	1	1	1	1	1	1	1	1	0	0	0	0	0	0	0	0
A0A0H3NCB9	A0A0H3NCB9	7	7	7	tr|A0A0H3NCB9|A0A0H3NCB9_SALTS Lipid A biosynthesis myristoyltransferase OS=Salmonella typhimurium (strain SL1344) GN=msbB PE=3 SV=1	1	7	7	7	0	0	0	0	0	0	0	1	7	7	5	6	7	7	4	7	0	0	0	0	0	0	0	1	7	7	5	6	7	7	4	7	0	0	0	0	0	0	0	1
A0A0H3NCC4	A0A0H3NCC4	8	8	8	tr|A0A0H3NCC4|A0A0H3NCC4_SALTS Holliday junction ATP-dependent DNA helicase RuvB OS=Salmonella typhimurium (strain SL1344) GN=ruvB PE=3 SV=1	1	8	8	8	0	0	0	1	0	0	0	0	6	5	6	4	5	6	7	6	0	0	0	1	0	0	0	0	6	5	6	4	5	6	7	6	0	0	0	1	0	0	0	0
A0A0H3NCC6	A0A0H3NCC6	10	10	10	tr|A0A0H3NCC6|A0A0H3NCC6_SALTS Hypothetical outer membrane protein OS=Salmonella typhimurium (strain SL1344) GN=mipA PE=4 SV=1	1	10	10	10	3	1	0	3	1	3	2	3	9	9	8	10	10	10	7	10	3	1	0	3	1	3	2	3	9	9	8	10	10	10	7	10	3	1	0	3	1	3	2	3
A0A0H3NCD1	A0A0H3NCD1	36	36	36	tr|A0A0H3NCD1|A0A0H3NCD1_SALTS Glyceraldehyde-3-phosphate dehydrogenase OS=Salmonella typhimurium (strain SL1344) GN=gapA PE=3 SV=1	1	36	36	36	15	12	1	16	15	14	10	13	28	28	27	32	28	29	28	29	15	12	1	16	15	14	10	13	28	28	27	32	28	29	28	29	15	12	1	16	15	14	10	13
A0A0H3NCD4	A0A0H3NCD4	9	9	9	tr|A0A0H3NCD4|A0A0H3NCD4_SALTS Alanine racemase OS=Salmonella typhimurium (strain SL1344) GN=alr-a PE=3 SV=1	1	9	9	9	0	0	0	0	1	0	0	0	7	9	6	7	7	9	5	7	0	0	0	0	1	0	0	0	7	9	6	7	7	9	5	7	0	0	0	0	1	0	0	0
A0A0H3NCD5	A0A0H3NCD5	13	13	13	tr|A0A0H3NCD5|A0A0H3NCD5_SALTS Carboxy-S-adenosyl-L-methionine synthase OS=Salmonella typhimurium (strain SL1344) GN=yecO PE=3 SV=1	1	13	13	13	0	0	0	0	0	0	0	0	10	10	9	12	9	10	9	11	0	0	0	0	0	0	0	0	10	10	9	12	9	10	9	11	0	0	0	0	0	0	0	0
A0A0H3NCD8	A0A0H3NCD8	16	16	16	tr|A0A0H3NCD8|A0A0H3NCD8_SALTS Protease 4 OS=Salmonella typhimurium (strain SL1344) GN=sppA PE=3 SV=1	1	16	16	16	0	0	0	0	0	0	0	0	12	14	13	14	14	13	13	13	0	0	0	0	0	0	0	0	12	14	13	14	14	13	13	13	0	0	0	0	0	0	0	0
A0A0H3NCE0	A0A0H3NCE0	2	2	2	tr|A0A0H3NCE0|A0A0H3NCE0_SALTS Flagellar protein FlhE OS=Salmonella typhimurium (strain SL1344) GN=flhE PE=4 SV=1	1	2	2	2	0	0	0	0	0	0	0	0	1	1	2	1	0	1	1	1	0	0	0	0	0	0	0	0	1	1	2	1	0	1	1	1	0	0	0	0	0	0	0	0
A0A0H3NCE1	A0A0H3NCE1	3	3	3	tr|A0A0H3NCE1|A0A0H3NCE1_SALTS Disulfide bond formation protein B OS=Salmonella typhimurium (strain SL1344) GN=dsbB PE=3 SV=1	1	3	3	3	0	0	0	0	0	0	0	0	2	3	2	2	1	3	2	2	0	0	0	0	0	0	0	0	2	3	2	2	1	3	2	2	0	0	0	0	0	0	0	0
A0A0H3NCE4	A0A0H3NCE4	2	2	2	tr|A0A0H3NCE4|A0A0H3NCE4_SALTS Hypothetical exported protein OS=Salmonella typhimurium (strain SL1344) GN=SL1344_1235 PE=4 SV=1	1	2	2	2	0	0	0	0	0	0	0	1	1	1	1	2	1	1	1	1	0	0	0	0	0	0	0	1	1	1	1	2	1	1	1	1	0	0	0	0	0	0	0	1
A0A0H3NCE6	A0A0H3NCE6	22	22	22	tr|A0A0H3NCE6|A0A0H3NCE6_SALTS Chemotaxis response regulator protein-glutamate methylesterase OS=Salmonella typhimurium (strain SL1344) GN=cheB PE=3 SV=1	1	22	22	22	1	0	0	0	0	0	0	0	20	18	21	20	19	22	19	20	1	0	0	0	0	0	0	0	20	18	21	20	19	22	19	20	1	0	0	0	0	0	0	0
A0A0H3NCE8	A0A0H3NCE8	6	6	6	tr|A0A0H3NCE8|A0A0H3NCE8_SALTS Hypothetical hydrolase OS=Salmonella typhimurium (strain SL1344) GN=ycgM PE=4 SV=1	1	6	6	6	0	0	0	0	1	0	0	0	5	3	4	4	4	3	5	4	0	0	0	0	1	0	0	0	5	3	4	4	4	3	5	4	0	0	0	0	1	0	0	0
A0A0H3NCF0	A0A0H3NCF0	9	9	9	tr|A0A0H3NCF0|A0A0H3NCF0_SALTS N-succinylglutamate 5-semialdehyde dehydrogenase OS=Salmonella typhimurium (strain SL1344) GN=astD PE=3 SV=1	1	9	9	9	0	0	0	0	0	0	0	0	6	4	7	5	4	5	4	6	0	0	0	0	0	0	0	0	6	4	7	5	4	5	4	6	0	0	0	0	0	0	0	0
A0A0H3NCF1	A0A0H3NCF1	15	15	15	tr|A0A0H3NCF1|A0A0H3NCF1_SALTS Motility protein B OS=Salmonella typhimurium (strain SL1344) GN=motB PE=4 SV=1	1	15	15	15	0	0	0	1	0	0	0	2	12	12	11	14	12	12	13	13	0	0	0	1	0	0	0	2	12	12	11	14	12	12	13	13	0	0	0	1	0	0	0	2
A0A0H3NCF3	A0A0H3NCF3	3	3	3	tr|A0A0H3NCF3|A0A0H3NCF3_SALTS Ribonuclease D OS=Salmonella typhimurium (strain SL1344) GN=rnd PE=3 SV=1	1	3	3	3	0	0	0	0	0	0	0	0	0	1	0	1	1	0	0	2	0	0	0	0	0	0	0	0	0	1	0	1	1	0	0	2	0	0	0	0	0	0	0	0
A0A0H3NCF4	A0A0H3NCF4	27	27	27	tr|A0A0H3NCF4|A0A0H3NCF4_SALTS Aspartokinase I/homoserine dehydrogenase I OS=Salmonella typhimurium (strain SL1344) GN=thrA PE=4 SV=1	1	27	27	27	1	0	0	0	0	0	1	0	17	19	16	19	14	19	15	21	1	0	0	0	0	0	1	0	17	19	16	19	14	19	15	21	1	0	0	0	0	0	1	0
A0A0H3NCF5	A0A0H3NCF5	21	21	21	tr|A0A0H3NCF5|A0A0H3NCF5_SALTS NH(3)-dependent NAD(+) synthetase OS=Salmonella typhimurium (strain SL1344) GN=nadE PE=3 SV=1	1	21	21	21	4	2	0	1	0	3	0	3	15	18	16	16	16	18	16	16	4	2	0	1	0	3	0	3	15	18	16	16	16	18	16	16	4	2	0	1	0	3	0	3
A0A0H3NCF8	A0A0H3NCF8	27	27	25	tr|A0A0H3NCF8|A0A0H3NCF8_SALTS Transaldolase OS=Salmonella typhimurium (strain SL1344) GN=talB PE=3 SV=1	1	27	27	25	12	9	2	9	9	11	8	9	24	22	22	22	23	23	24	22	12	9	2	9	9	11	8	9	24	22	22	22	23	23	24	22	12	9	2	9	9	11	8	9
A0A0H3NCF9	A0A0H3NCF9	5	5	5	tr|A0A0H3NCF9|A0A0H3NCF9_SALTS Uncharacterized protein OS=Salmonella typhimurium (strain SL1344) GN=yoaB PE=4 SV=1	1	5	5	5	0	0	0	0	0	0	0	0	3	2	4	3	4	3	3	3	0	0	0	0	0	0	0	0	3	2	4	3	4	3	3	3	0	0	0	0	0	0	0	0
A0A0H3NCG3	A0A0H3NCG3	53	53	53	tr|A0A0H3NCG3|A0A0H3NCG3_SALTS Chaperone protein DnaK OS=Salmonella typhimurium (strain SL1344) GN=dnaK PE=2 SV=1	1	53	53	53	29	17	6	29	17	19	18	23	52	47	47	47	48	47	46	48	29	17	6	29	17	19	18	23	52	47	47	47	48	47	46	48	29	17	6	29	17	19	18	23
A0A0H3NCG6	A0A0H3NCG6	1	1	1	tr|A0A0H3NCG6|A0A0H3NCG6_SALTS Hypothetical membrane protein OS=Salmonella typhimurium (strain SL1344) GN=SL1344_1874 PE=4 SV=1	1	1	1	1	0	0	0	0	0	0	0	0	0	0	0	0	0	1	0	1	0	0	0	0	0	0	0	0	0	0	0	0	0	1	0	1	0	0	0	0	0	0	0	0
A0A0H3NCG7	A0A0H3NCG7	6	6	6	tr|A0A0H3NCG7|A0A0H3NCG7_SALTS Hypothetical sodium:dicarboxylate symporter OS=Salmonella typhimurium (strain SL1344) GN=ydjN PE=4 SV=1	1	6	6	6	0	0	0	0	0	0	0	0	6	6	5	4	4	5	5	5	0	0	0	0	0	0	0	0	6	6	5	4	4	5	5	5	0	0	0	0	0	0	0	0
A0A0H3NCH0	A0A0H3NCH0	4	4	4	tr|A0A0H3NCH0|A0A0H3NCH0_SALTS Cell-division regulatory protein OS=Salmonella typhimurium (strain SL1344) GN=sdiA PE=4 SV=1	1	4	4	4	0	0	0	0	0	0	0	0	3	2	1	2	1	2	2	1	0	0	0	0	0	0	0	0	3	2	1	2	1	2	2	1	0	0	0	0	0	0	0	0
A0A0H3NCH2	A0A0H3NCH2	1	1	1	tr|A0A0H3NCH2|A0A0H3NCH2_SALTS UPF0266 membrane protein YobD OS=Salmonella typhimurium (strain SL1344) GN=yobD PE=3 SV=1	1	1	1	1	0	0	0	0	0	0	0	0	1	1	1	0	1	1	0	1	0	0	0	0	0	0	0	0	1	1	1	0	1	1	0	1	0	0	0	0	0	0	0	0
A0A0H3NCH8	A0A0H3NCH8	8	8	8	tr|A0A0H3NCH8|A0A0H3NCH8_SALTS FliZ protein OS=Salmonella typhimurium (strain SL1344) GN=fliZ PE=4 SV=1	1	8	8	8	0	0	0	0	0	0	0	0	7	8	8	8	8	8	6	7	0	0	0	0	0	0	0	0	7	8	8	8	8	8	6	7	0	0	0	0	0	0	0	0
A0A0H3NCI0	A0A0H3NCI0	11	11	11	tr|A0A0H3NCI0|A0A0H3NCI0_SALTS Putative DNA/RNA non-specific endonuclease (Fragment) OS=Salmonella typhimurium (strain SL1344) GN=SL1344_1265 PE=4 SV=1	1	11	11	11	0	0	0	0	0	2	0	2	10	11	9	9	10	11	8	11	0	0	0	0	0	2	0	2	10	11	9	9	10	11	8	11	0	0	0	0	0	2	0	2
A0A0H3NCI3	A0A0H3NCI3	6	6	6	tr|A0A0H3NCI3|A0A0H3NCI3_SALTS Flagellar protein FliS OS=Salmonella typhimurium (strain SL1344) GN=fliS PE=3 SV=1	1	6	6	6	0	0	0	0	0	0	0	0	6	6	6	6	6	5	6	6	0	0	0	0	0	0	0	0	6	6	6	6	6	5	6	6	0	0	0	0	0	0	0	0
A0A0H3NCI5	A0A0H3NCI5	1	1	1	tr|A0A0H3NCI5|A0A0H3NCI5_SALTS 50S ribosomal protein L35 OS=Salmonella typhimurium (strain SL1344) GN=rpl35 PE=3 SV=1	1	1	1	1	1	0	0	0	0	1	0	1	1	1	1	1	1	1	1	1	1	0	0	0	0	1	0	1	1	1	1	1	1	1	1	1	1	0	0	0	0	1	0	1
A0A0H3NCJ0	A0A0H3NCJ0	7	7	7	tr|A0A0H3NCJ0|A0A0H3NCJ0_SALTS Hypothetical glycosyl hydrolase OS=Salmonella typhimurium (strain SL1344) GN=SL1344_0042 PE=3 SV=1	1	7	7	7	0	0	0	0	0	0	0	0	3	5	5	5	3	5	1	5	0	0	0	0	0	0	0	0	3	5	5	5	3	5	1	5	0	0	0	0	0	0	0	0
A0A0H3NCJ4	A0A0H3NCJ4	47	47	47	tr|A0A0H3NCJ4|A0A0H3NCJ4_SALTS Isoleucine--tRNA ligase OS=Salmonella typhimurium (strain SL1344) GN=ileS PE=3 SV=1	1	47	47	47	10	6	0	0	3	3	0	2	44	44	42	38	41	42	41	39	10	6	0	0	3	3	0	2	44	44	42	38	41	42	41	39	10	6	0	0	3	3	0	2
A0A0H3NCJ5	A0A0H3NCJ5	10	10	10	tr|A0A0H3NCJ5|A0A0H3NCJ5_SALTS Flagellar assembly protein FliH OS=Salmonella typhimurium (strain SL1344) GN=fliH PE=4 SV=1	1	10	10	10	0	0	0	0	0	1	0	1	9	8	8	7	7	9	7	10	0	0	0	0	0	1	0	1	9	8	8	7	7	9	7	10	0	0	0	0	0	1	0	1
A0A0H3NCJ6	A0A0H3NCJ6	9	9	9	tr|A0A0H3NCJ6|A0A0H3NCJ6_SALTS UPF0061 protein YdiU OS=Salmonella typhimurium (strain SL1344) GN=ydiU PE=3 SV=1	1	9	9	9	0	0	0	0	0	0	0	0	7	4	5	6	4	4	5	4	0	0	0	0	0	0	0	0	7	4	5	6	4	4	5	4	0	0	0	0	0	0	0	0
A0A0H3NCJ8	A0A0H3NCJ8	8	8	8	tr|A0A0H3NCJ8|A0A0H3NCJ8_SALTS Non-specific ribonucleoside hydrolase RihC OS=Salmonella typhimurium (strain SL1344) GN=rihC PE=3 SV=1	1	8	8	8	1	0	0	0	0	0	0	0	7	7	7	7	7	7	5	7	1	0	0	0	0	0	0	0	7	7	7	7	7	7	5	7	1	0	0	0	0	0	0	0
A0A0H3NCJ9	A0A0H3NCJ9	8	8	8	tr|A0A0H3NCJ9|A0A0H3NCJ9_SALTS Hypothetical acetyltransferase OS=Salmonella typhimurium (strain SL1344) GN=SL1344_1787 PE=4 SV=1	1	8	8	8	0	0	0	0	0	0	0	0	7	6	5	6	5	6	4	6	0	0	0	0	0	0	0	0	7	6	5	6	5	6	4	6	0	0	0	0	0	0	0	0
A0A0H3NCK0	A0A0H3NCK0	18	18	18	tr|A0A0H3NCK0|A0A0H3NCK0_SALTS Flagellar motor switch protein FliM OS=Salmonella typhimurium (strain SL1344) GN=fliM PE=3 SV=1	1	18	18	18	1	0	0	0	0	1	0	0	13	14	14	14	12	14	14	15	1	0	0	0	0	1	0	0	13	14	14	14	12	14	14	15	1	0	0	0	0	1	0	0
A0A0H3NCL1	A0A0H3NCL1	1	1	1	tr|A0A0H3NCL1|A0A0H3NCL1_SALTS Exported bacteriophage protein OS=Salmonella typhimurium (strain SL1344) GN=SL1344_1803 PE=4 SV=1	1	1	1	1	0	0	0	0	0	0	0	0	0	0	0	0	0	0	0	1	0	0	0	0	0	0	0	0	0	0	0	0	0	0	0	1	0	0	0	0	0	0	0	0
A0A0H3NCL4	A0A0H3NCL4	6	6	6	tr|A0A0H3NCL4|A0A0H3NCL4_SALTS Transcriptional activator CaiF OS=Salmonella typhimurium (strain SL1344) GN=caiF PE=4 SV=1	1	6	6	6	0	0	0	0	0	0	0	0	3	3	3	5	3	4	2	3	0	0	0	0	0	0	0	0	3	3	3	5	3	4	2	3	0	0	0	0	0	0	0	0
A0A0H3NCL7	A0A0H3NCL7	12	12	12	tr|A0A0H3NCL7|A0A0H3NCL7_SALTS Cytosine-specific methyltransferase OS=Salmonella typhimurium (strain SL1344) GN=dcm PE=3 SV=1	1	12	12	12	0	0	0	0	0	0	0	0	8	7	6	7	7	6	5	7	0	0	0	0	0	0	0	0	8	7	6	7	7	6	5	7	0	0	0	0	0	0	0	0
A0A0H3NCL9	A0A0H3NCL9	2	2	2	tr|A0A0H3NCL9|A0A0H3NCL9_SALTS Uncharacterized protein OS=Salmonella typhimurium (strain SL1344) GN=ydiH PE=4 SV=1	1	2	2	2	0	0	0	0	0	0	0	0	2	2	2	2	2	2	2	2	0	0	0	0	0	0	0	0	2	2	2	2	2	2	2	2	0	0	0	0	0	0	0	0
A0A0H3NCM2	A0A0H3NCM2	4	4	4	tr|A0A0H3NCM2|A0A0H3NCM2_SALTS Protein YebF OS=Salmonella typhimurium (strain SL1344) GN=yebF PE=3 SV=1	1	4	4	4	0	0	1	0	0	0	0	0	2	3	3	4	2	4	0	2	0	0	1	0	0	0	0	0	2	3	3	4	2	4	0	2	0	0	1	0	0	0	0	0
A0A0H3NCM3	A0A0H3NCM3	9	9	9	tr|A0A0H3NCM3|A0A0H3NCM3_SALTS Uncharacterized protein OS=Salmonella typhimurium (strain SL1344) GN=sufD PE=4 SV=1	1	9	9	9	0	0	0	0	0	0	0	0	6	5	5	7	5	3	3	5	0	0	0	0	0	0	0	0	6	5	5	7	5	3	3	5	0	0	0	0	0	0	0	0
A0A0H3NCM4	A0A0H3NCM4	1	1	1	tr|A0A0H3NCM4|A0A0H3NCM4_SALTS DNA repair protein OS=Salmonella typhimurium (strain SL1344) GN=umuD PE=3 SV=1	1	1	1	1	0	0	0	0	0	0	0	0	0	0	1	0	0	0	0	0	0	0	0	0	0	0	0	0	0	0	1	0	0	0	0	0	0	0	0	0	0	0	0	0
A0A0H3NCM6	A0A0H3NCM6	2	2	2	tr|A0A0H3NCM6|A0A0H3NCM6_SALTS Glutathione-regulated potassium-efflux system ancillary protein KefF OS=Salmonella typhimurium (strain SL1344) GN=yabF PE=3 SV=1	1	2	2	2	0	0	0	0	0	0	0	0	1	1	1	0	0	1	0	1	0	0	0	0	0	0	0	0	1	1	1	0	0	1	0	1	0	0	0	0	0	0	0	0
A0A0H3NCM7	A0A0H3NCM7	35	35	35	tr|A0A0H3NCM7|A0A0H3NCM7_SALTS Glucose-6-phosphate 1-dehydrogenase OS=Salmonella typhimurium (strain SL1344) GN=zwf PE=3 SV=1	1	35	35	35	3	1	0	0	2	1	1	2	29	31	30	33	32	31	30	33	3	1	0	0	2	1	1	2	29	31	30	33	32	31	30	33	3	1	0	0	2	1	1	2
A0A0H3NCM8;A0A0H3NKT8	A0A0H3NCM8	10;3	10;3	10;3	tr|A0A0H3NCM8|A0A0H3NCM8_SALTS Major outer membrane lipoprotein OS=Salmonella typhimurium (strain SL1344) GN=lpp PE=4 SV=1	2	10	10	10	5	5	4	5	5	5	5	5	5	4	7	5	8	4	5	5	5	5	4	5	5	5	5	5	5	4	7	5	8	4	5	5	5	5	4	5	5	5	5	5
A0A0H3NCN1	A0A0H3NCN1	14	14	14	tr|A0A0H3NCN1|A0A0H3NCN1_SALTS Ribosomal RNA small subunit methyltransferase A OS=Salmonella typhimurium (strain SL1344) GN=ksgA PE=3 SV=1	1	14	14	14	1	0	0	0	1	0	0	1	12	8	12	11	10	10	12	11	1	0	0	0	1	0	0	1	12	8	12	11	10	10	12	11	1	0	0	0	1	0	0	1
A0A0H3NCN2	A0A0H3NCN2	12	12	12	tr|A0A0H3NCN2|A0A0H3NCN2_SALTS High-affinity zinc uptake system periplasmic binding protein OS=Salmonella typhimurium (strain SL1344) GN=znuA PE=4 SV=1	1	12	12	12	0	0	0	0	0	0	0	1	7	8	8	8	8	9	6	9	0	0	0	0	0	0	0	1	7	8	8	8	8	9	6	9	0	0	0	0	0	0	0	1
A0A0H3NCN3	A0A0H3NCN3	2	2	2	tr|A0A0H3NCN3|A0A0H3NCN3_SALTS Ribokinase OS=Salmonella typhimurium (strain SL1344) GN=orf408 PE=3 SV=1	1	2	2	2	0	0	0	0	0	0	0	0	0	1	0	1	0	0	0	0	0	0	0	0	0	0	0	0	0	1	0	1	0	0	0	0	0	0	0	0	0	0	0	0
A0A0H3NCN5	A0A0H3NCN5	2	2	2	tr|A0A0H3NCN5|A0A0H3NCN5_SALTS Uncharacterized protein OS=Salmonella typhimurium (strain SL1344) GN=yebB PE=4 SV=1	1	2	2	2	0	0	0	0	0	0	0	0	1	1	2	0	1	2	0	0	0	0	0	0	0	0	0	0	1	1	2	0	1	2	0	0	0	0	0	0	0	0	0	0
A0A0H3NCN6	A0A0H3NCN6	1	1	1	tr|A0A0H3NCN6|A0A0H3NCN6_SALTS Pseudouridine synthase OS=Salmonella typhimurium (strain SL1344) GN=rluA PE=3 SV=1	1	1	1	1	0	0	0	0	0	0	0	0	0	1	1	0	0	1	0	0	0	0	0	0	0	0	0	0	0	1	1	0	0	1	0	0	0	0	0	0	0	0	0	0
A0A0H3NCN8	A0A0H3NCN8	2	2	2	tr|A0A0H3NCN8|A0A0H3NCN8_SALTS Hypothetical two-component response regulator OS=Salmonella typhimurium (strain SL1344) GN=ttrR PE=4 SV=1	1	2	2	2	0	0	0	0	0	0	0	0	1	0	1	0	1	1	0	1	0	0	0	0	0	0	0	0	1	0	1	0	1	1	0	1	0	0	0	0	0	0	0	0
A0A0H3NCP0	A0A0H3NCP0	3	3	3	tr|A0A0H3NCP0|A0A0H3NCP0_SALTS Hypothetical hydrolase OS=Salmonella typhimurium (strain SL1344) GN=yecD PE=4 SV=1	1	3	3	3	0	0	0	0	0	0	0	0	3	3	3	3	3	3	2	2	0	0	0	0	0	0	0	0	3	3	3	3	3	3	2	2	0	0	0	0	0	0	0	0
A0A0H3NCP5	A0A0H3NCP5	6	6	6	tr|A0A0H3NCP5|A0A0H3NCP5_SALTS Copper homeostasis protein CutC OS=Salmonella typhimurium (strain SL1344) GN=cutC PE=3 SV=1	1	6	6	6	0	0	0	0	0	0	0	0	3	4	2	1	3	5	2	4	0	0	0	0	0	0	0	0	3	4	2	1	3	5	2	4	0	0	0	0	0	0	0	0
A0A0H3NCP6	A0A0H3NCP6	5	5	5	tr|A0A0H3NCP6|A0A0H3NCP6_SALTS Histidine kinase OS=Salmonella typhimurium (strain SL1344) GN=ssrA PE=4 SV=1	1	5	5	5	0	0	0	0	0	0	0	0	0	2	0	2	2	2	0	2	0	0	0	0	0	0	0	0	0	2	0	2	2	2	0	2	0	0	0	0	0	0	0	0
A0A0H3NCP8	A0A0H3NCP8	13	13	13	tr|A0A0H3NCP8|A0A0H3NCP8_SALTS 3-isopropylmalate dehydratase large subunit OS=Salmonella typhimurium (strain SL1344) GN=leuC PE=3 SV=1	1	13	13	13	0	0	0	0	0	0	0	0	9	9	7	9	7	11	8	9	0	0	0	0	0	0	0	0	9	9	7	9	7	11	8	9	0	0	0	0	0	0	0	0
A0A0H3NCQ2	A0A0H3NCQ2	15	15	15	tr|A0A0H3NCQ2|A0A0H3NCQ2_SALTS Acetolactate synthase OS=Salmonella typhimurium (strain SL1344) GN=ilvI PE=3 SV=1	1	15	15	15	1	0	0	0	0	0	0	0	10	13	8	13	7	13	9	13	1	0	0	0	0	0	0	0	10	13	8	13	7	13	9	13	1	0	0	0	0	0	0	0
A0A0H3NCQ5	A0A0H3NCQ5	4	4	4	tr|A0A0H3NCQ5|A0A0H3NCQ5_SALTS Cell division protein FtsL OS=Salmonella typhimurium (strain SL1344) GN=ftsL PE=3 SV=1	1	4	4	4	0	0	0	0	0	0	0	0	3	4	4	4	3	2	3	3	0	0	0	0	0	0	0	0	3	4	4	4	3	2	3	3	0	0	0	0	0	0	0	0
A0A0H3NCQ6	A0A0H3NCQ6	30	30	27	tr|A0A0H3NCQ6|A0A0H3NCQ6_SALTS Methyl-accepting chemotaxis protein II OS=Salmonella typhimurium (strain SL1344) GN=cheM PE=4 SV=1	1	30	30	27	10	11	3	13	8	13	8	14	28	27	28	28	28	28	27	27	10	11	3	13	8	13	8	14	28	27	28	28	28	28	27	27	8	9	2	11	7	11	6	13
A0A0H3NCR0	A0A0H3NCR0	13	13	13	tr|A0A0H3NCR0|A0A0H3NCR0_SALTS UDP-N-acetylmuramoylalanine--D-glutamate ligase OS=Salmonella typhimurium (strain SL1344) GN=murD PE=3 SV=1	1	13	13	13	0	0	0	0	0	0	0	0	12	12	12	11	11	11	12	12	0	0	0	0	0	0	0	0	12	12	12	11	11	11	12	12	0	0	0	0	0	0	0	0
A0A0H3NCR4	A0A0H3NCR4	2	2	2	tr|A0A0H3NCR4|A0A0H3NCR4_SALTS Putative sugar phosphate isomerase OS=Salmonella typhimurium (strain SL1344) GN=SL1344_1866 PE=4 SV=1	1	2	2	2	0	0	0	0	0	0	0	0	1	1	0	0	1	0	0	0	0	0	0	0	0	0	0	0	1	1	0	0	1	0	0	0	0	0	0	0	0	0	0	0
A0A0H3NCR5	A0A0H3NCR5	9	9	9	tr|A0A0H3NCR5|A0A0H3NCR5_SALTS Cell division protein FtsQ OS=Salmonella typhimurium (strain SL1344) GN=ftsQ PE=3 SV=1	1	9	9	9	0	0	0	0	0	0	0	1	6	5	7	7	6	6	6	5	0	0	0	0	0	0	0	1	6	5	7	7	6	6	6	5	0	0	0	0	0	0	0	1
A0A0H3NCR8	A0A0H3NCR8	51	51	51	tr|A0A0H3NCR8|A0A0H3NCR8_SALTS Protein translocase subunit SecA OS=Salmonella typhimurium (strain SL1344) GN=secA PE=2 SV=1	1	51	51	51	6	2	0	0	1	2	0	0	39	43	40	43	44	42	40	42	6	2	0	0	1	2	0	0	39	43	40	43	44	42	40	42	6	2	0	0	1	2	0	0
A0A0H3NCR9	A0A0H3NCR9	8	8	8	tr|A0A0H3NCR9|A0A0H3NCR9_SALTS Uncharacterized protein OS=Salmonella typhimurium (strain SL1344) GN=yecA PE=3 SV=1	1	8	8	8	0	0	0	0	0	0	0	0	6	7	5	8	6	6	5	6	0	0	0	0	0	0	0	0	6	7	5	8	6	6	5	6	0	0	0	0	0	0	0	0
A0A0H3NCS2	A0A0H3NCS2	14	14	14	tr|A0A0H3NCS2|A0A0H3NCS2_SALTS GMP reductase OS=Salmonella typhimurium (strain SL1344) GN=guaC PE=3 SV=1	1	14	14	14	0	1	0	0	2	0	0	1	13	13	11	13	10	12	11	13	0	1	0	0	2	0	0	1	13	13	11	13	10	12	11	13	0	1	0	0	2	0	0	1
A0A0H3NCS4	A0A0H3NCS4	11	11	11	tr|A0A0H3NCS4|A0A0H3NCS4_SALTS UvrABC system protein C OS=Salmonella typhimurium (strain SL1344) GN=uvrC PE=3 SV=1	1	11	11	11	0	0	0	0	1	0	0	0	7	7	7	7	8	9	8	7	0	0	0	0	1	0	0	0	7	7	7	7	8	9	8	7	0	0	0	0	1	0	0	0
A0A0H3NCS6	A0A0H3NCS6	4	4	4	tr|A0A0H3NCS6|A0A0H3NCS6_SALTS AmpE protein OS=Salmonella typhimurium (strain SL1344) GN=ampE PE=4 SV=1	1	4	4	4	0	0	0	0	0	0	0	0	4	3	3	3	3	3	1	3	0	0	0	0	0	0	0	0	4	3	3	3	3	3	1	3	0	0	0	0	0	0	0	0
A0A0H3NCS8	A0A0H3NCS8	3	3	3	tr|A0A0H3NCS8|A0A0H3NCS8_SALTS Hypothetical ABC transporter membrane protein OS=Salmonella typhimurium (strain SL1344) GN=yecS PE=3 SV=1	1	3	3	3	0	0	0	0	0	0	0	0	2	2	3	3	2	2	3	2	0	0	0	0	0	0	0	0	2	2	3	3	2	2	3	2	0	0	0	0	0	0	0	0
A0A0H3NCS9	A0A0H3NCS9	8	8	8	tr|A0A0H3NCS9|A0A0H3NCS9_SALTS Ribonuclease T OS=Salmonella typhimurium (strain SL1344) GN=rnt PE=3 SV=1	1	8	8	8	0	0	0	0	0	0	0	0	7	7	7	8	7	8	6	7	0	0	0	0	0	0	0	0	7	7	7	8	7	8	6	7	0	0	0	0	0	0	0	0
A0A0H3NCT0	A0A0H3NCT0	29	29	29	tr|A0A0H3NCT0|A0A0H3NCT0_SALTS Dihydrolipoyl dehydrogenase OS=Salmonella typhimurium (strain SL1344) GN=lpdA PE=3 SV=1	1	29	29	29	9	2	0	2	2	7	0	4	28	29	27	28	29	29	27	28	9	2	0	2	2	7	0	4	28	29	27	28	29	29	27	28	9	2	0	2	2	7	0	4
A0A0H3NCT3	A0A0H3NCT3	20	20	20	tr|A0A0H3NCT3|A0A0H3NCT3_SALTS Lysine-N-methylase (Ec 2.1.1.-) (Lysine N-methyltransferase) OS=Salmonella typhimurium (strain SL1344) GN=fliB PE=4 SV=1	1	20	20	20	1	1	0	0	1	0	0	0	17	19	17	18	18	18	15	18	1	1	0	0	1	0	0	0	17	19	17	18	18	18	15	18	1	1	0	0	1	0	0	0
A0A0H3NCT4	A0A0H3NCT4	12	12	12	tr|A0A0H3NCT4|A0A0H3NCT4_SALTS Hypothetical oxidoreductase OS=Salmonella typhimurium (strain SL1344) GN=ydhF PE=4 SV=1	1	12	12	12	0	0	0	0	0	0	0	0	9	10	9	8	8	8	8	8	0	0	0	0	0	0	0	0	9	10	9	8	8	8	8	8	0	0	0	0	0	0	0	0
A0A0H3NCT6	A0A0H3NCT6	3	3	3	tr|A0A0H3NCT6|A0A0H3NCT6_SALTS UPF0231 protein YacL OS=Salmonella typhimurium (strain SL1344) GN=yacL PE=3 SV=1	1	3	3	3	0	0	0	0	0	0	0	0	3	3	3	2	3	3	3	3	0	0	0	0	0	0	0	0	3	3	3	2	3	3	3	3	0	0	0	0	0	0	0	0
A0A0H3NCU0	A0A0H3NCU0	5	5	5	tr|A0A0H3NCU0|A0A0H3NCU0_SALTS Transcriptional regulator SlyA OS=Salmonella typhimurium (strain SL1344) GN=slyA PE=3 SV=1	1	5	5	5	2	2	0	2	1	2	2	2	5	5	4	5	4	5	4	5	2	2	0	2	1	2	2	2	5	5	4	5	4	5	4	5	2	2	0	2	1	2	2	2
A0A0H3NCU1	A0A0H3NCU1	8	8	8	tr|A0A0H3NCU1|A0A0H3NCU1_SALTS S-adenosylmethionine decarboxylase proenzyme OS=Salmonella typhimurium (strain SL1344) GN=speD PE=3 SV=1	1	8	8	8	0	0	0	0	0	0	0	0	8	8	8	6	8	7	4	7	0	0	0	0	0	0	0	0	8	8	8	6	8	7	4	7	0	0	0	0	0	0	0	0
A0A0H3NCU4	A0A0H3NCU4	21	21	21	tr|A0A0H3NCU4|A0A0H3NCU4_SALTS Tyrosine--tRNA ligase OS=Salmonella typhimurium (strain SL1344) GN=tyrS PE=3 SV=1	1	21	21	21	4	2	0	2	2	0	0	1	18	19	17	21	18	16	15	17	4	2	0	2	2	0	0	1	18	19	17	21	18	16	15	17	4	2	0	2	2	0	0	1
A0A0H3NCU5	A0A0H3NCU5	2	2	2	tr|A0A0H3NCU5|A0A0H3NCU5_SALTS Flagellar hook-basal body complex protein FliE OS=Salmonella typhimurium (strain SL1344) GN=fliE PE=3 SV=1	1	2	2	2	0	0	0	0	0	0	0	0	2	2	1	2	1	2	2	1	0	0	0	0	0	0	0	0	2	2	1	2	1	2	2	1	0	0	0	0	0	0	0	0
A0A0H3NCU6	A0A0H3NCU6	12	12	12	tr|A0A0H3NCU6|A0A0H3NCU6_SALTS Hypoxanthine phosphoribosyltransferase OS=Salmonella typhimurium (strain SL1344) GN=hpt PE=4 SV=1	1	12	12	12	0	0	0	0	0	0	0	0	12	12	12	11	10	12	12	11	0	0	0	0	0	0	0	0	12	12	12	11	10	12	12	11	0	0	0	0	0	0	0	0
A0A0H3NCU9	A0A0H3NCU9	9	9	9	tr|A0A0H3NCU9|A0A0H3NCU9_SALTS Flagellar FliJ protein OS=Salmonella typhimurium (strain SL1344) GN=fliJ PE=3 SV=1	1	9	9	9	1	0	0	0	0	0	0	0	6	2	5	3	6	3	3	3	1	0	0	0	0	0	0	0	6	2	5	3	6	3	3	3	1	0	0	0	0	0	0	0
A0A0H3NCV0	A0A0H3NCV0	1	1	1	tr|A0A0H3NCV0|A0A0H3NCV0_SALTS Electron transport complex subunit RsxE OS=Salmonella typhimurium (strain SL1344) GN=rnfE PE=3 SV=1	1	1	1	1	0	0	0	0	0	0	0	0	1	1	1	1	1	1	0	1	0	0	0	0	0	0	0	0	1	1	1	1	1	1	0	1	0	0	0	0	0	0	0	0
A0A0H3NCV4	A0A0H3NCV4	1	1	1	tr|A0A0H3NCV4|A0A0H3NCV4_SALTS Electron transport complex subunit RsxA OS=Salmonella typhimurium (strain SL1344) GN=rnfA PE=3 SV=1	1	1	1	1	0	0	0	0	0	0	0	0	1	1	0	1	0	0	1	0	0	0	0	0	0	0	0	0	1	1	0	1	0	0	1	0	0	0	0	0	0	0	0	0
A0A0H3NCV5	A0A0H3NCV5	2	2	2	tr|A0A0H3NCV5|A0A0H3NCV5_SALTS Aspartate 1-decarboxylase OS=Salmonella typhimurium (strain SL1344) GN=panD PE=3 SV=1	1	2	2	2	0	1	0	0	0	0	0	0	2	2	2	2	2	2	2	2	0	1	0	0	0	0	0	0	2	2	2	2	2	2	2	2	0	1	0	0	0	0	0	0
A0A0H3NCV8	A0A0H3NCV8	2	2	2	tr|A0A0H3NCV8|A0A0H3NCV8_SALTS Flagellar protein OS=Salmonella typhimurium (strain SL1344) GN=fliO PE=3 SV=1	1	2	2	2	0	0	0	0	0	0	0	0	2	2	2	2	2	2	1	2	0	0	0	0	0	0	0	0	2	2	2	2	2	2	1	2	0	0	0	0	0	0	0	0
A0A0H3NCW0	A0A0H3NCW0	6	6	6	tr|A0A0H3NCW0|A0A0H3NCW0_SALTS Glutamyl-Q tRNA(Asp) synthetase OS=Salmonella typhimurium (strain SL1344) GN=yadB PE=3 SV=1	1	6	6	6	0	0	0	0	0	0	0	0	4	2	3	3	3	2	5	1	0	0	0	0	0	0	0	0	4	2	3	3	3	2	5	1	0	0	0	0	0	0	0	0
A0A0H3NCW1	A0A0H3NCW1	31	31	31	tr|A0A0H3NCW1|A0A0H3NCW1_SALTS Uncharacterized protein OS=Salmonella typhimurium (strain SL1344) GN=ydgA PE=4 SV=1	1	31	31	31	5	0	1	5	0	2	0	6	29	31	29	29	28	31	26	28	5	0	1	5	0	2	0	6	29	31	29	29	28	31	26	28	5	0	1	5	0	2	0	6
A0A0H3NCW2	A0A0H3NCW2	1	1	1	tr|A0A0H3NCW2|A0A0H3NCW2_SALTS Uncharacterized protein OS=Salmonella typhimurium (strain SL1344) GN=SL1344_1980 PE=4 SV=1	1	1	1	1	0	0	0	0	0	0	0	0	1	1	1	1	1	1	0	1	0	0	0	0	0	0	0	0	1	1	1	1	1	1	0	1	0	0	0	0	0	0	0	0
A0A0H3NCW5	A0A0H3NCW5	16	16	16	tr|A0A0H3NCW5|A0A0H3NCW5_SALTS AMP nucleosidase OS=Salmonella typhimurium (strain SL1344) GN=amn PE=3 SV=1	1	16	16	16	1	0	0	0	0	1	0	0	11	13	11	11	9	11	8	9	1	0	0	0	0	1	0	0	11	13	11	11	9	11	8	9	1	0	0	0	0	1	0	0
A0A0H3NCW6	A0A0H3NCW6	36	36	36	tr|A0A0H3NCW6|A0A0H3NCW6_SALTS Penicillin-binding protein 1B OS=Salmonella typhimurium (strain SL1344) GN=mrcB PE=3 SV=1	1	36	36	36	3	1	0	1	2	4	1	3	27	24	29	24	29	24	25	29	3	1	0	1	2	4	1	3	27	24	29	24	29	24	25	29	3	1	0	1	2	4	1	3
A0A0H3NCW8	A0A0H3NCW8	6	6	6	tr|A0A0H3NCW8|A0A0H3NCW8_SALTS Conserved hypothetical integral membrane protein OS=Salmonella typhimurium (strain SL1344) GN=yedI PE=4 SV=1	1	6	6	6	0	0	0	0	0	0	0	0	3	4	3	3	3	4	5	3	0	0	0	0	0	0	0	0	3	4	3	3	3	4	5	3	0	0	0	0	0	0	0	0
A0A0H3NCX0	A0A0H3NCX0	7	6	6	tr|A0A0H3NCX0|A0A0H3NCX0_SALTS Hypothetical exported protein OS=Salmonella typhimurium (strain SL1344) GN=erfK PE=4 SV=1	1	7	6	6	0	0	0	0	0	0	0	0	3	4	2	3	2	2	2	4	0	0	0	0	0	0	0	0	2	3	1	2	1	1	1	3	0	0	0	0	0	0	0	0
A0A0H3NCX4	A0A0H3NCX4	8	8	8	tr|A0A0H3NCX4|A0A0H3NCX4_SALTS Cobalt import ATP-binding protein CbiO OS=Salmonella typhimurium (strain SL1344) GN=cbiO PE=3 SV=1	1	8	8	8	0	0	0	0	0	0	0	0	7	6	7	7	5	7	4	5	0	0	0	0	0	0	0	0	7	6	7	7	5	7	4	5	0	0	0	0	0	0	0	0
A0A0H3NCX9	A0A0H3NCX9	8	8	8	tr|A0A0H3NCX9|A0A0H3NCX9_SALTS Sirohydrochlorin cobaltochelatase OS=Salmonella typhimurium (strain SL1344) GN=cbiK PE=3 SV=1	1	8	8	8	0	0	0	0	0	0	0	0	6	6	6	6	6	6	6	6	0	0	0	0	0	0	0	0	6	6	6	6	6	6	6	6	0	0	0	0	0	0	0	0
A0A0H3NCY2	A0A0H3NCY2	5	5	5	tr|A0A0H3NCY2|A0A0H3NCY2_SALTS Vitamin B12-binding protein OS=Salmonella typhimurium (strain SL1344) GN=btuF PE=3 SV=1	1	5	5	5	0	0	0	0	0	0	0	0	2	2	2	3	1	1	2	3	0	0	0	0	0	0	0	0	2	2	2	3	1	1	2	3	0	0	0	0	0	0	0	0
A0A0H3NCY3	A0A0H3NCY3	1	1	1	tr|A0A0H3NCY3|A0A0H3NCY3_SALTS Hypothetical regulatory protein OS=Salmonella typhimurium (strain SL1344) GN=ynfL PE=4 SV=1	1	1	1	1	0	0	0	0	0	0	0	0	1	1	1	1	1	1	1	1	0	0	0	0	0	0	0	0	1	1	1	1	1	1	1	1	0	0	0	0	0	0	0	0
A0A0H3NCY4	A0A0H3NCY4	4	4	4	tr|A0A0H3NCY4|A0A0H3NCY4_SALTS Precorrin-8W decarboxylase OS=Salmonella typhimurium (strain SL1344) GN=cbiT PE=4 SV=1	1	4	4	4	0	0	0	0	0	0	0	0	4	4	3	3	1	2	2	3	0	0	0	0	0	0	0	0	4	4	3	3	1	2	2	3	0	0	0	0	0	0	0	0
A0A0H3NCY7	A0A0H3NCY7	13	13	13	tr|A0A0H3NCY7|A0A0H3NCY7_SALTS UPF0325 protein YaeH OS=Salmonella typhimurium (strain SL1344) GN=yaeH PE=3 SV=1	1	13	13	13	8	5	2	8	8	6	7	5	11	11	12	12	12	11	10	11	8	5	2	8	8	6	7	5	11	11	12	12	12	11	10	11	8	5	2	8	8	6	7	5
A0A0H3NCY8	A0A0H3NCY8	8	8	8	tr|A0A0H3NCY8|A0A0H3NCY8_SALTS Cobyrinate a,c-diamide synthase OS=Salmonella typhimurium (strain SL1344) GN=cbiA PE=3 SV=1	1	8	8	8	0	0	0	0	0	0	0	0	4	5	4	5	3	7	6	4	0	0	0	0	0	0	0	0	4	5	4	5	3	7	6	4	0	0	0	0	0	0	0	0
A0A0H3NCZ1	A0A0H3NCZ1	16	16	16	tr|A0A0H3NCZ1|A0A0H3NCZ1_SALTS 30S ribosomal protein S2 OS=Salmonella typhimurium (strain SL1344) GN=rpsB PE=3 SV=1	1	16	16	16	7	6	3	8	6	6	6	6	14	14	14	15	15	14	14	14	7	6	3	8	6	6	6	6	14	14	14	15	15	14	14	14	7	6	3	8	6	6	6	6
A0A0H3NCZ4	A0A0H3NCZ4	6	6	6	tr|A0A0H3NCZ4|A0A0H3NCZ4_SALTS Glycerol dehydratase large subunit OS=Salmonella typhimurium (strain SL1344) GN=dhaB PE=3 SV=1	1	6	6	6	0	0	0	0	0	0	0	0	2	4	2	3	1	3	2	3	0	0	0	0	0	0	0	0	2	4	2	3	1	3	2	3	0	0	0	0	0	0	0	0
A0A0H3NCZ5	A0A0H3NCZ5	7	7	7	tr|A0A0H3NCZ5|A0A0H3NCZ5_SALTS Ditrans,polycis-undecaprenyl-diphosphate synthase ((2E,6E)-farnesyl-diphosphate specific) OS=Salmonella typhimurium (strain SL1344) GN=uppS PE=3 SV=1	1	7	7	7	0	0	0	0	0	0	1	0	5	5	4	4	5	4	4	4	0	0	0	0	0	0	1	0	5	5	4	4	5	4	4	4	0	0	0	0	0	0	1	0
A0A0H3NCZ8	A0A0H3NCZ8	5	5	5	tr|A0A0H3NCZ8|A0A0H3NCZ8_SALTS Propanediol utilization protein OS=Salmonella typhimurium (strain SL1344) GN=pduJ PE=4 SV=1	1	5	5	5	0	0	0	0	0	0	0	0	2	3	4	1	4	1	3	2	0	0	0	0	0	0	0	0	2	3	4	1	4	1	3	2	0	0	0	0	0	0	0	0
A0A0H3NCZ9	A0A0H3NCZ9	7	7	7	tr|A0A0H3NCZ9|A0A0H3NCZ9_SALTS UDP-3-O-(3-hydroxymyristoyl)glucosamine N-acyltransferase OS=Salmonella typhimurium (strain SL1344) GN=lpxD PE=3 SV=1	1	7	7	7	0	0	0	0	0	0	0	0	5	5	5	7	3	5	5	4	0	0	0	0	0	0	0	0	5	5	5	7	3	5	5	4	0	0	0	0	0	0	0	0
A0A0H3ND02	A0A0H3ND02	3	3	3	tr|A0A0H3ND02|A0A0H3ND02_SALTS Capsid related protein OS=Salmonella typhimurium (strain SL1344) GN=SL1344_1947 PE=4 SV=1	1	3	3	3	1	0	0	0	0	0	1	0	0	0	0	3	0	0	1	1	1	0	0	0	0	0	1	0	0	0	0	3	0	0	1	1	1	0	0	0	0	0	1	0
A0A0H3ND04	A0A0H3ND04	27	27	27	tr|A0A0H3ND04|A0A0H3ND04_SALTS DNA-directed DNA polymerase OS=Salmonella typhimurium (strain SL1344) GN=dnaE PE=4 SV=1	1	27	27	27	1	0	0	0	0	1	0	0	16	17	14	14	14	15	13	19	1	0	0	0	0	1	0	0	16	17	14	14	14	15	13	19	1	0	0	0	0	1	0	0
A0A0H3ND05	A0A0H3ND05	12	12	12	tr|A0A0H3ND05|A0A0H3ND05_SALTS tRNA(Ile)-lysidine synthase OS=Salmonella typhimurium (strain SL1344) GN=mesJ PE=3 SV=1	1	12	12	12	0	0	0	0	0	0	0	0	8	8	7	8	7	8	7	8	0	0	0	0	0	0	0	0	8	8	7	8	7	8	7	8	0	0	0	0	0	0	0	0
A0A0H3ND06	A0A0H3ND06	2	2	2	tr|A0A0H3ND06|A0A0H3ND06_SALTS Hypothetical membrane protein OS=Salmonella typhimurium (strain SL1344) GN=yeeA PE=4 SV=1	1	2	2	2	0	0	0	0	0	0	0	0	1	0	1	1	1	1	0	2	0	0	0	0	0	0	0	0	1	0	1	1	1	1	0	2	0	0	0	0	0	0	0	0
A0A0H3ND08	A0A0H3ND08	29	29	29	tr|A0A0H3ND08|A0A0H3ND08_SALTS Thiosulfate reductase OS=Salmonella typhimurium (strain SL1344) GN=phsA PE=3 SV=1	1	29	29	29	0	0	0	0	1	1	0	0	23	23	26	25	24	24	17	26	0	0	0	0	1	1	0	0	23	23	26	25	24	24	17	26	0	0	0	0	1	1	0	0
A0A0H3ND09	A0A0H3ND09	11	11	11	tr|A0A0H3ND09|A0A0H3ND09_SALTS Copper homeostasis protein CutF (Lipoprotein nlpE) OS=Salmonella typhimurium (strain SL1344) GN=cutF PE=4 SV=1	1	11	11	11	3	2	0	1	1	4	1	5	9	10	8	9	9	8	6	9	3	2	0	1	1	4	1	5	9	10	8	9	9	8	6	9	3	2	0	1	1	4	1	5
A0A0H3ND10	A0A0H3ND10	11	11	11	tr|A0A0H3ND10|A0A0H3ND10_SALTS Spermidine N1-acetyltransferase OS=Salmonella typhimurium (strain SL1344) GN=speG PE=4 SV=1	1	11	11	11	0	0	0	0	0	0	0	0	8	8	6	6	8	8	6	7	0	0	0	0	0	0	0	0	8	8	6	6	8	8	6	7	0	0	0	0	0	0	0	0
A0A0H3ND11	A0A0H3ND11	9	9	9	tr|A0A0H3ND11|A0A0H3ND11_SALTS Uncharacterized protein OS=Salmonella typhimurium (strain SL1344) GN=yeeZ PE=4 SV=1	1	9	9	9	0	0	0	0	0	0	0	0	7	7	3	8	4	6	4	7	0	0	0	0	0	0	0	0	7	7	3	8	4	6	4	7	0	0	0	0	0	0	0	0
A0A0H3ND12	A0A0H3ND12	5	4	4	tr|A0A0H3ND12|A0A0H3ND12_SALTS Hypothetical D-mannonate oxidoreductase OS=Salmonella typhimurium (strain SL1344) GN=ydfI PE=3 SV=1	1	5	4	4	0	0	0	0	0	0	0	0	4	4	3	4	2	4	2	4	0	0	0	0	0	0	0	0	3	3	2	3	1	3	1	3	0	0	0	0	0	0	0	0
A0A0H3ND13	A0A0H3ND13	3	3	3	tr|A0A0H3ND13|A0A0H3ND13_SALTS Hypothetical ABC transporter permease protein OS=Salmonella typhimurium (strain SL1344) GN=yaeE PE=3 SV=1	1	3	3	3	0	0	0	0	0	0	0	0	2	2	2	2	2	2	1	1	0	0	0	0	0	0	0	0	2	2	2	2	2	2	1	1	0	0	0	0	0	0	0	0
A0A0H3ND14	A0A0H3ND14	7	7	7	tr|A0A0H3ND14|A0A0H3ND14_SALTS Imidazole glycerol phosphate synthase subunit HisH OS=Salmonella typhimurium (strain SL1344) GN=hisH PE=3 SV=1	1	7	7	7	0	0	0	0	0	0	0	0	6	6	6	6	6	6	5	7	0	0	0	0	0	0	0	0	6	6	6	6	6	6	5	7	0	0	0	0	0	0	0	0
A0A0H3ND19	A0A0H3ND19	18	18	18	tr|A0A0H3ND19|A0A0H3ND19_SALTS UDP-glucose 6-dehydrogenase OS=Salmonella typhimurium (strain SL1344) GN=udg PE=3 SV=1	1	18	18	18	1	0	0	0	0	0	0	0	13	15	16	13	15	17	14	14	1	0	0	0	0	0	0	0	13	15	16	13	15	17	14	14	1	0	0	0	0	0	0	0
A0A0H3ND20	A0A0H3ND20	1	1	1	tr|A0A0H3ND20|A0A0H3ND20_SALTS Uncharacterized protein OS=Salmonella typhimurium (strain SL1344) GN=yafS PE=4 SV=1	1	1	1	1	0	0	0	0	0	0	0	0	1	1	0	0	0	0	0	0	0	0	0	0	0	0	0	0	1	1	0	0	0	0	0	0	0	0	0	0	0	0	0	0
A0A0H3ND22	A0A0H3ND22	15	15	15	tr|A0A0H3ND22|A0A0H3ND22_SALTS Rhamnosyltransferase OS=Salmonella typhimurium (strain SL1344) GN=rfbN PE=4 SV=1	1	15	15	15	0	0	0	0	0	1	0	0	12	12	9	10	5	10	6	12	0	0	0	0	0	1	0	0	12	12	9	10	5	10	6	12	0	0	0	0	0	1	0	0
A0A0H3ND26	A0A0H3ND26	31	31	31	tr|A0A0H3ND26|A0A0H3ND26_SALTS Dehydratase OS=Salmonella typhimurium (strain SL1344) GN=rfbH PE=3 SV=1	1	31	31	31	8	4	1	4	4	5	3	6	24	24	23	23	26	24	22	22	8	4	1	4	4	5	3	6	24	24	23	23	26	24	22	22	8	4	1	4	4	5	3	6
A0A0H3ND28	A0A0H3ND28	3	3	3	tr|A0A0H3ND28|A0A0H3ND28_SALTS Hydrogenase-1 operon protein HyaE2 OS=Salmonella typhimurium (strain SL1344) GN=hyaE2 PE=4 SV=1	1	3	3	3	0	0	0	0	0	0	0	0	3	3	2	3	2	3	1	3	0	0	0	0	0	0	0	0	3	3	2	3	2	3	1	3	0	0	0	0	0	0	0	0
A0A0H3ND30	A0A0H3ND30	16	16	15	tr|A0A0H3ND30|A0A0H3ND30_SALTS Glucose-1-phosphate thymidylyltransferase OS=Salmonella typhimurium (strain SL1344) GN=rfbA PE=3 SV=1	1	16	16	15	1	0	0	0	0	0	1	0	14	15	15	12	13	16	11	15	1	0	0	0	0	0	1	0	14	15	15	12	13	16	11	15	1	0	0	0	0	0	1	0
A0A0H3ND32	A0A0H3ND32	4	4	4	tr|A0A0H3ND32|A0A0H3ND32_SALTS Uptake hydrogenase small subunit OS=Salmonella typhimurium (strain SL1344) GN=hyaA2 PE=4 SV=1	1	4	4	4	0	0	0	0	0	0	0	0	2	2	1	1	2	4	1	1	0	0	0	0	0	0	0	0	2	2	1	1	2	4	1	1	0	0	0	0	0	0	0	0
A0A0H3ND34	A0A0H3ND34	6	6	6	tr|A0A0H3ND34|A0A0H3ND34_SALTS Predicted bacteriophage protein OS=Salmonella typhimurium (strain SL1344) GN=SL1344_1967 PE=4 SV=1	1	6	6	6	0	0	0	0	0	0	0	0	5	4	6	5	4	5	4	5	0	0	0	0	0	0	0	0	5	4	6	5	4	5	4	5	0	0	0	0	0	0	0	0
A0A0H3ND36	A0A0H3ND36	3	3	3	tr|A0A0H3ND36|A0A0H3ND36_SALTS PhoPQ-activated protein OS=Salmonella typhimurium (strain SL1344) GN=pqaA PE=4 SV=1	1	3	3	3	0	0	0	0	0	0	0	0	2	3	2	1	2	2	0	2	0	0	0	0	0	0	0	0	2	3	2	1	2	2	0	2	0	0	0	0	0	0	0	0
A0A0H3ND37	A0A0H3ND37	3	3	3	tr|A0A0H3ND37|A0A0H3ND37_SALTS Hypothetical bacteriophage protein OS=Salmonella typhimurium (strain SL1344) GN=SL1344_1972 PE=4 SV=1	1	3	3	3	0	0	0	0	0	0	0	1	1	2	1	3	2	2	0	2	0	0	0	0	0	0	0	1	1	2	1	3	2	2	0	2	0	0	0	0	0	0	0	1
A0A0H3ND40	A0A0H3ND40	2	2	2	tr|A0A0H3ND40|A0A0H3ND40_SALTS Uncharacterized protein OS=Salmonella typhimurium (strain SL1344) GN=SL1344_1478 PE=4 SV=1	1	2	2	2	0	0	0	0	0	0	0	0	0	1	1	1	1	1	1	1	0	0	0	0	0	0	0	0	0	1	1	1	1	1	1	1	0	0	0	0	0	0	0	0
A0A0H3ND42	A0A0H3ND42	7	7	7	tr|A0A0H3ND42|A0A0H3ND42_SALTS Protein MtfA OS=Salmonella typhimurium (strain SL1344) GN=yeeI PE=3 SV=1	1	7	7	7	0	0	0	0	0	1	0	2	6	6	6	7	6	6	6	6	0	0	0	0	0	1	0	2	6	6	6	7	6	6	6	6	0	0	0	0	0	1	0	2
A0A0H3ND45	A0A0H3ND45	18	18	18	tr|A0A0H3ND45|A0A0H3ND45_SALTS Uncharacterized protein OS=Salmonella typhimurium (strain SL1344) GN=SL1344_1484 PE=4 SV=1	1	18	18	18	0	0	0	0	0	0	0	0	12	12	12	14	12	12	10	10	0	0	0	0	0	0	0	0	12	12	12	14	12	12	10	10	0	0	0	0	0	0	0	0
A0A0H3ND48	A0A0H3ND48	28	28	28	tr|A0A0H3ND48|A0A0H3ND48_SALTS Hypothetical hydrolase OS=Salmonella typhimurium (strain SL1344) GN=SL1344_1489 PE=4 SV=1	1	28	28	28	1	0	1	0	0	2	0	1	19	26	17	22	18	24	15	19	1	0	1	0	0	2	0	1	19	26	17	22	18	24	15	19	1	0	1	0	0	2	0	1
A0A0H3ND54	A0A0H3ND54	3	3	3	tr|A0A0H3ND54|A0A0H3ND54_SALTS Adenosylcobinamide-GDP ribazoletransferase OS=Salmonella typhimurium (strain SL1344) GN=cobS PE=3 SV=1	1	3	3	3	0	0	0	0	0	0	0	0	2	3	1	2	1	2	2	2	0	0	0	0	0	0	0	0	2	3	1	2	1	2	2	2	0	0	0	0	0	0	0	0
A0A0H3ND55	A0A0H3ND55	10	9	9	tr|A0A0H3ND55|A0A0H3ND55_SALTS Formate dehydrogenase, nitrate-inducible, iron-sulfur subunit (Formate dehydrogenase-n beta subunit) (Fdh-n beta subunit) (Anaerobic formate dehydrogenase iron-sulfur subunit) OS=Salmonella typhimurium (strain SL1344) GN=fdnH	1	10	9	9	0	0	0	0	0	0	0	0	4	5	3	5	5	6	3	4	0	0	0	0	0	0	0	0	4	5	3	5	4	6	3	4	0	0	0	0	0	0	0	0
A0A0H3ND56	A0A0H3ND56	15	15	15	tr|A0A0H3ND56|A0A0H3ND56_SALTS Hypothetical outer membrane assembly protein OS=Salmonella typhimurium (strain SL1344) GN=asmA PE=4 SV=1	1	15	15	15	0	0	0	0	0	0	0	1	10	11	10	11	12	11	5	9	0	0	0	0	0	0	0	1	10	11	10	11	12	11	5	9	0	0	0	0	0	0	0	1
A0A0H3ND57	A0A0H3ND57	1	1	1	tr|A0A0H3ND57|A0A0H3ND57_SALTS Methyl viologen resistance protein SmvA OS=Salmonella typhimurium (strain SL1344) GN=smvA PE=4 SV=1	1	1	1	1	0	0	0	0	0	0	0	0	0	0	0	0	0	0	0	1	0	0	0	0	0	0	0	0	0	0	0	0	0	0	0	1	0	0	0	0	0	0	0	0
A0A0H3ND59	A0A0H3ND59	5	5	5	tr|A0A0H3ND59|A0A0H3ND59_SALTS Uncharacterized protein OS=Salmonella typhimurium (strain SL1344) GN=yegD PE=4 SV=1	1	5	5	5	0	0	0	0	0	0	0	0	1	2	4	0	4	0	1	1	0	0	0	0	0	0	0	0	1	2	4	0	4	0	1	1	0	0	0	0	0	0	0	0
A0A0H3ND61	A0A0H3ND61	6	6	6	tr|A0A0H3ND61|A0A0H3ND61_SALTS Precorrin-3 C17-methyltransferase OS=Salmonella typhimurium (strain SL1344) GN=cbiH PE=4 SV=1	1	6	6	6	0	0	0	0	0	0	0	0	5	5	4	6	4	5	4	5	0	0	0	0	0	0	0	0	5	5	4	6	4	5	4	5	0	0	0	0	0	0	0	0
A0A0H3ND62	A0A0H3ND62	4	4	4	tr|A0A0H3ND62|A0A0H3ND62_SALTS Hypothetical two-component system sensor kinase OS=Salmonella typhimurium (strain SL1344) GN=baeS PE=4 SV=1	1	4	4	4	0	0	0	0	0	0	0	0	2	2	1	4	1	2	2	1	0	0	0	0	0	0	0	0	2	2	1	4	1	2	2	1	0	0	0	0	0	0	0	0
A0A0H3ND63	A0A0H3ND63	2	2	2	tr|A0A0H3ND63|A0A0H3ND63_SALTS L-asparagine permease OS=Salmonella typhimurium (strain SL1344) GN=ansP PE=4 SV=1	1	2	2	2	0	0	0	0	0	0	0	0	1	2	1	2	2	2	2	2	0	0	0	0	0	0	0	0	1	2	1	2	2	2	2	2	0	0	0	0	0	0	0	0
A0A0H3ND64	A0A0H3ND64	10	10	10	tr|A0A0H3ND64|A0A0H3ND64_SALTS Cobalt-precorrin-5B C(1)-methyltransferase OS=Salmonella typhimurium (strain SL1344) GN=cbiD PE=3 SV=1	1	10	10	10	0	0	0	0	0	0	0	0	6	6	6	7	5	6	3	5	0	0	0	0	0	0	0	0	6	6	6	7	5	6	3	5	0	0	0	0	0	0	0	0
A0A0H3ND65	A0A0H3ND65	13	13	13	tr|A0A0H3ND65|A0A0H3ND65_SALTS Hypothetical NADP-dependent oxidoreductase OS=Salmonella typhimurium (strain SL1344) GN=yncB PE=4 SV=1	1	13	13	13	0	0	0	0	0	0	0	0	13	13	12	12	13	13	12	12	0	0	0	0	0	0	0	0	13	13	12	12	13	13	12	12	0	0	0	0	0	0	0	0
A0A0H3ND66	A0A0H3ND66	17	17	17	tr|A0A0H3ND66|A0A0H3ND66_SALTS Hypothetical protease OS=Salmonella typhimurium (strain SL1344) GN=yegQ PE=4 SV=1	1	17	17	17	0	0	0	0	0	0	0	0	14	14	13	12	11	14	11	13	0	0	0	0	0	0	0	0	14	14	13	12	11	14	11	13	0	0	0	0	0	0	0	0
A0A0H3ND68	A0A0H3ND68	39	39	39	tr|A0A0H3ND68|A0A0H3ND68_SALTS Virulence protein OS=Salmonella typhimurium (strain SL1344) GN=srfB PE=4 SV=1	1	39	39	39	0	0	0	0	0	1	0	0	27	30	29	31	29	33	28	28	0	0	0	0	0	1	0	0	27	30	29	31	29	33	28	28	0	0	0	0	0	1	0	0
A0A0H3ND69	A0A0H3ND69	5	5	5	tr|A0A0H3ND69|A0A0H3ND69_SALTS Probable lipid kinase YegS OS=Salmonella typhimurium (strain SL1344) GN=yegS PE=3 SV=1	1	5	5	5	0	0	0	0	0	0	0	0	4	3	4	4	3	4	2	3	0	0	0	0	0	0	0	0	4	3	4	4	3	4	2	3	0	0	0	0	0	0	0	0
A0A0H3ND71	A0A0H3ND71	7	7	7	tr|A0A0H3ND71|A0A0H3ND71_SALTS Diol dehydratase small subunit OS=Salmonella typhimurium (strain SL1344) GN=pduE PE=4 SV=1	1	7	7	7	0	0	0	0	0	0	0	0	1	2	0	6	2	3	1	4	0	0	0	0	0	0	0	0	1	2	0	6	2	3	1	4	0	0	0	0	0	0	0	0
A0A0H3ND72	A0A0H3ND72	13	13	13	tr|A0A0H3ND72|A0A0H3ND72_SALTS D-alanyl-D-alanine dipeptidase OS=Salmonella typhimurium (strain SL1344) GN=pdgL PE=3 SV=1	1	13	13	13	0	0	0	0	0	0	0	1	11	11	11	12	10	10	11	12	0	0	0	0	0	0	0	1	11	11	11	12	10	10	11	12	0	0	0	0	0	0	0	1
A0A0H3ND74	A0A0H3ND74	7	7	7	tr|A0A0H3ND74|A0A0H3ND74_SALTS Hypothetical gntR-family transcriptional regulator OS=Salmonella typhimurium (strain SL1344) GN=yegW PE=4 SV=1	1	7	7	7	0	0	0	0	0	0	0	0	3	4	1	0	2	1	3	3	0	0	0	0	0	0	0	0	3	4	1	0	2	1	3	3	0	0	0	0	0	0	0	0
A0A0H3ND75	A0A0H3ND75	11	11	11	tr|A0A0H3ND75|A0A0H3ND75_SALTS Hypothetical peptidase OS=Salmonella typhimurium (strain SL1344) GN=ydcP PE=4 SV=1	1	11	11	11	0	0	0	0	0	0	1	0	8	6	9	6	6	7	7	7	0	0	0	0	0	0	1	0	8	6	9	6	6	7	7	7	0	0	0	0	0	0	1	0
A0A0H3ND82	A0A0H3ND82	34	34	34	tr|A0A0H3ND82|A0A0H3ND82_SALTS Methionine--tRNA ligase OS=Salmonella typhimurium (strain SL1344) GN=metG PE=3 SV=1	1	34	34	34	3	0	0	0	0	0	0	1	26	29	29	30	29	24	27	28	3	0	0	0	0	0	0	1	26	29	29	30	29	24	27	28	3	0	0	0	0	0	0	1
A0A0H3ND83	A0A0H3ND83	1	1	1	tr|A0A0H3ND83|A0A0H3ND83_SALTS Aminoglycoside N(6)-acetyltransferase type 1 OS=Salmonella typhimurium (strain SL1344) GN=aac PE=4 SV=1	1	1	1	1	0	0	0	0	0	0	0	0	1	0	1	1	0	0	0	1	0	0	0	0	0	0	0	0	1	0	1	1	0	0	0	1	0	0	0	0	0	0	0	0
A0A0H3ND86	A0A0H3ND86	4	4	4	tr|A0A0H3ND86|A0A0H3ND86_SALTS Hypothetical two-component system sensor kinase OS=Salmonella typhimurium (strain SL1344) GN=yehU PE=4 SV=1	1	4	4	4	0	0	0	0	0	0	0	0	0	3	1	1	0	0	1	0	0	0	0	0	0	0	0	0	0	3	1	1	0	0	1	0	0	0	0	0	0	0	0	0
A0A0H3ND87	A0A0H3ND87	16	16	16	tr|A0A0H3ND87|A0A0H3ND87_SALTS Uncharacterized protein OS=Salmonella typhimurium (strain SL1344) GN=SL1344_1554 PE=4 SV=1	1	16	16	16	0	0	0	0	0	1	0	0	11	12	12	13	9	12	11	13	0	0	0	0	0	1	0	0	11	12	12	13	9	12	11	13	0	0	0	0	0	1	0	0
A0A0H3ND89	A0A0H3ND89	22	22	22	tr|A0A0H3ND89|A0A0H3ND89_SALTS Exodeoxyribonuclease I OS=Salmonella typhimurium (strain SL1344) GN=sbcB PE=4 SV=1	1	22	22	22	1	0	0	0	0	0	0	0	15	18	15	14	16	17	13	14	1	0	0	0	0	0	0	0	15	18	15	14	16	17	13	14	1	0	0	0	0	0	0	0
A0A0H3ND91	A0A0H3ND91	2	2	2	tr|A0A0H3ND91|A0A0H3ND91_SALTS Type III secretion system effector protein OS=Salmonella typhimurium (strain SL1344) GN=steB PE=4 SV=1	1	2	2	2	0	0	0	0	0	0	0	0	2	2	1	2	2	2	0	2	0	0	0	0	0	0	0	0	2	2	1	2	2	2	0	2	0	0	0	0	0	0	0	0
A0A0H3ND92	A0A0H3ND92	12	12	12	tr|A0A0H3ND92|A0A0H3ND92_SALTS Hypothetical periplasmic protein OS=Salmonella typhimurium (strain SL1344) GN=yehZ PE=4 SV=1	1	12	12	12	0	2	0	0	0	2	0	4	8	9	6	9	8	9	5	9	0	2	0	0	0	2	0	4	8	9	6	9	8	9	5	9	0	2	0	0	0	2	0	4
A0A0H3ND93	A0A0H3ND93	11	11	11	tr|A0A0H3ND93|A0A0H3ND93_SALTS Histidinol dehydrogenase OS=Salmonella typhimurium (strain SL1344) GN=hisD PE=3 SV=1	1	11	11	11	0	0	0	0	0	0	0	0	8	9	8	7	6	9	7	7	0	0	0	0	0	0	0	0	8	9	8	7	6	9	7	7	0	0	0	0	0	0	0	0
A0A0H3ND95	A0A0H3ND95	5	5	5	tr|A0A0H3ND95|A0A0H3ND95_SALTS Probable secreted protein (SPI-6 associated) OS=Salmonella typhimurium (strain SL1344) GN=sciZ PE=1 SV=1	1	5	5	5	0	0	0	0	0	0	0	0	4	5	5	4	5	5	2	4	0	0	0	0	0	0	0	0	4	5	5	4	5	5	2	4	0	0	0	0	0	0	0	0
A0A0H3ND97	A0A0H3ND97	1	1	1	tr|A0A0H3ND97|A0A0H3ND97_SALTS Hypothetical membrane protein OS=Salmonella typhimurium (strain SL1344) GN=yohD PE=4 SV=1	1	1	1	1	0	0	0	0	0	0	0	0	0	0	0	0	1	0	0	0	0	0	0	0	0	0	0	0	0	0	0	0	1	0	0	0	0	0	0	0	0	0	0	0
A0A0H3ND98	A0A0H3ND98	10	10	10	tr|A0A0H3ND98|A0A0H3ND98_SALTS Imidazole glycerol phosphate synthase subunit HisF OS=Salmonella typhimurium (strain SL1344) GN=hisF PE=3 SV=1	1	10	10	10	0	1	0	0	0	0	0	0	9	8	9	8	9	9	8	8	0	1	0	0	0	0	0	0	9	8	9	8	9	9	8	8	0	1	0	0	0	0	0	0
A0A0H3NDA0	A0A0H3NDA0	2	2	2	tr|A0A0H3NDA0|A0A0H3NDA0_SALTS Cytochrome b561 (Cytochrome b-561) OS=Salmonella typhimurium (strain SL1344) GN=cybB PE=4 SV=1	1	2	2	2	0	0	0	0	0	0	0	0	1	1	1	1	1	2	0	1	0	0	0	0	0	0	0	0	1	1	1	1	1	2	0	1	0	0	0	0	0	0	0	0
A0A0H3NDA3	A0A0H3NDA3	13	13	13	tr|A0A0H3NDA3|A0A0H3NDA3_SALTS Undecaprenyl-phosphate galactosephosphotransferase OS=Salmonella typhimurium (strain SL1344) GN=rfbP PE=4 SV=1	1	13	13	13	0	0	0	0	0	0	0	0	12	8	12	9	8	11	10	9	0	0	0	0	0	0	0	0	12	8	12	9	8	11	10	9	0	0	0	0	0	0	0	0
A0A0H3NDA5	A0A0H3NDA5	28	28	28	tr|A0A0H3NDA5|A0A0H3NDA5_SALTS Esterase FrsA OS=Salmonella typhimurium (strain SL1344) GN=frsA PE=3 SV=1	1	28	28	28	3	1	0	1	1	1	1	0	21	19	22	23	22	21	23	21	3	1	0	1	1	1	1	0	21	19	22	23	22	21	23	21	3	1	0	1	1	1	1	0
A0A0H3NDA8	A0A0H3NDA8	10	10	10	tr|A0A0H3NDA8|A0A0H3NDA8_SALTS Glycosyltransferase OS=Salmonella typhimurium (strain SL1344) GN=rfbV PE=4 SV=1	1	10	10	10	0	0	0	0	0	1	0	0	8	8	7	4	7	8	7	6	0	0	0	0	0	1	0	0	8	8	7	4	7	8	7	6	0	0	0	0	0	1	0	0
A0A0H3NDB1	A0A0H3NDB1	14	14	14	tr|A0A0H3NDB1|A0A0H3NDB1_SALTS tRNA 2-thiocytidine biosynthesis protein TtcA OS=Salmonella typhimurium (strain SL1344) GN=ydaO PE=3 SV=1	1	14	14	14	0	0	0	0	0	0	0	0	9	10	10	7	10	8	9	5	0	0	0	0	0	0	0	0	9	10	10	7	10	8	9	5	0	0	0	0	0	0	0	0
A0A0H3NDB2	A0A0H3NDB2	14	14	14	tr|A0A0H3NDB2|A0A0H3NDB2_SALTS Glucose-1-phosphate cytidylyltransferase OS=Salmonella typhimurium (strain SL1344) GN=rfbF PE=4 SV=1	1	14	14	14	2	0	0	0	0	1	0	2	12	10	9	10	11	12	11	11	2	0	0	0	0	1	0	2	12	10	9	10	11	12	11	11	2	0	0	0	0	1	0	2
A0A0H3NDB3	A0A0H3NDB3	13	13	13	tr|A0A0H3NDB3|A0A0H3NDB3_SALTS Hypothetical oxidoreductase OS=Salmonella typhimurium (strain SL1344) GN=SL1344_2163 PE=4 SV=1	1	13	13	13	0	0	0	0	0	0	0	0	9	9	9	10	8	12	8	12	0	0	0	0	0	0	0	0	9	9	9	10	8	12	8	12	0	0	0	0	0	0	0	0
A0A0H3NDB4	A0A0H3NDB4	3	3	3	tr|A0A0H3NDB4|A0A0H3NDB4_SALTS Methylated-DNA--protein-cysteine methyltransferase OS=Salmonella typhimurium (strain SL1344) GN=ogt PE=3 SV=1	1	3	3	3	1	0	0	0	0	0	0	0	0	1	1	1	0	0	1	0	1	0	0	0	0	0	0	0	0	1	1	1	0	0	1	0	1	0	0	0	0	0	0	0
A0A0H3NDB6	A0A0H3NDB6	3	3	3	tr|A0A0H3NDB6|A0A0H3NDB6_SALTS Conserved hypothetical DNA-binding protein OS=Salmonella typhimurium (strain SL1344) GN=SL1344_1595 PE=4 SV=1	1	3	3	3	0	0	0	1	0	0	0	0	3	2	3	3	3	2	2	3	0	0	0	1	0	0	0	0	3	2	3	3	3	2	2	3	0	0	0	1	0	0	0	0
A0A0H3NDB7	A0A0H3NDB7	5	5	5	tr|A0A0H3NDB7|A0A0H3NDB7_SALTS Mgl repressor and galactose ultrainduction factor OS=Salmonella typhimurium (strain SL1344) GN=galS PE=4 SV=1	1	5	5	5	0	0	0	0	0	0	0	0	3	2	5	3	2	4	2	3	0	0	0	0	0	0	0	0	3	2	5	3	2	4	2	3	0	0	0	0	0	0	0	0
A0A0H3NDB8	A0A0H3NDB8	22	22	21	tr|A0A0H3NDB8|A0A0H3NDB8_SALTS dTDP-glucose 4,6-dehydratase OS=Salmonella typhimurium (strain SL1344) GN=rfbB PE=3 SV=1	1	22	22	21	0	0	0	0	0	0	0	0	22	16	20	16	16	18	16	17	0	0	0	0	0	0	0	0	22	16	20	16	16	18	16	17	0	0	0	0	0	0	0	0
A0A0H3NDC3	A0A0H3NDC3	13	13	13	tr|A0A0H3NDC3|A0A0H3NDC3_SALTS Hypothetical oxidoreductase OS=Salmonella typhimurium (strain SL1344) GN=SL1344_1606 PE=4 SV=1	1	13	13	13	0	0	0	0	0	0	0	0	9	10	10	4	7	7	7	6	0	0	0	0	0	0	0	0	9	10	10	4	7	7	7	6	0	0	0	0	0	0	0	0
A0A0H3NDC4	A0A0H3NDC4	9	9	9	tr|A0A0H3NDC4|A0A0H3NDC4_SALTS Hypothetical transcriptional regulator OS=Salmonella typhimurium (strain SL1344) GN=yeiE PE=4 SV=1	1	9	9	9	0	0	0	0	0	1	0	0	6	6	5	8	5	7	5	7	0	0	0	0	0	1	0	0	6	6	5	8	5	7	5	7	0	0	0	0	0	1	0	0
A0A0H3NDC5	A0A0H3NDC5	1	1	1	tr|A0A0H3NDC5|A0A0H3NDC5_SALTS Possible transmembrane regulator OS=Salmonella typhimurium (strain SL1344) GN=SL1344_0336 PE=4 SV=1	1	1	1	1	0	0	0	0	0	0	0	0	1	0	0	0	0	0	0	0	0	0	0	0	0	0	0	0	1	0	0	0	0	0	0	0	0	0	0	0	0	0	0	0
A0A0H3NDC6	A0A0H3NDC6	6	6	6	tr|A0A0H3NDC6|A0A0H3NDC6_SALTS Hypothetical mandelate racemase / muconate lactonizing enzyme family protein OS=Salmonella typhimurium (strain SL1344) GN=ycjG PE=4 SV=1	1	6	6	6	0	0	0	0	0	0	0	0	6	5	5	6	5	4	3	6	0	0	0	0	0	0	0	0	6	5	5	6	5	4	3	6	0	0	0	0	0	0	0	0
A0A0H3NDC8	A0A0H3NDC8	17	17	17	tr|A0A0H3NDC8|A0A0H3NDC8_SALTS Pts system, fructose-specific IIA/FPR component OS=Salmonella typhimurium (strain SL1344) GN=fruB PE=4 SV=1	1	17	17	17	0	0	0	0	0	0	0	0	16	14	14	12	17	16	13	14	0	0	0	0	0	0	0	0	16	14	14	12	17	16	13	14	0	0	0	0	0	0	0	0
A0A0H3NDC9	A0A0H3NDC9	2	2	2	tr|A0A0H3NDC9|A0A0H3NDC9_SALTS Bacteriophage shock protein E OS=Salmonella typhimurium (strain SL1344) GN=pspE PE=4 SV=1	1	2	2	2	0	0	0	0	0	0	0	0	0	0	1	2	0	1	0	1	0	0	0	0	0	0	0	0	0	0	1	2	0	1	0	1	0	0	0	0	0	0	0	0
A0A0H3NDD3	A0A0H3NDD3	8	8	8	tr|A0A0H3NDD3|A0A0H3NDD3_SALTS Elongation factor P-like protein OS=Salmonella typhimurium (strain SL1344) GN=yeiP PE=3 SV=1	1	8	8	8	0	0	0	0	0	0	0	0	6	6	6	6	6	7	5	7	0	0	0	0	0	0	0	0	6	6	6	6	6	7	5	7	0	0	0	0	0	0	0	0
A0A0H3NDD4	A0A0H3NDD4	13	13	13	tr|A0A0H3NDD4|A0A0H3NDD4_SALTS Psp operon transcriptional activator PspF OS=Salmonella typhimurium (strain SL1344) GN=pspF PE=4 SV=1	1	13	13	13	0	0	0	0	0	0	0	0	11	9	9	8	5	7	10	9	0	0	0	0	0	0	0	0	11	9	9	8	5	7	10	9	0	0	0	0	0	0	0	0
A0A0H3NDD6	A0A0H3NDD6	13	13	13	tr|A0A0H3NDD6|A0A0H3NDD6_SALTS Hypothetical transport system periplasmic binding protein OS=Salmonella typhimurium (strain SL1344) GN=yejA PE=4 SV=1	1	13	13	13	0	0	0	0	0	0	0	0	8	8	7	10	8	7	8	7	0	0	0	0	0	0	0	0	8	8	7	10	8	7	8	7	0	0	0	0	0	0	0	0
A0A0H3NDD7	A0A0H3NDD7	8	8	8	tr|A0A0H3NDD7|A0A0H3NDD7_SALTS Peptide transport system ATP-binding protein SapF OS=Salmonella typhimurium (strain SL1344) GN=sapF PE=4 SV=1	1	8	8	8	0	0	0	0	0	0	0	0	6	5	3	5	5	6	4	6	0	0	0	0	0	0	0	0	6	5	3	5	5	6	4	6	0	0	0	0	0	0	0	0
A0A0H3NDE0	A0A0H3NDE0	1	1	1	tr|A0A0H3NDE0|A0A0H3NDE0_SALTS Hypothetical metabolite transport protein OS=Salmonella typhimurium (strain SL1344) GN=SL1344_0351 PE=4 SV=1	1	1	1	1	0	0	0	0	0	0	0	0	0	1	1	0	0	1	0	0	0	0	0	0	0	0	0	0	0	1	1	0	0	1	0	0	0	0	0	0	0	0	0	0
A0A0H3NDE1	A0A0H3NDE1	2	2	2	tr|A0A0H3NDE1|A0A0H3NDE1_SALTS Bicyclomycin resistance protein OS=Salmonella typhimurium (strain SL1344) GN=bcr PE=4 SV=1	1	2	2	2	0	0	0	0	0	0	0	0	1	2	1	2	2	2	1	2	0	0	0	0	0	0	0	0	1	2	1	2	2	2	1	2	0	0	0	0	0	0	0	0
A0A0H3NDE2	A0A0H3NDE2	15	15	15	tr|A0A0H3NDE2|A0A0H3NDE2_SALTS Enoyl-[acyl-carrier-protein] reductase [NADH] OS=Salmonella typhimurium (strain SL1344) GN=fabI PE=3 SV=1	1	15	15	15	3	1	0	1	0	1	0	1	15	15	15	14	14	15	15	15	3	1	0	1	0	1	0	1	15	15	15	14	14	15	15	15	3	1	0	1	0	1	0	1
A0A0H3NDE3	A0A0H3NDE3	10	10	10	tr|A0A0H3NDE3|A0A0H3NDE3_SALTS Uridine kinase OS=Salmonella typhimurium (strain SL1344) GN=udk PE=3 SV=1	1	10	10	10	1	0	0	0	0	0	0	0	7	5	5	6	8	6	6	9	1	0	0	0	0	0	0	0	7	5	5	6	8	6	6	9	1	0	0	0	0	0	0	0
A0A0H3NDE7	A0A0H3NDE7	13	13	13	tr|A0A0H3NDE7|A0A0H3NDE7_SALTS Nucleoid-associated protein YejK OS=Salmonella typhimurium (strain SL1344) GN=yejK PE=3 SV=1	1	13	13	13	0	0	0	0	0	0	0	0	11	11	11	11	10	9	12	9	0	0	0	0	0	0	0	0	11	11	11	11	10	9	12	9	0	0	0	0	0	0	0	0
A0A0H3NDE9	A0A0H3NDE9	13	13	13	tr|A0A0H3NDE9|A0A0H3NDE9_SALTS Hypothetical regulatory protein OS=Salmonella typhimurium (strain SL1344) GN=yciT PE=4 SV=1	1	13	13	13	0	0	0	0	0	0	0	1	10	11	11	12	11	12	9	13	0	0	0	0	0	0	0	1	10	11	11	12	11	12	9	13	0	0	0	0	0	0	0	1
A0A0H3NDF0	A0A0H3NDF0	3	3	3	tr|A0A0H3NDF0|A0A0H3NDF0_SALTS Propionate catabolism operon regulatory protein OS=Salmonella typhimurium (strain SL1344) GN=prpR PE=4 SV=1	1	3	3	3	0	0	0	0	0	0	0	0	3	2	2	3	1	2	2	2	0	0	0	0	0	0	0	0	3	2	2	3	1	2	2	2	0	0	0	0	0	0	0	0
A0A0H3NDF2	A0A0H3NDF2	14	14	14	tr|A0A0H3NDF2|A0A0H3NDF2_SALTS Hypothetical lipopolysaccharide modification acyltransferase OS=Salmonella typhimurium (strain SL1344) GN=oafA PE=4 SV=1	1	14	14	14	0	0	0	1	0	0	0	0	12	12	11	13	12	11	11	12	0	0	0	1	0	0	0	0	12	12	11	13	12	11	11	12	0	0	0	1	0	0	0	0
A0A0H3NDF4	A0A0H3NDF4	2	2	2	tr|A0A0H3NDF4|A0A0H3NDF4_SALTS Lipopolysaccharide assembly protein A OS=Salmonella typhimurium (strain SL1344) GN=yciS PE=3 SV=1	1	2	2	2	0	1	0	0	0	0	0	1	2	2	2	2	2	2	2	2	0	1	0	0	0	0	0	1	2	2	2	2	2	2	2	2	0	1	0	0	0	0	0	1
A0A0H3NDF6	A0A0H3NDF6	19	19	19	tr|A0A0H3NDF6|A0A0H3NDF6_SALTS Delta-aminolevulinic acid dehydratase OS=Salmonella typhimurium (strain SL1344) GN=hemB PE=3 SV=1	1	19	19	19	1	0	0	1	1	0	0	0	11	13	14	14	14	13	15	16	1	0	0	1	1	0	0	0	11	13	14	14	14	13	15	16	1	0	0	1	1	0	0	0
A0A0H3NDF9	A0A0H3NDF9	3	3	3	tr|A0A0H3NDF9|A0A0H3NDF9_SALTS Hypothetical lipoprotein OS=Salmonella typhimurium (strain SL1344) GN=yaiW PE=4 SV=1	1	3	3	3	0	1	0	0	0	0	0	0	1	1	2	1	1	1	0	1	0	1	0	0	0	0	0	0	1	1	2	1	1	1	0	1	0	1	0	0	0	0	0	0
A0A0H3NDG3	A0A0H3NDG3	42	42	42	tr|A0A0H3NDG3|A0A0H3NDG3_SALTS DNA topoisomerase 1 OS=Salmonella typhimurium (strain SL1344) GN=topA PE=3 SV=1	1	42	42	42	3	0	1	0	0	1	0	3	31	30	28	29	32	30	32	30	3	0	1	0	0	1	0	3	31	30	28	29	32	30	32	30	3	0	1	0	0	1	0	3
A0A0H3NDG4	A0A0H3NDG4	2	2	2	tr|A0A0H3NDG4|A0A0H3NDG4_SALTS Hypothetical fimbrial subunit protein OS=Salmonella typhimurium (strain SL1344) GN=stcA PE=4 SV=1	1	2	2	2	0	0	0	0	0	0	0	0	0	0	1	1	1	0	0	0	0	0	0	0	0	0	0	0	0	0	1	1	1	0	0	0	0	0	0	0	0	0	0	0
A0A0H3NHM3;A0A0H3NDG6	A0A0H3NHM3;A0A0H3NDG6	5;5	5;5	5;5	tr|A0A0H3NHM3|A0A0H3NHM3_SALTS Cytochrome c-type biogenesis protein CcmE OS=Salmonella typhimurium (strain SL1344) GN=ccmE1 PE=3 SV=1;tr|A0A0H3NDG6|A0A0H3NDG6_SALTS Cytochrome c-type biogenesis protein CcmE OS=Salmonella typhimurium (strain SL1344) GN=ccmE	2	5	5	5	0	0	0	0	0	0	0	2	4	3	3	3	4	4	3	3	0	0	0	0	0	0	0	2	4	3	3	3	4	4	3	3	0	0	0	0	0	0	0	2
A0A0H3NDG8	A0A0H3NDG8	5	5	5	tr|A0A0H3NDG8|A0A0H3NDG8_SALTS UPF0178 protein YaiI OS=Salmonella typhimurium (strain SL1344) GN=yaiI PE=3 SV=1	1	5	5	5	0	0	0	0	0	0	0	0	3	3	4	2	2	2	1	3	0	0	0	0	0	0	0	0	3	3	4	2	2	2	1	3	0	0	0	0	0	0	0	0
A0A0H3NDH0	A0A0H3NDH0	15	15	15	tr|A0A0H3NDH0|A0A0H3NDH0_SALTS Pseudouridine synthase OS=Salmonella typhimurium (strain SL1344) GN=yciL PE=3 SV=1	1	15	15	15	1	0	0	0	0	0	0	0	12	12	12	11	11	11	9	10	1	0	0	0	0	0	0	0	12	12	12	11	11	11	9	10	1	0	0	0	0	0	0	0
A0A0H3NDH2	A0A0H3NDH2	15	15	15	tr|A0A0H3NDH2|A0A0H3NDH2_SALTS Recombination-associated protein RdgC OS=Salmonella typhimurium (strain SL1344) GN=rdgC PE=3 SV=1	1	15	15	15	1	0	0	0	0	0	0	1	14	14	14	13	14	13	12	13	1	0	0	0	0	0	0	1	14	14	14	13	14	13	12	13	1	0	0	0	0	0	0	1
A0A0H3NDH4	A0A0H3NDH4	36	36	36	tr|A0A0H3NDH4|A0A0H3NDH4_SALTS D-lactate dehydrogenase OS=Salmonella typhimurium (strain SL1344) GN=dld PE=4 SV=1	1	36	36	36	2	0	0	1	1	0	0	0	27	28	26	26	26	31	25	28	2	0	0	1	1	0	0	0	27	28	26	26	26	31	25	28	2	0	0	1	1	0	0	0
A0A0H3NDH6	A0A0H3NDH6	9	9	9	tr|A0A0H3NDH6|A0A0H3NDH6_SALTS Phosphate regulon transcriptional regulatory protein PhoB OS=Salmonella typhimurium (strain SL1344) GN=phoB PE=4 SV=1	1	9	9	9	0	0	0	0	0	0	0	0	7	9	4	5	6	7	4	8	0	0	0	0	0	0	0	0	7	9	4	5	6	7	4	8	0	0	0	0	0	0	0	0
A0A0H3NDH7	A0A0H3NDH7	4	4	4	tr|A0A0H3NDH7|A0A0H3NDH7_SALTS Multifunctional fusion protein OS=Salmonella typhimurium (strain SL1344) GN=trpC PE=3 SV=1	1	4	4	4	0	0	0	0	0	1	0	0	1	3	2	1	3	2	2	2	0	0	0	0	0	1	0	0	1	3	2	1	3	2	2	2	0	0	0	0	0	1	0	0
A0A0H3NDH8	A0A0H3NDH8	2	2	2	tr|A0A0H3NDH8|A0A0H3NDH8_SALTS Hypothetical lipoprotein OS=Salmonella typhimurium (strain SL1344) GN=yohG PE=3 SV=1	1	2	2	2	0	0	0	0	0	0	0	0	0	1	0	0	0	0	0	1	0	0	0	0	0	0	0	0	0	1	0	0	0	0	0	1	0	0	0	0	0	0	0	0
A0A0H3NDI1	A0A0H3NDI1	16	16	16	tr|A0A0H3NDI1|A0A0H3NDI1_SALTS Alkyl hydroperoxide reductase OS=Salmonella typhimurium (strain SL1344) GN=tsaA PE=4 SV=1	1	16	16	16	8	5	2	8	8	8	6	7	14	14	12	14	14	16	12	16	8	5	2	8	8	8	6	7	14	14	12	14	14	16	12	16	8	5	2	8	8	8	6	7
A0A0H3NDI2	A0A0H3NDI2	10	10	10	tr|A0A0H3NDI2|A0A0H3NDI2_SALTS Uncharacterized protein OS=Salmonella typhimurium (strain SL1344) GN=yciE PE=4 SV=1	1	10	10	10	0	0	0	0	1	0	0	0	7	10	7	8	6	8	5	8	0	0	0	0	1	0	0	0	7	10	7	8	6	8	5	8	0	0	0	0	1	0	0	0
A0A0H3NDI3	A0A0H3NDI3	6	6	6	tr|A0A0H3NDI3|A0A0H3NDI3_SALTS Hypothetical gentisate 1,2-dioxygenase OS=Salmonella typhimurium (strain SL1344) GN=SL1344_2155 PE=4 SV=1	1	6	6	6	0	1	0	0	0	0	1	0	2	4	2	3	2	2	3	3	0	1	0	0	0	0	1	0	2	4	2	3	2	2	3	3	0	1	0	0	0	0	1	0
A0A0H3NDI5	A0A0H3NDI5	14	14	14	tr|A0A0H3NDI5|A0A0H3NDI5_SALTS FAD:protein FMN transferase OS=Salmonella typhimurium (strain SL1344) GN=apbE PE=3 SV=1	1	14	14	14	0	0	0	0	0	0	0	0	8	6	9	8	7	7	10	8	0	0	0	0	0	0	0	0	8	6	9	8	7	7	10	8	0	0	0	0	0	0	0	0
A0A0H3NDI6	A0A0H3NDI6	1	1	1	tr|A0A0H3NDI6|A0A0H3NDI6_SALTS Probable intracellular septation protein A OS=Salmonella typhimurium (strain SL1344) GN=ispZ PE=3 SV=1	1	1	1	1	0	0	0	0	0	0	0	0	1	1	1	1	1	1	1	1	0	0	0	0	0	0	0	0	1	1	1	1	1	1	1	1	0	0	0	0	0	0	0	0
A0A0H3NDI7	A0A0H3NDI7	10	10	10	tr|A0A0H3NDI7|A0A0H3NDI7_SALTS Cytidine deaminase OS=Salmonella typhimurium (strain SL1344) GN=cdd PE=3 SV=1	1	10	10	10	0	0	0	0	0	0	0	1	8	9	8	10	8	10	8	9	0	0	0	0	0	0	0	1	8	9	8	10	8	10	8	9	0	0	0	0	0	0	0	1
A0A0H3NDI9	A0A0H3NDI9	1	1	1	tr|A0A0H3NDI9|A0A0H3NDI9_SALTS UPF0263 protein YciU OS=Salmonella typhimurium (strain SL1344) GN=yciU PE=3 SV=1	1	1	1	1	0	0	0	0	0	0	0	0	0	1	0	1	1	1	0	1	0	0	0	0	0	0	0	0	0	1	0	1	1	1	0	1	0	0	0	0	0	0	0	0
A0A0H3NDJ0	A0A0H3NDJ0	2	2	2	tr|A0A0H3NDJ0|A0A0H3NDJ0_SALTS Galactoside transport system permease protein MglC OS=Salmonella typhimurium (strain SL1344) GN=mglC PE=3 SV=1	1	2	2	2	0	0	0	0	0	0	0	0	2	2	2	2	1	2	2	2	0	0	0	0	0	0	0	0	2	2	2	2	1	2	2	2	0	0	0	0	0	0	0	0
A0A0H3NDJ2	A0A0H3NDJ2	43	43	42	tr|A0A0H3NDJ2|A0A0H3NDJ2_SALTS DNA gyrase subunit A OS=Salmonella typhimurium (strain SL1344) GN=gyrA PE=3 SV=1	1	43	43	42	7	1	0	2	5	4	1	3	36	34	36	34	38	38	35	31	7	1	0	2	5	4	1	3	36	34	36	34	38	38	35	31	7	1	0	2	5	4	1	2
A0A0H3NDJ3	A0A0H3NDJ3	5	5	5	tr|A0A0H3NDJ3|A0A0H3NDJ3_SALTS Oligopeptide transport system permease protein (OppB) OS=Salmonella typhimurium (strain SL1344) GN=oppB PE=3 SV=1	1	5	5	5	0	0	0	0	0	0	0	0	4	4	5	5	4	4	5	5	0	0	0	0	0	0	0	0	4	4	5	5	4	4	5	5	0	0	0	0	0	0	0	0
A0A0H3NDJ4	A0A0H3NDJ4	10	10	10	tr|A0A0H3NDJ4|A0A0H3NDJ4_SALTS GTP cyclohydrolase 1 OS=Salmonella typhimurium (strain SL1344) GN=folE PE=3 SV=1	1	10	10	10	0	0	0	0	0	0	0	0	8	5	5	6	5	7	6	7	0	0	0	0	0	0	0	0	8	5	5	6	5	7	6	7	0	0	0	0	0	0	0	0
A0A0H3NDJ5	A0A0H3NDJ5	9	9	9	tr|A0A0H3NDJ5|A0A0H3NDJ5_SALTS Thymidine kinase OS=Salmonella typhimurium (strain SL1344) GN=tdk PE=3 SV=1	1	9	9	9	0	0	0	0	0	0	0	0	8	8	7	8	9	9	5	7	0	0	0	0	0	0	0	0	8	8	7	8	9	9	5	7	0	0	0	0	0	0	0	0
A0A0H3NDJ8	A0A0H3NDJ8	4	4	4	tr|A0A0H3NDJ8|A0A0H3NDJ8_SALTS UPF0225 protein YchJ OS=Salmonella typhimurium (strain SL1344) GN=ychJ PE=3 SV=1	1	4	4	4	0	0	0	0	0	0	0	0	1	2	2	2	2	1	0	1	0	0	0	0	0	0	0	0	1	2	2	2	2	1	0	1	0	0	0	0	0	0	0	0
A0A0H3NDK0	A0A0H3NDK0	6	6	6	tr|A0A0H3NDK0|A0A0H3NDK0_SALTS Probable endonuclease 4 OS=Salmonella typhimurium (strain SL1344) GN=nfo PE=3 SV=1	1	6	6	6	0	0	0	1	0	0	0	0	4	4	4	3	5	4	3	4	0	0	0	1	0	0	0	0	4	4	4	3	5	4	3	4	0	0	0	1	0	0	0	0
A0A0H3NDK1	A0A0H3NDK1	16	16	12	tr|A0A0H3NDK1|A0A0H3NDK1_SALTS Respiratory nitrate reductase 1 beta chain OS=Salmonella typhimurium (strain SL1344) GN=narH PE=4 SV=1	1	16	16	12	0	0	0	0	0	0	0	0	12	9	11	9	11	12	10	10	0	0	0	0	0	0	0	0	12	9	11	9	11	12	10	10	0	0	0	0	0	0	0	0
A0A0H3NDK2	A0A0H3NDK2	43	43	43	tr|A0A0H3NDK2|A0A0H3NDK2_SALTS Ribonucleoside-diphosphate reductase OS=Salmonella typhimurium (strain SL1344) GN=nrdA PE=3 SV=1	1	43	43	43	14	3	0	2	3	5	0	4	39	41	40	39	39	39	37	39	14	3	0	2	3	5	0	4	39	41	40	39	39	39	37	39	14	3	0	2	3	5	0	4
A0A0H3NDK6	A0A0H3NDK6	31	31	31	tr|A0A0H3NDK6|A0A0H3NDK6_SALTS Protein translocase subunit SecD OS=Salmonella typhimurium (strain SL1344) GN=secD PE=3 SV=1	1	31	31	31	2	1	0	0	0	2	0	0	27	28	29	28	29	31	29	25	2	1	0	0	0	2	0	0	27	28	29	28	29	31	29	25	2	1	0	0	0	2	0	0
A0A0H3NDK7	A0A0H3NDK7	4	4	4	tr|A0A0H3NDK7|A0A0H3NDK7_SALTS Lipid A 1-diphosphate synthase OS=Salmonella typhimurium (strain SL1344) GN=yeiU PE=3 SV=1	1	4	4	4	0	0	0	0	0	0	0	0	4	4	4	4	4	4	4	3	0	0	0	0	0	0	0	0	4	4	4	4	4	4	4	3	0	0	0	0	0	0	0	0
A0A0H3NDK8	A0A0H3NDK8	6	6	6	tr|A0A0H3NDK8|A0A0H3NDK8_SALTS Hypothetical regulator OS=Salmonella typhimurium (strain SL1344) GN=ychA PE=4 SV=1	1	6	6	6	0	0	0	0	0	0	0	0	4	3	5	4	3	3	5	2	0	0	0	0	0	0	0	0	4	3	5	4	3	3	5	2	0	0	0	0	0	0	0	0
A0A0H3NDK9	A0A0H3NDK9	13	13	13	tr|A0A0H3NDK9|A0A0H3NDK9_SALTS Nucleoside-specific channel-forming protein tsx OS=Salmonella typhimurium (strain SL1344) GN=tsx PE=4 SV=1	1	13	13	13	5	3	0	5	3	4	2	5	11	12	10	11	12	12	10	12	5	3	0	5	3	4	2	5	11	12	10	11	12	12	10	12	5	3	0	5	3	4	2	5
A0A0H3NDL0	A0A0H3NDL0	1	1	1	tr|A0A0H3NDL0|A0A0H3NDL0_SALTS Hypothetical binding-protein-dependent transporter OS=Salmonella typhimurium (strain SL1344) GN=yejE PE=3 SV=1	1	1	1	1	0	0	0	0	0	0	0	0	0	0	0	1	0	0	0	1	0	0	0	0	0	0	0	0	0	0	0	1	0	0	0	1	0	0	0	0	0	0	0	0
A0A0H3NDL1	A0A0H3NDL1	26	26	26	tr|A0A0H3NDL1|A0A0H3NDL1_SALTS Glycerophosphoryl diester phosphodiesterase periplasmic OS=Salmonella typhimurium (strain SL1344) GN=glpQ PE=4 SV=1	1	26	26	26	13	7	3	16	12	13	8	12	26	24	25	24	25	22	23	25	13	7	3	16	12	13	8	12	26	24	25	24	25	22	23	25	13	7	3	16	12	13	8	12
A0A0H3NDL2	A0A0H3NDL2	9	9	9	tr|A0A0H3NDL2|A0A0H3NDL2_SALTS N utilization substance protein B homolog OS=Salmonella typhimurium (strain SL1344) GN=nusB PE=3 SV=1	1	9	9	9	0	0	0	0	0	0	0	0	5	5	6	7	6	5	6	7	0	0	0	0	0	0	0	0	5	5	6	7	6	5	6	7	0	0	0	0	0	0	0	0
A0A0H3NDL3	A0A0H3NDL3	12	12	12	tr|A0A0H3NDL3|A0A0H3NDL3_SALTS Outer-membrane lipoprotein LolB OS=Salmonella typhimurium (strain SL1344) GN=hemM PE=3 SV=1	1	12	12	12	3	2	0	2	2	6	1	7	9	10	8	8	8	9	7	6	3	2	0	2	2	6	1	7	9	10	8	8	8	9	7	6	3	2	0	2	2	6	1	7
A0A0H3NDL4	A0A0H3NDL4	5	5	5	tr|A0A0H3NDL4|A0A0H3NDL4_SALTS Hypothetical helicase OS=Salmonella typhimurium (strain SL1344) GN=yejH PE=4 SV=1	1	5	5	5	0	0	0	0	0	0	0	0	4	3	1	2	1	2	0	2	0	0	0	0	0	0	0	0	4	3	1	2	1	2	0	2	0	0	0	0	0	0	0	0
A0A0H3NDL5	A0A0H3NDL5	7	7	7	tr|A0A0H3NDL5|A0A0H3NDL5_SALTS Geranyltranstransferase OS=Salmonella typhimurium (strain SL1344) GN=ispA PE=3 SV=1	1	7	7	7	0	1	0	1	0	0	0	0	7	5	4	5	4	6	4	4	0	1	0	1	0	0	0	0	7	5	4	5	4	6	4	4	0	1	0	1	0	0	0	0
A0A0H3NDL7	A0A0H3NDL7	12	12	12	tr|A0A0H3NDL7|A0A0H3NDL7_SALTS Peptidyl-tRNA hydrolase OS=Salmonella typhimurium (strain SL1344) GN=pth PE=3 SV=1	1	12	12	12	0	0	0	0	0	0	0	0	8	7	8	9	7	6	7	7	0	0	0	0	0	0	0	0	8	7	8	9	7	6	7	7	0	0	0	0	0	0	0	0
A0A0H3NDL9	A0A0H3NDL9	7	7	7	tr|A0A0H3NDL9|A0A0H3NDL9_SALTS Hypothetical sulphatase OS=Salmonella typhimurium (strain SL1344) GN=yejM PE=4 SV=1	1	7	7	7	0	0	0	0	0	0	0	0	6	4	4	5	4	4	3	4	0	0	0	0	0	0	0	0	6	4	4	5	4	4	3	4	0	0	0	0	0	0	0	0
A0A0H3NDM2	A0A0H3NDM2	7	7	7	tr|A0A0H3NDM2|A0A0H3NDM2_SALTS 4-methyl-5(B-hydroxyethyl)-thiazole monophosphate biosynthesis (ThiJ) protein OS=Salmonella typhimurium (strain SL1344) GN=thiJ PE=4 SV=1	1	7	7	7	1	0	0	0	0	0	0	0	6	5	3	7	5	6	3	5	1	0	0	0	0	0	0	0	6	5	3	7	5	6	3	5	1	0	0	0	0	0	0	0
A0A0H3NDM5	A0A0H3NDM5	18	18	18	tr|A0A0H3NDM5|A0A0H3NDM5_SALTS UDP-4-amino-4-deoxy-L-arabinose--oxoglutarate aminotransferase OS=Salmonella typhimurium (strain SL1344) GN=yfbE PE=3 SV=1	1	18	18	18	1	0	0	0	0	0	0	0	13	18	15	15	13	16	15	16	1	0	0	0	0	0	0	0	13	18	15	15	13	16	15	16	1	0	0	0	0	0	0	0
A0A0H3NDM8	A0A0H3NDM8	5	5	5	tr|A0A0H3NDM8|A0A0H3NDM8_SALTS Endo-type membrane-bound lytic murein transglycosylase A OS=Salmonella typhimurium (strain SL1344) GN=emtA PE=3 SV=1	1	5	5	5	1	0	0	0	0	1	0	2	4	4	4	4	4	4	4	4	1	0	0	0	0	1	0	2	4	4	4	4	4	4	4	4	1	0	0	0	0	1	0	2
A0A0H3NDN0	A0A0H3NDN0	13	13	13	tr|A0A0H3NDN0|A0A0H3NDN0_SALTS Ubiquinol oxidase subunit 2 OS=Salmonella typhimurium (strain SL1344) GN=cyoA PE=3 SV=1	1	13	13	13	3	2	0	6	2	1	3	5	9	9	9	11	9	9	9	9	3	2	0	6	2	1	3	5	9	9	9	11	9	9	9	9	3	2	0	6	2	1	3	5
A0A0H3NDN2	A0A0H3NDN2	5	5	5	tr|A0A0H3NDN2|A0A0H3NDN2_SALTS Uncharacterized protein OS=Salmonella typhimurium (strain SL1344) GN=ycgB PE=4 SV=1	1	5	5	5	0	0	0	0	0	0	0	0	5	5	4	4	5	4	3	4	0	0	0	0	0	0	0	0	5	5	4	4	5	4	3	4	0	0	0	0	0	0	0	0
A0A0H3NDN3	A0A0H3NDN3	7	7	7	tr|A0A0H3NDN3|A0A0H3NDN3_SALTS ATP-dependent Clp protease proteolytic subunit OS=Salmonella typhimurium (strain SL1344) GN=clpP PE=3 SV=1	1	7	7	7	0	0	0	0	0	0	0	0	7	7	7	7	6	6	7	6	0	0	0	0	0	0	0	0	7	7	7	7	6	6	7	6	0	0	0	0	0	0	0	0
A0A0H3NDN4	A0A0H3NDN4	1	1	1	tr|A0A0H3NDN4|A0A0H3NDN4_SALTS Exported protein OS=Salmonella typhimurium (strain SL1344) GN=SL1344_2221 PE=4 SV=1	1	1	1	1	0	0	0	0	0	0	0	1	0	0	0	0	0	0	0	0	0	0	0	0	0	0	0	1	0	0	0	0	0	0	0	0	0	0	0	0	0	0	0	1
A0A0H3NDN5	A0A0H3NDN5	16	16	16	tr|A0A0H3NDN5|A0A0H3NDN5_SALTS 1,4-dihydroxy-2-naphthoyl-CoA synthase OS=Salmonella typhimurium (strain SL1344) GN=menB PE=3 SV=1	1	16	16	16	2	0	0	0	1	0	0	0	10	12	11	13	15	14	10	13	2	0	0	0	1	0	0	0	10	12	11	13	15	14	10	13	2	0	0	0	1	0	0	0
A0A0H3NDN6	A0A0H3NDN6	5	5	5	tr|A0A0H3NDN6|A0A0H3NDN6_SALTS Uncharacterized protein OS=Salmonella typhimurium (strain SL1344) GN=SL1344_1737 PE=4 SV=1	1	5	5	5	1	0	0	2	0	2	0	2	4	4	2	1	3	4	3	2	1	0	0	2	0	2	0	2	4	4	2	1	3	4	3	2	1	0	0	2	0	2	0	2
A0A0H3NDN7	A0A0H3NDN7	2	2	2	tr|A0A0H3NDN7|A0A0H3NDN7_SALTS Competence gene-DNA binding and transport OS=Salmonella typhimurium (strain SL1344) GN=comE1 PE=4 SV=1	1	2	2	2	0	0	0	0	0	0	0	0	2	2	0	1	1	1	0	2	0	0	0	0	0	0	0	0	2	2	0	1	1	1	0	2	0	0	0	0	0	0	0	0
A0A0H3NHM4;A0A0H3NDN8	A0A0H3NHM4;A0A0H3NDN8	5;5	5;5	5;5	tr|A0A0H3NHM4|A0A0H3NHM4_SALTS Protoheme transport protein C1 (Cytochrome c-type biogenesis protein ccmc1) OS=Salmonella typhimurium (strain SL1344) GN=ccmC1 PE=4 SV=1;tr|A0A0H3NDN8|A0A0H3NDN8_SALTS Protoheme transport protein OS=Salmonella typhimurium (st	2	5	5	5	0	0	0	0	0	0	0	0	2	3	3	4	4	2	3	2	0	0	0	0	0	0	0	0	2	3	3	4	4	2	3	2	0	0	0	0	0	0	0	0
A0A0H3NDN9	A0A0H3NDN9	8	8	8	tr|A0A0H3NDN9|A0A0H3NDN9_SALTS Probable septum site-determining protein MinC OS=Salmonella typhimurium (strain SL1344) GN=minC PE=3 SV=1	1	8	8	8	0	0	0	0	0	0	0	0	6	7	6	7	7	6	6	8	0	0	0	0	0	0	0	0	6	7	6	7	7	6	6	8	0	0	0	0	0	0	0	0
A0A0H3NDP0	A0A0H3NDP0	6	6	6	tr|A0A0H3NDP0|A0A0H3NDP0_SALTS Uncharacterized protein OS=Salmonella typhimurium (strain SL1344) GN=elaA PE=4 SV=1	1	6	6	6	0	0	0	0	0	0	0	0	3	3	1	5	3	4	1	4	0	0	0	0	0	0	0	0	3	3	1	5	3	4	1	4	0	0	0	0	0	0	0	0
A0A0H3NDP2	A0A0H3NDP2	6	6	6	tr|A0A0H3NDP2|A0A0H3NDP2_SALTS Inner or outer membrane protein OS=Salmonella typhimurium (strain SL1344) GN=yeaY PE=4 SV=1	1	6	6	6	0	0	1	0	0	0	0	0	3	4	4	6	5	4	4	5	0	0	1	0	0	0	0	0	3	4	4	6	5	4	4	5	0	0	1	0	0	0	0	0
A0A0H3NDP3	A0A0H3NDP3	7	7	7	tr|A0A0H3NDP3|A0A0H3NDP3_SALTS Ferredoxin-type protein NapG OS=Salmonella typhimurium (strain SL1344) GN=napG PE=4 SV=1	1	7	7	7	0	0	0	0	0	0	0	0	4	5	5	6	5	4	6	4	0	0	0	0	0	0	0	0	4	5	5	6	5	4	6	4	0	0	0	0	0	0	0	0
A0A0H3NDP5	A0A0H3NDP5	3	3	3	tr|A0A0H3NDP5|A0A0H3NDP5_SALTS NADH dehydrogenase I chain M OS=Salmonella typhimurium (strain SL1344) GN=nuoM PE=4 SV=1	1	3	3	3	0	0	0	0	0	0	0	0	2	3	3	3	3	3	3	2	0	0	0	0	0	0	0	0	2	3	3	3	3	3	3	2	0	0	0	0	0	0	0	0
A0A0H3NDP6	A0A0H3NDP6	14	14	14	tr|A0A0H3NDP6|A0A0H3NDP6_SALTS Para-aminobenzoate synthase component I OS=Salmonella typhimurium (strain SL1344) GN=pabB PE=4 SV=1	1	14	14	14	0	0	0	0	0	0	0	0	14	12	10	12	11	9	7	11	0	0	0	0	0	0	0	0	14	12	10	12	11	9	7	11	0	0	0	0	0	0	0	0
A0A0H3NDP8	A0A0H3NDP8	3	3	3	tr|A0A0H3NDP8|A0A0H3NDP8_SALTS Hypothetical ABC transporter ATP-binding protein OS=Salmonella typhimurium (strain SL1344) GN=yojI PE=4 SV=1	1	3	3	3	0	0	0	0	0	0	0	0	2	1	3	1	0	0	0	1	0	0	0	0	0	0	0	0	2	1	3	1	0	0	0	1	0	0	0	0	0	0	0	0
A0A0H3NDQ0	A0A0H3NDQ0	18	18	18	tr|A0A0H3NDQ0|A0A0H3NDQ0_SALTS Phosphotransferase RcsD OS=Salmonella typhimurium (strain SL1344) GN=yojN PE=3 SV=1	1	18	18	18	0	0	0	0	1	0	0	0	14	14	12	12	11	10	11	13	0	0	0	0	1	0	0	0	14	14	12	12	11	10	11	13	0	0	0	0	1	0	0	0
A0A0H3NDQ1	A0A0H3NDQ1	6	6	6	tr|A0A0H3NDQ1|A0A0H3NDQ1_SALTS NADH-quinone oxidoreductase subunit H OS=Salmonella typhimurium (strain SL1344) GN=nuoH PE=3 SV=1	1	6	6	6	0	0	0	0	0	0	0	0	6	6	5	6	5	5	5	6	0	0	0	0	0	0	0	0	6	6	5	6	5	5	5	6	0	0	0	0	0	0	0	0
A0A0H3NDQ2	A0A0H3NDQ2	25	25	25	tr|A0A0H3NDQ2|A0A0H3NDQ2_SALTS PTS system, mannose-specific IIAB component OS=Salmonella typhimurium (strain SL1344) GN=SL1344_1759 PE=4 SV=1	1	25	25	25	4	0	1	1	2	5	0	4	22	23	21	22	22	23	18	23	4	0	1	1	2	5	0	4	22	23	21	22	22	23	18	23	4	0	1	1	2	5	0	4
A0A0H3NDQ4	A0A0H3NDQ4	1	1	1	tr|A0A0H3NDQ4|A0A0H3NDQ4_SALTS Uncharacterized protein OS=Salmonella typhimurium (strain SL1344) GN=ybaJ PE=4 SV=1	1	1	1	1	0	0	0	0	0	0	0	0	1	0	1	1	0	0	0	1	0	0	0	0	0	0	0	0	1	0	1	1	0	0	0	1	0	0	0	0	0	0	0	0
A0A0H3NDQ5	A0A0H3NDQ5	12	12	12	tr|A0A0H3NDQ5|A0A0H3NDQ5_SALTS NADH-quinone oxidoreductase subunit B OS=Salmonella typhimurium (strain SL1344) GN=nuoB PE=3 SV=1	1	12	12	12	0	1	0	3	0	2	2	1	9	10	9	11	8	11	10	10	0	1	0	3	0	2	2	1	9	10	9	11	8	11	10	10	0	1	0	3	0	2	2	1
A0A0H3NDQ7	A0A0H3NDQ7	6	6	6	tr|A0A0H3NDQ7|A0A0H3NDQ7_SALTS rRNA guanine-N1-methyltransferase OS=Salmonella typhimurium (strain SL1344) GN=rrmA PE=4 SV=1	1	6	6	6	0	0	0	0	0	0	0	0	4	4	4	4	4	4	4	4	0	0	0	0	0	0	0	0	4	4	4	4	4	4	4	4	0	0	0	0	0	0	0	0
A0A0H3NDQ8	A0A0H3NDQ8	1	1	1	tr|A0A0H3NDQ8|A0A0H3NDQ8_SALTS Uncharacterized protein OS=Salmonella typhimurium (strain SL1344) GN=SL1344_0472 PE=4 SV=1	1	1	1	1	0	0	0	1	0	0	0	1	0	1	1	0	0	0	0	1	0	0	0	1	0	0	0	1	0	1	1	0	0	0	0	1	0	0	0	1	0	0	0	1
A0A0H3NDR1	A0A0H3NDR1	7	7	7	tr|A0A0H3NDR1|A0A0H3NDR1_SALTS 5-deoxynucleotidase YfbR OS=Salmonella typhimurium (strain SL1344) GN=yfbR PE=3 SV=1	1	7	7	7	0	0	0	0	0	0	0	0	5	7	4	4	4	6	4	5	0	0	0	0	0	0	0	0	5	7	4	4	4	6	4	5	0	0	0	0	0	0	0	0
A0A0H3NDR2	A0A0H3NDR2	7	7	7	tr|A0A0H3NDR2|A0A0H3NDR2_SALTS Nucleoid-associated protein YbaB OS=Salmonella typhimurium (strain SL1344) GN=ybaB PE=3 SV=1	1	7	7	7	3	2	0	3	3	3	2	3	7	7	7	7	7	7	6	7	3	2	0	3	3	3	2	3	7	7	7	7	7	7	6	7	3	2	0	3	3	3	2	3
A0A0H3NDR3	A0A0H3NDR3	43	43	43	tr|A0A0H3NDR3|A0A0H3NDR3_SALTS Glycerol-3-phosphate dehydrogenase OS=Salmonella typhimurium (strain SL1344) GN=glpA PE=3 SV=1	1	43	43	43	6	1	0	0	0	3	0	2	34	35	35	33	37	38	34	35	6	1	0	0	0	3	0	2	34	35	35	33	37	38	34	35	6	1	0	0	0	3	0	2
A0A0H3NDR5	A0A0H3NDR5	20	20	20	tr|A0A0H3NDR5|A0A0H3NDR5_SALTS Acetate kinase OS=Salmonella typhimurium (strain SL1344) GN=ackA PE=3 SV=1	1	20	20	20	4	1	0	1	0	1	0	0	18	18	18	19	19	18	17	19	4	1	0	1	0	1	0	0	18	18	18	19	19	18	17	19	4	1	0	1	0	1	0	0
A0A0H3NDR7	A0A0H3NDR7	4	4	4	tr|A0A0H3NDR7|A0A0H3NDR7_SALTS 2-keto-3-deoxy-L-rhamnonate aldolase OS=Salmonella typhimurium (strain SL1344) GN=rhmA PE=3 SV=1	1	4	4	4	0	0	0	0	0	0	0	0	2	3	2	2	3	1	2	3	0	0	0	0	0	0	0	0	2	3	2	2	3	1	2	3	0	0	0	0	0	0	0	0
A0A0H3NDR9	A0A0H3NDR9	38	38	38	tr|A0A0H3NDR9|A0A0H3NDR9_SALTS Tail-specific protease OS=Salmonella typhimurium (strain SL1344) GN=prc PE=3 SV=1	1	38	38	38	4	2	0	1	2	5	0	5	29	28	26	32	30	29	28	33	4	2	0	1	2	5	0	5	29	28	26	32	30	29	28	33	4	2	0	1	2	5	0	5
A0A0H3NDS1	A0A0H3NDS1	4	4	4	tr|A0A0H3NDS1|A0A0H3NDS1_SALTS Hypothetical membrane protein OS=Salmonella typhimurium (strain SL1344) GN=SL1344_2311 PE=4 SV=1	1	4	4	4	0	1	0	0	1	0	0	0	3	3	3	2	3	3	3	3	0	1	0	0	1	0	0	0	3	3	3	2	3	3	3	3	0	1	0	0	1	0	0	0
A0A0H3NDS2	A0A0H3NDS2	11	11	11	tr|A0A0H3NDS2|A0A0H3NDS2_SALTS Cys-tRNA(Pro)/Cys-tRNA(Cys) deacylase OS=Salmonella typhimurium (strain SL1344) GN=ybaK PE=3 SV=1	1	11	11	11	0	0	0	0	0	1	0	0	8	9	9	10	9	8	9	11	0	0	0	0	0	1	0	0	8	9	9	10	9	8	9	11	0	0	0	0	0	1	0	0
A0A0H3NDS3	A0A0H3NDS3	6	6	6	tr|A0A0H3NDS3|A0A0H3NDS3_SALTS Uncharacterized protein OS=Salmonella typhimurium (strain SL1344) GN=yfaZ PE=4 SV=1	1	6	6	6	0	0	0	0	0	2	1	2	3	2	3	2	4	2	4	2	0	0	0	0	0	2	1	2	3	2	3	2	4	2	4	2	0	0	0	0	0	2	1	2
A0A0H3NDS5	A0A0H3NDS5	3	3	3	tr|A0A0H3NDS5|A0A0H3NDS5_SALTS Phosphoesterase OS=Salmonella typhimurium (strain SL1344) GN=yfcE PE=3 SV=1	1	3	3	3	1	0	0	0	0	1	0	0	3	3	3	3	3	3	3	3	1	0	0	0	0	1	0	0	3	3	3	3	3	3	3	3	1	0	0	0	0	1	0	0
A0A0H3NDS6	A0A0H3NDS6	1	1	1	tr|A0A0H3NDS6|A0A0H3NDS6_SALTS Hypothetical membrane protein OS=Salmonella typhimurium (strain SL1344) GN=ybbJ PE=4 SV=1	1	1	1	1	0	0	0	0	0	0	0	0	0	1	0	0	0	1	1	0	0	0	0	0	0	0	0	0	0	1	0	0	0	1	1	0	0	0	0	0	0	0	0	0
A0A0H3NDS7	A0A0H3NDS7	6	6	6	tr|A0A0H3NDS7|A0A0H3NDS7_SALTS Ribosomal RNA small subunit methyltransferase F OS=Salmonella typhimurium (strain SL1344) GN=yebU PE=3 SV=1	1	6	6	6	0	0	0	0	0	0	0	0	3	4	1	5	2	2	3	2	0	0	0	0	0	0	0	0	3	4	1	5	2	2	3	2	0	0	0	0	0	0	0	0
A0A0H3NDS8	A0A0H3NDS8	39	39	39	tr|A0A0H3NDS8|A0A0H3NDS8_SALTS Bifunctional polymyxin resistance protein ArnA OS=Salmonella typhimurium (strain SL1344) GN=yfbG PE=3 SV=1	1	39	39	39	1	1	0	1	1	0	0	0	33	34	30	35	34	36	28	35	1	1	0	1	1	0	0	0	33	34	30	35	34	36	28	35	1	1	0	1	1	0	0	0
A0A0H3NDT0	A0A0H3NDT0	1	1	1	tr|A0A0H3NDT0|A0A0H3NDT0_SALTS Histidine transport system permease OS=Salmonella typhimurium (strain SL1344) GN=hisM PE=3 SV=1	1	1	1	1	0	0	0	0	0	0	0	0	0	0	0	0	0	0	0	1	0	0	0	0	0	0	0	0	0	0	0	0	0	0	0	1	0	0	0	0	0	0	0	0
A0A0H3NDT1	A0A0H3NDT1	1	1	1	tr|A0A0H3NDT1|A0A0H3NDT1_SALTS Polymyxin B resistance protein OS=Salmonella typhimurium (strain SL1344) GN=pmrD PE=4 SV=1	1	1	1	1	0	0	0	0	0	0	0	0	0	1	1	1	0	1	0	1	0	0	0	0	0	0	0	0	0	1	1	1	0	1	0	1	0	0	0	0	0	0	0	0
A0A0H3NDT2	A0A0H3NDT2	11	11	11	tr|A0A0H3NDT2|A0A0H3NDT2_SALTS Type III secretion system effector protein-causes membrane ruffling and disrupts tight junctions OS=Salmonella typhimurium (strain SL1344) GN=sopE2 PE=4 SV=1	1	11	11	11	1	0	1	0	0	0	0	0	9	11	10	9	9	10	11	10	1	0	1	0	0	0	0	0	9	11	10	9	9	10	11	10	1	0	1	0	0	0	0	0
A0A0H3NDT3	A0A0H3NDT3	10	10	10	tr|A0A0H3NDT3|A0A0H3NDT3_SALTS Hypothetical oxidoreductase OS=Salmonella typhimurium (strain SL1344) GN=ybbO PE=4 SV=1	1	10	10	10	0	0	0	0	0	0	0	0	7	7	7	7	6	6	10	7	0	0	0	0	0	0	0	0	7	7	7	7	6	6	10	7	0	0	0	0	0	0	0	0
A0A0H3NDT6	A0A0H3NDT6	4	4	4	tr|A0A0H3NDT6|A0A0H3NDT6_SALTS Lipoprotein OS=Salmonella typhimurium (strain SL1344) GN=sfbA PE=4 SV=1	1	4	4	4	0	0	0	0	0	0	0	0	3	3	2	3	3	3	4	4	0	0	0	0	0	0	0	0	3	3	2	3	3	3	4	4	0	0	0	0	0	0	0	0
A0A0H3NDT8	A0A0H3NDT8	12	12	12	tr|A0A0H3NDT8|A0A0H3NDT8_SALTS 2-succinyl-5-enolpyruvyl-6-hydroxy-3-cyclohexene-1-carboxylate synthase OS=Salmonella typhimurium (strain SL1344) GN=menD PE=3 SV=1	1	12	12	12	0	0	0	0	0	0	0	0	9	10	8	10	6	8	6	6	0	0	0	0	0	0	0	0	9	10	8	10	6	8	6	6	0	0	0	0	0	0	0	0
A0A0H3NDU1	A0A0H3NDU1	6	6	6	tr|A0A0H3NDU1|A0A0H3NDU1_SALTS Ureidoglycolate lyase OS=Salmonella typhimurium (strain SL1344) GN=allA PE=3 SV=1	1	6	6	6	0	0	0	0	0	1	0	1	3	2	2	1	1	2	2	1	0	0	0	0	0	1	0	1	3	2	2	1	1	2	2	1	0	0	0	0	0	1	0	1
A0A0H3NDU2	A0A0H3NDU2	14	14	14	tr|A0A0H3NDU2|A0A0H3NDU2_SALTS Amidophosphoribosyltransferase OS=Salmonella typhimurium (strain SL1344) GN=purF PE=3 SV=1	1	14	14	14	0	0	0	0	0	0	0	0	12	11	11	10	10	11	9	10	0	0	0	0	0	0	0	0	12	11	11	10	10	11	9	10	0	0	0	0	0	0	0	0
A0A0H3NDU3	A0A0H3NDU3	28	28	28	tr|A0A0H3NDU3|A0A0H3NDU3_SALTS Hypothetical receptor/regulator protein OS=Salmonella typhimurium (strain SL1344) GN=SL1344_2283 PE=4 SV=1	1	28	28	28	4	2	0	5	1	1	2	2	19	22	20	21	19	25	24	19	4	2	0	5	1	1	2	2	19	22	20	21	19	25	24	19	4	2	0	5	1	1	2	2
A0A0H3NDU7	A0A0H3NDU7	3	3	3	tr|A0A0H3NDU7|A0A0H3NDU7_SALTS DedA protein (Dsg-1 protein) OS=Salmonella typhimurium (strain SL1344) GN=dedA PE=4 SV=1	1	3	3	3	0	0	0	0	0	0	0	0	3	2	3	1	2	2	2	1	0	0	0	0	0	0	0	0	3	2	3	1	2	2	2	1	0	0	0	0	0	0	0	0
A0A0H3NDU8	A0A0H3NDU8	3	3	3	tr|A0A0H3NDU8|A0A0H3NDU8_SALTS NADH-quinone oxidoreductase subunit K OS=Salmonella typhimurium (strain SL1344) GN=nuoK PE=3 SV=1	1	3	3	3	0	0	0	0	0	0	0	0	3	3	0	2	1	2	1	2	0	0	0	0	0	0	0	0	3	3	0	2	1	2	1	2	0	0	0	0	0	0	0	0
A0A0H3NDV0	A0A0H3NDV0	5	5	5	tr|A0A0H3NDV0|A0A0H3NDV0_SALTS Uncharacterized protein OS=Salmonella typhimurium (strain SL1344) GN=ylbA PE=4 SV=1	1	5	5	5	0	0	0	0	0	0	0	0	2	2	4	4	3	2	3	4	0	0	0	0	0	0	0	0	2	2	4	4	3	2	3	4	0	0	0	0	0	0	0	0
A0A0H3NDV2	A0A0H3NDV2	28	28	28	tr|A0A0H3NDV2|A0A0H3NDV2_SALTS NADH-quinone oxidoreductase subunit F OS=Salmonella typhimurium (strain SL1344) GN=nuoF PE=3 SV=1	1	28	28	28	1	1	0	1	0	1	1	1	25	26	23	24	24	24	25	24	1	1	0	1	0	1	1	1	25	26	23	24	24	24	25	24	1	1	0	1	0	1	1	1
A0A0H3NDV3	A0A0H3NDV3	2	2	2	tr|A0A0H3NDV3|A0A0H3NDV3_SALTS Hypothetical exported protein OS=Salmonella typhimurium (strain SL1344) GN=SL1344_1807 PE=4 SV=1	1	2	2	2	1	0	0	0	0	0	0	0	2	2	1	1	1	2	1	2	1	0	0	0	0	0	0	0	2	2	1	1	1	2	1	2	1	0	0	0	0	0	0	0
A0A0H3NDV6	A0A0H3NDV6	4	4	4	tr|A0A0H3NDV6|A0A0H3NDV6_SALTS Exodeoxyribonuclease X OS=Salmonella typhimurium (strain SL1344) GN=exoX PE=4 SV=1	1	4	4	4	0	0	0	0	0	0	0	0	2	4	1	3	3	3	3	3	0	0	0	0	0	0	0	0	2	4	1	3	3	3	3	3	0	0	0	0	0	0	0	0
A0A0H3NDV8	A0A0H3NDV8	8	8	8	tr|A0A0H3NDV8|A0A0H3NDV8_SALTS Peptidyl-prolyl cis-trans isomerase OS=Salmonella typhimurium (strain SL1344) GN=ppiB PE=3 SV=1	1	8	8	8	2	2	1	6	0	3	1	3	7	6	7	7	6	6	8	7	2	2	1	6	0	3	1	3	7	6	7	7	6	6	8	7	2	2	1	6	0	3	1	3
A0A0H3NDV9	A0A0H3NDV9	7	7	7	tr|A0A0H3NDV9|A0A0H3NDV9_SALTS Formate-dependent phosphoribosylglycinamide formyltransferase OS=Salmonella typhimurium (strain SL1344) GN=purT PE=3 SV=1	1	7	7	7	0	0	0	0	0	0	0	0	5	5	3	6	5	3	5	5	0	0	0	0	0	0	0	0	5	5	3	6	5	3	5	5	0	0	0	0	0	0	0	0
A0A0H3NDW0	A0A0H3NDW0	6	6	6	tr|A0A0H3NDW0|A0A0H3NDW0_SALTS Hypothetical phosphatase OS=Salmonella typhimurium (strain SL1344) GN=yfbT PE=4 SV=1	1	6	6	6	0	0	0	0	0	0	0	0	6	5	6	6	6	6	3	6	0	0	0	0	0	0	0	0	6	5	6	6	6	6	3	6	0	0	0	0	0	0	0	0
A0A0H3NDW2	A0A0H3NDW2	1	1	1	tr|A0A0H3NDW2|A0A0H3NDW2_SALTS Uncharacterized protein OS=Salmonella typhimurium (strain SL1344) GN=ybcJ PE=4 SV=1	1	1	1	1	0	0	0	0	0	0	0	0	1	1	1	1	1	1	1	1	0	0	0	0	0	0	0	0	1	1	1	1	1	1	1	1	0	0	0	0	0	0	0	0
A0A0H3NDW3	A0A0H3NDW3	1	1	1	tr|A0A0H3NDW3|A0A0H3NDW3_SALTS Hypothetical membrane protein OS=Salmonella typhimurium (strain SL1344) GN=yfcC PE=4 SV=1	1	1	1	1	0	0	0	0	0	0	0	0	1	1	1	1	1	1	1	1	0	0	0	0	0	0	0	0	1	1	1	1	1	1	1	1	0	0	0	0	0	0	0	0
A0A0H3NDW4	A0A0H3NDW4	27	27	27	tr|A0A0H3NDW4|A0A0H3NDW4_SALTS Pyruvate kinase OS=Salmonella typhimurium (strain SL1344) GN=pykA PE=3 SV=1	1	27	27	27	2	0	0	2	0	2	0	1	23	24	23	24	23	26	25	23	2	0	0	2	0	2	0	1	23	24	23	24	23	26	25	23	2	0	0	2	0	2	0	1
A0A0H3NDW5	A0A0H3NDW5	5	5	5	tr|A0A0H3NDW5|A0A0H3NDW5_SALTS Phosphohistidine phosphatase OS=Salmonella typhimurium (strain SL1344) GN=sixA PE=4 SV=1	1	5	5	5	0	0	0	0	0	0	1	1	5	5	4	3	5	5	5	5	0	0	0	0	0	0	1	1	5	5	4	3	5	5	5	5	0	0	0	0	0	0	1	1
A0A0H3NDW7	A0A0H3NDW7	4	4	4	tr|A0A0H3NDW7|A0A0H3NDW7_SALTS Hypothetical sugar phosphotransferase component II A OS=Salmonella typhimurium (strain SL1344) GN=SL1344_2313 PE=4 SV=1	1	4	4	4	0	0	0	0	0	0	0	0	4	4	3	4	3	2	3	3	0	0	0	0	0	0	0	0	4	4	3	4	3	2	3	3	0	0	0	0	0	0	0	0
A0A0H3NDW9	A0A0H3NDW9	12	12	12	tr|A0A0H3NDW9|A0A0H3NDW9_SALTS VacJ lipoprotein OS=Salmonella typhimurium (strain SL1344) GN=vacJ PE=4 SV=1	1	12	12	12	3	3	0	5	3	3	2	6	7	8	7	9	8	7	7	8	3	3	0	5	3	3	2	6	7	8	7	9	8	7	7	8	3	3	0	5	3	3	2	6
A0A0H3NDX2	A0A0H3NDX2	8	8	8	tr|A0A0H3NDX2|A0A0H3NDX2_SALTS Probable transcriptional regulatory protein YebC OS=Salmonella typhimurium (strain SL1344) GN=yebC PE=3 SV=1	1	8	8	8	5	6	1	4	2	3	2	4	8	8	8	7	6	8	7	6	5	6	1	4	2	3	2	4	8	8	8	7	6	8	7	6	5	6	1	4	2	3	2	4
A0A0H3NDX3	A0A0H3NDX3	2	2	2	tr|A0A0H3NDX3|A0A0H3NDX3_SALTS Hypothetical glutathione-S transferase OS=Salmonella typhimurium (strain SL1344) GN=yfcG PE=4 SV=1	1	2	2	2	0	0	0	0	0	0	0	0	0	1	0	1	0	2	0	0	0	0	0	0	0	0	0	0	0	1	0	1	0	2	0	0	0	0	0	0	0	0	0	0
A0A0H3NDX5	A0A0H3NDX5	4	4	4	tr|A0A0H3NDX5|A0A0H3NDX5_SALTS Hypothetical araC-family transcriptional regulator OS=Salmonella typhimurium (strain SL1344) GN=ykgD PE=4 SV=1	1	4	4	4	0	0	0	0	0	0	0	0	4	4	3	2	2	2	3	2	0	0	0	0	0	0	0	0	4	4	3	2	2	2	3	2	0	0	0	0	0	0	0	0
A0A0H3NDX7	A0A0H3NDX7	1	1	1	tr|A0A0H3NDX7|A0A0H3NDX7_SALTS Hypothetical membrane protein OS=Salmonella typhimurium (strain SL1344) GN=yecN PE=4 SV=1	1	1	1	1	0	0	0	0	0	0	0	0	1	1	1	1	1	1	1	1	0	0	0	0	0	0	0	0	1	1	1	1	1	1	1	1	0	0	0	0	0	0	0	0
A0A0H3NDX8	A0A0H3NDX8	12	12	11	tr|A0A0H3NDX8|A0A0H3NDX8_SALTS Histidine-binding periplasmic protein OS=Salmonella typhimurium (strain SL1344) GN=hisJ PE=3 SV=1	1	12	12	11	1	1	0	0	0	1	1	1	9	10	9	10	9	9	10	9	1	1	0	0	0	1	1	1	9	10	9	10	9	9	10	9	1	1	0	0	0	1	1	1
A0A0H3NDX9	A0A0H3NDX9	1	1	1	tr|A0A0H3NDX9|A0A0H3NDX9_SALTS Phenylalanine-specific permease OS=Salmonella typhimurium (strain SL1344) GN=pheP PE=4 SV=1	1	1	1	1	0	0	0	0	0	0	0	0	1	1	1	1	1	1	1	1	0	0	0	0	0	0	0	0	1	1	1	1	1	1	1	1	0	0	0	0	0	0	0	0
A0A0H3NDY0	A0A0H3NDY0	11	11	11	tr|A0A0H3NDY0|A0A0H3NDY0_SALTS Glucokinase OS=Salmonella typhimurium (strain SL1344) GN=glk PE=3 SV=1	1	11	11	11	1	0	0	0	0	0	0	0	8	8	7	8	8	7	6	8	1	0	0	0	0	0	0	0	8	8	7	8	8	7	6	8	1	0	0	0	0	0	0	0
A0A0H3NDY7	A0A0H3NDY7	14	14	14	tr|A0A0H3NDY7|A0A0H3NDY7_SALTS Oxygen-insensitive NAD(P)H nitroreductase OS=Salmonella typhimurium (strain SL1344) GN=nfnB PE=4 SV=1	1	14	14	14	4	1	0	3	3	5	1	5	12	13	13	12	10	11	12	12	4	1	0	3	3	5	1	5	12	13	13	12	10	11	12	12	4	1	0	3	3	5	1	5
A0A0H3NDY8	A0A0H3NDY8	8	8	8	tr|A0A0H3NDY8|A0A0H3NDY8_SALTS Chemotaxis protein CheY OS=Salmonella typhimurium (strain SL1344) GN=cheY PE=4 SV=1	1	8	8	8	2	0	0	3	0	1	0	3	8	8	7	8	8	8	8	8	2	0	0	3	0	1	0	3	8	8	7	8	8	8	8	8	2	0	0	3	0	1	0	3
A0A0H3NDZ0	A0A0H3NDZ0	10	10	10	tr|A0A0H3NDZ0|A0A0H3NDZ0_SALTS Cell division protein DedD OS=Salmonella typhimurium (strain SL1344) GN=dedD PE=3 SV=1	1	10	10	10	0	1	0	1	0	1	1	1	8	8	8	9	7	7	7	7	0	1	0	1	0	1	1	1	8	8	8	9	7	7	7	7	0	1	0	1	0	1	1	1
A0A0H3NDZ1	A0A0H3NDZ1	5	5	5	tr|A0A0H3NDZ1|A0A0H3NDZ1_SALTS Putative glutamate--cysteine ligase 2 OS=Salmonella typhimurium (strain SL1344) GN=ybdK PE=3 SV=1	1	5	5	5	0	0	0	0	0	0	0	0	4	3	2	2	2	4	2	3	0	0	0	0	0	0	0	0	4	3	2	2	2	4	2	3	0	0	0	0	0	0	0	0
A0A0H3NDZ2	A0A0H3NDZ2	30	30	30	tr|A0A0H3NDZ2|A0A0H3NDZ2_SALTS Glutamate--tRNA ligase OS=Salmonella typhimurium (strain SL1344) GN=gltX PE=3 SV=1	1	30	30	30	7	2	0	4	2	6	0	5	28	28	29	25	26	28	25	27	7	2	0	4	2	6	0	5	28	28	29	25	26	28	25	27	7	2	0	4	2	6	0	5
A0A0H3NDZ4	A0A0H3NDZ4	12	12	12	tr|A0A0H3NDZ4|A0A0H3NDZ4_SALTS Hypothetical semialdehyde dehydrogenase OS=Salmonella typhimurium (strain SL1344) GN=usg PE=3 SV=1	1	12	12	12	0	0	0	0	0	0	0	0	11	10	9	11	10	9	12	11	0	0	0	0	0	0	0	0	11	10	9	11	10	9	12	11	0	0	0	0	0	0	0	0
A0A0H3NDZ5	A0A0H3NDZ5	33	33	33	tr|A0A0H3NDZ5|A0A0H3NDZ5_SALTS Chemotaxis protein CheA OS=Salmonella typhimurium (strain SL1344) GN=cheA PE=4 SV=1	1	33	33	33	4	3	0	1	1	4	1	5	29	31	29	30	29	30	30	29	4	3	0	1	1	4	1	5	29	31	29	30	29	30	30	29	4	3	0	1	1	4	1	5
A0A0H3NDZ6	A0A0H3NDZ6	1	1	1	tr|A0A0H3NDZ6|A0A0H3NDZ6_SALTS Uncharacterized protein OS=Salmonella typhimurium (strain SL1344) GN=yfeN PE=4 SV=1	1	1	1	1	0	0	0	0	0	0	0	0	0	1	1	1	1	1	0	1	0	0	0	0	0	0	0	0	0	1	1	1	1	1	0	1	0	0	0	0	0	0	0	0
A0A0H3NDZ7	A0A0H3NDZ7	5	5	5	tr|A0A0H3NDZ7|A0A0H3NDZ7_SALTS Enterobactin synthetase component F OS=Salmonella typhimurium (strain SL1344) GN=entF PE=4 SV=1	1	5	5	5	0	0	0	0	0	0	0	0	2	3	3	2	1	1	2	3	0	0	0	0	0	0	0	0	2	3	3	2	1	1	2	3	0	0	0	0	0	0	0	0
A0A0H3NE00	A0A0H3NE00	3	3	3	tr|A0A0H3NE00|A0A0H3NE00_SALTS Universal stress protein OS=Salmonella typhimurium (strain SL1344) GN=yecG PE=3 SV=1	1	3	3	3	0	0	0	0	0	0	0	0	2	2	2	1	3	2	3	1	0	0	0	0	0	0	0	0	2	2	2	1	3	2	3	1	0	0	0	0	0	0	0	0
A0A0H3NE03	A0A0H3NE03	9	9	9	tr|A0A0H3NE03|A0A0H3NE03_SALTS Cell division protein ZipA OS=Salmonella typhimurium (strain SL1344) GN=zipA PE=3 SV=1	1	9	9	9	0	1	0	2	1	0	0	1	6	7	7	6	7	8	8	7	0	1	0	2	1	0	0	1	6	7	7	6	7	8	8	7	0	1	0	2	1	0	0	1
A0A0H3NE04	A0A0H3NE04	7	7	7	tr|A0A0H3NE04|A0A0H3NE04_SALTS Ferritin OS=Salmonella typhimurium (strain SL1344) GN=ftn PE=3 SV=1	1	7	7	7	0	0	0	0	0	0	0	1	6	6	4	5	7	7	2	7	0	0	0	0	0	0	0	1	6	6	4	5	7	7	2	7	0	0	0	0	0	0	0	1
A0A0H3NE05	A0A0H3NE05	13	13	13	tr|A0A0H3NE05|A0A0H3NE05_SALTS tRNA 5-methylaminomethyl-2-thiouridine biosynthesis bifunctional protein MnmC OS=Salmonella typhimurium (strain SL1344) GN=mnmC PE=3 SV=1	1	13	13	13	0	0	0	0	0	0	0	0	8	11	8	7	8	9	8	6	0	0	0	0	0	0	0	0	8	11	8	7	8	9	8	6	0	0	0	0	0	0	0	0
A0A0H3NE08	A0A0H3NE08	11	11	11	tr|A0A0H3NE08|A0A0H3NE08_SALTS Hypothetical exported protein OS=Salmonella typhimurium (strain SL1344) GN=SL1344_1873 PE=4 SV=1	1	11	11	11	0	0	0	0	0	0	0	1	10	8	6	7	8	9	6	6	0	0	0	0	0	0	0	1	10	8	6	7	8	9	6	6	0	0	0	0	0	0	0	1
A0A0H3NE09	A0A0H3NE09	10	10	10	tr|A0A0H3NE09|A0A0H3NE09_SALTS Pts system, glucose-specific IIA component OS=Salmonella typhimurium (strain SL1344) GN=crr PE=4 SV=1	1	10	10	10	5	2	2	6	5	5	4	6	6	6	6	7	7	7	7	7	5	2	2	6	5	5	4	6	6	6	6	7	7	7	7	7	5	2	2	6	5	5	4	6
A0A0H3NE10	A0A0H3NE10	12	12	12	tr|A0A0H3NE10|A0A0H3NE10_SALTS Chorismate synthase OS=Salmonella typhimurium (strain SL1344) GN=aroC PE=3 SV=1	1	12	12	12	0	0	0	0	0	0	0	0	8	10	8	9	8	10	8	8	0	0	0	0	0	0	0	0	8	10	8	9	8	10	8	8	0	0	0	0	0	0	0	0
A0A0H3NE12	A0A0H3NE12	11	11	11	tr|A0A0H3NE12|A0A0H3NE12_SALTS 3-ketoacyl-CoA thiolase OS=Salmonella typhimurium (strain SL1344) GN=fadI PE=3 SV=1	1	11	11	11	0	0	0	0	0	0	0	0	7	6	11	6	9	7	5	6	0	0	0	0	0	0	0	0	7	6	11	6	9	7	5	6	0	0	0	0	0	0	0	0
A0A0H3NE13	A0A0H3NE13	11	11	11	tr|A0A0H3NE13|A0A0H3NE13_SALTS Hypothetical aminotransferase OS=Salmonella typhimurium (strain SL1344) GN=ybdL PE=4 SV=1	1	11	11	11	0	0	0	0	0	0	0	0	11	7	7	6	4	9	4	7	0	0	0	0	0	0	0	0	11	7	7	6	4	9	4	7	0	0	0	0	0	0	0	0
A0A0H3NE14	A0A0H3NE14	2	2	2	tr|A0A0H3NE14|A0A0H3NE14_SALTS Uncharacterized protein OS=Salmonella typhimurium (strain SL1344) GN=yecF PE=4 SV=1	1	2	2	2	0	0	0	1	0	0	0	1	1	2	2	2	2	2	1	2	0	0	0	1	0	0	0	1	1	2	2	2	2	2	1	2	0	0	0	1	0	0	0	1
A0A0H3NE16	A0A0H3NE16	11	11	11	tr|A0A0H3NE16|A0A0H3NE16_SALTS Outer membrane protease E OS=Salmonella typhimurium (strain SL1344) GN=pgtE PE=4 SV=1	1	11	11	11	2	0	0	0	0	2	0	1	2	6	4	2	4	6	5	2	2	0	0	0	0	2	0	1	2	6	4	2	4	6	5	2	2	0	0	0	0	2	0	1
A0A0H3NE21	A0A0H3NE21	15	15	15	tr|A0A0H3NE21|A0A0H3NE21_SALTS Alkyl hydroperoxide reductase c22 protein OS=Salmonella typhimurium (strain SL1344) GN=ahpC PE=4 SV=1	1	15	15	15	4	4	0	6	4	5	3	4	15	15	15	14	14	15	15	14	4	4	0	6	4	5	3	4	15	15	15	14	14	15	15	14	4	4	0	6	4	5	3	4
A0A0H3NE22	A0A0H3NE22	18	18	18	tr|A0A0H3NE22|A0A0H3NE22_SALTS Cystine-binding periplasmic protein (FliY) OS=Salmonella typhimurium (strain SL1344) GN=fliY PE=3 SV=1	1	18	18	18	2	2	1	2	0	1	2	2	14	15	14	14	16	16	9	13	2	2	1	2	0	1	2	2	14	15	14	14	16	16	9	13	2	2	1	2	0	1	2	2
A0A0H3NE23	A0A0H3NE23	15	15	15	tr|A0A0H3NE23|A0A0H3NE23_SALTS Hypothetical decarboxylase OS=Salmonella typhimurium (strain SL1344) GN=SL1344_2373 PE=3 SV=1	1	15	15	15	0	0	0	0	0	0	0	0	10	11	11	11	9	8	9	10	0	0	0	0	0	0	0	0	10	11	11	11	9	8	9	10	0	0	0	0	0	0	0	0
A0A0H3NE25	A0A0H3NE25	4	4	4	tr|A0A0H3NE25|A0A0H3NE25_SALTS Uncharacterized protein OS=Salmonella typhimurium (strain SL1344) GN=SL1344_2416 PE=4 SV=1	1	4	4	4	0	0	0	0	0	0	0	0	2	1	1	1	2	2	1	1	0	0	0	0	0	0	0	0	2	1	1	1	2	2	1	1	0	0	0	0	0	0	0	0
A0A0H3NE27	A0A0H3NE27	31	31	31	tr|A0A0H3NE27|A0A0H3NE27_SALTS Flagellar hook-associated protein 2 OS=Salmonella typhimurium (strain SL1344) GN=fliD PE=3 SV=1	1	31	31	31	17	12	0	10	8	14	5	14	25	22	24	23	25	22	22	24	17	12	0	10	8	14	5	14	25	22	24	23	25	22	22	24	17	12	0	10	8	14	5	14
A0A0H3NE29	A0A0H3NE29	14	14	14	tr|A0A0H3NE29|A0A0H3NE29_SALTS Hypothetical membrane protein OS=Salmonella typhimurium (strain SL1344) GN=yfeA PE=4 SV=1	1	14	14	14	0	0	0	0	0	0	0	0	11	8	8	8	7	10	7	6	0	0	0	0	0	0	0	0	11	8	8	8	7	10	7	6	0	0	0	0	0	0	0	0
A0A0H3NE30	A0A0H3NE30	9	9	9	tr|A0A0H3NE30|A0A0H3NE30_SALTS Ethanolamine ammonia-lyase heavy chain OS=Salmonella typhimurium (strain SL1344) GN=eutB PE=4 SV=1	1	9	9	9	0	0	0	0	0	0	0	0	4	4	4	3	4	3	4	5	0	0	0	0	0	0	0	0	4	4	4	3	4	3	4	5	0	0	0	0	0	0	0	0
A0A0H3NE32	A0A0H3NE32	2	2	2	tr|A0A0H3NE32|A0A0H3NE32_SALTS Hypothetical membrane protein OS=Salmonella typhimurium (strain SL1344) GN=yedE PE=4 SV=1	1	2	2	2	0	0	0	0	0	0	0	0	2	2	1	1	1	1	1	2	0	0	0	0	0	0	0	0	2	2	1	1	1	1	1	2	0	0	0	0	0	0	0	0
A0A0H3NE38	A0A0H3NE38	19	19	19	tr|A0A0H3NE38|A0A0H3NE38_SALTS Flagellar motor switch protein FliG OS=Salmonella typhimurium (strain SL1344) GN=fliG PE=3 SV=1	1	19	19	19	1	0	0	0	0	1	0	0	15	15	14	16	14	15	16	17	1	0	0	0	0	1	0	0	15	15	14	16	14	15	16	17	1	0	0	0	0	1	0	0
A0A0H3NE41	A0A0H3NE41	1	1	1	tr|A0A0H3NE41|A0A0H3NE41_SALTS Hypothetical ethanolamine utilization protein EutQ OS=Salmonella typhimurium (strain SL1344) GN=eutQ PE=4 SV=1	1	1	1	1	0	0	0	0	0	0	0	0	0	0	0	0	0	0	0	1	0	0	0	0	0	0	0	0	0	0	0	0	0	0	0	1	0	0	0	0	0	0	0	0
A0A0H3NE42	A0A0H3NE42	6	6	6	tr|A0A0H3NE42|A0A0H3NE42_SALTS Flagella biosynthesis protein OS=Salmonella typhimurium (strain SL1344) GN=fliL PE=4 SV=1	1	6	6	6	0	0	0	0	0	0	0	1	5	5	5	5	6	5	5	5	0	0	0	0	0	0	0	1	5	5	5	5	6	5	5	5	0	0	0	0	0	0	0	1
A0A0H3NE43	A0A0H3NE43	10	10	10	tr|A0A0H3NE43|A0A0H3NE43_SALTS Lipid A palmitoyltransferase PagP OS=Salmonella typhimurium (strain SL1344) GN=pagP PE=3 SV=1	1	10	10	10	0	0	0	0	0	0	0	0	7	7	5	6	8	8	5	9	0	0	0	0	0	0	0	0	7	7	5	6	8	8	5	9	0	0	0	0	0	0	0	0
A0A0H3NE44	A0A0H3NE44	19	19	19	tr|A0A0H3NE44|A0A0H3NE44_SALTS Cysteine synthase OS=Salmonella typhimurium (strain SL1344) GN=cysK PE=3 SV=1	1	19	19	19	3	2	0	0	0	1	0	2	17	17	15	17	16	16	17	17	3	2	0	0	0	1	0	2	17	17	15	17	16	16	17	17	3	2	0	0	0	1	0	2
A0A0H3NE47	A0A0H3NE47	27	27	27	tr|A0A0H3NE47|A0A0H3NE47_SALTS Transketolase OS=Salmonella typhimurium (strain SL1344) GN=tktB PE=3 SV=1	1	27	27	27	1	2	0	1	1	1	1	1	23	25	24	24	21	26	24	24	1	2	0	1	1	1	1	1	23	25	24	24	21	26	24	24	1	2	0	1	1	1	1	1
A0A0H3NE48	A0A0H3NE48	5	5	5	tr|A0A0H3NE48|A0A0H3NE48_SALTS Pyridoxine/pyridoxal/pyridoxamine kinase OS=Salmonella typhimurium (strain SL1344) GN=pdxK PE=3 SV=1	1	5	5	5	0	0	0	0	0	0	0	0	4	5	4	5	4	3	3	4	0	0	0	0	0	0	0	0	4	5	4	5	4	3	3	4	0	0	0	0	0	0	0	0
A0A0H3NE49	A0A0H3NE49	17	17	17	tr|A0A0H3NE49|A0A0H3NE49_SALTS Lipoyl synthase OS=Salmonella typhimurium (strain SL1344) GN=lipA PE=3 SV=1	1	17	17	17	1	0	0	0	0	0	0	0	15	15	15	15	14	16	14	15	1	0	0	0	0	0	0	0	15	15	15	15	14	16	14	15	1	0	0	0	0	0	0	0
A0A0H3NE51	A0A0H3NE51	8	8	8	tr|A0A0H3NE51|A0A0H3NE51_SALTS Cysteine synthase OS=Salmonella typhimurium (strain SL1344) GN=cysM PE=3 SV=1	1	8	8	8	0	0	0	0	0	0	0	0	3	5	5	3	4	5	6	5	0	0	0	0	0	0	0	0	3	5	5	3	4	5	6	5	0	0	0	0	0	0	0	0
A0A0H3NE52	A0A0H3NE52	3	3	3	tr|A0A0H3NE52|A0A0H3NE52_SALTS Mannosyl-3-phosphoglycerate phosphatase OS=Salmonella typhimurium (strain SL1344) GN=mngB PE=3 SV=1	1	3	3	3	0	0	0	0	0	0	0	0	1	1	2	2	1	2	1	2	0	0	0	0	0	0	0	0	1	1	2	2	1	2	1	2	0	0	0	0	0	0	0	0
A0A0H3NE53	A0A0H3NE53	13	13	13	tr|A0A0H3NE53|A0A0H3NE53_SALTS Endolytic peptidoglycan transglycosylase RlpA OS=Salmonella typhimurium (strain SL1344) GN=rlpA PE=3 SV=1	1	13	13	13	1	2	0	2	0	2	0	4	9	10	9	8	9	9	8	8	1	2	0	2	0	2	0	4	9	10	9	8	9	9	8	8	1	2	0	2	0	2	0	4
A0A0H3NE54	A0A0H3NE54	4	4	4	tr|A0A0H3NE54|A0A0H3NE54_SALTS Hypothetical oxidoreductase OS=Salmonella typhimurium (strain SL1344) GN=aegA PE=4 SV=1	1	4	4	4	0	0	0	0	0	0	0	0	2	2	2	2	1	1	1	1	0	0	0	0	0	0	0	0	2	2	2	2	1	1	1	1	0	0	0	0	0	0	0	0
A0A0H3NE57	A0A0H3NE57	18	18	18	tr|A0A0H3NE57|A0A0H3NE57_SALTS Hypothetical oxidoreductase OS=Salmonella typhimurium (strain SL1344) GN=ucpA PE=4 SV=1	1	18	18	18	4	4	0	4	1	4	0	3	15	15	14	15	15	15	15	16	4	4	0	4	1	4	0	3	15	15	14	15	15	15	15	16	4	4	0	4	1	4	0	3
A0A0H3NE58	A0A0H3NE58	2	2	2	tr|A0A0H3NE58|A0A0H3NE58_SALTS Alpha-ribazole-5-phosphate phosphatase OS=Salmonella typhimurium (strain SL1344) GN=cobC PE=3 SV=1	1	2	2	2	0	0	0	0	0	0	0	0	0	1	1	1	1	2	0	1	0	0	0	0	0	0	0	0	0	1	1	1	1	2	0	1	0	0	0	0	0	0	0	0
A0A0H3NE59	A0A0H3NE59	2	2	2	tr|A0A0H3NE59|A0A0H3NE59_SALTS UPF0370 protein YpfN OS=Salmonella typhimurium (strain SL1344) GN=ypfN PE=3 SV=1	1	2	2	2	0	0	0	0	0	0	0	0	1	2	1	1	1	2	1	2	0	0	0	0	0	0	0	0	1	2	1	1	1	2	1	2	0	0	0	0	0	0	0	0
A0A0H3NE62	A0A0H3NE62	9	9	9	tr|A0A0H3NE62|A0A0H3NE62_SALTS Probable N-acetylmuramoyl-L-alanine amidase OS=Salmonella typhimurium (strain SL1344) GN=amiA PE=4 SV=1	1	9	9	9	0	0	0	0	0	0	0	0	7	5	3	4	3	4	4	6	0	0	0	0	0	0	0	0	7	5	3	4	3	4	4	6	0	0	0	0	0	0	0	0
A0A0H3NE63	A0A0H3NE63	52	52	52	tr|A0A0H3NE63|A0A0H3NE63_SALTS Leucine--tRNA ligase OS=Salmonella typhimurium (strain SL1344) GN=leuS PE=3 SV=1	1	52	52	52	10	7	0	0	2	1	1	2	44	44	49	43	43	45	40	42	10	7	0	0	2	1	1	2	44	44	49	43	43	45	40	42	10	7	0	0	2	1	1	2
A0A0H3NE67	A0A0H3NE67	8	8	8	tr|A0A0H3NE67|A0A0H3NE67_SALTS Uncharacterized protein OS=Salmonella typhimurium (strain SL1344) GN=ybeL PE=4 SV=1	1	8	8	8	0	0	0	0	0	0	0	3	6	5	5	5	7	6	6	6	0	0	0	0	0	0	0	3	6	5	5	5	7	6	6	6	0	0	0	0	0	0	0	3
A0A0H3NE72	A0A0H3NE72	2	2	2	tr|A0A0H3NE72|A0A0H3NE72_SALTS Chaperone heat shock protein OS=Salmonella typhimurium (strain SL1344) GN=hscC PE=3 SV=1	1	2	2	2	0	0	0	0	0	0	0	0	1	0	1	0	1	0	1	0	0	0	0	0	0	0	0	0	1	0	1	0	1	0	1	0	0	0	0	0	0	0	0	0
A0A0H3NE73	A0A0H3NE73	4	4	4	tr|A0A0H3NE73|A0A0H3NE73_SALTS Ethanolamine utilization protein OS=Salmonella typhimurium (strain SL1344) GN=eutM PE=4 SV=1	1	4	4	4	0	0	1	0	0	0	0	0	3	4	3	3	4	4	2	3	0	0	1	0	0	0	0	0	3	4	3	3	4	4	2	3	0	0	1	0	0	0	0	0
A0A0H3NE76	A0A0H3NE76	4	4	4	tr|A0A0H3NE76|A0A0H3NE76_SALTS Glutamate/aspartate transport system permease protein GltJ OS=Salmonella typhimurium (strain SL1344) GN=gltJ PE=3 SV=1	1	4	4	4	0	0	0	0	0	0	0	0	4	4	4	4	4	4	2	4	0	0	0	0	0	0	0	0	4	4	4	4	4	4	2	4	0	0	0	0	0	0	0	0
A0A0H3NE79	A0A0H3NE79	21	21	21	tr|A0A0H3NE79|A0A0H3NE79_SALTS PhoH-like ATP-binding protein OS=Salmonella typhimurium (strain SL1344) GN=phoL PE=4 SV=1	1	21	21	21	1	0	1	1	0	1	0	1	16	16	15	16	17	15	14	16	1	0	1	1	0	1	0	1	16	16	15	16	17	15	14	16	1	0	1	1	0	1	0	1
A0A0H3NE82	A0A0H3NE82	2	1	1	tr|A0A0H3NE82|A0A0H3NE82_SALTS Efflux pump membrane transporter OS=Salmonella typhimurium (strain SL1344) GN=acrD PE=3 SV=1	1	2	1	1	0	0	0	0	0	0	0	0	2	1	1	1	1	1	0	1	0	0	0	0	0	0	0	0	1	0	0	0	0	0	0	0	0	0	0	0	0	0	0	0
A0A0H3NE83	A0A0H3NE83	12	12	12	tr|A0A0H3NE83|A0A0H3NE83_SALTS NagD protein OS=Salmonella typhimurium (strain SL1344) GN=nagD PE=4 SV=1	1	12	12	12	0	0	0	0	0	0	0	0	11	11	12	11	11	10	10	11	0	0	0	0	0	0	0	0	11	11	12	11	11	10	10	11	0	0	0	0	0	0	0	0
A0A0H3NE85	A0A0H3NE85	36	36	36	tr|A0A0H3NE85|A0A0H3NE85_SALTS Glutamine--tRNA ligase OS=Salmonella typhimurium (strain SL1344) GN=glnS PE=3 SV=1	1	36	36	36	5	1	0	1	2	1	0	2	33	29	29	30	28	29	29	28	5	1	0	1	2	1	0	2	33	29	29	30	28	29	29	28	5	1	0	1	2	1	0	2
A0A0H3NE86	A0A0H3NE86	4	4	4	tr|A0A0H3NE86|A0A0H3NE86_SALTS Hypothetical membrane protein OS=Salmonella typhimurium (strain SL1344) GN=SL1344_2449 PE=4 SV=1	1	4	4	4	0	0	0	0	0	0	0	0	2	3	2	3	3	2	0	2	0	0	0	0	0	0	0	0	2	3	2	3	3	2	0	2	0	0	0	0	0	0	0	0
A0A0H3NE87	A0A0H3NE87	16	16	16	tr|A0A0H3NE87|A0A0H3NE87_SALTS 4-hydroxy-tetrahydrodipicolinate synthase OS=Salmonella typhimurium (strain SL1344) GN=dapA PE=3 SV=1	1	16	16	16	3	1	0	1	0	4	0	2	14	15	14	12	16	14	12	13	3	1	0	1	0	4	0	2	14	15	14	12	16	14	12	13	3	1	0	1	0	4	0	2
A0A0H3NE89	A0A0H3NE89	14	14	14	tr|A0A0H3NE89|A0A0H3NE89_SALTS Beta-barrel assembly-enhancing protease OS=Salmonella typhimurium (strain SL1344) GN=bepA PE=3 SV=1	1	14	14	14	0	0	0	0	0	0	0	0	9	11	11	10	9	12	11	10	0	0	0	0	0	0	0	0	9	11	11	10	9	12	11	10	0	0	0	0	0	0	0	0
A0A0H3NE93	A0A0H3NE93	9	9	9	tr|A0A0H3NE93|A0A0H3NE93_SALTS Phosphoribosylformylglycinamidine cyclo-ligase OS=Salmonella typhimurium (strain SL1344) GN=purM PE=3 SV=1	1	9	9	9	0	0	0	0	0	0	0	0	7	8	7	6	7	7	6	7	0	0	0	0	0	0	0	0	7	8	7	6	7	7	6	7	0	0	0	0	0	0	0	0
A0A0H3NE94	A0A0H3NE94	11	11	11	tr|A0A0H3NE94|A0A0H3NE94_SALTS Hypothetical esterase/lipase YbfF OS=Salmonella typhimurium (strain SL1344) GN=ybfF PE=4 SV=1	1	11	11	11	1	0	0	1	0	2	0	0	9	10	11	9	9	8	9	9	1	0	0	1	0	2	0	0	9	10	11	9	9	8	9	9	1	0	0	1	0	2	0	0
A0A0H3NE98	A0A0H3NE98	38	38	36	tr|A0A0H3NE98|A0A0H3NE98_SALTS Ornithine decarboxylase, inducible (Ec 4.1.1.17) OS=Salmonella typhimurium (strain SL1344) GN=speF PE=4 SV=1	1	38	38	36	2	0	0	0	0	1	0	0	30	32	30	32	30	32	30	32	2	0	0	0	0	1	0	0	30	32	30	32	30	32	30	32	2	0	0	0	0	1	0	0
A0A0H3NE99	A0A0H3NE99	21	21	21	tr|A0A0H3NE99|A0A0H3NE99_SALTS Inosine-5-monophosphate dehydrogenase OS=Salmonella typhimurium (strain SL1344) GN=guaB PE=3 SV=1	1	21	21	21	0	1	0	1	1	0	0	0	16	19	14	16	18	16	16	16	0	1	0	1	1	0	0	0	16	19	14	16	18	16	16	16	0	1	0	1	1	0	0	0
A0A0H3NEA2	A0A0H3NEA2	2	2	2	tr|A0A0H3NEA2|A0A0H3NEA2_SALTS Intimin OS=Salmonella typhimurium (strain SL1344) GN=sinH PE=4 SV=1	1	2	2	2	0	0	0	0	0	0	1	0	0	0	0	0	1	0	0	0	0	0	0	0	0	0	1	0	0	0	0	0	1	0	0	0	0	0	0	0	0	0	1	0
A0A0H3NEA4	A0A0H3NEA4	6	6	6	tr|A0A0H3NEA4|A0A0H3NEA4_SALTS Uncharacterized protein OS=Salmonella typhimurium (strain SL1344) GN=ybgJ PE=4 SV=1	1	6	6	6	0	0	0	0	0	0	0	0	4	5	3	4	3	5	3	5	0	0	0	0	0	0	0	0	4	5	3	4	3	5	3	5	0	0	0	0	0	0	0	0
A0A0H3NEA5	A0A0H3NEA5	24	24	24	tr|A0A0H3NEA5|A0A0H3NEA5_SALTS Histidine--tRNA ligase OS=Salmonella typhimurium (strain SL1344) GN=hisS PE=3 SV=1	1	24	24	24	0	0	0	0	0	0	0	0	21	20	19	19	21	20	21	17	0	0	0	0	0	0	0	0	21	20	19	19	21	20	21	17	0	0	0	0	0	0	0	0
A0A0H3NEA9	A0A0H3NEA9	15	15	15	tr|A0A0H3NEA9|A0A0H3NEA9_SALTS Bacterioferritin comigratory protein OS=Salmonella typhimurium (strain SL1344) GN=bcp PE=4 SV=1	1	15	15	15	2	1	0	4	1	2	1	3	13	14	12	13	14	15	11	13	2	1	0	4	1	2	1	3	13	14	12	13	14	15	11	13	2	1	0	4	1	2	1	3
A0A0H3NEB1	A0A0H3NEB1	38	38	38	tr|A0A0H3NEB1|A0A0H3NEB1_SALTS Hypothetical lipoprotein OS=Salmonella typhimurium (strain SL1344) GN=SL1344_2494 PE=4 SV=1	1	38	38	38	0	0	0	0	0	1	1	0	21	22	23	19	22	21	19	16	0	0	0	0	0	1	1	0	21	22	23	19	22	21	19	16	0	0	0	0	0	1	1	0
A0A0H3NEB2	A0A0H3NEB2	8	8	8	tr|A0A0H3NEB2|A0A0H3NEB2_SALTS DnaA regulatory inactivator Hda OS=Salmonella typhimurium (strain SL1344) GN=yfgE PE=3 SV=1	1	8	8	8	0	0	0	0	0	0	0	0	3	2	2	4	4	3	4	4	0	0	0	0	0	0	0	0	3	2	2	4	4	3	4	4	0	0	0	0	0	0	0	0
A0A0H3NEB4	A0A0H3NEB4	32	32	32	tr|A0A0H3NEB4|A0A0H3NEB4_SALTS Polyphosphate kinase OS=Salmonella typhimurium (strain SL1344) GN=ppk PE=3 SV=1	1	32	32	32	0	0	0	0	0	0	0	0	26	28	27	30	25	26	23	28	0	0	0	0	0	0	0	0	26	28	27	30	25	26	23	28	0	0	0	0	0	0	0	0
A0A0H3NEC0	A0A0H3NEC0	8	8	8	tr|A0A0H3NEC0|A0A0H3NEC0_SALTS Iron-sulfur cluster assembly scaffold protein IscU OS=Salmonella typhimurium (strain SL1344) GN=nifU PE=3 SV=1	1	8	8	8	1	0	0	2	0	4	0	2	4	4	5	6	4	4	5	6	1	0	0	2	0	4	0	2	4	4	5	6	4	4	5	6	1	0	0	2	0	4	0	2
A0A0H3NEC2	A0A0H3NEC2	40	40	40	tr|A0A0H3NEC2|A0A0H3NEC2_SALTS Succinate dehydrogenase flavoprotein subunit OS=Salmonella typhimurium (strain SL1344) GN=sdhA PE=3 SV=1	1	40	40	40	3	2	0	2	1	5	1	4	33	37	34	34	34	36	33	34	3	2	0	2	1	5	1	4	33	37	34	34	34	36	33	34	3	2	0	2	1	5	1	4
A0A0H3NEC5	A0A0H3NEC5	26	26	26	tr|A0A0H3NEC5|A0A0H3NEC5_SALTS GTPase Der OS=Salmonella typhimurium (strain SL1344) GN=engA PE=3 SV=1	1	26	26	26	2	0	0	0	0	0	0	0	22	22	22	20	18	22	16	21	2	0	0	0	0	0	0	0	22	22	22	20	18	22	16	21	2	0	0	0	0	0	0	0
A0A0H3NEC8	A0A0H3NEC8	19	19	19	tr|A0A0H3NEC8|A0A0H3NEC8_SALTS Succinate--CoA ligase [ADP-forming] subunit alpha OS=Salmonella typhimurium (strain SL1344) GN=sucD PE=3 SV=1	1	19	19	19	5	3	1	2	4	3	2	3	19	19	19	19	19	19	19	19	5	3	1	2	4	3	2	3	19	19	19	19	19	19	19	19	5	3	1	2	4	3	2	3
A0A0H3NEC9	A0A0H3NEC9	14	14	14	tr|A0A0H3NEC9|A0A0H3NEC9_SALTS Cytoskeleton protein RodZ OS=Salmonella typhimurium (strain SL1344) GN=yfgA PE=3 SV=1	1	14	14	14	0	2	1	2	0	1	0	5	10	12	12	11	12	13	12	12	0	2	1	2	0	1	0	5	10	12	12	11	12	13	12	12	0	2	1	2	0	1	0	5
A0A0H3NED0	A0A0H3NED0	15	15	15	tr|A0A0H3NED0|A0A0H3NED0_SALTS Transcriptional activator cadC OS=Salmonella typhimurium (strain SL1344) GN=cadC PE=4 SV=1	1	15	15	15	0	0	0	0	0	0	0	0	9	6	5	5	6	3	8	6	0	0	0	0	0	0	0	0	9	6	5	5	6	3	8	6	0	0	0	0	0	0	0	0
A0A0H3NED2	A0A0H3NED2	3	3	3	tr|A0A0H3NED2|A0A0H3NED2_SALTS Uncharacterized protein OS=Salmonella typhimurium (strain SL1344) GN=ybgC PE=4 SV=1	1	3	3	3	0	0	0	0	0	0	0	0	1	1	1	3	1	0	0	1	0	0	0	0	0	0	0	0	1	1	1	3	1	0	0	1	0	0	0	0	0	0	0	0
A0A0H3NED3	A0A0H3NED3	18	18	18	tr|A0A0H3NED3|A0A0H3NED3_SALTS Hypothetical transcriptional regulator OS=Salmonella typhimurium (strain SL1344) GN=yfhA PE=4 SV=1	1	18	18	18	0	0	0	0	0	1	0	0	13	13	14	14	14	9	14	14	0	0	0	0	0	1	0	0	13	13	14	14	14	9	14	14	0	0	0	0	0	1	0	0
A0A0H3NED4	A0A0H3NED4	3	3	3	tr|A0A0H3NED4|A0A0H3NED4_SALTS Hypothetical anaerobic reductase component OS=Salmonella typhimurium (strain SL1344) GN=SL1344_2491 PE=4 SV=1	1	3	3	3	0	0	0	0	0	0	0	0	1	0	1	1	1	1	0	0	0	0	0	0	0	0	0	0	1	0	1	1	1	1	0	0	0	0	0	0	0	0	0	0
A0A0H3NED6	A0A0H3NED6	3	3	3	tr|A0A0H3NED6|A0A0H3NED6_SALTS tRNA-specific adenosine deaminase OS=Salmonella typhimurium (strain SL1344) GN=yfhC PE=3 SV=1	1	3	3	3	0	0	0	0	0	0	0	0	2	1	1	1	0	1	1	2	0	0	0	0	0	0	0	0	2	1	1	1	0	1	1	2	0	0	0	0	0	0	0	0
A0A0H3NED8	A0A0H3NED8	11	11	11	tr|A0A0H3NED8|A0A0H3NED8_SALTS Peptidoglycan-associated lipoprotein OS=Salmonella typhimurium (strain SL1344) GN=pal PE=3 SV=1	1	11	11	11	8	3	1	7	4	6	4	7	10	9	9	9	10	9	9	9	8	3	1	7	4	6	4	7	10	9	9	9	10	9	9	9	8	3	1	7	4	6	4	7
A0A0H3NEE0	A0A0H3NEE0	26	26	26	tr|A0A0H3NEE0|A0A0H3NEE0_SALTS Chaperone protein HscA OS=Salmonella typhimurium (strain SL1344) GN=hscA PE=3 SV=1	1	26	26	26	2	0	0	0	0	0	0	0	20	22	17	17	19	21	20	18	2	0	0	0	0	0	0	0	20	22	17	17	19	21	20	18	2	0	0	0	0	0	0	0
A0A0H3NEE2	A0A0H3NEE2	9	9	9	tr|A0A0H3NEE2|A0A0H3NEE2_SALTS Pyridoxine 5-phosphate synthase OS=Salmonella typhimurium (strain SL1344) GN=pdxJ PE=3 SV=1	1	9	9	9	0	0	0	0	0	0	0	0	9	9	8	9	6	7	7	8	0	0	0	0	0	0	0	0	9	9	8	9	6	7	7	8	0	0	0	0	0	0	0	0
A0A0H3NEE3	A0A0H3NEE3	4	4	4	tr|A0A0H3NEE3|A0A0H3NEE3_SALTS HTH-type transcriptional regulator IscR OS=Salmonella typhimurium (strain SL1344) GN=yfhP PE=3 SV=1	1	4	4	4	1	0	0	0	0	0	0	0	4	3	4	3	3	3	2	2	1	0	0	0	0	0	0	0	4	3	4	3	3	3	2	2	1	0	0	0	0	0	0	0
A0A0H3NEE4	A0A0H3NEE4	2	2	2	tr|A0A0H3NEE4|A0A0H3NEE4_SALTS Hypothetical exported protein OS=Salmonella typhimurium (strain SL1344) GN=ybgS PE=4 SV=1	1	2	2	2	0	1	0	1	1	0	0	0	0	0	0	0	0	0	0	0	0	1	0	1	1	0	0	0	0	0	0	0	0	0	0	0	0	1	0	1	1	0	0	0
A0A0H3NEE6	A0A0H3NEE6	29	29	29	tr|A0A0H3NEE6|A0A0H3NEE6_SALTS Elongation factor 4 OS=Salmonella typhimurium (strain SL1344) GN=lepA PE=3 SV=1	1	29	29	29	2	0	0	0	1	1	0	0	23	26	25	25	21	25	20	25	2	0	0	0	1	1	0	0	23	26	25	25	21	25	20	25	2	0	0	0	1	1	0	0
A0A0H3NEE7	A0A0H3NEE7	1	1	1	tr|A0A0H3NEE7|A0A0H3NEE7_SALTS Anaerobic sulfite reductase subunit B OS=Salmonella typhimurium (strain SL1344) GN=asrB PE=4 SV=1	1	1	1	1	0	0	0	0	0	0	0	0	0	0	0	0	0	1	0	0	0	0	0	0	0	0	0	0	0	0	0	0	0	1	0	0	0	0	0	0	0	0	0	0
A0A0H3NEF6	A0A0H3NEF6	29	29	29	tr|A0A0H3NEF6|A0A0H3NEF6_SALTS Lysine decarboxylase OS=Salmonella typhimurium (strain SL1344) GN=cadA PE=4 SV=1	1	29	29	29	0	0	0	0	0	0	0	0	22	13	22	15	21	14	17	19	0	0	0	0	0	0	0	0	22	13	22	15	21	14	17	19	0	0	0	0	0	0	0	0
A0A0H3NEF9	A0A0H3NEF9	3	3	3	tr|A0A0H3NEF9|A0A0H3NEF9_SALTS Hypothetical sensor kinase protein OS=Salmonella typhimurium (strain SL1344) GN=yfhK PE=4 SV=1	1	3	3	3	0	0	0	0	0	0	0	0	3	2	0	2	0	1	1	2	0	0	0	0	0	0	0	0	3	2	0	2	0	1	1	2	0	0	0	0	0	0	0	0
A0A0H3NEG0	A0A0H3NEG0	12	12	12	tr|A0A0H3NEG0|A0A0H3NEG0_SALTS Galactose-1-phosphate uridylyltransferase OS=Salmonella typhimurium (strain SL1344) GN=galT PE=3 SV=1	1	12	12	12	0	0	0	0	0	0	0	2	8	7	7	7	5	10	7	8	0	0	0	0	0	0	0	2	8	7	7	7	5	10	7	8	0	0	0	0	0	0	0	2
A0A0H3NEG3	A0A0H3NEG3	5	5	5	tr|A0A0H3NEG3|A0A0H3NEG3_SALTS Hypothetical PTS system IIBC component OS=Salmonella typhimurium (strain SL1344) GN=SL1344_2532 PE=4 SV=1	1	5	5	5	0	0	0	0	0	0	0	0	3	4	3	3	3	3	2	2	0	0	0	0	0	0	0	0	3	4	3	3	3	3	2	2	0	0	0	0	0	0	0	0
A0A0H3NEG4	A0A0H3NEG4	14	14	14	tr|A0A0H3NEG4|A0A0H3NEG4_SALTS Predicted bacteriophage protein OS=Salmonella typhimurium (strain SL1344) GN=SL1344_1969 PE=4 SV=1	1	14	14	14	0	1	0	0	0	0	0	0	9	8	9	10	10	7	8	8	0	1	0	0	0	0	0	0	9	8	9	10	10	7	8	8	0	1	0	0	0	0	0	0
A0A0H3NEG6	A0A0H3NEG6	2	2	2	tr|A0A0H3NEG6|A0A0H3NEG6_SALTS Predicted bacteriophage protein OS=Salmonella typhimurium (strain SL1344) GN=SL1344_1974 PE=4 SV=1	1	2	2	2	0	0	0	0	0	0	0	0	1	2	0	1	1	0	1	0	0	0	0	0	0	0	0	0	1	2	0	1	1	0	1	0	0	0	0	0	0	0	0	0
A0A0H3NEG7	A0A0H3NEG7	15	15	15	tr|A0A0H3NEG7|A0A0H3NEG7_SALTS 6-phosphogluconolactonase OS=Salmonella typhimurium (strain SL1344) GN=ybhE PE=3 SV=1	1	15	15	15	0	0	0	0	0	0	0	0	14	14	12	14	13	13	13	13	0	0	0	0	0	0	0	0	14	14	12	14	13	13	13	13	0	0	0	0	0	0	0	0
A0A0H3NEH2	A0A0H3NEH2	25	25	25	tr|A0A0H3NEH2|A0A0H3NEH2_SALTS Urocanate hydratase OS=Salmonella typhimurium (strain SL1344) GN=hutU PE=3 SV=1	1	25	25	25	0	0	0	0	0	1	1	0	19	20	19	22	18	20	14	19	0	0	0	0	0	1	1	0	19	20	19	22	18	20	14	19	0	0	0	0	0	1	1	0
A0A0H3NEH3	A0A0H3NEH3	11	11	11	tr|A0A0H3NEH3|A0A0H3NEH3_SALTS GTPase Era OS=Salmonella typhimurium (strain SL1344) GN=era PE=3 SV=1	1	11	11	11	1	0	0	0	0	0	1	0	9	9	9	8	8	9	8	8	1	0	0	0	0	0	1	0	9	9	9	8	8	9	8	8	1	0	0	0	0	0	1	0
A0A0H3NEH6	A0A0H3NEH6	1	1	1	tr|A0A0H3NEH6|A0A0H3NEH6_SALTS Predicted bacteriophage protein OS=Salmonella typhimurium (strain SL1344) GN=SL1344_2574 PE=4 SV=1	1	1	1	1	0	0	0	0	0	0	0	0	1	1	1	1	0	1	0	0	0	0	0	0	0	0	0	0	1	1	1	1	0	1	0	0	0	0	0	0	0	0	0	0
A0A0H3NF96;A0A0H3NEI0	A0A0H3NF96;A0A0H3NEI0	1;1	1;1	1;1	tr|A0A0H3NF96|A0A0H3NF96_SALTS Hypothetical Tail Fiber Protein OS=Salmonella typhimurium (strain SL1344) GN=SL1344_0988 PE=4 SV=1;tr|A0A0H3NEI0|A0A0H3NEI0_SALTS Similar to a DNA recombinase OS=Salmonella typhimurium (strain SL1344) GN=SL1344_2552 PE=4 SV=1	2	1	1	1	0	0	0	0	0	0	0	0	1	0	1	1	0	0	0	0	0	0	0	0	0	0	0	0	1	0	1	1	0	0	0	0	0	0	0	0	0	0	0	0
A0A0H3NEI2	A0A0H3NEI2	11	11	11	tr|A0A0H3NEI2|A0A0H3NEI2_SALTS Cobyric acid synthase OS=Salmonella typhimurium (strain SL1344) GN=cbiP PE=3 SV=1	1	11	11	11	0	0	0	0	0	0	0	0	9	10	9	10	6	9	10	10	0	0	0	0	0	0	0	0	9	10	9	10	6	9	10	10	0	0	0	0	0	0	0	0
A0A0H3NEI6	A0A0H3NEI6	10	10	10	tr|A0A0H3NEI6|A0A0H3NEI6_SALTS Cobalt-precorrin-2 C(20)-methyltransferase OS=Salmonella typhimurium (strain SL1344) GN=cbiL PE=3 SV=1	1	10	10	10	0	0	0	0	0	0	0	0	8	9	9	9	8	8	8	7	0	0	0	0	0	0	0	0	8	9	9	9	8	8	8	7	0	0	0	0	0	0	0	0
A0A0H3NEI7	A0A0H3NEI7	3	3	3	tr|A0A0H3NEI7|A0A0H3NEI7_SALTS Predicted bacteriophage protein OS=Salmonella typhimurium (strain SL1344) GN=SL1344_2561 PE=4 SV=1	1	3	3	3	0	0	0	0	0	0	0	0	2	1	0	2	0	0	1	0	0	0	0	0	0	0	0	0	2	1	0	2	0	0	1	0	0	0	0	0	0	0	0	0
A0A0H3NEI9	A0A0H3NEI9	11	11	11	tr|A0A0H3NEI9|A0A0H3NEI9_SALTS Precorrin-4 C11-methyltransferase OS=Salmonella typhimurium (strain SL1344) GN=cbiF PE=3 SV=1	1	11	11	11	0	0	0	0	0	0	0	0	10	10	9	9	7	10	9	10	0	0	0	0	0	0	0	0	10	10	9	9	7	10	9	10	0	0	0	0	0	0	0	0
A0A0H3NEJ1	A0A0H3NEJ1	19	19	19	tr|A0A0H3NEJ1|A0A0H3NEJ1_SALTS Predicted bacteriophage protein OS=Salmonella typhimurium (strain SL1344) GN=SL1344_2594 PE=4 SV=1	1	19	19	19	6	2	0	3	1	3	0	3	19	19	19	19	19	19	19	19	6	2	0	3	1	3	0	3	19	19	19	19	19	19	19	19	6	2	0	3	1	3	0	3
A0A0H3NEJ3	A0A0H3NEJ3	11	11	11	tr|A0A0H3NEJ3|A0A0H3NEJ3_SALTS Putative gluconeogenesis factor OS=Salmonella typhimurium (strain SL1344) GN=ybhK PE=3 SV=1	1	11	11	11	0	0	0	0	0	0	0	0	4	7	6	5	5	5	6	4	0	0	0	0	0	0	0	0	4	7	6	5	5	5	6	4	0	0	0	0	0	0	0	0
A0A0H3NEJ4	A0A0H3NEJ4	2	2	2	tr|A0A0H3NEJ4|A0A0H3NEJ4_SALTS Cobalamin biosynthesis protein CbiB OS=Salmonella typhimurium (strain SL1344) GN=cbiB PE=3 SV=1	1	2	2	2	0	0	0	0	0	0	0	0	1	1	0	1	1	1	0	1	0	0	0	0	0	0	0	0	1	1	0	1	1	1	0	1	0	0	0	0	0	0	0	0
A0A0H3NEJ6	A0A0H3NEJ6	6	6	6	tr|A0A0H3NEJ6|A0A0H3NEJ6_SALTS Bacteriophage integrase OS=Salmonella typhimurium (strain SL1344) GN=SL1344_2600 PE=3 SV=1	1	6	6	6	0	0	0	0	0	0	0	0	2	4	1	3	2	3	2	4	0	0	0	0	0	0	0	0	2	4	1	3	2	3	2	4	0	0	0	0	0	0	0	0
A0A0H3NEJ8	A0A0H3NEJ8	6	6	6	tr|A0A0H3NEJ8|A0A0H3NEJ8_SALTS Hypothetical propanediol utilization protein PduB OS=Salmonella typhimurium (strain SL1344) GN=pduB PE=4 SV=1	1	6	6	6	0	0	0	0	0	1	0	0	4	2	4	4	2	4	3	6	0	0	0	0	0	1	0	0	4	2	4	4	2	4	3	6	0	0	0	0	0	1	0	0
A0A0H3NEJ9	A0A0H3NEJ9	9	9	9	tr|A0A0H3NEJ9|A0A0H3NEJ9_SALTS Molybdopterin converting factor, subunit 2 OS=Salmonella typhimurium (strain SL1344) GN=moaE PE=4 SV=1	1	9	9	9	0	0	0	0	0	0	0	0	6	5	6	6	6	6	6	8	0	0	0	0	0	0	0	0	6	5	6	6	6	6	6	8	0	0	0	0	0	0	0	0
A0A0H3NEK0	A0A0H3NEK0	1	1	1	tr|A0A0H3NEK0|A0A0H3NEK0_SALTS L-aspartate oxidase OS=Salmonella typhimurium (strain SL1344) GN=nadB PE=3 SV=1	1	1	1	1	0	0	0	0	0	0	0	0	0	0	0	0	1	0	1	0	0	0	0	0	0	0	0	0	0	0	0	0	1	0	1	0	0	0	0	0	0	0	0	0
A0A0H3NEL2	A0A0H3NEL2	6	6	2	tr|A0A0H3NEL2|A0A0H3NEL2_SALTS Exodeoxyribonuclease VIII OS=Salmonella typhimurium (strain SL1344) GN=recEb PE=4 SV=1	1	6	6	2	0	0	0	0	0	0	0	0	2	2	2	2	2	2	2	2	0	0	0	0	0	0	0	0	2	2	2	2	2	2	2	2	0	0	0	0	0	0	0	0
A0A0H3NEL3	A0A0H3NEL3	10	10	10	tr|A0A0H3NEL3|A0A0H3NEL3_SALTS UPF0265 protein YeeX OS=Salmonella typhimurium (strain SL1344) GN=yeeX PE=3 SV=1	1	10	10	10	2	1	1	1	1	1	1	1	8	9	8	10	7	9	8	9	2	1	1	1	1	1	1	1	8	9	8	10	7	9	8	9	2	1	1	1	1	1	1	1
A0A0H3NEL4	A0A0H3NEL4	14	12	12	tr|A0A0H3NEL4|A0A0H3NEL4_SALTS Autonomous glycyl radical cofactor OS=Salmonella typhimurium (strain SL1344) GN=yfiD PE=3 SV=1	1	14	12	12	2	4	1	3	2	4	0	4	13	12	12	11	12	11	12	12	1	3	0	2	1	2	0	2	11	10	10	9	10	9	10	10	1	3	0	2	1	2	0	2
A0A0H3NEL5	A0A0H3NEL5	2	2	2	tr|A0A0H3NEL5|A0A0H3NEL5_SALTS Probable ATP-dependent helicase DinG OS=Salmonella typhimurium (strain SL1344) GN=dinG PE=4 SV=1	1	2	2	2	0	0	0	0	0	0	0	0	0	0	2	1	0	1	1	1	0	0	0	0	0	0	0	0	0	0	2	1	0	1	1	1	0	0	0	0	0	0	0	0
A0A0H3NEL7	A0A0H3NEL7	10	10	10	tr|A0A0H3NEL7|A0A0H3NEL7_SALTS Sigma-E factor regulatory protein RseB OS=Salmonella typhimurium (strain SL1344) GN=rseB PE=4 SV=1	1	10	10	10	1	0	0	0	0	0	0	0	10	10	7	8	9	9	6	9	1	0	0	0	0	0	0	0	10	10	7	8	9	9	6	9	1	0	0	0	0	0	0	0
A0A0H3NEL8	A0A0H3NEL8	12	12	12	tr|A0A0H3NEL8|A0A0H3NEL8_SALTS Thiosulfate reductase electron transport protein PhsB OS=Salmonella typhimurium (strain SL1344) GN=phsB PE=4 SV=1	1	12	12	12	0	0	0	0	0	0	0	1	9	8	7	6	7	8	9	6	0	0	0	0	0	0	0	1	9	8	7	6	7	8	9	6	0	0	0	0	0	0	0	1
A0A0H3NEM0	A0A0H3NEM0	22	22	22	tr|A0A0H3NEM0|A0A0H3NEM0_SALTS Hypothetical acyl-CoA synthetase OS=Salmonella typhimurium (strain SL1344) GN=yfiQ PE=4 SV=1	1	22	22	22	0	0	0	0	0	0	0	0	13	16	17	15	17	17	12	13	0	0	0	0	0	0	0	0	13	16	17	15	17	17	12	13	0	0	0	0	0	0	0	0
A0A0H3NEM1	A0A0H3NEM1	1	1	1	tr|A0A0H3NEM1|A0A0H3NEM1_SALTS Hypothetical membrane protein OS=Salmonella typhimurium (strain SL1344) GN=ybiO PE=4 SV=1	1	1	1	1	0	0	0	0	0	0	0	0	0	1	0	0	1	1	0	1	0	0	0	0	0	0	0	0	0	1	0	0	1	1	0	1	0	0	0	0	0	0	0	0
A0A0H3NEM2	A0A0H3NEM2	21	21	21	tr|A0A0H3NEM2|A0A0H3NEM2_SALTS ATP-dependent RNA helicase SrmB OS=Salmonella typhimurium (strain SL1344) GN=srmB PE=3 SV=1	1	21	21	21	3	2	0	0	0	1	0	1	18	20	20	17	18	21	20	19	3	2	0	0	0	1	0	1	18	20	20	17	18	21	20	19	3	2	0	0	0	1	0	1
A0A0H3NEM4	A0A0H3NEM4	64	64	64	tr|A0A0H3NEM4|A0A0H3NEM4_SALTS Chaperone protein ClpB OS=Salmonella typhimurium (strain SL1344) GN=clpB PE=3 SV=1	1	64	64	64	22	15	0	11	9	6	4	9	56	56	56	55	55	59	52	58	22	15	0	11	9	6	4	9	56	56	56	55	55	59	52	58	22	15	0	11	9	6	4	9
A0A0H3NEM6	A0A0H3NEM6	11	11	11	tr|A0A0H3NEM6|A0A0H3NEM6_SALTS Histidine biosynthesis bifunctional protein HisB OS=Salmonella typhimurium (strain SL1344) GN=hisB PE=3 SV=1	1	11	11	11	0	0	0	0	0	0	0	1	7	8	6	8	9	7	9	7	0	0	0	0	0	0	0	1	7	8	6	8	9	7	9	7	0	0	0	0	0	0	0	1
A0A0H3NEM7	A0A0H3NEM7	9	9	9	tr|A0A0H3NEM7|A0A0H3NEM7_SALTS Outer membrane protein x OS=Salmonella typhimurium (strain SL1344) GN=ompX PE=4 SV=1	1	9	9	9	5	4	2	6	3	6	4	6	8	9	8	9	8	9	8	9	5	4	2	6	3	6	4	6	8	9	8	9	8	9	8	9	5	4	2	6	3	6	4	6
A0A0H3NEM8	A0A0H3NEM8	16	16	16	tr|A0A0H3NEM8|A0A0H3NEM8_SALTS Hypothetical RNA methyltransferase OS=Salmonella typhimurium (strain SL1344) GN=yfiF PE=3 SV=1	1	16	16	16	2	0	0	0	0	1	0	0	15	14	15	12	14	13	14	11	2	0	0	0	0	1	0	0	15	14	15	12	14	13	14	11	2	0	0	0	0	1	0	0
A0A0H3NEN0	A0A0H3NEN0	14	14	14	tr|A0A0H3NEN0|A0A0H3NEN0_SALTS Chorismate mutase-P/prephenate dehydratase OS=Salmonella typhimurium (strain SL1344) GN=pheA PE=4 SV=1	1	14	14	14	0	0	0	1	0	0	0	1	11	11	10	10	12	7	10	10	0	0	0	1	0	0	0	1	11	11	10	10	12	7	10	10	0	0	0	1	0	0	0	1
A0A0H3NEN1	A0A0H3NEN1	18	18	18	tr|A0A0H3NEN1|A0A0H3NEN1_SALTS Lipopolysaccharide O-antigen chain length regulator OS=Salmonella typhimurium (strain SL1344) GN=wzzB PE=4 SV=1	1	18	18	18	5	6	0	8	6	7	4	9	16	17	16	16	17	17	17	17	5	6	0	8	6	7	4	9	16	17	16	16	17	17	17	17	5	6	0	8	6	7	4	9
A0A0H3NEN3	A0A0H3NEN3	24	24	24	tr|A0A0H3NEN3|A0A0H3NEN3_SALTS ABC transporter ATP-binding protein OS=Salmonella typhimurium (strain SL1344) GN=ybiT PE=4 SV=1	1	24	24	24	1	1	0	0	0	0	1	0	21	19	21	21	22	19	19	21	1	1	0	0	0	0	1	0	21	19	21	21	22	19	19	21	1	1	0	0	0	0	1	0
A0A0H3NEN6	A0A0H3NEN6	17	17	17	tr|A0A0H3NEN6|A0A0H3NEN6_SALTS Mannose-1-phosphate guanylyltransferase OS=Salmonella typhimurium (strain SL1344) GN=cpsB2 PE=3 SV=1	1	17	17	17	1	1	0	0	0	0	0	0	13	13	9	12	14	12	15	11	1	1	0	0	0	0	0	0	13	13	9	12	14	12	15	11	1	1	0	0	0	0	0	0
A0A0H3NEN7	A0A0H3NEN7	13	13	13	tr|A0A0H3NEN7|A0A0H3NEN7_SALTS Pseudouridine synthase OS=Salmonella typhimurium (strain SL1344) GN=rluD PE=3 SV=1	1	13	13	13	0	0	0	0	0	0	0	0	8	9	10	8	11	8	10	7	0	0	0	0	0	0	0	0	8	9	10	8	11	8	10	7	0	0	0	0	0	0	0	0
A0A0H3NEN8	A0A0H3NEN8	16	16	16	tr|A0A0H3NEN8|A0A0H3NEN8_SALTS CDP-abequose synthase OS=Salmonella typhimurium (strain SL1344) GN=rfbJ PE=4 SV=1	1	16	16	16	0	0	0	0	0	0	0	0	13	14	14	14	13	15	14	15	0	0	0	0	0	0	0	0	13	14	14	14	13	15	14	15	0	0	0	0	0	0	0	0
A0A0H3NEP1	A0A0H3NEP1	8	8	8	tr|A0A0H3NEP1|A0A0H3NEP1_SALTS T-protein OS=Salmonella typhimurium (strain SL1344) GN=tyrA PE=4 SV=1	1	8	8	8	0	0	0	0	0	0	0	0	4	4	3	4	3	5	4	4	0	0	0	0	0	0	0	0	4	4	3	4	3	5	4	4	0	0	0	0	0	0	0	0
A0A0H3NEP5	A0A0H3NEP5	5	5	5	tr|A0A0H3NEP5|A0A0H3NEP5_SALTS dTDP-4-dehydrorhamnose 3,5-epimerase OS=Salmonella typhimurium (strain SL1344) GN=rfbC PE=3 SV=1	1	5	5	5	2	0	0	3	0	2	0	3	5	4	4	4	4	4	4	4	2	0	0	3	0	2	0	3	5	4	4	4	4	4	4	4	2	0	0	3	0	2	0	3
A0A0H3NEP6	A0A0H3NEP6	4	4	4	tr|A0A0H3NEP6|A0A0H3NEP6_SALTS Hypothetical exported protein OS=Salmonella typhimurium (strain SL1344) GN=SL1344_2632 PE=4 SV=1	1	4	4	4	0	0	0	0	0	0	0	0	0	0	1	4	0	0	1	3	0	0	0	0	0	0	0	0	0	0	1	4	0	0	1	3	0	0	0	0	0	0	0	0
A0A0H3NEP7	A0A0H3NEP7	7	7	7	tr|A0A0H3NEP7|A0A0H3NEP7_SALTS Hypothetical ABC transporter ATP-binding protein OS=Salmonella typhimurium (strain SL1344) GN=yliA PE=3 SV=1	1	7	7	7	0	0	0	0	0	0	0	0	5	5	4	3	2	3	4	5	0	0	0	0	0	0	0	0	5	5	4	3	2	3	4	5	0	0	0	0	0	0	0	0
A0A0H3NEQ4	A0A0H3NEQ4	27	27	27	tr|A0A0H3NEQ4|A0A0H3NEQ4_SALTS Signal recognition particle protein OS=Salmonella typhimurium (strain SL1344) GN=ffh PE=3 SV=1	1	27	27	27	1	0	0	0	0	0	0	0	24	23	25	24	22	25	22	22	1	0	0	0	0	0	0	0	24	23	25	24	22	25	22	22	1	0	0	0	0	0	0	0
A0A0H3NER0	A0A0H3NER0	9	9	9	tr|A0A0H3NER0|A0A0H3NER0_SALTS NAD kinase OS=Salmonella typhimurium (strain SL1344) GN=ppnK PE=3 SV=1	1	9	9	9	0	0	0	0	0	0	0	0	5	6	5	4	6	6	4	4	0	0	0	0	0	0	0	0	5	6	5	4	6	6	4	4	0	0	0	0	0	0	0	0
A0A0H3NER1	A0A0H3NER1	6	6	6	tr|A0A0H3NER1|A0A0H3NER1_SALTS tRNA (guanine-N(1)-)-methyltransferase OS=Salmonella typhimurium (strain SL1344) GN=trmD PE=3 SV=1	1	6	6	6	0	0	0	0	0	0	0	0	3	3	2	6	3	4	2	5	0	0	0	0	0	0	0	0	3	3	2	6	3	4	2	5	0	0	0	0	0	0	0	0
A0A0H3NER3	A0A0H3NER3	5	5	5	tr|A0A0H3NER3|A0A0H3NER3_SALTS SsrA-binding protein OS=Salmonella typhimurium (strain SL1344) GN=smpB PE=3 SV=1	1	5	5	5	0	0	0	0	0	0	0	0	5	3	4	4	3	4	5	5	0	0	0	0	0	0	0	0	5	3	4	4	3	4	5	5	0	0	0	0	0	0	0	0
A0A0H3NER6	A0A0H3NER6	23	22	22	tr|A0A0H3NER6|A0A0H3NER6_SALTS D-alanyl-D-alanine carboxypeptidase (Penicillin-binding protein 6) OS=Salmonella typhimurium (strain SL1344) GN=dacC PE=3 SV=1	1	23	22	22	0	0	0	0	0	0	0	0	22	20	21	23	20	19	19	22	0	0	0	0	0	0	0	0	21	19	20	22	19	18	18	21	0	0	0	0	0	0	0	0
A0A0H3NER8	A0A0H3NER8	8	8	8	tr|A0A0H3NER8|A0A0H3NER8_SALTS Hypothetical membrane protein OS=Salmonella typhimurium (strain SL1344) GN=corB PE=4 SV=1	1	8	8	8	0	0	0	1	0	0	0	0	6	6	6	6	7	6	5	7	0	0	0	1	0	0	0	0	6	6	6	6	7	6	5	7	0	0	0	1	0	0	0	0
A0A0H3NER9	A0A0H3NER9	2	2	2	tr|A0A0H3NER9|A0A0H3NER9_SALTS Outer membrane protein assembly factor BamE OS=Salmonella typhimurium (strain SL1344) GN=smpA PE=3 SV=1	1	2	2	2	0	0	0	0	0	0	0	0	2	2	1	2	2	2	2	2	0	0	0	0	0	0	0	0	2	2	1	2	2	2	2	2	0	0	0	0	0	0	0	0
A0A0H3NES0	A0A0H3NES0	7	7	7	tr|A0A0H3NES0|A0A0H3NES0_SALTS Hypothetical membrane protein OS=Salmonella typhimurium (strain SL1344) GN=yegH PE=4 SV=1	1	7	7	7	0	0	0	0	0	0	0	0	3	4	3	5	5	6	4	6	0	0	0	0	0	0	0	0	3	4	3	5	5	6	4	6	0	0	0	0	0	0	0	0
A0A0H3NEU0	A0A0H3NEU0	1	1	1	tr|A0A0H3NEU0|A0A0H3NEU0_SALTS Hypothetical phosphotransferase enzyme II, B component OS=Salmonella typhimurium (strain SL1344) GN=SL1344_0861 PE=4 SV=1	1	1	1	1	0	0	0	0	0	0	0	0	1	1	0	1	1	1	0	1	0	0	0	0	0	0	0	0	1	1	0	1	1	1	0	1	0	0	0	0	0	0	0	0
A0A0H3NEU4	A0A0H3NEU4	1	1	1	tr|A0A0H3NEU4|A0A0H3NEU4_SALTS Hypothetical sugar kinase OS=Salmonella typhimurium (strain SL1344) GN=yegV PE=4 SV=1	1	1	1	1	0	0	0	0	0	0	0	0	1	1	1	1	1	0	0	1	0	0	0	0	0	0	0	0	1	1	1	1	1	0	0	1	0	0	0	0	0	0	0	0
A0A0H3NEU5	A0A0H3NEU5	13	13	13	tr|A0A0H3NEU5|A0A0H3NEU5_SALTS Hypothetical competence protein OS=Salmonella typhimurium (strain SL1344) GN=SL1344_2695 PE=4 SV=1	1	13	13	13	0	0	0	0	0	0	0	0	12	13	12	11	10	11	11	12	0	0	0	0	0	0	0	0	12	13	12	11	10	11	11	12	0	0	0	0	0	0	0	0
A0A0H3NEU6	A0A0H3NEU6	17	17	17	tr|A0A0H3NEU6|A0A0H3NEU6_SALTS Arginine-binding periplasmic protein 1 OS=Salmonella typhimurium (strain SL1344) GN=artI PE=3 SV=1	1	17	17	17	8	2	0	6	3	8	3	8	15	16	13	14	15	16	11	15	8	2	0	6	3	8	3	8	15	16	13	14	15	16	11	15	8	2	0	6	3	8	3	8
A0A0H3NEV1	A0A0H3NEV1	7	7	7	tr|A0A0H3NEV1|A0A0H3NEV1_SALTS Hypothetical oxidoreductase OS=Salmonella typhimurium (strain SL1344) GN=SL1344_0871 PE=4 SV=1	1	7	7	7	0	0	0	0	0	0	0	0	4	3	6	3	4	3	5	6	0	0	0	0	0	0	0	0	4	3	6	3	4	3	5	6	0	0	0	0	0	0	0	0
A0A0H3NEV4	A0A0H3NEV4	13	13	13	tr|A0A0H3NEV4|A0A0H3NEV4_SALTS Iron-sulfur cluster carrier protein OS=Salmonella typhimurium (strain SL1344) GN=mrp PE=3 SV=1	1	13	13	13	0	0	0	0	0	0	0	1	8	11	10	12	10	9	9	11	0	0	0	0	0	0	0	1	8	11	10	12	10	9	9	11	0	0	0	0	0	0	0	1
A0A0H3NEV7	A0A0H3NEV7	8	8	8	tr|A0A0H3NEV7|A0A0H3NEV7_SALTS Hydroxylamine reductase OS=Salmonella typhimurium (strain SL1344) GN=hcp PE=3 SV=1	1	8	8	8	1	0	0	0	0	1	0	0	4	4	4	3	4	6	1	4	1	0	0	0	0	1	0	0	4	4	4	3	4	6	1	4	1	0	0	0	0	1	0	0
A0A0H3NEV8	A0A0H3NEV8	2	2	2	tr|A0A0H3NEV8|A0A0H3NEV8_SALTS Predicted bacteriophage protein OS=Salmonella typhimurium (strain SL1344) GN=SL1344_2697 PE=4 SV=1	1	2	2	2	0	0	0	0	0	0	0	0	0	1	1	2	1	1	1	1	0	0	0	0	0	0	0	0	0	1	1	2	1	1	1	1	0	0	0	0	0	0	0	0
A0A0H3NEW0	A0A0H3NEW0	4	4	4	tr|A0A0H3NEW0|A0A0H3NEW0_SALTS Uncharacterized protein OS=Salmonella typhimurium (strain SL1344) GN=SL1344_2710 PE=4 SV=1	1	4	4	4	0	0	0	0	0	0	0	0	2	2	2	2	2	2	3	2	0	0	0	0	0	0	0	0	2	2	2	2	2	2	3	2	0	0	0	0	0	0	0	0
A0A0H3NEW1	A0A0H3NEW1	7	7	7	tr|A0A0H3NEW1|A0A0H3NEW1_SALTS Hypothetical two-component system response regulator OS=Salmonella typhimurium (strain SL1344) GN=yehT PE=4 SV=1	1	7	7	7	0	0	0	0	0	0	0	0	6	7	5	4	4	6	3	5	0	0	0	0	0	0	0	0	6	7	5	4	4	6	3	5	0	0	0	0	0	0	0	0
A0A0H3NEW2	A0A0H3NEW2	9	9	9	tr|A0A0H3NEW2|A0A0H3NEW2_SALTS Macrolide export ATP-binding/permease protein MacB OS=Salmonella typhimurium (strain SL1344) GN=ybjZ PE=3 SV=1	1	9	9	9	0	1	0	0	0	0	0	0	1	5	7	5	3	6	4	6	0	1	0	0	0	0	0	0	1	5	7	5	3	6	4	6	0	1	0	0	0	0	0	0
A0A0H3NEW7	A0A0H3NEW7	1	1	1	tr|A0A0H3NEW7|A0A0H3NEW7_SALTS Hypothetical permease transmembrane component OS=Salmonella typhimurium (strain SL1344) GN=yehY PE=3 SV=1	1	1	1	1	0	0	0	0	0	0	0	0	0	0	1	1	0	0	1	1	0	0	0	0	0	0	0	0	0	0	1	1	0	0	1	1	0	0	0	0	0	0	0	0
A0A0H3NEX0	A0A0H3NEX0	21	21	21	tr|A0A0H3NEX0|A0A0H3NEX0_SALTS Uncharacterized protein OS=Salmonella typhimurium (strain SL1344) GN=SL1344_2713 PE=4 SV=1	1	21	21	21	0	0	0	0	0	1	0	0	18	17	18	17	16	18	14	15	0	0	0	0	0	1	0	0	18	17	18	17	16	18	14	15	0	0	0	0	0	1	0	0
A0A0H3NEX8	A0A0H3NEX8	14	14	14	tr|A0A0H3NEX8|A0A0H3NEX8_SALTS Leucine-responsive regulatory protein OS=Salmonella typhimurium (strain SL1344) GN=lrp PE=4 SV=1	1	14	14	14	2	0	0	0	2	1	1	2	13	13	14	13	13	13	12	14	2	0	0	0	2	1	1	2	13	13	14	13	13	13	12	14	2	0	0	0	2	1	1	2
A0A0H3NEY1	A0A0H3NEY1	4	4	4	tr|A0A0H3NEY1|A0A0H3NEY1_SALTS Hypothetical transcriptional regulator OS=Salmonella typhimurium (strain SL1344) GN=SL1344_2157 PE=4 SV=1	1	4	4	4	0	0	0	0	0	0	0	0	1	1	0	0	0	1	2	2	0	0	0	0	0	0	0	0	1	1	0	0	0	1	2	2	0	0	0	0	0	0	0	0
A0A0H3NEY2	A0A0H3NEY2	22	22	22	tr|A0A0H3NEY2|A0A0H3NEY2_SALTS Hypothetical ATPase OS=Salmonella typhimurium (strain SL1344) GN=SL1344_2730 PE=4 SV=1	1	22	22	22	0	0	0	0	0	0	1	0	14	18	16	18	16	16	14	16	0	0	0	0	0	0	1	0	14	18	16	18	16	16	14	16	0	0	0	0	0	0	1	0
A0A0H3NEY3	A0A0H3NEY3	35	35	32	tr|A0A0H3NEY3|A0A0H3NEY3_SALTS Anaerobic dimethyl sulfoxide reductase chain A OS=Salmonella typhimurium (strain SL1344) GN=dmsA PE=3 SV=1	1	35	35	32	3	1	0	0	1	4	0	1	33	33	28	29	26	31	32	30	3	1	0	0	1	4	0	1	33	33	28	29	26	31	32	30	3	0	0	0	0	3	0	1
A0A0H3NEY4	A0A0H3NEY4	12	12	12	tr|A0A0H3NEY4|A0A0H3NEY4_SALTS Hypothetical hexulose 6 phosphate synthase OS=Salmonella typhimurium (strain SL1344) GN=SL1344_2738 PE=4 SV=1	1	12	12	12	0	0	0	0	0	0	0	0	8	8	9	8	8	10	9	10	0	0	0	0	0	0	0	0	8	8	9	8	8	10	9	10	0	0	0	0	0	0	0	0
A0A0H3NEY8	A0A0H3NEY8	14	14	14	tr|A0A0H3NEY8|A0A0H3NEY8_SALTS Pyruvate formate-lyase-activating enzyme OS=Salmonella typhimurium (strain SL1344) GN=pflA PE=3 SV=1	1	14	14	14	2	0	1	1	1	0	0	0	11	12	11	11	10	11	12	9	2	0	1	1	1	0	0	0	11	12	11	11	10	11	12	9	2	0	1	1	1	0	0	0
A0A0H3NEZ1	A0A0H3NEZ1	24	24	24	tr|A0A0H3NEZ1|A0A0H3NEZ1_SALTS D-galactose-binding periplasmic protein OS=Salmonella typhimurium (strain SL1344) GN=mglB PE=4 SV=1	1	24	24	24	15	11	3	14	12	15	12	17	20	21	19	20	22	20	18	19	15	11	3	14	12	15	12	17	20	21	19	20	22	20	18	19	15	11	3	14	12	15	12	17
A0A0H3NEZ5	A0A0H3NEZ5	13	13	13	tr|A0A0H3NEZ5|A0A0H3NEZ5_SALTS Uncharacterized protein OS=Salmonella typhimurium (strain SL1344) GN=ycaO PE=4 SV=1	1	13	13	13	0	0	0	0	0	0	0	0	8	8	11	11	8	9	10	11	0	0	0	0	0	0	0	0	8	8	11	11	8	9	10	11	0	0	0	0	0	0	0	0
A0A0H3NEZ8	A0A0H3NEZ8	23	8	8	tr|A0A0H3NEZ8|A0A0H3NEZ8_SALTS Flagellin OS=Salmonella typhimurium (strain SL1344) GN=fljB PE=3 SV=1	1	23	8	8	15	11	4	8	9	16	11	12	20	17	17	14	16	17	18	15	4	2	0	0	0	5	2	4	6	5	5	3	4	5	5	3	4	2	0	0	0	5	2	4
A0A0H3NF02	A0A0H3NF02	3	3	3	tr|A0A0H3NF02|A0A0H3NF02_SALTS Lysine-specific permease OS=Salmonella typhimurium (strain SL1344) GN=lysP PE=4 SV=1	1	3	3	3	0	0	0	0	0	0	0	0	2	2	3	2	2	2	3	3	0	0	0	0	0	0	0	0	2	2	3	2	2	2	3	3	0	0	0	0	0	0	0	0
A0A0H3NF06	A0A0H3NF06	5	5	5	tr|A0A0H3NF06|A0A0H3NF06_SALTS L-2-hydroxyglutarate oxidase LhgO OS=Salmonella typhimurium (strain SL1344) GN=ygaF PE=3 SV=1	1	5	5	5	0	0	0	0	0	0	0	0	1	3	1	1	1	3	1	1	0	0	0	0	0	0	0	0	1	3	1	1	1	3	1	1	0	0	0	0	0	0	0	0
A0A0H3NF07	A0A0H3NF07	10	10	10	tr|A0A0H3NF07|A0A0H3NF07_SALTS Phosphofructokinase OS=Salmonella typhimurium (strain SL1344) GN=fruK PE=3 SV=1	1	10	10	10	0	0	0	0	0	0	0	0	5	4	6	6	5	5	3	6	0	0	0	0	0	0	0	0	5	4	6	6	5	5	3	6	0	0	0	0	0	0	0	0
A0A0H3NF08	A0A0H3NF08	4	4	4	tr|A0A0H3NF08|A0A0H3NF08_SALTS Type III secretion system effector protein, Contributes to Sif formation OS=Salmonella typhimurium (strain SL1344) GN=pipB2 PE=4 SV=1	1	4	4	4	0	0	0	0	0	1	0	0	2	3	2	1	2	2	1	1	0	0	0	0	0	1	0	0	2	3	2	1	2	2	1	1	0	0	0	0	0	1	0	0
A0A0H3NF10	A0A0H3NF10	12	12	12	tr|A0A0H3NF10|A0A0H3NF10_SALTS Uncharacterized protein OS=Salmonella typhimurium (strain SL1344) GN=ygaU PE=4 SV=1	1	12	12	12	10	6	2	10	9	10	9	10	11	10	11	11	10	11	10	11	10	6	2	10	9	10	9	10	11	10	11	11	10	11	10	11	10	6	2	10	9	10	9	10
A0A0H3NF11	A0A0H3NF11	25	25	25	tr|A0A0H3NF11|A0A0H3NF11_SALTS Hypothetical exported protein OS=Salmonella typhimurium (strain SL1344) GN=SL1344_2770 PE=4 SV=1	1	25	25	25	3	1	0	2	0	1	0	4	21	21	21	24	18	21	22	21	3	1	0	2	0	1	0	4	21	21	21	24	18	21	22	21	3	1	0	2	0	1	0	4
A0A0H3NF14	A0A0H3NF14	17	17	17	tr|A0A0H3NF14|A0A0H3NF14_SALTS 4-aminobutyrate aminotransferase OS=Salmonella typhimurium (strain SL1344) GN=gabT PE=3 SV=1	1	17	17	17	0	0	0	0	0	0	0	0	12	12	12	14	12	13	10	12	0	0	0	0	0	0	0	0	12	12	12	14	12	13	10	12	0	0	0	0	0	0	0	0
A0A0H3NF16	A0A0H3NF16	5	5	5	tr|A0A0H3NF16|A0A0H3NF16_SALTS Rtn protein OS=Salmonella typhimurium (strain SL1344) GN=rtn PE=4 SV=1	1	5	5	5	0	0	0	0	0	0	0	0	4	5	3	5	2	4	3	4	0	0	0	0	0	0	0	0	4	5	3	5	2	4	3	4	0	0	0	0	0	0	0	0
A0A0H3NF20	A0A0H3NF20	1	1	1	tr|A0A0H3NF20|A0A0H3NF20_SALTS Uncharacterized protein OS=Salmonella typhimurium (strain SL1344) GN=yejG PE=4 SV=1	1	1	1	1	0	0	0	0	0	0	0	0	1	0	1	0	1	1	1	0	0	0	0	0	0	0	0	0	1	0	1	0	1	1	1	0	0	0	0	0	0	0	0	0
A0A0H3NF21	A0A0H3NF21	1	1	1	tr|A0A0H3NF21|A0A0H3NF21_SALTS Hypothetical transcriptional regulator OS=Salmonella typhimurium (strain SL1344) GN=SL1344_2781 PE=4 SV=1	1	1	1	1	0	0	0	0	0	0	0	0	0	0	1	1	1	0	0	0	0	0	0	0	0	0	0	0	0	0	1	1	1	0	0	0	0	0	0	0	0	0	0	0
A0A0H3NF23	A0A0H3NF23	14	14	14	tr|A0A0H3NF23|A0A0H3NF23_SALTS Glycine betaine/l-proline transport ATP-binding protein OS=Salmonella typhimurium (strain SL1344) GN=proV PE=4 SV=1	1	14	14	14	0	1	0	0	0	0	0	0	12	12	13	12	11	12	13	12	0	1	0	0	0	0	0	0	12	12	13	12	11	12	13	12	0	1	0	0	0	0	0	0
A0A0H3NF25	A0A0H3NF25	6	6	6	tr|A0A0H3NF25|A0A0H3NF25_SALTS Uncharacterized protein OS=Salmonella typhimurium (strain SL1344) GN=ygaM PE=4 SV=1	1	6	6	6	2	1	1	2	2	2	2	1	6	6	4	6	5	6	4	5	2	1	1	2	2	2	2	1	6	6	4	6	5	6	4	5	2	1	1	2	2	2	2	1
A0A0H3NF28	A0A0H3NF28	8	8	8	tr|A0A0H3NF28|A0A0H3NF28_SALTS Cytidylate kinase OS=Salmonella typhimurium (strain SL1344) GN=cmk PE=3 SV=1	1	8	8	8	2	0	0	0	0	0	0	1	8	8	8	8	8	8	7	7	2	0	0	0	0	0	0	1	8	8	8	8	8	8	7	7	2	0	0	0	0	0	0	1
A0A0H3NF30	A0A0H3NF30	18	18	18	tr|A0A0H3NF30|A0A0H3NF30_SALTS Multidrug resistance protein A OS=Salmonella typhimurium (strain SL1344) GN=emrA PE=4 SV=1	1	18	18	18	0	0	0	0	0	0	0	0	14	11	13	12	13	11	9	12	0	0	0	0	0	0	0	0	14	11	13	12	13	11	9	12	0	0	0	0	0	0	0	0
A0A0H3NF33	A0A0H3NF33	14	14	14	tr|A0A0H3NF33|A0A0H3NF33_SALTS Glycine betaine-binding periplasmic protein OS=Salmonella typhimurium (strain SL1344) GN=proX PE=4 SV=1	1	14	14	14	1	0	0	0	0	2	1	2	12	12	9	12	11	11	11	11	1	0	0	0	0	2	1	2	12	12	9	12	11	11	11	11	1	0	0	0	0	2	1	2
A0A0H3NF34	A0A0H3NF34	6	6	6	tr|A0A0H3NF34|A0A0H3NF34_SALTS Tetraacyldisaccharide 4-kinase OS=Salmonella typhimurium (strain SL1344) GN=lpxK PE=3 SV=1	1	6	6	6	0	0	0	0	0	0	0	0	5	4	3	3	2	2	2	3	0	0	0	0	0	0	0	0	5	4	3	3	2	2	2	3	0	0	0	0	0	0	0	0
A0A0H3NF39	A0A0H3NF39	2	2	2	tr|A0A0H3NF39|A0A0H3NF39_SALTS Hypothetical membrane protein OS=Salmonella typhimurium (strain SL1344) GN=ycbC PE=4 SV=1	1	2	2	2	0	0	0	0	0	0	0	0	2	2	2	1	1	2	1	1	0	0	0	0	0	0	0	0	2	2	2	1	1	2	1	1	0	0	0	0	0	0	0	0
A0A0H3NF40	A0A0H3NF40	15	15	15	tr|A0A0H3NF40|A0A0H3NF40_SALTS Protein RecA OS=Salmonella typhimurium (strain SL1344) GN=recA PE=3 SV=1	1	15	15	15	4	2	0	1	2	1	0	1	14	14	14	14	14	15	13	14	4	2	0	1	2	1	0	1	14	14	14	14	14	15	13	14	4	2	0	1	2	1	0	1
A0A0H3NF42	A0A0H3NF42	4	4	4	tr|A0A0H3NF42|A0A0H3NF42_SALTS Carbon storage regulator OS=Salmonella typhimurium (strain SL1344) GN=csrA PE=3 SV=1	1	4	4	4	1	1	0	0	1	1	1	1	2	4	2	2	3	3	2	2	1	1	0	0	1	1	1	1	2	4	2	2	3	3	2	2	1	1	0	0	1	1	1	1
A0A0H3NF43	A0A0H3NF43	18	18	18	tr|A0A0H3NF43|A0A0H3NF43_SALTS Hypothetical exported protein OS=Salmonella typhimurium (strain SL1344) GN=ycbB PE=4 SV=1	1	18	18	18	0	0	0	0	0	0	0	0	14	13	11	12	12	12	15	13	0	0	0	0	0	0	0	0	14	13	11	12	12	12	15	13	0	0	0	0	0	0	0	0
A0A0H3NF44;A0A0H3NJA7	A0A0H3NF44;A0A0H3NJA7	12;10	12;10	12;10	tr|A0A0H3NF44|A0A0H3NF44_SALTS Cytochrome C-type biogenesis protein H2 OS=Salmonella typhimurium (strain SL1344) GN=ccmH2 PE=4 SV=1;tr|A0A0H3NJA7|A0A0H3NJA7_SALTS Cytochrome c-type biogenesis protein H1 OS=Salmonella typhimurium (strain SL1344) GN=ccmH1 PE	2	12	12	12	0	0	1	0	0	0	0	0	10	10	11	9	8	9	7	8	0	0	1	0	0	0	0	0	10	10	11	9	8	9	7	8	0	0	1	0	0	0	0	0
A0A0H3NF46	A0A0H3NF46	9	9	9	tr|A0A0H3NF46|A0A0H3NF46_SALTS Membrane-bound lytic transglycosylase B OS=Salmonella typhimurium (strain SL1344) GN=mltB PE=4 SV=1	1	9	9	9	0	0	0	0	0	0	0	0	7	7	8	7	8	7	8	8	0	0	0	0	0	0	0	0	7	7	8	7	8	7	8	8	0	0	0	0	0	0	0	0
A0A0H3NF48	A0A0H3NF48	32	32	32	tr|A0A0H3NF48|A0A0H3NF48_SALTS Asparagine--tRNA ligase OS=Salmonella typhimurium (strain SL1344) GN=asnCa PE=3 SV=1	1	32	32	32	10	3	0	0	2	1	0	1	24	27	27	27	29	28	27	27	10	3	0	0	2	1	0	1	24	27	27	27	29	28	27	27	10	3	0	0	2	1	0	1
A0A0H3NF49	A0A0H3NF49	5	5	5	tr|A0A0H3NF49|A0A0H3NF49_SALTS Anaerobic nitric oxide reductase transcription regulator NorR OS=Salmonella typhimurium (strain SL1344) GN=norR PE=3 SV=1	1	5	5	5	0	0	0	0	0	0	0	0	3	4	4	4	2	3	2	3	0	0	0	0	0	0	0	0	3	4	4	4	2	3	2	3	0	0	0	0	0	0	0	0
A0A0H3NF50	A0A0H3NF50	1	1	1	tr|A0A0H3NF50|A0A0H3NF50_SALTS Cytochrome c-type protein OS=Salmonella typhimurium (strain SL1344) GN=napC PE=4 SV=1	1	1	1	1	0	0	0	0	0	0	0	0	0	0	0	1	0	1	1	1	0	0	0	0	0	0	0	0	0	0	0	1	0	1	1	1	0	0	0	0	0	0	0	0
A0A0H3NF64	A0A0H3NF64	19	19	19	tr|A0A0H3NF64|A0A0H3NF64_SALTS Sensor histidine kinase RcsC OS=Salmonella typhimurium (strain SL1344) GN=rcsC PE=3 SV=1	1	19	19	19	0	0	0	0	0	0	0	0	12	12	9	13	11	11	12	11	0	0	0	0	0	0	0	0	12	12	9	13	11	11	12	11	0	0	0	0	0	0	0	0
A0A0H3NF69	A0A0H3NF69	15	15	15	tr|A0A0H3NF69|A0A0H3NF69_SALTS Ubiquinone biosynthesis O-methyltransferase OS=Salmonella typhimurium (strain SL1344) GN=ubiG PE=3 SV=1	1	15	15	15	1	0	0	1	0	1	0	0	8	8	10	10	9	12	11	11	1	0	0	1	0	1	0	0	8	8	10	10	9	12	11	11	1	0	0	1	0	1	0	0
A0A0H3NF75	A0A0H3NF75	7	7	7	tr|A0A0H3NF75|A0A0H3NF75_SALTS Hypothetical transcriptional regulator OS=Salmonella typhimurium (strain SL1344) GN=SL1344_2250 PE=4 SV=1	1	7	7	7	0	0	0	0	0	0	0	0	7	5	6	5	4	4	4	5	0	0	0	0	0	0	0	0	7	5	6	5	4	4	4	5	0	0	0	0	0	0	0	0
A0A0H3NF77	A0A0H3NF77	16	16	16	tr|A0A0H3NF77|A0A0H3NF77_SALTS Type III secretion system effector protein-regulator of Salmonella-induced inflammatory response OS=Salmonella typhimurium (strain SL1344) GN=avrA PE=4 SV=1	1	16	16	16	0	1	0	0	0	0	0	0	13	14	13	14	12	14	13	14	0	1	0	0	0	0	0	0	13	14	13	14	12	14	13	14	0	1	0	0	0	0	0	0
A0A0H3NF79	A0A0H3NF79	4	4	4	tr|A0A0H3NF79|A0A0H3NF79_SALTS Iron transport protein, ATP-binding component OS=Salmonella typhimurium (strain SL1344) GN=sitB PE=4 SV=1	1	4	4	4	0	0	0	0	0	0	0	0	2	3	2	4	2	2	1	3	0	0	0	0	0	0	0	0	2	3	2	4	2	2	1	3	0	0	0	0	0	0	0	0
A0A0H3NF80	A0A0H3NF80	30	30	30	tr|A0A0H3NF80|A0A0H3NF80_SALTS Anaerobic glycerol-3-phosphate dehydrogenase subunit C OS=Salmonella typhimurium (strain SL1344) GN=glpC PE=4 SV=1	1	30	30	30	4	2	0	1	1	2	0	2	27	28	26	28	26	29	25	27	4	2	0	1	1	2	0	2	27	28	26	28	26	29	25	27	4	2	0	1	1	2	0	2
A0A0H3NF82	A0A0H3NF82	5	5	5	tr|A0A0H3NF82|A0A0H3NF82_SALTS Type III secretion system apparatus OS=Salmonella typhimurium (strain SL1344) GN=prgI PE=4 SV=1	1	5	5	5	0	0	0	0	0	1	0	3	4	4	4	5	4	5	2	5	0	0	0	0	0	1	0	3	4	4	4	5	4	5	2	5	0	0	0	0	0	1	0	3
A0A0H3NF83	A0A0H3NF83	1	1	1	tr|A0A0H3NF83|A0A0H3NF83_SALTS Uncharacterized protein OS=Salmonella typhimurium (strain SL1344) GN=orgC PE=4 SV=1	1	1	1	1	0	0	0	0	0	1	0	0	1	1	1	1	1	1	1	1	0	0	0	0	0	1	0	0	1	1	1	1	1	1	1	1	0	0	0	0	0	1	0	0
A0A0H3NF85	A0A0H3NF85	8	8	8	tr|A0A0H3NF85|A0A0H3NF85_SALTS L-rhamnonate dehydratase OS=Salmonella typhimurium (strain SL1344) GN=yfaW PE=3 SV=1	1	8	8	8	1	0	0	0	1	1	0	0	4	5	5	5	2	6	5	4	1	0	0	0	1	1	0	0	4	5	5	5	2	6	5	4	1	0	0	0	1	1	0	0
A0A0H3NF87	A0A0H3NF87	35	35	35	tr|A0A0H3NF87|A0A0H3NF87_SALTS Pathogenicity island 1 Type III secretion system effector protein OS=Salmonella typhimurium (strain SL1344) GN=sipB PE=4 SV=1	1	35	35	35	21	19	8	24	20	24	19	24	31	32	31	31	33	33	30	30	21	19	8	24	20	24	19	24	31	32	31	31	33	33	30	30	21	19	8	24	20	24	19	24
A0A0H3NF89	A0A0H3NF89	21	21	21	tr|A0A0H3NF89|A0A0H3NF89_SALTS Invasion protein regulator OS=Salmonella typhimurium (strain SL1344) GN=hilA PE=4 SV=1	1	21	21	21	0	0	0	0	0	0	0	0	15	20	14	19	17	18	15	19	0	0	0	0	0	0	0	0	15	20	14	19	17	18	15	19	0	0	0	0	0	0	0	0
A0A0H3NF90	A0A0H3NF90	5	5	5	tr|A0A0H3NF90|A0A0H3NF90_SALTS Lipopolysaccharide core heptose(II)-phosphate phosphatase OS=Salmonella typhimurium (strain SL1344) GN=ais PE=3 SV=1	1	5	5	5	0	0	0	0	0	0	0	0	3	3	4	2	4	4	4	3	0	0	0	0	0	0	0	0	3	3	4	2	4	4	4	3	0	0	0	0	0	0	0	0
A0A0H3NF91	A0A0H3NF91	7	7	7	tr|A0A0H3NF91|A0A0H3NF91_SALTS Superoxide dismutase [Cu-Zn] OS=Salmonella typhimurium (strain SL1344) GN=sodCa PE=3 SV=1	1	7	7	7	1	0	0	3	0	2	0	2	6	6	6	6	4	7	5	5	1	0	0	3	0	2	0	2	6	6	6	6	4	7	5	5	1	0	0	3	0	2	0	2
A0A0H3NF93	A0A0H3NF93	8	8	8	tr|A0A0H3NF93|A0A0H3NF93_SALTS Type III secretion system secretory apparatus OS=Salmonella typhimurium (strain SL1344) GN=spaP PE=3 SV=1	1	8	8	8	1	0	0	1	0	1	0	1	8	8	7	7	8	8	8	8	1	0	0	1	0	1	0	1	8	8	7	7	8	8	8	8	1	0	0	1	0	1	0	1
A0A0H3NF94	A0A0H3NF94	8	8	8	tr|A0A0H3NF94|A0A0H3NF94_SALTS Undecaprenyl phosphate-alpha-4-amino-4-deoxy-L-arabinose arabinosyl transferase OS=Salmonella typhimurium (strain SL1344) GN=arnT PE=3 SV=1	1	8	8	8	0	0	0	0	0	0	0	0	5	5	2	6	2	4	3	5	0	0	0	0	0	0	0	0	5	5	2	6	2	4	3	5	0	0	0	0	0	0	0	0
A0A0H3NF95	A0A0H3NF95	3	3	3	tr|A0A0H3NF95|A0A0H3NF95_SALTS Type III secretion system secretory apparatus OS=Salmonella typhimurium (strain SL1344) GN=spaS PE=4 SV=1	1	3	3	3	0	0	0	0	0	0	0	0	3	3	2	3	2	2	0	1	0	0	0	0	0	0	0	0	3	3	2	3	2	2	0	1	0	0	0	0	0	0	0	0
A0A0H3NF97	A0A0H3NF97	22	22	22	tr|A0A0H3NF97|A0A0H3NF97_SALTS Surface presentation of antigens protein (Associated with type III secretion and virulence) OS=Salmonella typhimurium (strain SL1344) GN=invJ PE=4 SV=1	1	22	22	22	9	10	5	12	7	12	11	12	19	18	19	16	18	17	17	16	9	10	5	12	7	12	11	12	19	18	19	16	18	17	17	16	9	10	5	12	7	12	11	12
A0A0H3NF98	A0A0H3NF98	5	5	5	tr|A0A0H3NF98|A0A0H3NF98_SALTS o-succinylbenzoate synthase OS=Salmonella typhimurium (strain SL1344) GN=menC PE=3 SV=1	1	5	5	5	0	0	0	0	0	0	0	0	4	4	4	4	3	4	3	4	0	0	0	0	0	0	0	0	4	4	4	4	3	4	3	4	0	0	0	0	0	0	0	0
A0A0H3NF99	A0A0H3NF99	5	5	5	tr|A0A0H3NF99|A0A0H3NF99_SALTS Chaperone protein for type III secretion system effectors OS=Salmonella typhimurium (strain SL1344) GN=invB PE=4 SV=1	1	5	5	5	1	0	0	1	0	1	1	1	5	5	4	5	5	5	4	5	1	0	0	1	0	1	1	1	5	5	4	5	5	5	4	5	1	0	0	1	0	1	1	1
A0A0H3NFA1	A0A0H3NFA1	5	5	5	tr|A0A0H3NFA1|A0A0H3NFA1_SALTS Uncharacterized protein OS=Salmonella typhimurium (strain SL1344) GN=elaB PE=4 SV=1	1	5	5	5	1	1	0	2	1	1	1	1	3	4	4	3	4	4	3	4	1	1	0	2	1	1	1	1	3	4	4	3	4	4	3	4	1	1	0	2	1	1	1	1
A0A0H3NFA2	A0A0H3NFA2	7	7	7	tr|A0A0H3NFA2|A0A0H3NFA2_SALTS Cell invasion protein OS=Salmonella typhimurium (strain SL1344) GN=invE PE=4 SV=1	1	7	7	7	0	0	0	0	0	0	0	0	7	7	7	7	7	7	7	6	0	0	0	0	0	0	0	0	7	7	7	7	7	7	7	6	0	0	0	0	0	0	0	0
A0A0H3NFA4	A0A0H3NFA4	27	27	27	tr|A0A0H3NFA4|A0A0H3NFA4_SALTS Ribosomal RNA large subunit methyltransferase K/L OS=Salmonella typhimurium (strain SL1344) GN=rlmL PE=3 SV=1	1	27	27	27	0	0	0	0	0	0	0	0	21	19	20	19	16	21	16	18	0	0	0	0	0	0	0	0	21	19	20	19	16	21	16	18	0	0	0	0	0	0	0	0
A0A0H3NFA5	A0A0H3NFA5	2	2	2	tr|A0A0H3NFA5|A0A0H3NFA5_SALTS NADH-quinone oxidoreductase subunit N OS=Salmonella typhimurium (strain SL1344) GN=nuoN PE=3 SV=1	1	2	2	2	0	0	0	0	0	0	0	0	2	2	2	2	2	2	2	2	0	0	0	0	0	0	0	0	2	2	2	2	2	2	2	2	0	0	0	0	0	0	0	0
A0A0H3NFA6	A0A0H3NFA6	7	7	7	tr|A0A0H3NFA6|A0A0H3NFA6_SALTS Salmonella pathogenicity island 1 protein OS=Salmonella typhimurium (strain SL1344) GN=SL1344_2885 PE=4 SV=1	1	7	7	7	0	0	0	0	0	0	0	0	2	5	6	3	6	4	2	4	0	0	0	0	0	0	0	0	2	5	6	3	6	4	2	4	0	0	0	0	0	0	0	0
A0A0H3NFA7	A0A0H3NFA7	2	2	2	tr|A0A0H3NFA7|A0A0H3NFA7_SALTS Ribosome modulation factor OS=Salmonella typhimurium (strain SL1344) GN=rmf PE=2 SV=1	1	2	2	2	0	0	0	0	0	0	0	1	1	1	1	1	1	1	2	1	0	0	0	0	0	0	0	1	1	1	1	1	1	1	2	1	0	0	0	0	0	0	0	1
A0A0H3NFA9	A0A0H3NFA9	12	12	12	tr|A0A0H3NFA9|A0A0H3NFA9_SALTS NADH-quinone oxidoreductase subunit I OS=Salmonella typhimurium (strain SL1344) GN=nuoI PE=3 SV=1	1	12	12	12	0	0	0	1	0	0	1	2	9	11	10	9	9	11	9	9	0	0	0	1	0	0	1	2	9	11	10	9	9	11	9	9	0	0	0	1	0	0	1	2
A0A0H3NFB3	A0A0H3NFB3	42	42	42	tr|A0A0H3NFB3|A0A0H3NFB3_SALTS NADH-quinone oxidoreductase subunit C/D OS=Salmonella typhimurium (strain SL1344) GN=nuoC PE=3 SV=1	1	42	42	42	5	0	0	0	1	3	0	2	37	40	37	39	37	37	31	38	5	0	0	0	1	3	0	2	37	40	37	39	37	37	31	38	5	0	0	0	1	3	0	2
A0A0H3NFB5	A0A0H3NFB5	6	6	6	tr|A0A0H3NFB5|A0A0H3NFB5_SALTS Methylglyoxal synthase OS=Salmonella typhimurium (strain SL1344) GN=mgsA PE=3 SV=1	1	6	6	6	0	0	0	0	0	0	0	0	5	5	5	6	6	6	5	5	0	0	0	0	0	0	0	0	5	5	5	6	6	6	5	5	0	0	0	0	0	0	0	0
A0A0H3NFB8	A0A0H3NFB8	1	1	1	tr|A0A0H3NFB8|A0A0H3NFB8_SALTS Possible permease OS=Salmonella typhimurium (strain SL1344) GN=SL1344_2892 PE=4 SV=1	1	1	1	1	0	0	0	0	0	0	0	0	0	0	0	1	1	1	0	1	0	0	0	0	0	0	0	0	0	0	0	1	1	1	0	1	0	0	0	0	0	0	0	0
A0A0H3NFC0	A0A0H3NFC0	17	17	17	tr|A0A0H3NFC0|A0A0H3NFC0_SALTS Hypothetical aminotransferase OS=Salmonella typhimurium (strain SL1344) GN=yfbQ PE=4 SV=1	1	17	17	17	1	0	0	0	0	0	0	0	14	15	14	14	15	14	15	14	1	0	0	0	0	0	0	0	14	15	14	14	15	14	15	14	1	0	0	0	0	0	0	0
A0A0H3NFC3	A0A0H3NFC3	6	6	6	tr|A0A0H3NFC3|A0A0H3NFC3_SALTS Uncharacterized protein OS=Salmonella typhimurium (strain SL1344) GN=ygbJ PE=4 SV=1	1	6	6	6	0	0	0	0	0	0	0	0	2	3	3	2	1	3	1	2	0	0	0	0	0	0	0	0	2	3	3	2	1	3	1	2	0	0	0	0	0	0	0	0
A0A0H3NFC7	A0A0H3NFC7	2	2	2	tr|A0A0H3NFC7|A0A0H3NFC7_SALTS Uncharacterized protein OS=Salmonella typhimurium (strain SL1344) GN=orfX PE=4 SV=1	1	2	2	2	0	0	0	0	0	0	0	0	1	1	1	1	1	2	0	1	0	0	0	0	0	0	0	0	1	1	1	1	1	2	0	1	0	0	0	0	0	0	0	0
A0A0H3NFC8	A0A0H3NFC8	7	7	7	tr|A0A0H3NFC8|A0A0H3NFC8_SALTS Protein-L-isoaspartate O-methyltransferase OS=Salmonella typhimurium (strain SL1344) GN=pcm PE=3 SV=1	1	7	7	7	0	0	0	0	0	0	1	1	5	6	6	3	3	5	5	6	0	0	0	0	0	0	1	1	5	6	6	3	3	5	5	6	0	0	0	0	0	0	1	1
A0A0H3NFC9	A0A0H3NFC9	17	17	17	tr|A0A0H3NFC9|A0A0H3NFC9_SALTS Hypothetical transketolase N-terminal section OS=Salmonella typhimurium (strain SL1344) GN=SL1344_2310 PE=4 SV=1	1	17	17	17	1	1	0	0	0	1	0	1	16	16	16	15	15	15	16	15	1	1	0	0	0	1	0	1	16	16	16	15	15	15	16	15	1	1	0	0	0	1	0	1
A0A0H3NFD4	A0A0H3NFD4	9	9	9	tr|A0A0H3NFD4|A0A0H3NFD4_SALTS Uncharacterized protein OS=Salmonella typhimurium (strain SL1344) GN=SL1344_2315 PE=4 SV=1	1	9	9	9	0	2	0	0	0	0	0	1	5	5	7	7	7	7	6	6	0	2	0	0	0	0	0	1	5	5	7	7	7	7	6	6	0	2	0	0	0	0	0	1
A0A0H3NFD5	A0A0H3NFD5	1	1	1	tr|A0A0H3NFD5|A0A0H3NFD5_SALTS Cell division protein FtsB OS=Salmonella typhimurium (strain SL1344) GN=ftsB PE=3 SV=1	1	1	1	1	0	0	0	0	0	0	0	0	0	0	1	0	0	0	0	0	0	0	0	0	0	0	0	0	0	0	1	0	0	0	0	0	0	0	0	0	0	0	0	0
A0A0H3NFD6	A0A0H3NFD6	16	16	16	tr|A0A0H3NFD6|A0A0H3NFD6_SALTS tRNA pseudouridine synthase D OS=Salmonella typhimurium (strain SL1344) GN=truD PE=3 SV=1	1	16	16	16	0	0	0	0	0	0	0	0	13	14	13	12	14	12	10	14	0	0	0	0	0	0	0	0	13	14	13	12	14	12	10	14	0	0	0	0	0	0	0	0
A0A0H3NFD8	A0A0H3NFD8	15	15	15	tr|A0A0H3NFD8|A0A0H3NFD8_SALTS 5-carboxymethyl-2-hydroxymuconate semialdehyde dehydrogenase (Ec 1.2.1.-) (Chms dehydrogenase) OS=Salmonella typhimurium (strain SL1344) GN=hpaE PE=3 SV=1	1	15	15	15	0	0	0	0	0	1	1	0	11	9	7	10	6	12	8	13	0	0	0	0	0	1	1	0	11	9	7	10	6	12	8	13	0	0	0	0	0	1	1	0
A0A0H3NFD9	A0A0H3NFD9	8	8	8	tr|A0A0H3NFD9|A0A0H3NFD9_SALTS Histidine transport ATP-binding protein OS=Salmonella typhimurium (strain SL1344) GN=hisP PE=4 SV=1	1	8	8	8	0	0	0	0	0	0	0	0	5	5	6	6	3	5	4	6	0	0	0	0	0	0	0	0	5	5	6	6	3	5	4	6	0	0	0	0	0	0	0	0
A0A0H3NFE3	A0A0H3NFE3	5	5	5	tr|A0A0H3NFE3|A0A0H3NFE3_SALTS Alkaline phosphatase isozyme conversion protein OS=Salmonella typhimurium (strain SL1344) GN=iap PE=4 SV=1	1	5	5	5	1	0	0	0	0	0	0	0	2	2	2	1	1	3	1	2	1	0	0	0	0	0	0	0	2	2	2	1	1	3	1	2	1	0	0	0	0	0	0	0
A0A0H3NFE4	A0A0H3NFE4	6	6	6	tr|A0A0H3NFE4|A0A0H3NFE4_SALTS Flavin prenyltransferase UbiX OS=Salmonella typhimurium (strain SL1344) GN=ubiX PE=3 SV=1	1	6	6	6	0	0	0	0	0	0	0	0	4	4	3	3	3	3	2	3	0	0	0	0	0	0	0	0	4	4	3	3	3	3	2	3	0	0	0	0	0	0	0	0
A0A0H3NFE6	A0A0H3NFE6	15	15	15	tr|A0A0H3NFE6|A0A0H3NFE6_SALTS Curved DNA-binding protein OS=Salmonella typhimurium (strain SL1344) GN=cbpA PE=3 SV=1	1	15	15	15	0	1	0	0	0	0	0	0	10	12	10	12	12	14	10	10	0	1	0	0	0	0	0	0	10	12	10	12	12	14	10	10	0	1	0	0	0	0	0	0
A0A0H3NFE7	A0A0H3NFE7	10	10	10	tr|A0A0H3NFE7|A0A0H3NFE7_SALTS Uncharacterized protein OS=Salmonella typhimurium (strain SL1344) GN=yghJ PE=4 SV=1	1	10	10	10	0	0	0	0	0	0	0	0	6	8	3	6	3	8	4	7	0	0	0	0	0	0	0	0	6	8	3	6	3	8	4	7	0	0	0	0	0	0	0	0
A0A0H3NFE8	A0A0H3NFE8	9	9	9	tr|A0A0H3NFE8|A0A0H3NFE8_SALTS Hypothetical transcriptional regulator OS=Salmonella typhimurium (strain SL1344) GN=SL1344_2330 PE=4 SV=1	1	9	9	9	1	0	0	0	0	0	0	0	5	7	6	8	7	6	4	8	1	0	0	0	0	0	0	0	5	7	6	8	7	6	4	8	1	0	0	0	0	0	0	0
A0A0H3NFF1	A0A0H3NFF1	21	21	21	tr|A0A0H3NFF1|A0A0H3NFF1_SALTS Glucose-1-phosphatase (G1Pase), secreted OS=Salmonella typhimurium (strain SL1344) GN=agp PE=4 SV=1	1	21	21	21	3	4	0	3	0	4	1	6	16	19	18	18	19	19	17	17	3	4	0	3	0	4	1	6	16	19	18	18	19	19	17	17	3	4	0	3	0	4	1	6
A0A0H3NFF4	A0A0H3NFF4	17	17	17	tr|A0A0H3NFF4|A0A0H3NFF4_SALTS Acetyl-coenzyme A carboxylase carboxyl transferase subunit beta OS=Salmonella typhimurium (strain SL1344) GN=accD PE=3 SV=1	1	17	17	17	4	5	0	2	2	4	1	6	13	13	13	14	13	13	14	14	4	5	0	2	2	4	1	6	13	13	13	14	13	13	14	14	4	5	0	2	2	4	1	6
A0A0H3NFF7	A0A0H3NFF7	2	2	2	tr|A0A0H3NFF7|A0A0H3NFF7_SALTS Uncharacterized protein OS=Salmonella typhimurium (strain SL1344) GN=SL1344_2922 PE=4 SV=1	1	2	2	2	0	0	0	0	0	0	0	0	0	0	0	2	0	1	0	0	0	0	0	0	0	0	0	0	0	0	0	2	0	1	0	0	0	0	0	0	0	0	0	0
A0A0H3NFF8	A0A0H3NFF8	11	11	11	tr|A0A0H3NFF8|A0A0H3NFF8_SALTS 7-carboxy-7-deazaguanine synthase OS=Salmonella typhimurium (strain SL1344) GN=ygcF PE=3 SV=1	1	11	11	11	0	0	0	0	0	0	0	0	9	11	10	11	8	9	7	10	0	0	0	0	0	0	0	0	9	11	10	11	8	9	7	10	0	0	0	0	0	0	0	0
A0A0H3NFG0	A0A0H3NFG0	7	7	7	tr|A0A0H3NFG0|A0A0H3NFG0_SALTS Flagellar regulator flk OS=Salmonella typhimurium (strain SL1344) GN=div PE=3 SV=1	1	7	7	7	0	0	0	0	0	0	0	0	6	4	4	4	4	3	2	4	0	0	0	0	0	0	0	0	6	4	4	4	4	3	2	4	0	0	0	0	0	0	0	0
A0A0H3NFG5	A0A0H3NFG5	15	15	15	tr|A0A0H3NFG5|A0A0H3NFG5_SALTS Hypothetical oxidoreductase OS=Salmonella typhimurium (strain SL1344) GN=SL1344_1071 PE=4 SV=1	1	15	15	15	2	0	0	0	0	0	0	0	12	12	11	14	12	14	11	12	2	0	0	0	0	0	0	0	12	12	11	14	12	14	11	12	2	0	0	0	0	0	0	0
A0A0H3NFG7	A0A0H3NFG7	33	33	33	tr|A0A0H3NFG7|A0A0H3NFG7_SALTS CTP synthase OS=Salmonella typhimurium (strain SL1344) GN=pyrG PE=3 SV=1	1	33	33	33	7	2	0	0	1	0	1	0	29	27	26	26	27	29	28	27	7	2	0	0	1	0	1	0	29	27	26	26	27	29	28	27	7	2	0	0	1	0	1	0
A0A0H3NFH1	A0A0H3NFH1	5	5	4	tr|A0A0H3NFH1|A0A0H3NFH1_SALTS Uncharacterized protein OS=Salmonella typhimurium (strain SL1344) GN=SL1344_2940 PE=3 SV=1	1	5	5	4	0	0	0	0	0	1	0	0	3	2	4	5	4	3	4	4	0	0	0	0	0	1	0	0	3	2	4	5	4	3	4	4	0	0	0	0	0	1	0	0
A0A0H3NFH5	A0A0H3NFH5	29	29	29	tr|A0A0H3NFH5|A0A0H3NFH5_SALTS GTP pyrophosphokinase OS=Salmonella typhimurium (strain SL1344) GN=relA PE=3 SV=1	1	29	29	29	1	1	0	0	0	2	0	0	25	23	23	23	21	24	21	24	1	1	0	0	0	2	0	0	25	23	23	23	21	24	21	24	1	1	0	0	0	2	0	0
A0A0H3NFH6	A0A0H3NFH6	7	7	7	tr|A0A0H3NFH6|A0A0H3NFH6_SALTS Hypothetical RNA pseudouridylate synthase OS=Salmonella typhimurium (strain SL1344) GN=yqcB PE=4 SV=1	1	7	7	7	0	0	0	0	0	0	0	0	4	3	3	2	2	1	2	1	0	0	0	0	0	0	0	0	4	3	3	2	2	1	2	1	0	0	0	0	0	0	0	0
A0A0H3NFH7	A0A0H3NFH7	6	6	6	tr|A0A0H3NFH7|A0A0H3NFH7_SALTS UPF0115 protein YfcN OS=Salmonella typhimurium (strain SL1344) GN=yfcN PE=3 SV=1	1	6	6	6	0	0	0	0	0	0	0	0	5	5	2	4	6	6	3	6	0	0	0	0	0	0	0	0	5	5	2	4	6	6	3	6	0	0	0	0	0	0	0	0
A0A0H3NFI1	A0A0H3NFI1	10	9	9	tr|A0A0H3NFI1|A0A0H3NFI1_SALTS Probable glucarate dehydratase OS=Salmonella typhimurium (strain SL1344) GN=ygcY PE=4 SV=1	1	10	9	9	0	0	0	0	0	0	0	0	7	7	7	9	6	7	5	9	0	0	0	0	0	0	0	0	6	6	6	8	5	6	4	8	0	0	0	0	0	0	0	0
A0A0H3NFI2	A0A0H3NFI2	15	15	15	tr|A0A0H3NFI2|A0A0H3NFI2_SALTS Long-chain fatty acid transport protein OS=Salmonella typhimurium (strain SL1344) GN=fadL PE=4 SV=1	1	15	15	15	3	4	0	4	3	3	2	5	12	13	13	15	13	13	12	15	3	4	0	4	3	3	2	5	12	13	13	15	13	13	12	15	3	4	0	4	3	3	2	5
A0A0H3NFI4	A0A0H3NFI4	6	6	6	tr|A0A0H3NFI4|A0A0H3NFI4_SALTS Serine transporter OS=Salmonella typhimurium (strain SL1344) GN=sdaC PE=4 SV=1	1	6	6	6	2	0	0	2	0	1	0	2	4	4	4	4	4	5	5	5	2	0	0	2	0	1	0	2	4	4	4	4	4	5	5	5	2	0	0	2	0	1	0	2
A0A0H3NFI8	A0A0H3NFI8	7	7	7	tr|A0A0H3NFI8|A0A0H3NFI8_SALTS Protein Syd OS=Salmonella typhimurium (strain SL1344) GN=syd PE=3 SV=1	1	7	7	7	0	0	0	0	0	0	0	0	5	4	5	5	4	5	4	6	0	0	0	0	0	0	0	0	5	4	5	5	4	5	4	6	0	0	0	0	0	0	0	0
A0A0H3NFJ1	A0A0H3NFJ1	20	20	20	tr|A0A0H3NFJ1|A0A0H3NFJ1_SALTS Hypothetical aminotransferase OS=Salmonella typhimurium (strain SL1344) GN=yfdZ PE=4 SV=1	1	20	20	20	0	1	1	0	0	1	0	0	15	14	13	16	14	13	16	14	0	1	1	0	0	1	0	0	15	14	13	16	14	13	16	14	0	1	1	0	0	1	0	0
A0A0H3NFJ2	A0A0H3NFJ2	7	7	7	tr|A0A0H3NFJ2|A0A0H3NFJ2_SALTS Uncharacterized protein OS=Salmonella typhimurium (strain SL1344) GN=yceB PE=4 SV=1	1	7	7	7	0	0	0	0	0	0	0	0	7	7	7	7	6	7	7	7	0	0	0	0	0	0	0	0	7	7	7	7	6	7	7	7	0	0	0	0	0	0	0	0
A0A0H3NFJ3	A0A0H3NFJ3	4	4	4	tr|A0A0H3NFJ3|A0A0H3NFJ3_SALTS Flap endonuclease Xni OS=Salmonella typhimurium (strain SL1344) GN=exo PE=3 SV=1	1	4	4	4	0	0	0	0	0	0	0	0	4	4	2	4	3	3	2	3	0	0	0	0	0	0	0	0	4	4	2	4	3	3	2	3	0	0	0	0	0	0	0	0
A0A0H3NFJ4	A0A0H3NFJ4	12	12	12	tr|A0A0H3NFJ4|A0A0H3NFJ4_SALTS Ribosomal RNA large subunit methyltransferase M OS=Salmonella typhimurium (strain SL1344) GN=ygdE PE=3 SV=1	1	12	12	12	0	0	0	0	0	1	0	0	9	9	9	9	8	8	7	9	0	0	0	0	0	1	0	0	9	9	9	9	8	8	7	9	0	0	0	0	0	1	0	0
A0A0H3NFJ8	A0A0H3NFJ8	10	10	10	tr|A0A0H3NFJ8|A0A0H3NFJ8_SALTS Hypothetical virulence factor MviM OS=Salmonella typhimurium (strain SL1344) GN=mviM PE=4 SV=1	1	10	10	10	0	0	0	0	0	0	1	0	7	5	6	7	7	7	5	7	0	0	0	0	0	0	1	0	7	5	6	7	7	7	5	7	0	0	0	0	0	0	1	0
A0A0H3NFK0	A0A0H3NFK0	8	8	8	tr|A0A0H3NFK0|A0A0H3NFK0_SALTS Uncharacterized protein OS=Salmonella typhimurium (strain SL1344) GN=ygdK PE=4 SV=1	1	8	8	8	0	0	0	0	0	0	0	0	5	5	6	6	5	5	4	7	0	0	0	0	0	0	0	0	5	5	6	6	5	5	4	7	0	0	0	0	0	0	0	0
A0A0H3NFK1	A0A0H3NFK1	8	8	8	tr|A0A0H3NFK1|A0A0H3NFK1_SALTS Regulatory protein for glycine cleavage pathway OS=Salmonella typhimurium (strain SL1344) GN=gcvA PE=4 SV=1	1	8	8	8	1	0	0	0	0	0	0	0	4	5	5	3	5	4	2	3	1	0	0	0	0	0	0	0	4	5	5	3	5	4	2	3	1	0	0	0	0	0	0	0
A0A0H3NFK3	A0A0H3NFK3	5	5	5	tr|A0A0H3NFK3|A0A0H3NFK3_SALTS Uncharacterized protein OS=Salmonella typhimurium (strain SL1344) GN=yfeD PE=4 SV=1	1	5	5	5	0	0	0	0	0	0	0	0	4	5	4	5	5	5	4	5	0	0	0	0	0	0	0	0	4	5	4	5	5	5	4	5	0	0	0	0	0	0	0	0
A0A0H3NFK4	A0A0H3NFK4	3	3	3	tr|A0A0H3NFK4|A0A0H3NFK4_SALTS Flagellar basal body rod protein FlgB OS=Salmonella typhimurium (strain SL1344) GN=flgB PE=3 SV=1	1	3	3	3	0	0	0	0	0	0	0	0	2	1	1	1	2	1	1	1	0	0	0	0	0	0	0	0	2	1	1	1	2	1	1	1	0	0	0	0	0	0	0	0
A0A0H3NFK8	A0A0H3NFK8	8	8	8	tr|A0A0H3NFK8|A0A0H3NFK8_SALTS Flagellar basal-body rod protein FlgG OS=Salmonella typhimurium (strain SL1344) GN=flgG PE=3 SV=1	1	8	8	8	0	0	1	0	0	0	0	1	7	7	7	5	6	7	6	6	0	0	1	0	0	0	0	1	7	7	7	5	6	7	6	6	0	0	1	0	0	0	0	1
A0A0H3NFK9	A0A0H3NFK9	4	4	4	tr|A0A0H3NFK9|A0A0H3NFK9_SALTS Uncharacterized protein OS=Salmonella typhimurium (strain SL1344) GN=ygdL PE=4 SV=1	1	4	4	4	0	0	0	0	0	0	0	0	3	2	1	2	2	2	2	3	0	0	0	0	0	0	0	0	3	2	1	2	2	2	2	3	0	0	0	0	0	0	0	0
A0A0H3NFL1	A0A0H3NFL1	12	12	12	tr|A0A0H3NFL1|A0A0H3NFL1_SALTS Flagellar hook-associated protein 3 OS=Salmonella typhimurium (strain SL1344) GN=flgL PE=4 SV=1	1	12	12	12	0	1	0	0	0	1	1	2	12	9	9	8	10	10	9	8	0	1	0	0	0	1	1	2	12	9	9	8	10	10	9	8	0	1	0	0	0	1	1	2
A0A0H3NFL2	A0A0H3NFL2	27	27	27	tr|A0A0H3NFL2|A0A0H3NFL2_SALTS DNA ligase OS=Salmonella typhimurium (strain SL1344) GN=lig PE=3 SV=1	1	27	27	27	0	1	0	0	0	0	0	0	23	24	23	20	24	22	19	20	0	1	0	0	0	0	0	0	23	24	23	20	24	22	19	20	0	1	0	0	0	0	0	0
A0A0H3NFL3	A0A0H3NFL3	12	11	11	tr|A0A0H3NFL3|A0A0H3NFL3_SALTS RecBCD enzyme subunit RecB OS=Salmonella typhimurium (strain SL1344) GN=recB PE=3 SV=1	1	12	11	11	0	0	0	0	0	0	0	0	8	4	9	3	3	7	6	6	0	0	0	0	0	0	0	0	7	4	8	2	3	6	6	5	0	0	0	0	0	0	0	0
A0A0H3NFL5	A0A0H3NFL5	10	10	10	tr|A0A0H3NFL5|A0A0H3NFL5_SALTS Maf-like protein YceF OS=Salmonella typhimurium (strain SL1344) GN=maf-a PE=3 SV=1	1	10	10	10	0	0	0	0	0	0	0	0	8	9	6	8	6	8	6	9	0	0	0	0	0	0	0	0	8	9	6	8	6	8	6	9	0	0	0	0	0	0	0	0
A0A0H3NFL6	A0A0H3NFL6	35	35	34	tr|A0A0H3NFL6|A0A0H3NFL6_SALTS Phosphoenolpyruvate-protein phosphotransferase OS=Salmonella typhimurium (strain SL1344) GN=ptsI PE=3 SV=1	1	35	35	34	13	6	2	9	1	8	2	11	33	31	31	33	33	33	32	31	13	6	2	9	1	8	2	11	33	31	31	33	33	33	32	31	13	6	2	9	1	8	2	10
A0A0H3NFL8	A0A0H3NFL8	15	15	15	tr|A0A0H3NFL8|A0A0H3NFL8_SALTS Malonyl CoA-acyl carrier protein transacylase OS=Salmonella typhimurium (strain SL1344) GN=fabD PE=3 SV=1	1	15	15	15	1	0	0	0	0	1	0	1	14	14	15	14	14	14	13	15	1	0	0	0	0	1	0	1	14	14	15	14	14	14	13	15	1	0	0	0	0	1	0	1
A0A0H3NFL9	A0A0H3NFL9	4	4	4	tr|A0A0H3NFL9|A0A0H3NFL9_SALTS Hypothetical amidotransferase OS=Salmonella typhimurium (strain SL1344) GN=yfeJ PE=4 SV=1	1	4	4	4	0	1	0	0	0	0	0	0	2	3	3	3	2	2	3	4	0	1	0	0	0	0	0	0	2	3	3	3	2	2	3	4	0	1	0	0	0	0	0	0
A0A0H3NFM2	A0A0H3NFM2	10	10	10	tr|A0A0H3NFM2|A0A0H3NFM2_SALTS Endolytic murein transglycosylase OS=Salmonella typhimurium (strain SL1344) GN=yceG PE=3 SV=1	1	10	10	10	0	0	1	0	2	0	0	1	8	5	7	7	7	6	6	9	0	0	1	0	2	0	0	1	8	5	7	7	7	6	6	9	0	0	1	0	2	0	0	1
A0A0H3NFM3	A0A0H3NFM3	1	1	1	tr|A0A0H3NFM3|A0A0H3NFM3_SALTS Sulphate transport system permease protein CysW OS=Salmonella typhimurium (strain SL1344) GN=cysW PE=4 SV=1	1	1	1	1	0	0	0	1	1	0	0	1	0	0	0	0	0	0	0	0	0	0	0	1	1	0	0	1	0	0	0	0	0	0	0	0	0	0	0	1	1	0	0	1
A0A0H3NFM6	A0A0H3NFM6	4	4	4	tr|A0A0H3NFM6|A0A0H3NFM6_SALTS Hypothetical outer membrane lipoprotein OS=Salmonella typhimurium (strain SL1344) GN=yfeY PE=4 SV=1	1	4	4	4	1	2	0	3	0	1	2	3	4	4	3	4	3	4	3	3	1	2	0	3	0	1	2	3	4	4	3	4	3	4	3	3	1	2	0	3	0	1	2	3
A0A0H3NFM9	A0A0H3NFM9	14	14	14	tr|A0A0H3NFM9|A0A0H3NFM9_SALTS Beta-hexosaminidase OS=Salmonella typhimurium (strain SL1344) GN=nagZ PE=3 SV=1	1	14	14	14	0	0	0	0	0	0	0	0	12	12	11	8	12	12	11	11	0	0	0	0	0	0	0	0	12	12	11	8	12	12	11	11	0	0	0	0	0	0	0	0
A0A0H3NFN5	A0A0H3NFN5	5	5	5	tr|A0A0H3NFN5|A0A0H3NFN5_SALTS Ethanolamine ammonia-lyase light chain OS=Salmonella typhimurium (strain SL1344) GN=eutC PE=3 SV=1	1	5	5	5	0	0	0	0	0	0	0	0	3	1	1	2	1	1	1	1	0	0	0	0	0	0	0	0	3	1	1	2	1	1	1	1	0	0	0	0	0	0	0	0
A0A0H3NFN6	A0A0H3NFN6	6	6	6	tr|A0A0H3NFN6|A0A0H3NFN6_SALTS Prolipoprotein diacylglyceryl transferase OS=Salmonella typhimurium (strain SL1344) GN=lgt PE=3 SV=1	1	6	6	6	0	0	0	0	0	0	0	0	5	5	5	5	5	5	4	6	0	0	0	0	0	0	0	0	5	5	5	5	5	5	4	6	0	0	0	0	0	0	0	0
A0A0H3NFN8	A0A0H3NFN8	6	6	6	tr|A0A0H3NFN8|A0A0H3NFN8_SALTS RNA pyrophosphohydrolase OS=Salmonella typhimurium (strain SL1344) GN=nudH PE=3 SV=1	1	6	6	6	0	0	0	0	0	0	0	0	4	4	2	5	3	5	3	4	0	0	0	0	0	0	0	0	4	4	2	5	3	5	3	4	0	0	0	0	0	0	0	0
A0A0H3NFN9	A0A0H3NFN9	9	9	9	tr|A0A0H3NFN9|A0A0H3NFN9_SALTS ABC transporter integral membrane subunit OS=Salmonella typhimurium (strain SL1344) GN=ycfW PE=4 SV=1	1	9	9	9	0	0	0	0	0	0	0	0	5	4	6	6	6	5	5	7	0	0	0	0	0	0	0	0	5	4	6	6	6	5	5	7	0	0	0	0	0	0	0	0
A0A0H3NFP0	A0A0H3NFP0	1	1	1	tr|A0A0H3NFP0|A0A0H3NFP0_SALTS Possible lipoprotein OS=Salmonella typhimurium (strain SL1344) GN=ygdR PE=4 SV=1	1	1	1	1	0	0	0	0	0	0	0	0	0	0	1	1	1	1	0	1	0	0	0	0	0	0	0	0	0	0	1	1	1	1	0	1	0	0	0	0	0	0	0	0
A0A0H3NFP8	A0A0H3NFP8	7	7	7	tr|A0A0H3NFP8|A0A0H3NFP8_SALTS Uncharacterized protein OS=Salmonella typhimurium (strain SL1344) GN=ygeA PE=3 SV=1	1	7	7	7	0	0	0	0	0	0	0	0	6	6	6	6	6	6	6	6	0	0	0	0	0	0	0	0	6	6	6	6	6	6	6	6	0	0	0	0	0	0	0	0
A0A0H3NFP9	A0A0H3NFP9	4	4	4	tr|A0A0H3NFP9|A0A0H3NFP9_SALTS 4-deoxy-L-threo-5-hexosulose-uronate ketol-isomerase OS=Salmonella typhimurium (strain SL1344) GN=kduI PE=3 SV=1	1	4	4	4	0	0	0	0	0	0	0	0	2	2	3	3	1	3	2	3	0	0	0	0	0	0	0	0	2	2	3	3	1	3	2	3	0	0	0	0	0	0	0	0
A0A0H3NFQ1	A0A0H3NFQ1	8	8	8	tr|A0A0H3NFQ1|A0A0H3NFQ1_SALTS High frequency lysogenization protein HflD homolog OS=Salmonella typhimurium (strain SL1344) GN=ycfC PE=3 SV=1	1	8	8	8	0	0	0	0	0	0	0	0	8	7	5	7	5	7	7	7	0	0	0	0	0	0	0	0	8	7	5	7	5	7	7	7	0	0	0	0	0	0	0	0
A0A0H3NFQ4	A0A0H3NFQ4	4	4	4	tr|A0A0H3NFQ4|A0A0H3NFQ4_SALTS Uncharacterized protein OS=Salmonella typhimurium (strain SL1344) GN=yohL PE=4 SV=1	1	4	4	4	0	0	0	0	0	0	0	0	1	3	2	2	3	2	3	3	0	0	0	0	0	0	0	0	1	3	2	2	3	2	3	3	0	0	0	0	0	0	0	0
A0A0H3NFQ5	A0A0H3NFQ5	25	23	23	tr|A0A0H3NFQ5|A0A0H3NFQ5_SALTS Transaldolase OS=Salmonella typhimurium (strain SL1344) GN=tal PE=3 SV=1	1	25	23	23	1	0	0	0	0	1	0	1	19	21	23	20	22	24	21	20	1	0	0	0	0	1	0	1	17	19	21	18	20	22	19	18	1	0	0	0	0	1	0	1
A0A0H3NFQ6	A0A0H3NFQ6	33	33	33	tr|A0A0H3NFQ6|A0A0H3NFQ6_SALTS Isocitrate dehydrogenase [NADP] OS=Salmonella typhimurium (strain SL1344) GN=icdA PE=4 SV=1	1	33	33	33	11	7	0	2	5	6	1	6	29	30	32	31	30	30	31	30	11	7	0	2	5	6	1	6	29	30	32	31	30	30	31	30	11	7	0	2	5	6	1	6
A0A0H3NFR1	A0A0H3NFR1	5	5	5	tr|A0A0H3NFR1|A0A0H3NFR1_SALTS UPF0214 protein YfeW OS=Salmonella typhimurium (strain SL1344) GN=yfeW PE=3 SV=1	1	5	5	5	0	0	0	0	0	0	0	0	1	2	2	2	3	3	1	2	0	0	0	0	0	0	0	0	1	2	2	2	3	3	1	2	0	0	0	0	0	0	0	0
A0A0H3NFR4	A0A0H3NFR4	3	3	3	tr|A0A0H3NFR4|A0A0H3NFR4_SALTS tRNA(fMet)-specific endonuclease VapC OS=Salmonella typhimurium (strain SL1344) GN=vapC PE=3 SV=1	1	3	3	3	0	0	0	0	0	0	0	0	3	2	3	3	2	2	2	3	0	0	0	0	0	0	0	0	3	2	3	3	2	2	2	3	0	0	0	0	0	0	0	0
A0A0H3NFR7	A0A0H3NFR7	18	18	18	tr|A0A0H3NFR7|A0A0H3NFR7_SALTS Succinyl-diaminopimelate desuccinylase OS=Salmonella typhimurium (strain SL1344) GN=dapE PE=3 SV=1	1	18	18	18	0	0	0	0	0	0	0	0	13	13	13	16	13	14	14	14	0	0	0	0	0	0	0	0	13	13	13	16	13	14	14	14	0	0	0	0	0	0	0	0
A0A0H3NFR8	A0A0H3NFR8	42	42	42	tr|A0A0H3NFR8|A0A0H3NFR8_SALTS Lysine--tRNA ligase OS=Salmonella typhimurium (strain SL1344) GN=lysS PE=3 SV=1	1	42	42	42	11	6	0	4	0	8	1	7	37	39	37	38	41	40	37	39	11	6	0	4	0	8	1	7	37	39	37	38	41	40	37	39	11	6	0	4	0	8	1	7
A0A0H3NFR9	A0A0H3NFR9	3	3	3	tr|A0A0H3NFR9|A0A0H3NFR9_SALTS Hypothetical heat shock protein OS=Salmonella typhimurium (strain SL1344) GN=SL1344_1187 PE=3 SV=1	1	3	3	3	0	0	0	0	0	0	0	0	3	3	2	2	2	3	3	2	0	0	0	0	0	0	0	0	3	3	2	2	2	3	3	2	0	0	0	0	0	0	0	0
A0A0H3NFS0	A0A0H3NFS0	12	12	12	tr|A0A0H3NFS0|A0A0H3NFS0_SALTS Single-stranded DNA-specific exonuclease OS=Salmonella typhimurium (strain SL1344) GN=recJ PE=4 SV=1	1	12	12	12	0	0	0	0	0	0	0	0	9	9	10	8	10	11	9	10	0	0	0	0	0	0	0	0	9	9	10	8	10	11	9	10	0	0	0	0	0	0	0	0
A0A0H3NFS2	A0A0H3NFS2	2	2	2	tr|A0A0H3NFS2|A0A0H3NFS2_SALTS Flavodoxin OS=Salmonella typhimurium (strain SL1344) GN=fldB PE=3 SV=1	1	2	2	2	0	0	0	0	0	0	0	0	2	1	1	1	1	1	1	1	0	0	0	0	0	0	0	0	2	1	1	1	1	1	1	1	0	0	0	0	0	0	0	0
A0A0H3NFS3	A0A0H3NFS3	1	1	1	tr|A0A0H3NFS3|A0A0H3NFS3_SALTS Uncharacterized protein OS=Salmonella typhimurium (strain SL1344) GN=ygfY PE=4 SV=1	1	1	1	1	0	0	0	0	0	0	0	0	0	0	0	1	0	0	0	0	0	0	0	0	0	0	0	0	0	0	0	1	0	0	0	0	0	0	0	0	0	0	0	0
A0A0H3NFS6	A0A0H3NFS6	2	2	2	tr|A0A0H3NFS6|A0A0H3NFS6_SALTS UPF0267 protein YqfB OS=Salmonella typhimurium (strain SL1344) GN=yqfB PE=3 SV=1	1	2	2	2	0	0	0	0	0	0	0	0	2	2	2	2	2	1	1	2	0	0	0	0	0	0	0	0	2	2	2	2	2	1	1	2	0	0	0	0	0	0	0	0
A0A0H3NFS9	A0A0H3NFS9	1	1	1	tr|A0A0H3NFS9|A0A0H3NFS9_SALTS Uncharacterized protein OS=Salmonella typhimurium (strain SL1344) GN=SL1344_1197 PE=4 SV=1	1	1	1	1	0	0	0	0	0	0	0	0	0	1	0	0	0	1	0	0	0	0	0	0	0	0	0	0	0	1	0	0	0	1	0	0	0	0	0	0	0	0	0	0
A0A0H3NFT0	A0A0H3NFT0	17	17	17	tr|A0A0H3NFT0|A0A0H3NFT0_SALTS Aminomethyltransferase OS=Salmonella typhimurium (strain SL1344) GN=gcvT PE=3 SV=1	1	17	17	17	3	3	1	2	2	2	1	4	14	15	16	16	16	16	13	16	3	3	1	2	2	2	1	4	14	15	16	16	16	16	13	16	3	3	1	2	2	2	1	4
A0A0H3NFT1	A0A0H3NFT1	11	11	11	tr|A0A0H3NFT1|A0A0H3NFT1_SALTS 2-octaprenyl-6-methoxyphenol hydroxylase OS=Salmonella typhimurium (strain SL1344) GN=ubiH PE=4 SV=1	1	11	11	11	0	0	0	0	0	0	0	0	8	10	8	9	6	9	5	7	0	0	0	0	0	0	0	0	8	10	8	9	6	9	5	7	0	0	0	0	0	0	0	0
A0A0H3NFT4	A0A0H3NFT4	4	4	4	tr|A0A0H3NFT4|A0A0H3NFT4_SALTS Cell division protein ZapA OS=Salmonella typhimurium (strain SL1344) GN=ygfE PE=3 SV=1	1	4	4	4	0	1	0	1	0	0	0	2	3	3	3	3	3	4	2	3	0	1	0	1	0	0	0	2	3	3	3	3	3	4	2	3	0	1	0	1	0	0	0	2
A0A0H3NFT5	A0A0H3NFT5	14	14	14	tr|A0A0H3NFT5|A0A0H3NFT5_SALTS D-3-phosphoglycerate dehydrogenase OS=Salmonella typhimurium (strain SL1344) GN=serA PE=3 SV=1	1	14	14	14	0	0	0	0	0	0	0	0	9	10	11	12	10	9	12	12	0	0	0	0	0	0	0	0	9	10	11	12	10	9	12	12	0	0	0	0	0	0	0	0
A0A0H3NFT8	A0A0H3NFT8	9	9	9	tr|A0A0H3NFT8|A0A0H3NFT8_SALTS Uncharacterized protein OS=Salmonella typhimurium (strain SL1344) GN=yggE PE=4 SV=1	1	9	9	9	0	0	0	0	0	1	0	1	7	6	8	7	6	8	8	7	0	0	0	0	0	1	0	1	7	6	8	7	6	8	8	7	0	0	0	0	0	1	0	1
A0A0H3NFT9	A0A0H3NFT9	7	7	7	tr|A0A0H3NFT9|A0A0H3NFT9_SALTS Hypothetical membrane protein OS=Salmonella typhimurium (strain SL1344) GN=yggB PE=4 SV=1	1	7	7	7	0	0	0	2	0	2	2	2	7	6	7	6	7	6	6	6	0	0	0	2	0	2	2	2	7	6	7	6	7	6	6	6	0	0	0	2	0	2	2	2
A0A0H3NFU1	A0A0H3NFU1	3	3	3	tr|A0A0H3NFU1|A0A0H3NFU1_SALTS Predicted bacteriophage protein OS=Salmonella typhimurium (strain SL1344) GN=yeaO PE=4 SV=1	1	3	3	3	0	0	0	0	0	0	0	0	1	2	1	0	1	2	1	1	0	0	0	0	0	0	0	0	1	2	1	0	1	2	1	1	0	0	0	0	0	0	0	0
A0A0H3NFU2	A0A0H3NFU2	17	17	17	tr|A0A0H3NFU2|A0A0H3NFU2_SALTS D-erythrose-4-phosphate dehydrogenase OS=Salmonella typhimurium (strain SL1344) GN=epd PE=3 SV=1	1	17	17	17	0	0	0	0	0	0	0	0	9	14	13	12	11	11	10	13	0	0	0	0	0	0	0	0	9	14	13	12	11	11	10	13	0	0	0	0	0	0	0	0
A0A0H3NFU5	A0A0H3NFU5	12	12	12	tr|A0A0H3NFU5|A0A0H3NFU5_SALTS Uncharacterized protein OS=Salmonella typhimurium (strain SL1344) GN=yggG PE=3 SV=1	1	12	12	12	3	3	0	3	0	4	1	5	9	10	9	9	8	8	7	8	3	3	0	3	0	4	1	5	9	10	9	9	8	8	7	8	3	3	0	3	0	4	1	5
A0A0H3NFV0	A0A0H3NFV0	2	2	2	tr|A0A0H3NFV0|A0A0H3NFV0_SALTS Hypothetical outer membrane lipoprotein OS=Salmonella typhimurium (strain SL1344) GN=SL1344_3061 PE=4 SV=1	1	2	2	2	0	1	0	0	0	1	0	0	2	1	2	0	1	1	1	1	0	1	0	0	0	1	0	0	2	1	2	0	1	1	1	1	0	1	0	0	0	1	0	0
A0A0H3NFV1	A0A0H3NFV1	1	1	1	tr|A0A0H3NFV1|A0A0H3NFV1_SALTS Conserved hypothetical membrane protein OS=Salmonella typhimurium (strain SL1344) GN=yeaJ PE=4 SV=1	1	1	1	1	0	0	0	0	0	0	0	0	1	1	0	1	0	1	0	1	0	0	0	0	0	0	0	0	1	1	0	1	0	1	0	1	0	0	0	0	0	0	0	0
A0A0H3NFV2	A0A0H3NFV2	3	3	3	tr|A0A0H3NFV2|A0A0H3NFV2_SALTS Endonuclease I OS=Salmonella typhimurium (strain SL1344) GN=endA PE=4 SV=1	1	3	3	3	0	0	0	0	0	0	1	0	2	2	1	0	2	2	2	1	0	0	0	0	0	0	1	0	2	2	1	0	2	2	2	1	0	0	0	0	0	0	1	0
A0A0H3NFV3	A0A0H3NFV3	5	5	5	tr|A0A0H3NFV3|A0A0H3NFV3_SALTS Galactose-proton symport (Galactose transporter) OS=Salmonella typhimurium (strain SL1344) GN=galP PE=3 SV=1	1	5	5	5	0	0	0	0	0	0	0	0	4	4	4	4	4	4	3	4	0	0	0	0	0	0	0	0	4	4	4	4	4	4	3	4	0	0	0	0	0	0	0	0
A0A0H3NFV4	A0A0H3NFV4	7	7	7	tr|A0A0H3NFV4|A0A0H3NFV4_SALTS UPF0301 protein YqgE OS=Salmonella typhimurium (strain SL1344) GN=yqgE PE=3 SV=1	1	7	7	7	0	0	0	0	0	0	0	0	5	6	5	5	6	5	3	6	0	0	0	0	0	0	0	0	5	6	5	5	6	5	3	6	0	0	0	0	0	0	0	0
A0A0H3NFV7	A0A0H3NFV7	25	25	25	tr|A0A0H3NFV7|A0A0H3NFV7_SALTS Outer membrane protein assembly factor BamC OS=Salmonella typhimurium (strain SL1344) GN=nlpB PE=3 SV=1	1	25	25	25	9	6	1	12	6	11	6	12	22	22	23	21	19	22	20	20	9	6	1	12	6	11	6	12	22	22	23	21	19	22	20	20	9	6	1	12	6	11	6	12
A0A0H3NFV8	A0A0H3NFV8	9	9	9	tr|A0A0H3NFV8|A0A0H3NFV8_SALTS Hypothetical oxidoreductase OS=Salmonella typhimurium (strain SL1344) GN=SL1344_1223 PE=4 SV=1	1	9	9	9	0	0	0	0	0	0	1	0	7	6	7	6	6	6	6	6	0	0	0	0	0	0	1	0	7	6	7	6	6	6	6	6	0	0	0	0	0	0	1	0
A0A0H3NFV9	A0A0H3NFV9	9	9	9	tr|A0A0H3NFV9|A0A0H3NFV9_SALTS dITP/XTP pyrophosphatase OS=Salmonella typhimurium (strain SL1344) GN=yggV PE=3 SV=1	1	9	9	9	1	0	0	1	0	0	0	1	8	9	7	7	9	8	7	7	1	0	0	1	0	0	0	1	8	9	7	7	9	8	7	7	1	0	0	1	0	0	0	1
A0A0H3NFW0	A0A0H3NFW0	5	5	5	tr|A0A0H3NFW0|A0A0H3NFW0_SALTS Integral membrane protein OS=Salmonella typhimurium (strain SL1344) GN=yggT PE=4 SV=1	1	5	5	5	0	0	0	0	0	0	0	0	4	5	4	5	3	5	4	5	0	0	0	0	0	0	0	0	4	5	4	5	3	5	4	5	0	0	0	0	0	0	0	0
A0A0H3NFW2	A0A0H3NFW2	5	5	5	tr|A0A0H3NFW2|A0A0H3NFW2_SALTS Uncharacterized protein OS=Salmonella typhimurium (strain SL1344) GN=yeaC PE=4 SV=1	1	5	5	5	0	0	0	0	0	0	0	0	4	4	3	4	2	5	2	5	0	0	0	0	0	0	0	0	4	4	3	4	2	5	2	5	0	0	0	0	0	0	0	0
A0A0H3NFW3	A0A0H3NFW3	19	19	19	tr|A0A0H3NFW3|A0A0H3NFW3_SALTS L-asparaginase OS=Salmonella typhimurium (strain SL1344) GN=ansB PE=3 SV=1	1	19	19	19	8	6	2	6	5	9	7	6	18	18	17	18	17	18	17	19	8	6	2	6	5	9	7	6	18	18	17	18	17	18	17	19	8	6	2	6	5	9	7	6
A0A0H3NFW4	A0A0H3NFW4	5	5	5	tr|A0A0H3NFW4|A0A0H3NFW4_SALTS Uncharacterized protein OS=Salmonella typhimurium (strain SL1344) GN=yggL PE=4 SV=1	1	5	5	5	2	1	0	1	1	2	1	2	4	4	5	4	5	5	4	4	2	1	0	1	1	2	1	2	4	4	5	4	5	5	4	4	2	1	0	1	1	2	1	2
A0A0H3NFW5	A0A0H3NFW5	3	3	3	tr|A0A0H3NFW5|A0A0H3NFW5_SALTS Hypothetical membrane protein OS=Salmonella typhimurium (strain SL1344) GN=perM PE=4 SV=1	1	3	3	3	0	0	0	0	0	0	0	0	2	2	3	3	1	2	2	2	0	0	0	0	0	0	0	0	2	2	3	3	1	2	2	2	0	0	0	0	0	0	0	0
A0A0H3NFW7	A0A0H3NFW7	11	11	11	tr|A0A0H3NFW7|A0A0H3NFW7_SALTS Selenide, water dikinase OS=Salmonella typhimurium (strain SL1344) GN=selD PE=3 SV=1	1	11	11	11	0	0	0	0	0	0	0	0	9	10	11	11	9	9	11	10	0	0	0	0	0	0	0	0	9	10	11	11	9	9	11	10	0	0	0	0	0	0	0	0
A0A0H3NFW8	A0A0H3NFW8	9	9	9	tr|A0A0H3NFW8|A0A0H3NFW8_SALTS Probable Fe(2+)-trafficking protein OS=Salmonella typhimurium (strain SL1344) GN=yggX PE=3 SV=1	1	9	9	9	0	0	0	1	0	1	1	1	9	8	9	6	6	9	5	7	0	0	0	1	0	1	1	1	9	8	9	6	6	9	5	7	0	0	0	1	0	1	1	1
A0A0H3NFX0	A0A0H3NFX0	12	12	12	tr|A0A0H3NFX0|A0A0H3NFX0_SALTS Uracil phosphoribosyltransferase OS=Salmonella typhimurium (strain SL1344) GN=upp PE=3 SV=1	1	12	12	12	4	0	0	5	1	3	2	2	11	10	10	11	10	11	12	12	4	0	0	5	1	3	2	2	11	10	10	11	10	11	12	12	4	0	0	5	1	3	2	2
A0A0H3NFX1	A0A0H3NFX1	3	3	3	tr|A0A0H3NFX1|A0A0H3NFX1_SALTS Nucleoside permease NupG OS=Salmonella typhimurium (strain SL1344) GN=nupG PE=3 SV=1	1	3	3	3	0	0	0	0	0	0	0	0	2	2	3	2	1	3	2	2	0	0	0	0	0	0	0	0	2	2	3	2	1	3	2	2	0	0	0	0	0	0	0	0
A0A0H3NFX6	A0A0H3NFX6	17	17	17	tr|A0A0H3NFX6|A0A0H3NFX6_SALTS Exodeoxyribonuclease III OS=Salmonella typhimurium (strain SL1344) GN=xthA PE=4 SV=1	1	17	17	17	1	0	0	0	0	0	0	1	15	14	14	13	15	13	11	13	1	0	0	0	0	0	0	1	15	14	14	13	15	13	11	13	1	0	0	0	0	0	0	1
A0A0H3NFY1	A0A0H3NFY1	7	7	7	tr|A0A0H3NFY1|A0A0H3NFY1_SALTS Hexuronate transporter OS=Salmonella typhimurium (strain SL1344) GN=exuT PE=4 SV=1	1	7	7	7	0	0	0	1	0	0	0	0	5	6	4	5	7	4	5	4	0	0	0	1	0	0	0	0	5	6	4	5	7	4	5	4	0	0	0	1	0	0	0	0
A0A0H3NFY2	A0A0H3NFY2	4	4	4	tr|A0A0H3NFY2|A0A0H3NFY2_SALTS Uncharacterized protein OS=Salmonella typhimurium (strain SL1344) GN=SL1344_3106 PE=4 SV=1	1	4	4	4	0	0	0	0	0	0	0	0	4	4	3	3	4	4	3	3	0	0	0	0	0	0	0	0	4	4	3	3	4	4	3	3	0	0	0	0	0	0	0	0
A0A0H3NFY4	A0A0H3NFY4	26	26	26	tr|A0A0H3NFY4|A0A0H3NFY4_SALTS Uronate isomerase OS=Salmonella typhimurium (strain SL1344) GN=uxaC PE=3 SV=1	1	26	26	26	1	0	0	0	0	3	0	1	20	21	21	19	25	22	24	21	1	0	0	0	0	3	0	1	20	21	21	19	25	22	24	21	1	0	0	0	0	3	0	1
A0A0H3NFY5	A0A0H3NFY5	17	17	17	tr|A0A0H3NFY5|A0A0H3NFY5_SALTS Glutathionylspermidine synthetase/amidase OS=Salmonella typhimurium (strain SL1344) GN=gsp PE=4 SV=1	1	17	17	17	0	0	0	0	0	1	0	0	15	13	13	16	12	14	10	13	0	0	0	0	0	1	0	0	15	13	13	16	12	14	10	13	0	0	0	0	0	1	0	0
A0A0H3NFY6	A0A0H3NFY6	35	35	35	tr|A0A0H3NFY6|A0A0H3NFY6_SALTS GMP synthase [glutamine-hydrolyzing] OS=Salmonella typhimurium (strain SL1344) GN=guaA PE=3 SV=1	1	35	35	35	3	0	0	0	0	1	0	0	29	30	30	30	28	28	26	32	3	0	0	0	0	1	0	0	29	30	30	30	28	28	26	32	3	0	0	0	0	1	0	0
A0A0H3NFZ2	A0A0H3NFZ2	27	27	27	tr|A0A0H3NFZ2|A0A0H3NFZ2_SALTS Hydrogenase-2 large subunit OS=Salmonella typhimurium (strain SL1344) GN=hybC PE=3 SV=1	1	27	27	27	1	0	1	1	0	0	0	0	26	26	25	24	26	24	23	26	1	0	1	1	0	0	0	0	26	26	25	24	26	24	23	26	1	0	1	1	0	0	0	0
A0A0H3NFZ3	A0A0H3NFZ3	5	5	5	tr|A0A0H3NFZ3|A0A0H3NFZ3_SALTS PTS system, cellobiose-specific IIB component OS=Salmonella typhimurium (strain SL1344) GN=celA PE=4 SV=1	1	5	5	5	0	0	0	0	1	0	0	0	3	3	3	5	3	3	4	5	0	0	0	0	1	0	0	0	3	3	3	5	3	3	4	5	0	0	0	0	1	0	0	0
A0A0H3NFZ4	A0A0H3NFZ4	18	18	18	tr|A0A0H3NFZ4|A0A0H3NFZ4_SALTS Hydrogenase-2 small subunit OS=Salmonella typhimurium (strain SL1344) GN=hybA PE=4 SV=1	1	18	18	18	0	1	0	0	0	0	0	0	14	15	12	13	11	15	14	13	0	1	0	0	0	0	0	0	14	15	12	13	11	15	14	13	0	1	0	0	0	0	0	0
A0A0H3NFZ6	A0A0H3NFZ6	11	11	11	tr|A0A0H3NFZ6|A0A0H3NFZ6_SALTS Hypothetical membrane protein OS=Salmonella typhimurium (strain SL1344) GN=yfgM PE=4 SV=1	1	11	11	11	1	0	0	0	0	0	0	0	11	10	11	9	11	10	10	11	1	0	0	0	0	0	0	0	11	10	11	9	11	10	10	11	1	0	0	0	0	0	0	0
A0A0H3NFZ7	A0A0H3NFZ7	24	23	23	tr|A0A0H3NFZ7|A0A0H3NFZ7_SALTS Methyl-accepting chemotaxis protein OS=Salmonella typhimurium (strain SL1344) GN=SL1344_3126 PE=4 SV=1	1	24	23	23	2	2	1	1	2	2	1	0	22	21	20	21	20	20	18	23	1	1	0	0	1	1	0	0	21	20	19	20	19	19	17	22	1	1	0	0	1	1	0	0
A0A0H3NFZ8	A0A0H3NFZ8	3	3	3	tr|A0A0H3NFZ8|A0A0H3NFZ8_SALTS Chitooligosaccharide deacetylase OS=Salmonella typhimurium (strain SL1344) GN=celG PE=3 SV=1	1	3	3	3	0	0	0	0	0	0	0	0	0	2	1	2	1	3	2	3	0	0	0	0	0	0	0	0	0	2	1	2	1	3	2	3	0	0	0	0	0	0	0	0
A0A0H3NFZ9	A0A0H3NFZ9	6	6	6	tr|A0A0H3NFZ9|A0A0H3NFZ9_SALTS Exported protein OS=Salmonella typhimurium (strain SL1344) GN=SL1344_3128 PE=4 SV=1	1	6	6	6	0	0	0	0	0	0	0	0	4	4	4	4	3	5	5	4	0	0	0	0	0	0	0	0	4	4	4	4	3	5	5	4	0	0	0	0	0	0	0	0
A0A0H3NG01	A0A0H3NG01	9	9	9	tr|A0A0H3NG01|A0A0H3NG01_SALTS Nucleoside diphosphate kinase OS=Salmonella typhimurium (strain SL1344) GN=ndk PE=3 SV=1	1	9	9	9	3	2	0	3	1	4	2	3	9	8	9	8	9	9	8	8	3	2	0	3	1	4	2	3	9	8	9	8	9	9	8	8	3	2	0	3	1	4	2	3
A0A0H3NG02	A0A0H3NG02	17	17	17	tr|A0A0H3NG02|A0A0H3NG02_SALTS Possible oxidoreductase OS=Salmonella typhimurium (strain SL1344) GN=yghA PE=4 SV=1	1	17	17	17	7	5	0	5	3	6	3	6	16	17	16	16	16	17	14	17	7	5	0	5	3	6	3	6	16	17	16	16	16	17	14	17	7	5	0	5	3	6	3	6
A0A0H3NG03	A0A0H3NG03	12	12	12	tr|A0A0H3NG03|A0A0H3NG03_SALTS Hypothetical hydrolase OS=Salmonella typhimurium (strain SL1344) GN=yniC PE=4 SV=1	1	12	12	12	2	0	0	0	0	0	0	2	11	12	11	11	11	11	11	11	2	0	0	0	0	0	0	2	11	12	11	11	11	11	11	11	2	0	0	0	0	0	0	2
A0A0H3NG04	A0A0H3NG04	4	4	4	tr|A0A0H3NG04|A0A0H3NG04_SALTS Biopolymer transport ExbB protein OS=Salmonella typhimurium (strain SL1344) GN=exbB PE=3 SV=1	1	4	4	4	0	0	0	0	0	0	0	0	3	4	4	4	4	3	3	2	0	0	0	0	0	0	0	0	3	4	4	4	4	3	3	2	0	0	0	0	0	0	0	0
A0A0H3NG07	A0A0H3NG07	1	1	1	tr|A0A0H3NG07|A0A0H3NG07_SALTS DedA-family integral membrane protein OS=Salmonella typhimurium (strain SL1344) GN=yghB PE=4 SV=1	1	1	1	1	0	0	0	0	0	0	0	0	1	1	1	1	1	1	0	1	0	0	0	0	0	0	0	0	1	1	1	1	1	1	0	1	0	0	0	0	0	0	0	0
A0A0H3NG09	A0A0H3NG09	20	20	20	tr|A0A0H3NG09|A0A0H3NG09_SALTS Probable alcohol dehydrogenase OS=Salmonella typhimurium (strain SL1344) GN=yqhD PE=4 SV=1	1	20	20	20	0	1	0	0	1	0	0	0	12	11	13	14	15	11	13	14	0	1	0	0	1	0	0	0	12	11	13	14	15	11	13	14	0	1	0	0	1	0	0	0
A0A0H3NG10	A0A0H3NG10	2	2	2	tr|A0A0H3NG10|A0A0H3NG10_SALTS Hypothetical outer membrane protein OS=Salmonella typhimurium (strain SL1344) GN=ydiY PE=4 SV=1	1	2	2	2	0	0	0	0	0	0	0	0	0	0	2	1	1	0	1	1	0	0	0	0	0	0	0	0	0	0	2	1	1	0	1	1	0	0	0	0	0	0	0	0
A0A0H3NG11	A0A0H3NG11	28	28	28	tr|A0A0H3NG11|A0A0H3NG11_SALTS Peptidase B OS=Salmonella typhimurium (strain SL1344) GN=pepB PE=3 SV=1	1	28	28	28	0	1	1	0	0	1	0	0	26	26	27	27	27	25	25	28	0	1	1	0	0	1	0	0	26	26	27	27	27	25	25	28	0	1	1	0	0	1	0	0
A0A0H3NG12	A0A0H3NG12	7	7	7	tr|A0A0H3NG12|A0A0H3NG12_SALTS Uncharacterized protein OS=Salmonella typhimurium (strain SL1344) GN=SL1344_3141 PE=4 SV=1	1	7	7	7	1	1	0	1	1	1	1	1	3	6	3	4	3	5	5	5	1	1	0	1	1	1	1	1	3	6	3	4	3	5	5	5	1	1	0	1	1	1	1	1
A0A0H3NG14	A0A0H3NG14	5	5	5	tr|A0A0H3NG14|A0A0H3NG14_SALTS O-antigen polymerase OS=Salmonella typhimurium (strain SL1344) GN=rfc PE=4 SV=1	1	5	5	5	0	0	0	0	0	0	0	0	4	5	3	4	2	3	2	4	0	0	0	0	0	0	0	0	4	5	3	4	2	3	2	4	0	0	0	0	0	0	0	0
A0A0H3NG15	A0A0H3NG15	8	8	8	tr|A0A0H3NG15|A0A0H3NG15_SALTS Hypothetical membrane transport protein (Periplasmic component) OS=Salmonella typhimurium (strain SL1344) GN=SL1344_3143 PE=4 SV=1	1	8	8	8	1	2	0	0	0	0	1	0	3	2	1	4	1	2	3	3	1	2	0	0	0	0	1	0	3	2	1	4	1	2	3	3	1	2	0	0	0	0	1	0
A0A0H3NG17	A0A0H3NG17	18	18	18	tr|A0A0H3NG17|A0A0H3NG17_SALTS Cell division protein FtsP OS=Salmonella typhimurium (strain SL1344) GN=sufI PE=3 SV=1	1	18	18	18	0	1	0	0	0	0	0	0	14	12	12	11	11	12	10	12	0	1	0	0	0	0	0	0	14	12	12	11	11	12	10	12	0	1	0	0	0	0	0	0
A0A0H3NG18	A0A0H3NG18	2	2	2	tr|A0A0H3NG18|A0A0H3NG18_SALTS Iron-binding protein IscA OS=Salmonella typhimurium (strain SL1344) GN=iscA PE=3 SV=1	1	2	2	2	0	0	0	0	0	0	0	0	1	2	1	2	1	1	2	1	0	0	0	0	0	0	0	0	1	2	1	2	1	1	2	1	0	0	0	0	0	0	0	0
A0A0H3NG19	A0A0H3NG19	31	31	31	tr|A0A0H3NG19|A0A0H3NG19_SALTS DNA topoisomerase 4 subunit A OS=Salmonella typhimurium (strain SL1344) GN=parC PE=3 SV=1	1	31	31	31	0	0	0	0	0	0	0	0	27	27	23	24	24	26	21	28	0	0	0	0	0	0	0	0	27	27	23	24	24	26	21	28	0	0	0	0	0	0	0	0
A0A0H3NG20	A0A0H3NG20	22	22	22	tr|A0A0H3NG20|A0A0H3NG20_SALTS Phenylalanine--tRNA ligase alpha subunit OS=Salmonella typhimurium (strain SL1344) GN=pheS PE=3 SV=1	1	22	22	22	0	0	0	0	0	0	1	1	20	21	20	19	19	20	19	20	0	0	0	0	0	0	1	1	20	21	20	19	19	20	19	20	0	0	0	0	0	0	1	1
A0A0H3NG22	A0A0H3NG22	22	22	22	tr|A0A0H3NG22|A0A0H3NG22_SALTS Inositol-1-monophosphatase OS=Salmonella typhimurium (strain SL1344) GN=suhB PE=3 SV=1	1	22	22	22	3	0	1	0	0	0	0	2	15	13	17	14	13	17	20	14	3	0	1	0	0	0	0	2	15	13	17	14	13	17	20	14	3	0	1	0	0	0	0	2
A0A0H3NG23	A0A0H3NG23	3	3	3	tr|A0A0H3NG23|A0A0H3NG23_SALTS Probable two-component system response regulator OS=Salmonella typhimurium (strain SL1344) GN=ygiX PE=4 SV=1	1	3	3	3	0	0	0	0	0	0	0	0	3	3	2	2	1	3	2	3	0	0	0	0	0	0	0	0	3	3	2	2	1	3	2	3	0	0	0	0	0	0	0	0
A0A0H3NG24	A0A0H3NG24	7	7	7	tr|A0A0H3NG24|A0A0H3NG24_SALTS Hypothetical oxidoreductase OS=Salmonella typhimurium (strain SL1344) GN=mdaB PE=4 SV=1	1	7	7	7	1	0	0	0	0	1	0	0	6	5	6	6	6	6	4	6	1	0	0	0	0	1	0	0	6	5	6	6	6	6	4	6	1	0	0	0	0	1	0	0
A0A0H3NG26	A0A0H3NG26	2	2	2	tr|A0A0H3NG26|A0A0H3NG26_SALTS Uncharacterized protein OS=Salmonella typhimurium (strain SL1344) GN=yqiA PE=4 SV=1	1	2	2	2	0	0	0	0	0	0	0	0	0	0	1	1	1	0	0	1	0	0	0	0	0	0	0	0	0	0	1	1	1	0	0	1	0	0	0	0	0	0	0	0
A0A0H3NG30	A0A0H3NG30	8	8	8	tr|A0A0H3NG30|A0A0H3NG30_SALTS Phospho-2-dehydro-3-deoxyheptonate aldolase OS=Salmonella typhimurium (strain SL1344) GN=aroH PE=3 SV=1	1	8	8	8	0	0	0	0	0	0	0	0	3	3	6	5	4	4	8	4	0	0	0	0	0	0	0	0	3	3	6	5	4	4	8	4	0	0	0	0	0	0	0	0
A0A0H3NG32	A0A0H3NG32	7	7	7	tr|A0A0H3NG32|A0A0H3NG32_SALTS UPF0441 protein YgiB OS=Salmonella typhimurium (strain SL1344) GN=ygiB PE=3 SV=1	1	7	7	7	2	1	0	2	0	2	3	2	7	7	7	5	6	7	5	5	2	1	0	2	0	2	3	2	7	7	7	5	6	7	5	5	2	1	0	2	0	2	3	2
A0A0H3NG33	A0A0H3NG33	12	12	12	tr|A0A0H3NG33|A0A0H3NG33_SALTS Flavohemoprotein OS=Salmonella typhimurium (strain SL1344) GN=hmpA PE=3 SV=1	1	12	12	12	0	0	0	0	0	0	0	0	7	10	7	12	9	9	7	9	0	0	0	0	0	0	0	0	7	10	7	12	9	9	7	9	0	0	0	0	0	0	0	0
A0A0H3NG34	A0A0H3NG34	2	2	2	tr|A0A0H3NG34|A0A0H3NG34_SALTS Uncharacterized protein OS=Salmonella typhimurium (strain SL1344) GN=ygiD PE=4 SV=1	1	2	2	2	0	0	0	0	0	0	0	0	1	2	1	1	1	1	2	1	0	0	0	0	0	0	0	0	1	2	1	1	1	1	2	1	0	0	0	0	0	0	0	0
A0A0H3NG37	A0A0H3NG37	9	9	9	tr|A0A0H3NG37|A0A0H3NG37_SALTS Nitrogen regulatory protein p-II OS=Salmonella typhimurium (strain SL1344) GN=glnB PE=3 SV=1	1	9	9	9	2	0	0	3	1	1	0	3	6	7	6	6	5	8	7	7	2	0	0	3	1	1	0	3	6	7	6	6	5	8	7	7	2	0	0	3	1	1	0	3
A0A0H3NG38	A0A0H3NG38	4	4	4	tr|A0A0H3NG38|A0A0H3NG38_SALTS Thiol:disulfide interchange protein DsbL OS=Salmonella typhimurium (strain SL1344) GN=dsbL PE=3 SV=1	1	4	4	4	0	0	0	0	0	0	0	0	1	2	0	4	0	3	0	1	0	0	0	0	0	0	0	0	1	2	0	4	0	3	0	1	0	0	0	0	0	0	0	0
A0A0H3NG39	A0A0H3NG39	10	10	10	tr|A0A0H3NG39|A0A0H3NG39_SALTS 3,4-dihydroxy-2-butanone 4-phosphate synthase OS=Salmonella typhimurium (strain SL1344) GN=ribB PE=3 SV=1	1	10	10	10	1	0	0	2	0	2	0	2	6	7	6	7	7	6	6	6	1	0	0	2	0	2	0	2	6	7	6	7	7	6	6	6	1	0	0	2	0	2	0	2
A0A0H3NG44	A0A0H3NG44	22	22	22	tr|A0A0H3NG44|A0A0H3NG44_SALTS Bifunctional protein HldE OS=Salmonella typhimurium (strain SL1344) GN=rfaE PE=3 SV=1	1	22	22	22	3	0	0	0	0	1	0	0	20	19	22	20	20	17	19	18	3	0	0	0	0	1	0	0	20	19	22	20	20	17	19	18	3	0	0	0	0	1	0	0
A0A0H3NG46	A0A0H3NG46	6	6	6	tr|A0A0H3NG46|A0A0H3NG46_SALTS Hypothetical transcriptional regulator OS=Salmonella typhimurium (strain SL1344) GN=yfhH PE=4 SV=1	1	6	6	6	0	0	0	0	0	0	0	0	4	4	5	3	4	3	4	4	0	0	0	0	0	0	0	0	4	4	5	3	4	3	4	4	0	0	0	0	0	0	0	0
A0A0H3NG48	A0A0H3NG48	10	10	10	tr|A0A0H3NG48|A0A0H3NG48_SALTS Hypothetical signal transduction protein OS=Salmonella typhimurium (strain SL1344) GN=ygiM PE=4 SV=1	1	10	10	10	2	4	0	5	4	4	6	3	8	6	8	8	6	7	9	6	2	4	0	5	4	4	6	3	8	6	8	8	6	7	9	6	2	4	0	5	4	4	6	3
A0A0H3NG49	A0A0H3NG49	2	2	2	tr|A0A0H3NG49|A0A0H3NG49_SALTS Undecaprenyl-diphosphatase OS=Salmonella typhimurium (strain SL1344) GN=bacA PE=3 SV=1	1	2	2	2	0	0	0	0	0	0	0	0	1	1	2	1	2	1	2	0	0	0	0	0	0	0	0	0	1	1	2	1	2	1	2	0	0	0	0	0	0	0	0	0
A0A0H3NG51	A0A0H3NG51	2	2	2	tr|A0A0H3NG51|A0A0H3NG51_SALTS Holo-[acyl-carrier-protein] synthase OS=Salmonella typhimurium (strain SL1344) GN=acpS PE=3 SV=1	1	2	2	2	0	0	0	0	0	0	0	0	2	2	2	2	2	2	1	2	0	0	0	0	0	0	0	0	2	2	2	2	2	2	1	2	0	0	0	0	0	0	0	0
A0A0H3NG52	A0A0H3NG52	13	13	13	tr|A0A0H3NG52|A0A0H3NG52_SALTS tRNA N6-adenosine threonylcarbamoyltransferase OS=Salmonella typhimurium (strain SL1344) GN=gcp PE=3 SV=1	1	13	13	13	0	0	0	0	0	0	0	0	11	11	12	10	12	11	10	10	0	0	0	0	0	0	0	0	11	11	12	10	12	11	10	10	0	0	0	0	0	0	0	0
A0A0H3NG55	A0A0H3NG55	14	14	14	tr|A0A0H3NG55|A0A0H3NG55_SALTS DNA primase OS=Salmonella typhimurium (strain SL1344) GN=dnaG PE=3 SV=1	1	14	14	14	0	0	0	1	0	0	0	0	10	12	9	8	11	13	6	12	0	0	0	1	0	0	0	0	10	12	9	8	11	13	6	12	0	0	0	1	0	0	0	0
A0A0H3NG56	A0A0H3NG56	14	14	14	tr|A0A0H3NG56|A0A0H3NG56_SALTS Signal peptidase I OS=Salmonella typhimurium (strain SL1344) GN=lepB PE=3 SV=1	1	14	14	14	0	0	0	0	0	0	0	0	12	13	11	13	12	12	10	13	0	0	0	0	0	0	0	0	12	13	11	13	12	12	10	13	0	0	0	0	0	0	0	0
A0A0H3NG57	A0A0H3NG57	3	3	3	tr|A0A0H3NG57|A0A0H3NG57_SALTS Uncharacterized protein OS=Salmonella typhimurium (strain SL1344) GN=yqjH PE=4 SV=1	1	3	3	3	1	1	0	0	0	0	0	0	1	1	2	3	0	2	2	3	1	1	0	0	0	0	0	0	1	1	2	3	0	2	2	3	1	1	0	0	0	0	0	0
A0A0H3NG60	A0A0H3NG60	25	24	24	tr|A0A0H3NG60|A0A0H3NG60_SALTS Methyl-accepting chemotaxis protein II OS=Salmonella typhimurium (strain SL1344) GN=SL1344_3189 PE=4 SV=1	1	25	24	24	10	6	1	7	5	10	6	7	22	23	24	22	22	23	22	22	9	5	0	6	4	9	5	7	21	22	23	21	21	22	21	21	9	5	0	6	4	9	5	7
A0A0H3NG62	A0A0H3NG62	10	10	10	tr|A0A0H3NG62|A0A0H3NG62_SALTS 2,4-dienoyl-CoA reductase [NADPH] (Ec 1.3.1.34) (2,4-dienoyl coenzyme A reductase) OS=Salmonella typhimurium (strain SL1344) GN=fadH PE=4 SV=1	1	10	10	10	0	0	0	0	0	0	0	0	5	7	5	4	5	6	3	6	0	0	0	0	0	0	0	0	5	7	5	4	5	6	3	6	0	0	0	0	0	0	0	0
A0A0H3NG67	A0A0H3NG67	1	1	1	tr|A0A0H3NG67|A0A0H3NG67_SALTS Possible drug efflux protein OS=Salmonella typhimurium (strain SL1344) GN=ygjT PE=4 SV=1	1	1	1	1	0	0	0	0	0	0	0	0	1	1	1	1	0	1	1	1	0	0	0	0	0	0	0	0	1	1	1	1	0	1	1	1	0	0	0	0	0	0	0	0
A0A0H3NG75	A0A0H3NG75	7	7	7	tr|A0A0H3NG75|A0A0H3NG75_SALTS Hypothetical pathogenicity island protein OS=Salmonella typhimurium (strain SL1344) GN=orf319 PE=4 SV=1	1	7	7	7	0	1	0	0	0	0	0	0	7	6	5	3	4	3	3	5	0	1	0	0	0	0	0	0	7	6	5	3	4	3	3	5	0	1	0	0	0	0	0	0
A0A0H3NG78	A0A0H3NG78	11	11	11	tr|A0A0H3NG78|A0A0H3NG78_SALTS Possible LysR-family transcriptional regulator OS=Salmonella typhimurium (strain SL1344) GN=yhaJ PE=4 SV=1	1	11	11	11	0	0	0	0	0	0	0	0	7	8	6	9	5	9	6	9	0	0	0	0	0	0	0	0	7	8	6	9	5	9	6	9	0	0	0	0	0	0	0	0
A0A0H3NG83	A0A0H3NG83	14	13	13	tr|A0A0H3NG83|A0A0H3NG83_SALTS L-serine dehydratase OS=Salmonella typhimurium (strain SL1344) GN=tdcG PE=4 SV=1	1	14	13	13	0	0	0	0	0	0	0	0	11	10	12	9	10	9	8	12	0	0	0	0	0	0	0	0	10	9	11	8	9	8	7	11	0	0	0	0	0	0	0	0
A0A0H3NG85	A0A0H3NG85	11	11	11	tr|A0A0H3NG85|A0A0H3NG85_SALTS Propionate kinase OS=Salmonella typhimurium (strain SL1344) GN=tdcD PE=3 SV=1	1	11	11	11	0	0	0	0	0	0	0	0	7	6	7	5	6	4	6	5	0	0	0	0	0	0	0	0	7	6	7	5	6	4	6	5	0	0	0	0	0	0	0	0
A0A0H3NG91	A0A0H3NG91	19	19	19	tr|A0A0H3NG91|A0A0H3NG91_SALTS 2-hydroxy-3-oxopropionate reductase OS=Salmonella typhimurium (strain SL1344) GN=garRb PE=3 SV=1	1	19	19	19	2	0	0	2	0	1	0	0	16	18	17	14	16	14	14	15	2	0	0	2	0	1	0	0	16	18	17	14	16	14	14	15	2	0	0	2	0	1	0	0
A0A0H3NG93	A0A0H3NG93	5	5	5	tr|A0A0H3NG93|A0A0H3NG93_SALTS Probable carbohydrate kinase OS=Salmonella typhimurium (strain SL1344) GN=SL1344_3224 PE=4 SV=1	1	5	5	5	0	0	0	0	0	1	0	0	3	4	4	2	3	4	1	4	0	0	0	0	0	1	0	0	3	4	4	2	3	4	1	4	0	0	0	0	0	1	0	0
A0A0H3NG96	A0A0H3NG96	4	4	4	tr|A0A0H3NG96|A0A0H3NG96_SALTS D-tagatose-1,6-bisphosphate aldolase subunit GatY OS=Salmonella typhimurium (strain SL1344) GN=gatY PE=3 SV=1	1	4	4	4	0	0	0	0	0	0	0	0	3	3	2	3	2	3	2	4	0	0	0	0	0	0	0	0	3	3	2	3	2	3	2	4	0	0	0	0	0	0	0	0
A0A0H3NGA4	A0A0H3NGA4	4	4	4	tr|A0A0H3NGA4|A0A0H3NGA4_SALTS Hypothetical DNA-binding protein OS=Salmonella typhimurium (strain SL1344) GN=SL1344_2593 PE=4 SV=1	1	4	4	4	0	0	0	0	0	0	0	1	3	3	3	3	2	4	3	2	0	0	0	0	0	0	0	1	3	3	3	3	2	4	3	2	0	0	0	0	0	0	0	1
A0A0H3NGA5	A0A0H3NGA5	13	13	13	tr|A0A0H3NGA5|A0A0H3NGA5_SALTS Ribosomal RNA small subunit methyltransferase I OS=Salmonella typhimurium (strain SL1344) GN=yraL PE=3 SV=1	1	13	13	13	0	0	0	0	0	0	0	0	11	12	8	9	7	7	9	10	0	0	0	0	0	0	0	0	11	12	8	9	7	7	9	10	0	0	0	0	0	0	0	0
A0A0H3NGA8	A0A0H3NGA8	7	7	7	tr|A0A0H3NGA8|A0A0H3NGA8_SALTS DnaA initiator-associating protein DiaA OS=Salmonella typhimurium (strain SL1344) GN=yraO PE=3 SV=1	1	7	7	7	0	0	0	0	0	0	0	0	5	5	6	6	4	5	6	5	0	0	0	0	0	0	0	0	5	5	6	6	4	5	6	5	0	0	0	0	0	0	0	0
A0A0H3NGB1	A0A0H3NGB1	3	3	3	tr|A0A0H3NGB1|A0A0H3NGB1_SALTS Uncharacterized protein OS=Salmonella typhimurium (strain SL1344) GN=yraR PE=4 SV=1	1	3	3	3	0	0	0	0	0	0	0	0	1	1	2	1	2	1	2	1	0	0	0	0	0	0	0	0	1	1	2	1	2	1	2	1	0	0	0	0	0	0	0	0
A0A0H3NGB2	A0A0H3NGB2	10	10	10	tr|A0A0H3NGB2|A0A0H3NGB2_SALTS Riboflavin synthase alpha chain OS=Salmonella typhimurium (strain SL1344) GN=ribE PE=4 SV=1	1	10	10	10	1	0	0	0	0	1	1	2	9	9	10	10	7	9	9	10	1	0	0	0	0	1	1	2	9	9	10	10	7	9	9	10	1	0	0	0	0	1	1	2
A0A0H3NGB5	A0A0H3NGB5	8	8	8	tr|A0A0H3NGB5|A0A0H3NGB5_SALTS RNA polymerase sigma factor OS=Salmonella typhimurium (strain SL1344) GN=rpoE PE=3 SV=1	1	8	8	8	0	0	0	0	0	0	0	0	7	7	6	7	5	6	3	6	0	0	0	0	0	0	0	0	7	7	6	7	5	6	3	6	0	0	0	0	0	0	0	0
A0A0H3NGB6	A0A0H3NGB6	6	6	6	tr|A0A0H3NGB6|A0A0H3NGB6_SALTS Uncharacterized protein OS=Salmonella typhimurium (strain SL1344) GN=yhbT PE=4 SV=1	1	6	6	6	0	0	0	0	0	0	0	0	5	6	4	3	6	5	4	5	0	0	0	0	0	0	0	0	5	6	4	3	6	5	4	5	0	0	0	0	0	0	0	0
A0A0H3NGB7	A0A0H3NGB7	9	9	9	tr|A0A0H3NGB7|A0A0H3NGB7_SALTS Superoxide dismutase OS=Salmonella typhimurium (strain SL1344) GN=sodB PE=3 SV=1	1	9	9	9	4	3	3	4	3	4	3	4	8	8	8	8	8	9	8	8	4	3	3	4	3	4	3	4	8	8	8	8	8	9	8	8	4	3	3	4	3	4	3	4
A0A0H3NGB9	A0A0H3NGB9	7	7	7	tr|A0A0H3NGB9|A0A0H3NGB9_SALTS Possible monooxygenase OS=Salmonella typhimurium (strain SL1344) GN=yhbW PE=4 SV=1	1	7	7	7	0	0	0	0	0	1	0	0	4	6	5	3	2	5	4	5	0	0	0	0	0	1	0	0	4	6	5	3	2	5	4	5	0	0	0	0	0	1	0	0
A0A0H3NGC2	A0A0H3NGC2	14	14	14	tr|A0A0H3NGC2|A0A0H3NGC2_SALTS N-ethylmaleimide reductase OS=Salmonella typhimurium (strain SL1344) GN=nemA PE=4 SV=1	1	14	14	14	1	0	0	0	0	2	0	1	11	11	11	11	11	13	12	10	1	0	0	0	0	2	0	1	11	11	11	11	11	13	12	10	1	0	0	0	0	2	0	1
A0A0H3NGC3	A0A0H3NGC3	10	10	10	tr|A0A0H3NGC3|A0A0H3NGC3_SALTS Lipoprotein NlpI OS=Salmonella typhimurium (strain SL1344) GN=nlpI PE=4 SV=1	1	10	10	10	2	0	0	1	0	1	1	1	8	9	7	8	8	8	8	9	2	0	0	1	0	1	1	1	8	9	7	8	8	8	8	9	2	0	0	1	0	1	1	1
A0A0H3NGC5	A0A0H3NGC5	7	7	7	tr|A0A0H3NGC5|A0A0H3NGC5_SALTS 30S ribosomal protein S15 OS=Salmonella typhimurium (strain SL1344) GN=rpsO PE=3 SV=1	1	7	7	7	0	1	0	0	1	1	2	2	6	6	6	6	5	7	6	7	0	1	0	0	1	1	2	2	6	6	6	6	5	7	6	7	0	1	0	0	1	1	2	2
A0A0H3NGC8	A0A0H3NGC8	56	56	56	tr|A0A0H3NGC8|A0A0H3NGC8_SALTS Translation initiation factor IF-2 OS=Salmonella typhimurium (strain SL1344) GN=infB PE=3 SV=1	1	56	56	56	14	5	1	2	4	7	3	4	49	50	49	43	52	50	42	45	14	5	1	2	4	7	3	4	49	50	49	43	52	50	42	45	14	5	1	2	4	7	3	4
A0A0H3NGD0	A0A0H3NGD0	3	3	3	tr|A0A0H3NGD0|A0A0H3NGD0_SALTS Ribosome maturation factor RimP OS=Salmonella typhimurium (strain SL1344) GN=yhbC PE=3 SV=1	1	3	3	3	0	0	1	0	0	0	0	0	3	2	2	2	2	3	3	2	0	0	1	0	0	0	0	0	3	2	2	2	2	3	3	2	0	0	1	0	0	0	0	0
A0A0H3NGD2	A0A0H3NGD2	6	6	6	tr|A0A0H3NGD2|A0A0H3NGD2_SALTS Anhydro-N-acetylmuramic acid kinase OS=Salmonella typhimurium (strain SL1344) GN=anmK PE=3 SV=1	1	6	6	6	0	0	0	0	0	0	0	0	5	4	5	3	5	4	3	5	0	0	0	0	0	0	0	0	5	4	5	3	5	4	3	5	0	0	0	0	0	0	0	0
A0A0H3NGD3	A0A0H3NGD3	2	2	2	tr|A0A0H3NGD3|A0A0H3NGD3_SALTS Protein-export membrane protein OS=Salmonella typhimurium (strain SL1344) GN=secG PE=4 SV=1	1	2	2	2	0	2	0	1	0	1	2	2	2	2	2	2	2	2	2	2	0	2	0	1	0	1	2	2	2	2	2	2	2	2	2	2	0	2	0	1	0	1	2	2
A0A0H3NGD5	A0A0H3NGD5	13	13	13	tr|A0A0H3NGD5|A0A0H3NGD5_SALTS Dihydropteroate synthase OS=Salmonella typhimurium (strain SL1344) GN=folP PE=3 SV=1	1	13	13	13	0	0	0	1	0	0	0	1	10	10	9	10	9	10	8	8	0	0	0	1	0	0	0	1	10	10	9	10	9	10	8	8	0	0	0	1	0	0	0	1
A0A0H3NGD6	A0A0H3NGD6	6	6	6	tr|A0A0H3NGD6|A0A0H3NGD6_SALTS Hypothetical sigma(54) modulation protein OS=Salmonella typhimurium (strain SL1344) GN=yfiA PE=4 SV=1	1	6	6	6	4	3	1	4	3	4	2	4	5	5	6	6	5	5	6	5	4	3	1	4	3	4	2	4	5	5	6	6	5	5	6	5	4	3	1	4	3	4	2	4
A0A0H3NGD7	A0A0H3NGD7	3	3	3	tr|A0A0H3NGD7|A0A0H3NGD7_SALTS Uncharacterized protein OS=Salmonella typhimurium (strain SL1344) GN=yhbY PE=4 SV=1	1	3	3	3	0	0	0	0	0	0	0	0	3	3	3	3	3	3	2	3	0	0	0	0	0	0	0	0	3	3	3	3	3	3	2	3	0	0	0	0	0	0	0	0
A0A0H3NGD9	A0A0H3NGD9	14	14	14	tr|A0A0H3NGD9|A0A0H3NGD9_SALTS Glutathione S-transferase OS=Salmonella typhimurium (strain SL1344) GN=gst PE=4 SV=1	1	14	14	14	1	1	0	1	1	1	0	1	12	14	12	14	12	14	11	13	1	1	0	1	1	1	0	1	12	14	12	14	12	14	11	13	1	1	0	1	1	1	0	1
A0A0H3NGE0	A0A0H3NGE0	15	15	15	tr|A0A0H3NGE0|A0A0H3NGE0_SALTS Penicillin-binding protein (D-alanyl-D-alanine carboxypeptidase) OS=Salmonella typhimurium (strain SL1344) GN=dacB PE=4 SV=1	1	15	15	15	0	0	0	0	0	0	0	0	10	11	10	9	9	13	7	9	0	0	0	0	0	0	0	0	10	11	10	9	9	13	7	9	0	0	0	0	0	0	0	0
A0A0H3NGE3	A0A0H3NGE3	6	6	6	tr|A0A0H3NGE3|A0A0H3NGE3_SALTS 50S ribosomal protein L27 OS=Salmonella typhimurium (strain SL1344) GN=rpmA PE=3 SV=1	1	6	6	6	0	0	0	2	0	0	0	2	6	5	5	4	4	6	5	6	0	0	0	2	0	0	0	2	6	5	5	4	4	6	5	6	0	0	0	2	0	0	0	2
A0A0H3NGE4	A0A0H3NGE4	11	11	11	tr|A0A0H3NGE4|A0A0H3NGE4_SALTS Octaprenyl-diphosphate synthase OS=Salmonella typhimurium (strain SL1344) GN=ispB PE=3 SV=1	1	11	11	11	0	0	0	0	0	0	0	0	10	10	8	9	8	9	9	5	0	0	0	0	0	0	0	0	10	10	8	9	8	9	9	5	0	0	0	0	0	0	0	0
A0A0H3NGE6	A0A0H3NGE6	2	2	2	tr|A0A0H3NGE6|A0A0H3NGE6_SALTS Electron transport complex subunit RsxD OS=Salmonella typhimurium (strain SL1344) GN=rnfD PE=3 SV=1	1	2	2	2	0	0	0	0	0	0	0	0	1	2	2	1	1	2	1	0	0	0	0	0	0	0	0	0	1	2	2	1	1	2	1	0	0	0	0	0	0	0	0	0
A0A0H3NGE8	A0A0H3NGE8	4	4	4	tr|A0A0H3NGE8|A0A0H3NGE8_SALTS Uncharacterized protein OS=Salmonella typhimurium (strain SL1344) GN=yrbA PE=3 SV=1	1	4	4	4	0	0	0	0	0	0	0	0	2	2	3	3	3	3	2	2	0	0	0	0	0	0	0	0	2	2	3	3	3	3	2	2	0	0	0	0	0	0	0	0
A0A0H3NGE9	A0A0H3NGE9	11	11	11	tr|A0A0H3NGE9|A0A0H3NGE9_SALTS Possible exported protein OS=Salmonella typhimurium (strain SL1344) GN=yrbC PE=4 SV=1	1	11	11	11	3	2	0	2	1	4	1	6	10	10	10	9	9	10	10	10	3	2	0	2	1	4	1	6	10	10	10	9	9	10	10	10	3	2	0	2	1	4	1	6
A0A0H3NGF1	A0A0H3NGF1	2	2	2	sp|A0A0H3NGF1|YDGT_SALTS Transcription modulator YdgT OS=Salmonella typhimurium (strain SL1344) GN=ydgT PE=3 SV=1	1	2	2	2	0	0	0	0	0	0	0	0	1	1	2	1	2	2	1	1	0	0	0	0	0	0	0	0	1	1	2	1	2	2	1	1	0	0	0	0	0	0	0	0
A0A0H3NGF2	A0A0H3NGF2	11	11	11	tr|A0A0H3NGF2|A0A0H3NGF2_SALTS Possible ABC-transport protein, ATP-binding component OS=Salmonella typhimurium (strain SL1344) GN=yrbF PE=4 SV=1	1	11	11	11	0	0	0	1	0	0	0	0	7	7	7	9	9	7	9	8	0	0	0	1	0	0	0	0	7	7	7	9	9	7	9	8	0	0	0	1	0	0	0	0
A0A0H3NGF4	A0A0H3NGF4	16	16	16	tr|A0A0H3NGF4|A0A0H3NGF4_SALTS Arabinose 5-phosphate isomerase OS=Salmonella typhimurium (strain SL1344) GN=yrbH PE=3 SV=1	1	16	16	16	0	1	0	0	0	0	0	0	13	13	13	13	13	14	13	14	0	1	0	0	0	0	0	0	13	13	13	13	13	14	13	14	0	1	0	0	0	0	0	0
A0A0H3NGF5	A0A0H3NGF5	9	9	9	tr|A0A0H3NGF5|A0A0H3NGF5_SALTS Predicted bacteriophage protein OS=Salmonella typhimurium (strain SL1344) GN=SL1344_2644 PE=4 SV=1	1	9	9	9	0	0	0	1	1	1	1	0	7	7	6	8	7	6	5	7	0	0	0	1	1	1	1	0	7	7	6	8	7	6	5	7	0	0	0	1	1	1	1	0
A0A0H3NGF6	A0A0H3NGF6	39	39	32	tr|A0A0H3NGF6|A0A0H3NGF6_SALTS Fumarate hydratase class I OS=Salmonella typhimurium (strain SL1344) GN=fumA PE=3 SV=1	1	39	39	32	8	4	0	0	2	1	0	1	31	35	32	30	33	37	31	35	8	4	0	0	2	1	0	1	31	35	32	30	33	37	31	35	6	3	0	0	2	1	0	1
A0A0H3NGF7	A0A0H3NGF7	6	6	6	tr|A0A0H3NGF7|A0A0H3NGF7_SALTS Lipopolysaccharide export system protein LptA OS=Salmonella typhimurium (strain SL1344) GN=yhbN PE=3 SV=1	1	6	6	6	2	1	0	1	0	1	1	2	6	5	4	5	5	4	4	5	2	1	0	1	0	1	1	2	6	5	4	5	5	4	4	5	2	1	0	1	0	1	1	2
A0A0H3NGF9	A0A0H3NGF9	12	12	12	tr|A0A0H3NGF9|A0A0H3NGF9_SALTS RNA polymerase sigma-54 factor OS=Salmonella typhimurium (strain SL1344) GN=rpoN PE=3 SV=1	1	12	12	12	0	0	0	0	0	0	0	0	8	6	6	8	7	5	8	4	0	0	0	0	0	0	0	0	8	6	6	8	7	5	8	4	0	0	0	0	0	0	0	0
A0A0H3NGG0	A0A0H3NGG0	8	8	8	tr|A0A0H3NGG0|A0A0H3NGG0_SALTS 30S ribosomal protein S16 OS=Salmonella typhimurium (strain SL1344) GN=rps16 PE=3 SV=1	1	8	8	8	2	1	1	3	0	1	1	1	6	7	5	6	6	7	5	8	2	1	1	3	0	1	1	1	6	7	5	6	6	7	5	8	2	1	1	3	0	1	1	1
A0A0H3NGG1	A0A0H3NGG1	19	19	19	tr|A0A0H3NGG1|A0A0H3NGG1_SALTS RNase adapter protein RapZ OS=Salmonella typhimurium (strain SL1344) GN=yhbJ PE=3 SV=1	1	19	19	19	0	0	0	0	0	0	0	0	13	16	14	15	12	16	13	16	0	0	0	0	0	0	0	0	13	16	14	15	12	16	13	16	0	0	0	0	0	0	0	0
A0A0H3NGG2	A0A0H3NGG2	4	2	2	tr|A0A0H3NGG2|A0A0H3NGG2_SALTS Outer membrane protein OS=Salmonella typhimurium (strain SL1344) GN=ompN PE=4 SV=1	1	4	2	2	2	1	1	2	2	2	2	3	2	2	3	2	2	2	3	2	0	0	0	0	0	0	0	1	0	0	1	0	0	0	1	0	0	0	0	0	0	0	0	1
A0A0H3NGG5	A0A0H3NGG5	14	14	14	tr|A0A0H3NGG5|A0A0H3NGG5_SALTS Protein GrpE OS=Salmonella typhimurium (strain SL1344) GN=grpE PE=3 SV=1	1	14	14	14	5	3	2	4	3	5	2	6	12	14	12	11	14	14	11	12	5	3	2	4	3	5	2	6	12	14	12	11	14	14	11	12	5	3	2	4	3	5	2	6
A0A0H3NGG7	A0A0H3NGG7	27	27	27	tr|A0A0H3NGG7|A0A0H3NGG7_SALTS Aerobic respiration control sensor protein OS=Salmonella typhimurium (strain SL1344) GN=arcB PE=4 SV=1	1	27	27	27	1	0	0	0	1	0	0	1	17	20	17	18	18	22	17	19	1	0	0	0	1	0	0	1	17	20	17	18	18	22	17	19	1	0	0	0	1	0	0	1
A0A0H3NGG8	A0A0H3NGG8	36	36	36	tr|A0A0H3NGG8|A0A0H3NGG8_SALTS Glutamate synthase [NADPH] large chain OS=Salmonella typhimurium (strain SL1344) GN=gltB PE=4 SV=1	1	36	36	36	0	0	0	0	0	0	0	0	24	25	23	24	25	24	23	25	0	0	0	0	0	0	0	0	24	25	23	24	25	24	23	25	0	0	0	0	0	0	0	0
A0A0H3NGG9	A0A0H3NGG9	23	23	23	tr|A0A0H3NGG9|A0A0H3NGG9_SALTS NAD(P) transhydrogenase subunit alpha OS=Salmonella typhimurium (strain SL1344) GN=pntA PE=3 SV=1	1	23	23	23	2	0	0	0	0	0	0	2	21	20	18	20	18	20	20	20	2	0	0	0	0	0	0	2	21	20	18	20	18	20	20	20	2	0	0	0	0	0	0	2
A0A0H3NGH0	A0A0H3NGH0	2	2	2	tr|A0A0H3NGH0|A0A0H3NGH0_SALTS Uncharacterized protein OS=Salmonella typhimurium (strain SL1344) GN=yfjG PE=4 SV=1	1	2	2	2	0	0	0	0	0	0	0	0	1	1	1	2	1	2	1	1	0	0	0	0	0	0	0	0	1	1	1	2	1	2	1	1	0	0	0	0	0	0	0	0
A0A0H3NGH3	A0A0H3NGH3	6	6	6	tr|A0A0H3NGH3|A0A0H3NGH3_SALTS Uncharacterized protein OS=Salmonella typhimurium (strain SL1344) GN=yhcH PE=4 SV=1	1	6	6	6	1	0	0	0	0	0	0	0	4	5	6	5	4	6	5	6	1	0	0	0	0	0	0	0	4	5	6	5	4	6	5	6	1	0	0	0	0	0	0	0
A0A0H3NGH5	A0A0H3NGH5	9	9	9	tr|A0A0H3NGH5|A0A0H3NGH5_SALTS Transcriptional regulator NanR OS=Salmonella typhimurium (strain SL1344) GN=yhcK PE=3 SV=1	1	9	9	9	0	0	0	0	0	0	0	0	8	9	7	8	9	8	7	7	0	0	0	0	0	0	0	0	8	9	7	8	9	8	7	7	0	0	0	0	0	0	0	0
A0A0H3NGH6	A0A0H3NGH6	7	7	7	tr|A0A0H3NGH6|A0A0H3NGH6_SALTS Putative sialic acid transporter OS=Salmonella typhimurium (strain SL1344) GN=nanT PE=2 SV=1	1	7	7	7	0	0	0	0	0	0	0	0	5	3	6	6	5	5	5	6	0	0	0	0	0	0	0	0	5	3	6	6	5	5	5	6	0	0	0	0	0	0	0	0
A0A0H3NGH9	A0A0H3NGH9	6	6	6	tr|A0A0H3NGH9|A0A0H3NGH9_SALTS ATP-dependent dethiobiotin synthetase BioD OS=Salmonella typhimurium (strain SL1344) GN=bioDb PE=3 SV=1	1	6	6	6	0	0	0	0	0	0	0	0	5	5	5	6	5	5	5	5	0	0	0	0	0	0	0	0	5	5	5	6	5	5	5	5	0	0	0	0	0	0	0	0
A0A0H3NGI2	A0A0H3NGI2	2	2	2	tr|A0A0H3NGI2|A0A0H3NGI2_SALTS Uncharacterized protein OS=Salmonella typhimurium (strain SL1344) GN=SL1344_3315 PE=4 SV=1	1	2	2	2	0	0	0	0	0	0	0	0	2	2	2	1	1	1	2	0	0	0	0	0	0	0	0	0	2	2	2	1	1	1	2	0	0	0	0	0	0	0	0	0
A0A0H3NGI3	A0A0H3NGI3	11	11	11	tr|A0A0H3NGI3|A0A0H3NGI3_SALTS 50S ribosomal protein L13 OS=Salmonella typhimurium (strain SL1344) GN=rplM PE=3 SV=1	1	11	11	11	2	1	0	3	3	1	1	2	11	11	10	11	10	11	11	11	2	1	0	3	3	1	1	2	11	11	10	11	10	11	11	11	2	1	0	3	3	1	1	2
A0A0H3NGI6	A0A0H3NGI6	21	21	21	tr|A0A0H3NGI6|A0A0H3NGI6_SALTS Periplasmic serine endoprotease DegP-like OS=Salmonella typhimurium (strain SL1344) GN=degQ PE=3 SV=1	1	21	21	21	0	0	0	0	0	0	1	2	20	21	20	20	20	21	18	18	0	0	0	0	0	0	1	2	20	21	20	20	20	21	18	18	0	0	0	0	0	0	1	2
A0A0H3NGI8	A0A0H3NGI8	16	16	16	tr|A0A0H3NGI8|A0A0H3NGI8_SALTS Type III secretion system effector protein, invasion-associated secreted protein-by rearranging the actin cytoskeleton and disrupting tight junctions OS=Salmonella typhimurium (strain SL1344) GN=sopE PE=4 SV=1	1	16	16	16	3	0	0	2	2	1	1	3	12	12	13	14	13	13	12	15	3	0	0	2	2	1	1	3	12	12	13	14	13	13	12	15	3	0	0	2	2	1	1	3
A0A0H3NGI9	A0A0H3NGI9	1	1	1	tr|A0A0H3NGI9|A0A0H3NGI9_SALTS Tartrate dehydratase OS=Salmonella typhimurium (strain SL1344) GN=ttdA PE=4 SV=1	1	1	1	1	0	0	0	0	0	0	0	0	0	1	0	0	0	0	0	0	0	0	0	0	0	0	0	0	0	1	0	0	0	0	0	0	0	0	0	0	0	0	0	0
A0A0H3NGJ3	A0A0H3NGJ3	3	3	3	tr|A0A0H3NGJ3|A0A0H3NGJ3_SALTS Arginine repressor OS=Salmonella typhimurium (strain SL1344) GN=argR PE=3 SV=1	1	3	3	3	0	0	0	0	0	0	0	0	2	3	3	2	2	3	2	2	0	0	0	0	0	0	0	0	2	3	3	2	2	3	2	2	0	0	0	0	0	0	0	0
A0A0H3NGJ4	A0A0H3NGJ4	8	8	8	tr|A0A0H3NGJ4|A0A0H3NGJ4_SALTS Possible GntR-family transcriptional regulator OS=Salmonella typhimurium (strain SL1344) GN=SL1344_3330 PE=4 SV=1	1	8	8	8	0	0	0	0	0	0	0	0	6	5	6	8	5	5	4	8	0	0	0	0	0	0	0	0	6	5	6	8	5	5	4	8	0	0	0	0	0	0	0	0
A0A0H3NGJ8	A0A0H3NGJ8	1	1	1	tr|A0A0H3NGJ8|A0A0H3NGJ8_SALTS Uncharacterized protein OS=Salmonella typhimurium (strain SL1344) GN=yhcO PE=4 SV=1	1	1	1	1	0	0	0	0	0	0	0	0	0	0	0	0	0	0	1	0	0	0	0	0	0	0	0	0	0	0	0	0	0	0	1	0	0	0	0	0	0	0	0	0
A0A0H3NGK0	A0A0H3NGK0	21	21	21	tr|A0A0H3NGK0|A0A0H3NGK0_SALTS Ribonuclease G OS=Salmonella typhimurium (strain SL1344) GN=cafA PE=4 SV=1	1	21	21	21	1	1	0	0	0	0	2	0	15	15	17	15	15	15	16	16	1	1	0	0	0	0	2	0	15	15	17	15	15	15	16	16	1	1	0	0	0	0	2	0
A0A0H3NGK1	A0A0H3NGK1	14	14	14	tr|A0A0H3NGK1|A0A0H3NGK1_SALTS TldD protein OS=Salmonella typhimurium (strain SL1344) GN=tldD PE=4 SV=1	1	14	14	14	0	0	0	0	0	0	0	0	10	11	10	10	11	12	9	10	0	0	0	0	0	0	0	0	10	11	10	10	11	12	9	10	0	0	0	0	0	0	0	0
A0A0H3NGK4	A0A0H3NGK4	12	12	12	tr|A0A0H3NGK4|A0A0H3NGK4_SALTS Cell shape-determining protein MreC OS=Salmonella typhimurium (strain SL1344) GN=mreC PE=3 SV=1	1	12	12	12	1	0	0	0	0	0	0	0	10	10	10	6	7	10	8	9	1	0	0	0	0	0	0	0	10	10	10	6	7	10	8	9	1	0	0	0	0	0	0	0
A0A0H3NGK5	A0A0H3NGK5	8	8	8	tr|A0A0H3NGK5|A0A0H3NGK5_SALTS Hypothetical lipoprotein OS=Salmonella typhimurium (strain SL1344) GN=yhdA PE=4 SV=1	1	8	8	8	0	0	0	0	0	0	0	0	3	5	5	7	4	5	4	5	0	0	0	0	0	0	0	0	3	5	5	7	4	5	4	5	0	0	0	0	0	0	0	0
A0A0H3NGK8	A0A0H3NGK8	1	1	1	tr|A0A0H3NGK8|A0A0H3NGK8_SALTS Bacteriophage integrase OS=Salmonella typhimurium (strain SL1344) GN=SL1344_2709 PE=3 SV=1	1	1	1	1	0	0	0	0	0	0	0	0	0	0	0	0	0	0	1	0	0	0	0	0	0	0	0	0	0	0	0	0	0	0	1	0	0	0	0	0	0	0	0	0
A0A0H3NGK9	A0A0H3NGK9	14	11	10	tr|A0A0H3NGK9|A0A0H3NGK9_SALTS Hypothetical dimethyl sulphoxide reductase subunit OS=Salmonella typhimurium (strain SL1344) GN=dmsA1 PE=3 SV=1	1	14	11	10	0	1	0	0	1	1	0	0	11	11	7	6	7	8	9	8	0	0	0	0	0	0	0	0	8	8	5	3	5	6	6	6	0	0	0	0	0	0	0	0
A0A0H3NGL0	A0A0H3NGL0	23	23	23	tr|A0A0H3NGL0|A0A0H3NGL0_SALTS Biotin carboxylase OS=Salmonella typhimurium (strain SL1344) GN=accC PE=4 SV=1	1	23	23	23	4	2	0	2	2	1	0	4	21	22	22	22	21	22	22	22	4	2	0	2	2	1	0	4	21	22	22	22	21	22	22	22	4	2	0	2	2	1	0	4
A0A0H3NGL1	A0A0H3NGL1	9	9	9	tr|A0A0H3NGL1|A0A0H3NGL1_SALTS Uncharacterized protein OS=Salmonella typhimurium (strain SL1344) GN=SL1344_2715 PE=4 SV=1	1	9	9	9	0	0	0	0	0	0	0	0	6	3	9	5	6	3	3	5	0	0	0	0	0	0	0	0	6	3	9	5	6	3	3	5	0	0	0	0	0	0	0	0
A0A0H3NGL3;CON__Q9N2I2	A0A0H3NGL3	8;1	8;1	8;1	tr|A0A0H3NGL3|A0A0H3NGL3_SALTS Ribosomal protein L11 methyltransferase OS=Salmonella typhimurium (strain SL1344) GN=prmA PE=3 SV=1	2	8	8	8	1	1	0	1	0	1	1	0	5	8	4	6	5	8	6	7	1	1	0	1	0	1	1	0	5	8	4	6	5	8	6	7	1	1	0	1	0	1	1	0
A0A0H3NGL5	A0A0H3NGL5	5	5	5	tr|A0A0H3NGL5|A0A0H3NGL5_SALTS DNA-binding protein Fis OS=Salmonella typhimurium (strain SL1344) GN=fis PE=3 SV=1	1	5	5	5	1	0	0	1	1	0	0	1	4	5	3	3	5	5	3	4	1	0	0	1	1	0	0	1	4	5	3	3	5	5	3	4	1	0	0	1	1	0	0	1
A0A0H3NGL6	A0A0H3NGL6	9	9	9	tr|A0A0H3NGL6|A0A0H3NGL6_SALTS Hypothetical regulatory protein OS=Salmonella typhimurium (strain SL1344) GN=ydfH PE=4 SV=1	1	9	9	9	0	0	0	0	0	0	0	0	8	6	5	7	6	7	7	6	0	0	0	0	0	0	0	0	8	6	5	7	6	7	7	6	0	0	0	0	0	0	0	0
A0A0H3NGM0	A0A0H3NGM0	2	2	2	tr|A0A0H3NGM0|A0A0H3NGM0_SALTS Hypothetical periplasmic protein OS=Salmonella typhimurium (strain SL1344) GN=ydeI PE=4 SV=1	1	2	2	2	0	0	0	0	0	0	0	0	1	1	1	2	0	1	1	2	0	0	0	0	0	0	0	0	1	1	1	2	0	1	1	2	0	0	0	0	0	0	0	0
A0A0H3NGM3	A0A0H3NGM3	1	1	1	tr|A0A0H3NGM3|A0A0H3NGM3_SALTS Uncharacterized protein OS=Salmonella typhimurium (strain SL1344) GN=SL1344_2727 PE=4 SV=1	1	1	1	1	0	0	0	0	0	0	0	0	1	1	1	1	0	0	0	1	0	0	0	0	0	0	0	0	1	1	1	1	0	0	0	1	0	0	0	0	0	0	0	0
A0A0H3NGM6	A0A0H3NGM6	11	11	11	tr|A0A0H3NGM6|A0A0H3NGM6_SALTS Hypothetical transferase OS=Salmonella typhimurium (strain SL1344) GN=yrdA PE=4 SV=1	1	11	11	11	0	1	0	0	0	1	0	0	11	11	10	11	9	11	10	11	0	1	0	0	0	1	0	0	11	11	10	11	9	11	10	11	0	1	0	0	0	1	0	0
A0A0H3NGM7	A0A0H3NGM7	3	3	3	tr|A0A0H3NGM7|A0A0H3NGM7_SALTS Hypothetical transcriptional regulator OS=Salmonella typhimurium (strain SL1344) GN=SL1344_2732 PE=4 SV=1	1	3	3	3	0	0	0	0	0	0	0	0	3	2	3	1	1	2	2	2	0	0	0	0	0	0	0	0	3	2	3	1	1	2	2	2	0	0	0	0	0	0	0	0
A0A0H3NGM8	A0A0H3NGM8	13	13	13	tr|A0A0H3NGM8|A0A0H3NGM8_SALTS Shikimate dehydrogenase (NADP(+)) OS=Salmonella typhimurium (strain SL1344) GN=aroE PE=3 SV=1	1	13	13	13	0	0	1	0	0	0	0	0	11	11	10	11	11	9	8	10	0	0	1	0	0	0	0	0	11	11	10	11	11	9	8	10	0	0	1	0	0	0	0	0
A0A0H3NGN0	A0A0H3NGN0	5	5	5	tr|A0A0H3NGN0|A0A0H3NGN0_SALTS Glutaminase OS=Salmonella typhimurium (strain SL1344) GN=yneH PE=3 SV=1	1	5	5	5	0	0	0	0	0	0	0	0	4	3	3	3	1	2	1	3	0	0	0	0	0	0	0	0	4	3	3	3	1	2	1	3	0	0	0	0	0	0	0	0
A0A0H3NGN2	A0A0H3NGN2	8	8	8	tr|A0A0H3NGN2|A0A0H3NGN2_SALTS Peptide deformylase OS=Salmonella typhimurium (strain SL1344) GN=def PE=3 SV=1	1	8	8	8	2	1	0	2	0	2	0	2	8	8	8	8	7	6	7	7	2	1	0	2	0	2	0	2	8	8	8	8	7	6	7	7	2	1	0	2	0	2	0	2
A0A0H3NGP1	A0A0H3NGP1	11	11	11	tr|A0A0H3NGP1|A0A0H3NGP1_SALTS Potassium transport protein OS=Salmonella typhimurium (strain SL1344) GN=sapG PE=4 SV=1	1	11	11	11	0	0	0	0	0	0	0	0	10	9	8	9	9	10	8	7	0	0	0	0	0	0	0	0	10	9	8	9	9	10	8	7	0	0	0	0	0	0	0	0
A0A0H3NGP3	A0A0H3NGP3	12	12	12	tr|A0A0H3NGP3|A0A0H3NGP3_SALTS Hypothetical regulatory protein OS=Salmonella typhimurium (strain SL1344) GN=SL1344_1470 PE=4 SV=1	1	12	12	12	0	0	0	0	0	0	0	0	11	10	12	10	11	12	9	11	0	0	0	0	0	0	0	0	11	10	12	10	11	12	9	11	0	0	0	0	0	0	0	0
A0A0H3NGP6	A0A0H3NGP6	19	19	19	tr|A0A0H3NGP6|A0A0H3NGP6_SALTS 30S ribosomal protein S4 OS=Salmonella typhimurium (strain SL1344) GN=rpsD PE=3 SV=1	1	19	19	19	8	5	0	5	4	6	3	6	16	15	15	15	18	15	15	14	8	5	0	5	4	6	3	6	16	15	15	15	18	15	15	14	8	5	0	5	4	6	3	6
A0A0H3NGP7	A0A0H3NGP7	9	9	9	tr|A0A0H3NGP7|A0A0H3NGP7_SALTS 50S ribosomal protein L17 OS=Salmonella typhimurium (strain SL1344) GN=rplQ PE=3 SV=1	1	9	9	9	4	1	1	5	2	4	2	4	8	8	8	8	9	8	8	8	4	1	1	5	2	4	2	4	8	8	8	8	9	8	8	8	4	1	1	5	2	4	2	4
A0A0H3NGP9	A0A0H3NGP9	1	1	1	tr|A0A0H3NGP9|A0A0H3NGP9_SALTS Hypothetical monooxygenase OS=Salmonella typhimurium (strain SL1344) GN=SL1344_1475 PE=4 SV=1	1	1	1	1	0	0	0	0	0	0	0	0	0	0	0	0	0	0	1	0	0	0	0	0	0	0	0	0	0	0	0	0	0	0	1	0	0	0	0	0	0	0	0	0
A0A0H3NGQ1	A0A0H3NGQ1	12	12	12	tr|A0A0H3NGQ1|A0A0H3NGQ1_SALTS 50S ribosomal protein L15 OS=Salmonella typhimurium (strain SL1344) GN=rplO PE=3 SV=1	1	12	12	12	7	4	0	5	4	5	4	5	10	11	11	10	11	10	10	11	7	4	0	5	4	5	4	5	10	11	11	10	11	10	10	11	7	4	0	5	4	5	4	5
A0A0H3NGQ4	A0A0H3NGQ4	1	1	1	tr|A0A0H3NGQ4|A0A0H3NGQ4_SALTS 50S ribosomal protein L36 OS=Salmonella typhimurium (strain SL1344) GN=rpmJb PE=3 SV=1	1	1	1	1	0	0	0	0	0	0	0	0	1	1	1	1	0	1	1	1	0	0	0	0	0	0	0	0	1	1	1	1	0	1	1	1	0	0	0	0	0	0	0	0
A0A0H3NGQ6	A0A0H3NGQ6	13	13	13	tr|A0A0H3NGQ6|A0A0H3NGQ6_SALTS Hypothetical transcriptional regulator OS=Salmonella typhimurium (strain SL1344) GN=mig-14 PE=4 SV=1	1	13	13	13	0	0	0	0	0	0	0	0	11	10	10	10	13	13	7	10	0	0	0	0	0	0	0	0	11	10	10	10	13	13	7	10	0	0	0	0	0	0	0	0
A0A0H3NGQ8	A0A0H3NGQ8	12	12	12	tr|A0A0H3NGQ8|A0A0H3NGQ8_SALTS 30S ribosomal protein S8 OS=Salmonella typhimurium (strain SL1344) GN=rpsH PE=3 SV=1	1	12	12	12	4	4	0	4	2	3	4	4	12	12	11	12	11	12	11	12	4	4	0	4	2	3	4	4	12	12	11	12	11	12	11	12	4	4	0	4	2	3	4	4
A0A0H3NGR0	A0A0H3NGR0	6	6	6	tr|A0A0H3NGR0|A0A0H3NGR0_SALTS 50S ribosomal protein L18 OS=Salmonella typhimurium (strain SL1344) GN=rl18 PE=3 SV=1	1	6	6	6	2	1	1	2	1	2	1	2	4	4	4	4	5	5	4	4	2	1	1	2	1	2	1	2	4	4	4	4	5	5	4	4	2	1	1	2	1	2	1	2
A0A0H3NGR1	A0A0H3NGR1	3	3	3	tr|A0A0H3NGR1|A0A0H3NGR1_SALTS Hypothetical membrane protein OS=Salmonella typhimurium (strain SL1344) GN=SL1344_2772 PE=4 SV=1	1	3	3	3	0	0	0	0	0	0	0	0	3	3	3	2	1	2	2	3	0	0	0	0	0	0	0	0	3	3	3	2	1	2	2	3	0	0	0	0	0	0	0	0
A0A0H3NGR2	A0A0H3NGR2	8	8	8	tr|A0A0H3NGR2|A0A0H3NGR2_SALTS Hypothetical exported protein OS=Salmonella typhimurium (strain SL1344) GN=SL1344_1491 PE=4 SV=1	1	8	8	8	0	0	0	1	0	1	0	1	5	3	2	5	4	6	3	6	0	0	0	1	0	1	0	1	5	3	2	5	4	6	3	6	0	0	0	1	0	1	0	1
A0A0H3NGR4	A0A0H3NGR4	2	2	2	tr|A0A0H3NGR4|A0A0H3NGR4_SALTS 30S ribosomal protein S17 OS=Salmonella typhimurium (strain SL1344) GN=rpsQ PE=3 SV=1	1	2	2	2	0	0	0	0	0	0	0	0	2	2	2	2	2	2	2	2	0	0	0	0	0	0	0	0	2	2	2	2	2	2	2	2	0	0	0	0	0	0	0	0
A0A0H3NGR5	A0A0H3NGR5	12	12	12	tr|A0A0H3NGR5|A0A0H3NGR5_SALTS 50S ribosomal protein L24 OS=Salmonella typhimurium (strain SL1344) GN=rplX PE=3 SV=1	1	12	12	12	3	3	0	4	4	4	4	3	11	10	11	9	12	10	11	11	3	3	0	4	4	4	4	3	11	10	11	9	12	10	11	11	3	3	0	4	4	4	4	3
A0A0H3NGR6	A0A0H3NGR6	2	2	2	tr|A0A0H3NGR6|A0A0H3NGR6_SALTS Hypothetical transcriptional regulator OS=Salmonella typhimurium (strain SL1344) GN=ygaE PE=4 SV=1	1	2	2	2	0	0	0	0	0	0	0	0	1	1	0	1	1	1	0	1	0	0	0	0	0	0	0	0	1	1	0	1	1	1	0	1	0	0	0	0	0	0	0	0
A0A0H3NGR7	A0A0H3NGR7	31	31	31	tr|A0A0H3NGR7|A0A0H3NGR7_SALTS NAD-dependent malic enzyme OS=Salmonella typhimurium (strain SL1344) GN=sfcA PE=3 SV=1	1	31	31	31	1	0	0	0	0	0	0	0	27	26	22	24	27	26	21	24	1	0	0	0	0	0	0	0	27	26	22	24	27	26	21	24	1	0	0	0	0	0	0	0
A0A0H3NGR9	A0A0H3NGR9	6	6	6	tr|A0A0H3NGR9|A0A0H3NGR9_SALTS 30S ribosomal protein S19 OS=Salmonella typhimurium (strain SL1344) GN=rpsS PE=3 SV=1	1	6	6	6	1	1	0	1	1	1	1	1	6	6	5	5	6	5	5	5	1	1	0	1	1	1	1	1	6	6	5	5	6	5	5	5	1	1	0	1	1	1	1	1
A0A0H3NGS0	A0A0H3NGS0	22	22	22	tr|A0A0H3NGS0|A0A0H3NGS0_SALTS 30S ribosomal protein S3 OS=Salmonella typhimurium (strain SL1344) GN=rpsC PE=3 SV=1	1	22	22	22	7	2	0	2	3	6	2	3	22	20	20	20	20	18	21	20	7	2	0	2	3	6	2	3	22	20	20	20	20	18	21	20	7	2	0	2	3	6	2	3
A0A0H3NGS2	A0A0H3NGS2	13	12	12	tr|A0A0H3NGS2|A0A0H3NGS2_SALTS DNA-binding protein OS=Salmonella typhimurium (strain SL1344) GN=stpA PE=3 SV=1	1	13	12	12	7	3	3	8	3	6	5	6	11	11	12	11	12	11	13	12	6	2	2	7	2	5	4	5	10	10	11	10	11	10	12	11	6	2	2	7	2	5	4	5
A0A0H3NGS4	A0A0H3NGS4	12	12	12	tr|A0A0H3NGS4|A0A0H3NGS4_SALTS 30S ribosomal protein S10 OS=Salmonella typhimurium (strain SL1344) GN=rpsJ PE=3 SV=1	1	12	12	12	4	2	0	2	3	4	0	3	10	10	10	10	12	10	10	10	4	2	0	2	3	4	0	3	10	10	10	10	12	10	10	10	4	2	0	2	3	4	0	3
A0A0H3NGS5	A0A0H3NGS5	13	13	13	tr|A0A0H3NGS5|A0A0H3NGS5_SALTS 50S ribosomal protein L4 OS=Salmonella typhimurium (strain SL1344) GN=rplD PE=3 SV=1	1	13	13	13	6	3	3	5	4	4	4	6	9	10	9	9	11	10	11	10	6	3	3	5	4	4	4	6	9	10	9	9	11	10	11	10	6	3	3	5	4	4	4	6
A0A0H3NGS7	A0A0H3NGS7	16	16	16	tr|A0A0H3NGS7|A0A0H3NGS7_SALTS 30S ribosomal protein S7 OS=Salmonella typhimurium (strain SL1344) GN=rpsG PE=3 SV=1	1	16	16	16	4	2	0	7	4	5	4	5	16	14	15	11	14	13	13	15	4	2	0	7	4	5	4	5	16	14	15	11	14	13	13	15	4	2	0	7	4	5	4	5
A0A0H3NGS9	A0A0H3NGS9	1	1	1	tr|A0A0H3NGS9|A0A0H3NGS9_SALTS Alkyl hydroperoxide reductase AhpD OS=Salmonella typhimurium (strain SL1344) GN=SL1344_2788 PE=3 SV=1	1	1	1	1	0	0	0	0	0	0	0	0	0	0	0	1	0	0	0	1	0	0	0	0	0	0	0	0	0	0	0	1	0	0	0	1	0	0	0	0	0	0	0	0
A0A0H3NGT1	A0A0H3NGT1	7	7	7	tr|A0A0H3NGT1|A0A0H3NGT1_SALTS Uncharacterized protein OS=Salmonella typhimurium (strain SL1344) GN=yheO PE=4 SV=1	1	7	7	7	0	0	0	0	0	0	0	0	5	5	4	4	7	5	4	5	0	0	0	0	0	0	0	0	5	5	4	4	7	5	4	5	0	0	0	0	0	0	0	0
A0A0H3NGT2	A0A0H3NGT2	7	7	7	tr|A0A0H3NGT2|A0A0H3NGT2_SALTS Uncharacterized protein OS=Salmonella typhimurium (strain SL1344) GN=yddE PE=4 SV=1	1	7	7	7	0	0	0	0	0	0	0	0	3	3	5	2	4	5	4	4	0	0	0	0	0	0	0	0	3	3	5	2	4	5	4	4	0	0	0	0	0	0	0	0
A0A0H3NGT5	A0A0H3NGT5	3	3	3	tr|A0A0H3NGT5|A0A0H3NGT5_SALTS Protein TusC OS=Salmonella typhimurium (strain SL1344) GN=yheM PE=3 SV=1	1	3	3	3	0	0	0	0	0	0	0	0	1	2	0	2	0	1	0	2	0	0	0	0	0	0	0	0	1	2	0	2	0	1	0	2	0	0	0	0	0	0	0	0
A0A0H3NGT6	A0A0H3NGT6	2	2	2	tr|A0A0H3NGT6|A0A0H3NGT6_SALTS Glutathione-regulated potassium-efflux system protein KefB OS=Salmonella typhimurium (strain SL1344) GN=kefB PE=3 SV=1	1	2	2	2	0	0	0	0	0	0	0	0	0	1	1	1	0	0	0	0	0	0	0	0	0	0	0	0	0	1	1	1	0	0	0	0	0	0	0	0	0	0	0	0
A0A0H3NGT8	A0A0H3NGT8	9	9	9	tr|A0A0H3NGT8|A0A0H3NGT8_SALTS Possible ATP-binding protein OS=Salmonella typhimurium (strain SL1344) GN=SL1344_1517 PE=4 SV=1	1	9	9	9	0	0	0	0	0	0	0	0	6	6	4	4	5	5	4	3	0	0	0	0	0	0	0	0	6	6	4	4	5	5	4	3	0	0	0	0	0	0	0	0
A0A0H3NGT9	A0A0H3NGT9	11	11	11	tr|A0A0H3NGT9|A0A0H3NGT9_SALTS Hypothetical transcriptional regulator OS=Salmonella typhimurium (strain SL1344) GN=emrR PE=4 SV=1	1	11	11	11	1	0	0	0	0	0	0	1	7	8	7	6	7	7	6	4	1	0	0	0	0	0	0	1	7	8	7	6	7	7	6	4	1	0	0	0	0	0	0	1
A0A0H3NGU1	A0A0H3NGU1	10	10	10	tr|A0A0H3NGU1|A0A0H3NGU1_SALTS Uncharacterized protein OS=Salmonella typhimurium (strain SL1344) GN=yheT PE=4 SV=1	1	10	10	10	0	0	0	0	0	0	0	0	8	6	7	4	5	5	7	6	0	0	0	0	0	0	0	0	8	6	7	4	5	5	7	6	0	0	0	0	0	0	0	0
A0A0H3NGU2	A0A0H3NGU2	6	6	6	tr|A0A0H3NGU2|A0A0H3NGU2_SALTS Peptidyl-prolyl cis-trans isomerase OS=Salmonella typhimurium (strain SL1344) GN=slyD PE=3 SV=1	1	6	6	6	1	0	0	0	0	2	0	0	4	5	5	5	4	6	4	4	1	0	0	0	0	2	0	0	4	5	5	5	4	6	4	4	1	0	0	0	0	2	0	0
A0A0H3NGU5	A0A0H3NGU5	21	21	21	tr|A0A0H3NGU5|A0A0H3NGU5_SALTS Glutamate--cysteine ligase OS=Salmonella typhimurium (strain SL1344) GN=gshA PE=3 SV=1	1	21	21	21	0	0	0	0	0	0	0	1	15	13	16	15	13	18	16	16	0	0	0	0	0	0	0	1	15	13	16	15	13	18	16	16	0	0	0	0	0	0	0	1
A0A0H3NGU6	A0A0H3NGU6	11	11	11	tr|A0A0H3NGU6|A0A0H3NGU6_SALTS Conserved membrane protein OS=Salmonella typhimurium (strain SL1344) GN=yhfK PE=4 SV=1	1	11	11	11	0	0	0	0	0	0	0	0	6	5	5	8	4	6	7	7	0	0	0	0	0	0	0	0	6	5	5	8	4	6	7	7	0	0	0	0	0	0	0	0
A0A0H3NGU9	A0A0H3NGU9	9	9	9	tr|A0A0H3NGU9|A0A0H3NGU9_SALTS Peptidyl-prolyl cis-trans isomerase OS=Salmonella typhimurium (strain SL1344) GN=ppiA PE=3 SV=1	1	9	9	9	0	0	0	0	0	0	0	1	7	9	7	7	6	9	8	8	0	0	0	0	0	0	0	1	7	9	7	7	6	9	8	8	0	0	0	0	0	0	0	1
A0A0H3NGV2	A0A0H3NGV2	7	7	7	tr|A0A0H3NGV2|A0A0H3NGV2_SALTS Uncharacterized protein OS=Salmonella typhimurium (strain SL1344) GN=yhfA PE=4 SV=1	1	7	7	7	1	0	0	0	0	1	0	0	6	5	6	4	3	5	2	6	1	0	0	0	0	1	0	0	6	5	6	4	3	5	2	6	1	0	0	0	0	1	0	0
A0A0H3NGV5	A0A0H3NGV5	19	19	19	tr|A0A0H3NGV5|A0A0H3NGV5_SALTS Siroheme synthase OS=Salmonella typhimurium (strain SL1344) GN=cysG PE=3 SV=1	1	19	19	19	0	0	0	0	0	0	0	0	15	18	14	13	12	14	15	13	0	0	0	0	0	0	0	0	15	18	14	13	12	14	15	13	0	0	0	0	0	0	0	0
A0A0H3NGV6	A0A0H3NGV6	7	7	7	tr|A0A0H3NGV6|A0A0H3NGV6_SALTS Cell filamentation protein Fic OS=Salmonella typhimurium (strain SL1344) GN=fic PE=4 SV=1	1	7	7	7	0	0	0	0	0	0	0	0	6	6	5	4	6	5	5	7	0	0	0	0	0	0	0	0	6	6	5	4	6	5	5	7	0	0	0	0	0	0	0	0
A0A0H3NGV7	A0A0H3NGV7	7	7	7	tr|A0A0H3NGV7|A0A0H3NGV7_SALTS PTS system, glucitol/sorbitol-specific IIBC component OS=Salmonella typhimurium (strain SL1344) GN=srlE PE=4 SV=1	1	7	7	7	0	0	0	0	0	0	0	0	3	4	6	5	5	5	3	5	0	0	0	0	0	0	0	0	3	4	6	5	5	5	3	5	0	0	0	0	0	0	0	0
A0A0H3NGW1	A0A0H3NGW1	12	12	12	tr|A0A0H3NGW1|A0A0H3NGW1_SALTS Ribulose-phosphate 3-epimerase OS=Salmonella typhimurium (strain SL1344) GN=rpe PE=3 SV=1	1	12	12	12	1	0	0	0	0	1	0	0	10	10	10	11	9	10	9	11	1	0	0	0	0	1	0	0	10	10	10	11	9	10	9	11	1	0	0	0	0	1	0	0
A0A0H3NGW2	A0A0H3NGW2	18	18	18	tr|A0A0H3NGW2|A0A0H3NGW2_SALTS Arabinose 5-phosphate isomerase OS=Salmonella typhimurium (strain SL1344) GN=gutQ PE=3 SV=1	1	18	18	18	0	0	0	0	0	0	0	0	13	11	13	13	12	15	13	11	0	0	0	0	0	0	0	0	13	11	13	13	12	15	13	11	0	0	0	0	0	0	0	0
A0A0H3NGW4	A0A0H3NGW4	6	6	6	tr|A0A0H3NGW4|A0A0H3NGW4_SALTS Ribosomal-protein-serine acetyltransferase OS=Salmonella typhimurium (strain SL1344) GN=rimL PE=4 SV=1	1	6	6	6	0	0	0	0	0	0	0	0	5	6	5	4	4	5	4	4	0	0	0	0	0	0	0	0	5	6	5	4	4	5	4	4	0	0	0	0	0	0	0	0
A0A0H3NGW5	A0A0H3NGW5	19	19	19	tr|A0A0H3NGW5|A0A0H3NGW5_SALTS Tryptophan--tRNA ligase OS=Salmonella typhimurium (strain SL1344) GN=trpS PE=3 SV=1	1	19	19	19	5	2	1	4	1	3	3	1	15	15	15	13	15	16	14	14	5	2	1	4	1	3	3	1	15	15	15	13	15	16	14	14	5	2	1	4	1	3	3	1
A0A0H3NGW8	A0A0H3NGW8	20	20	20	tr|A0A0H3NGW8|A0A0H3NGW8_SALTS Threonine synthase OS=Salmonella typhimurium (strain SL1344) GN=thrC PE=4 SV=1	1	20	20	20	0	1	0	0	0	0	0	0	15	17	17	19	18	18	15	16	0	1	0	0	0	0	0	0	15	17	17	19	18	18	15	16	0	1	0	0	0	0	0	0
A0A0H3NGW9	A0A0H3NGW9	18	18	18	tr|A0A0H3NGW9|A0A0H3NGW9_SALTS 3-dehydroquinate synthase OS=Salmonella typhimurium (strain SL1344) GN=aroB PE=3 SV=1	1	18	18	18	0	0	0	0	0	0	0	0	15	15	14	16	16	17	14	15	0	0	0	0	0	0	0	0	15	15	14	16	16	17	14	15	0	0	0	0	0	0	0	0
A0A0H3NGX1	A0A0H3NGX1	24	24	24	tr|A0A0H3NGX1|A0A0H3NGX1_SALTS Penicillin-binding protein 1A OS=Salmonella typhimurium (strain SL1344) GN=mrcA PE=4 SV=1	1	24	24	24	0	1	0	0	0	0	0	0	18	19	18	14	15	16	12	14	0	1	0	0	0	0	0	0	18	19	18	14	15	16	12	14	0	1	0	0	0	0	0	0
A0A0H3NGX4	A0A0H3NGX4	1	1	1	tr|A0A0H3NGX4|A0A0H3NGX4_SALTS Uncharacterized protein OS=Salmonella typhimurium (strain SL1344) GN=yaaH PE=4 SV=1	1	1	1	1	0	0	0	0	0	0	0	0	1	1	1	1	1	1	1	1	0	0	0	0	0	0	0	0	1	1	1	1	1	1	1	1	0	0	0	0	0	0	0	0
A0A0H3NGX7	A0A0H3NGX7	3	3	3	tr|A0A0H3NGX7|A0A0H3NGX7_SALTS Heat shock protein 15 OS=Salmonella typhimurium (strain SL1344) GN=hslR PE=3 SV=1	1	3	3	3	0	0	1	0	0	0	0	0	2	2	2	2	3	1	2	1	0	0	1	0	0	0	0	0	2	2	2	2	3	1	2	1	0	0	1	0	0	0	0	0
A0A0H3NGY0	A0A0H3NGY0	26	26	26	tr|A0A0H3NGY0|A0A0H3NGY0_SALTS Methyl-accepting chemotaxis protein III (Mcp-iii) (Ribose and galactose chemoreceptor protein) OS=Salmonella typhimurium (strain SL1344) GN=trg PE=4 SV=1	1	26	26	26	0	1	0	3	0	0	0	3	26	26	25	26	23	25	26	26	0	1	0	3	0	0	0	3	26	26	25	26	23	25	26	26	0	1	0	3	0	0	0	3
A0A0H3NGY1	A0A0H3NGY1	17	17	17	tr|A0A0H3NGY1|A0A0H3NGY1_SALTS Two-component response regulator OmpR OS=Salmonella typhimurium (strain SL1344) GN=ompR PE=4 SV=1	1	17	17	17	3	1	0	1	0	0	1	1	15	15	15	16	16	16	17	15	3	1	0	1	0	0	1	1	15	15	15	16	16	16	17	15	3	1	0	1	0	0	1	1
A0A0H3NGY2	A0A0H3NGY2	46	46	46	tr|A0A0H3NGY2|A0A0H3NGY2_SALTS Hypothetical transcription accessory protein OS=Salmonella typhimurium (strain SL1344) GN=yhgF PE=4 SV=1	1	46	46	46	3	2	0	0	0	1	1	0	38	39	39	38	40	39	38	39	3	2	0	0	0	1	1	0	38	39	39	38	40	39	38	39	3	2	0	0	0	1	1	0
A0A0H3NGY3	A0A0H3NGY3	14	14	14	tr|A0A0H3NGY3|A0A0H3NGY3_SALTS Hydrogenase isoenzymes formation protein HypE OS=Salmonella typhimurium (strain SL1344) GN=hypE PE=4 SV=1	1	14	14	14	0	0	0	0	0	0	0	0	11	11	11	12	9	11	8	11	0	0	0	0	0	0	0	0	11	11	11	12	9	11	8	11	0	0	0	0	0	0	0	0
A0A0H3NGY8	A0A0H3NGY8	9	9	9	tr|A0A0H3NGY8|A0A0H3NGY8_SALTS Pimeloyl-[acyl-carrier protein] methyl ester esterase OS=Salmonella typhimurium (strain SL1344) GN=bioH PE=3 SV=1	1	9	9	9	0	0	0	0	0	0	0	0	5	9	8	8	5	8	5	6	0	0	0	0	0	0	0	0	5	9	8	8	5	8	5	6	0	0	0	0	0	0	0	0
A0A0H3NGZ0	A0A0H3NGZ0	3	3	3	tr|A0A0H3NGZ0|A0A0H3NGZ0_SALTS High-affinity gluconate transporter OS=Salmonella typhimurium (strain SL1344) GN=gntT PE=4 SV=1	1	3	3	3	0	0	0	0	0	0	0	0	2	1	2	1	1	2	2	1	0	0	0	0	0	0	0	0	2	1	2	1	1	2	2	1	0	0	0	0	0	0	0	0
A0A0H3NGZ2	A0A0H3NGZ2	31	31	31	tr|A0A0H3NGZ2|A0A0H3NGZ2_SALTS Alpha-1,4 glucan phosphorylase OS=Salmonella typhimurium (strain SL1344) GN=malP PE=3 SV=1	1	31	31	31	0	0	0	0	0	0	0	0	25	22	23	22	19	24	18	23	0	0	0	0	0	0	0	0	25	22	23	22	19	24	18	23	0	0	0	0	0	0	0	0
A0A0H3NGZ3	A0A0H3NGZ3	3	3	3	tr|A0A0H3NGZ3|A0A0H3NGZ3_SALTS Type III secretion system apparatus OS=Salmonella typhimurium (strain SL1344) GN=prgJ PE=4 SV=1	1	3	3	3	0	0	0	0	0	0	0	0	2	3	3	3	3	3	3	2	0	0	0	0	0	0	0	0	2	3	3	3	3	3	3	2	0	0	0	0	0	0	0	0
A0A0H3NGZ5	A0A0H3NGZ5	43	43	43	tr|A0A0H3NGZ5|A0A0H3NGZ5_SALTS ATP-dependent helicase HrpA OS=Salmonella typhimurium (strain SL1344) GN=hrpA PE=4 SV=1	1	43	43	43	1	1	0	1	1	0	1	0	34	32	32	32	30	26	26	30	1	1	0	1	1	0	1	0	34	32	32	32	30	26	26	30	1	1	0	1	1	0	1	0
A0A0H3NGZ6	A0A0H3NGZ6	18	18	18	tr|A0A0H3NGZ6|A0A0H3NGZ6_SALTS Pathogenicity island 1 Type III secretion system apparatus-part of the Translocon OS=Salmonella typhimurium (strain SL1344) GN=sipD PE=4 SV=1	1	18	18	18	13	9	1	15	10	13	10	14	17	17	17	18	17	17	18	17	13	9	1	15	10	13	10	14	17	17	17	18	17	17	18	17	13	9	1	15	10	13	10	14
A0A0H3NGZ8	A0A0H3NGZ8	26	26	26	tr|A0A0H3NGZ8|A0A0H3NGZ8_SALTS Secretory apparatus ATP synthase (Associated with virulence) OS=Salmonella typhimurium (strain SL1344) GN=invC PE=4 SV=1	1	26	26	26	2	3	0	0	0	0	0	0	25	23	22	23	22	24	21	24	2	3	0	0	0	0	0	0	25	23	22	23	22	24	21	24	2	3	0	0	0	0	0	0
A0A0H3NH00	A0A0H3NH00	6	6	6	tr|A0A0H3NH00|A0A0H3NH00_SALTS AraC-family regulatory protein OS=Salmonella typhimurium (strain SL1344) GN=invF PE=4 SV=1	1	6	6	6	0	0	0	0	0	0	0	0	5	5	6	5	5	5	5	5	0	0	0	0	0	0	0	0	5	5	6	5	5	5	5	5	0	0	0	0	0	0	0	0
A0A0H3NH01	A0A0H3NH01	7	7	7	tr|A0A0H3NH01|A0A0H3NH01_SALTS Hypothetical exported protein OS=Salmonella typhimurium (strain SL1344) GN=ydbH PE=4 SV=1	1	7	7	7	0	0	0	0	0	0	0	0	5	4	4	4	4	3	3	5	0	0	0	0	0	0	0	0	5	4	4	4	4	3	3	5	0	0	0	0	0	0	0	0
A0A0H3NH02	A0A0H3NH02	3	3	3	tr|A0A0H3NH02|A0A0H3NH02_SALTS Uncharacterized protein OS=Salmonella typhimurium (strain SL1344) GN=rtcB PE=4 SV=1	1	3	3	3	0	0	0	0	0	0	0	0	1	3	1	0	1	1	1	0	0	0	0	0	0	0	0	0	1	3	1	0	1	1	1	0	0	0	0	0	0	0	0	0
A0A0H3NH04	A0A0H3NH04	4	4	4	tr|A0A0H3NH04|A0A0H3NH04_SALTS Uncharacterized protein OS=Salmonella typhimurium (strain SL1344) GN=SL1344_3484 PE=4 SV=1	1	4	4	4	0	0	0	0	0	0	0	0	2	3	2	3	3	4	2	3	0	0	0	0	0	0	0	0	2	3	2	3	3	4	2	3	0	0	0	0	0	0	0	0
A0A0H3NH05	A0A0H3NH05	22	22	22	tr|A0A0H3NH05|A0A0H3NH05_SALTS Pyruvate-flavodoxin oxidoreductase OS=Salmonella typhimurium (strain SL1344) GN=nifJ PE=3 SV=1	1	22	22	22	0	0	0	0	0	0	0	0	15	15	12	13	14	11	12	12	0	0	0	0	0	0	0	0	15	15	12	13	14	11	12	12	0	0	0	0	0	0	0	0
A0A0H3NH06	A0A0H3NH06	4	4	4	tr|A0A0H3NH06|A0A0H3NH06_SALTS Salmonella pathogenicity island 1 protein OS=Salmonella typhimurium (strain SL1344) GN=SL1344_2884 PE=4 SV=1	1	4	4	4	0	0	0	0	0	0	0	0	3	4	3	4	4	3	3	3	0	0	0	0	0	0	0	0	3	4	3	4	4	3	3	3	0	0	0	0	0	0	0	0
A0A0H3NH07	A0A0H3NH07	5	5	5	tr|A0A0H3NH07|A0A0H3NH07_SALTS Rhomboid protease GlpG OS=Salmonella typhimurium (strain SL1344) GN=glpG PE=3 SV=1	1	5	5	5	0	0	0	0	0	0	0	0	4	4	2	4	3	4	4	4	0	0	0	0	0	0	0	0	4	4	2	4	3	4	4	4	0	0	0	0	0	0	0	0
A0A0H3NH08	A0A0H3NH08	4	4	4	tr|A0A0H3NH08|A0A0H3NH08_SALTS 30S ribosomal protein S20 OS=Salmonella typhimurium (strain SL1344) GN=rpsT PE=3 SV=1	1	4	4	4	3	2	0	3	3	3	3	3	4	4	4	4	4	4	4	4	3	2	0	3	3	3	3	3	4	4	4	4	4	4	4	4	3	2	0	3	3	3	3	3
A0A0H3NH09	A0A0H3NH09	49	49	49	tr|A0A0H3NH09|A0A0H3NH09_SALTS Glycerol-3-phosphate dehydrogenase OS=Salmonella typhimurium (strain SL1344) GN=glpD PE=3 SV=1	1	49	49	49	10	6	0	8	6	7	4	7	44	45	43	44	44	45	45	45	10	6	0	8	6	7	4	7	44	45	43	44	44	45	45	45	10	6	0	8	6	7	4	7
A0A0H3NH11	A0A0H3NH11	4	4	4	tr|A0A0H3NH11|A0A0H3NH11_SALTS Zinc transport protein ZntB OS=Salmonella typhimurium (strain SL1344) GN=zntB PE=3 SV=1	1	4	4	4	0	0	0	0	0	0	0	0	0	2	1	1	1	0	1	1	0	0	0	0	0	0	0	0	0	2	1	1	1	0	1	1	0	0	0	0	0	0	0	0
A0A0H3NH13	A0A0H3NH13	5	5	5	tr|A0A0H3NH13|A0A0H3NH13_SALTS Hypothetical dehydratase OS=Salmonella typhimurium (strain SL1344) GN=SL1344_3498 PE=3 SV=1	1	5	5	5	0	0	0	0	0	0	0	0	2	2	1	0	2	2	2	0	0	0	0	0	0	0	0	0	2	2	1	0	2	2	2	0	0	0	0	0	0	0	0	0
A0A0H3NH14	A0A0H3NH14	4	4	4	tr|A0A0H3NH14|A0A0H3NH14_SALTS Peptidyl-prolyl cis-trans isomerase OS=Salmonella typhimurium (strain SL1344) GN=fkpB PE=3 SV=1	1	4	4	4	0	0	0	0	0	0	0	0	3	3	3	2	4	4	3	2	0	0	0	0	0	0	0	0	3	3	3	2	4	4	3	2	0	0	0	0	0	0	0	0
A0A0H3NH15	A0A0H3NH15	34	34	34	tr|A0A0H3NH15|A0A0H3NH15_SALTS Alpha-1,4 glucan phosphorylase OS=Salmonella typhimurium (strain SL1344) GN=glgP PE=3 SV=1	1	34	34	34	0	0	1	0	1	0	0	2	29	26	27	26	27	27	27	24	0	0	1	0	1	0	0	2	29	26	27	26	27	27	27	24	0	0	1	0	1	0	0	2
A0A0H3NH16	A0A0H3NH16	14	14	14	tr|A0A0H3NH16|A0A0H3NH16_SALTS Uncharacterized protein OS=Salmonella typhimurium (strain SL1344) GN=ydaA PE=4 SV=1	1	14	14	14	2	0	0	0	0	2	0	0	12	14	13	12	9	14	12	11	2	0	0	0	0	2	0	0	12	14	13	12	9	14	12	11	2	0	0	0	0	2	0	0
A0A0H3NH18	A0A0H3NH18	17	17	17	tr|A0A0H3NH18|A0A0H3NH18_SALTS Glucose-1-phosphate adenylyltransferase OS=Salmonella typhimurium (strain SL1344) GN=glgC PE=3 SV=1	1	17	17	17	0	0	0	0	0	0	0	0	14	14	15	14	14	13	16	11	0	0	0	0	0	0	0	0	14	14	15	14	14	13	16	11	0	0	0	0	0	0	0	0
A0A0H3NH20	A0A0H3NH20	16	16	16	tr|A0A0H3NH20|A0A0H3NH20_SALTS Aspartate-semialdehyde dehydrogenase OS=Salmonella typhimurium (strain SL1344) GN=asd PE=3 SV=1	1	16	16	16	0	0	0	0	0	0	0	0	14	15	13	16	15	16	12	16	0	0	0	0	0	0	0	0	14	15	13	16	15	16	12	16	0	0	0	0	0	0	0	0
A0A0H3NH21	A0A0H3NH21	2	2	2	tr|A0A0H3NH21|A0A0H3NH21_SALTS Gluconokinase OS=Salmonella typhimurium (strain SL1344) GN=gntK PE=3 SV=1	1	2	2	2	0	0	0	0	0	0	0	0	2	2	2	1	1	1	1	1	0	0	0	0	0	0	0	0	2	2	2	1	1	1	1	1	0	0	0	0	0	0	0	0
A0A0H3NH23	A0A0H3NH23	3	3	3	tr|A0A0H3NH23|A0A0H3NH23_SALTS Hypothetical regulatory protein OS=Salmonella typhimurium (strain SL1344) GN=SL1344_2899 PE=4 SV=1	1	3	3	3	0	0	0	0	0	0	0	0	1	1	1	2	1	1	1	2	0	0	0	0	0	0	0	0	1	1	1	2	1	1	1	2	0	0	0	0	0	0	0	0
A0A0H3NH24	A0A0H3NH24	11	11	11	tr|A0A0H3NH24|A0A0H3NH24_SALTS Hypothetical oxidoreductase OS=Salmonella typhimurium (strain SL1344) GN=yhhX PE=4 SV=1	1	11	11	11	0	0	0	0	0	0	0	0	8	8	7	7	8	9	9	7	0	0	0	0	0	0	0	0	8	8	7	7	8	9	9	7	0	0	0	0	0	0	0	0
A0A0H3NH29	A0A0H3NH29	11	11	11	tr|A0A0H3NH29|A0A0H3NH29_SALTS 4-hydroxy-tetrahydrodipicolinate reductase OS=Salmonella typhimurium (strain SL1344) GN=dapB PE=3 SV=1	1	11	11	11	0	0	0	0	0	0	0	0	9	10	10	10	9	9	7	9	0	0	0	0	0	0	0	0	9	10	10	10	9	9	7	9	0	0	0	0	0	0	0	0
A0A0H3NH30	A0A0H3NH30	2	2	2	tr|A0A0H3NH30|A0A0H3NH30_SALTS Uncharacterized protein OS=Salmonella typhimurium (strain SL1344) GN=yhhA PE=4 SV=1	1	2	2	2	0	0	0	0	0	0	0	0	0	1	1	2	1	1	2	1	0	0	0	0	0	0	0	0	0	1	1	2	1	1	2	1	0	0	0	0	0	0	0	0
A0A0H3NH31	A0A0H3NH31	12	12	12	tr|A0A0H3NH31|A0A0H3NH31_SALTS Lipoprotein NlpD OS=Salmonella typhimurium (strain SL1344) GN=nlpD PE=4 SV=1	1	12	12	12	2	3	0	1	1	2	2	2	11	10	10	8	7	11	8	9	2	3	0	1	1	2	2	2	11	10	10	8	7	11	8	9	2	3	0	1	1	2	2	2
A0A0H3NH32	A0A0H3NH32	1	1	1	tr|A0A0H3NH32|A0A0H3NH32_SALTS sn-glycerol-3-phosphate transport system permease protein UgpE OS=Salmonella typhimurium (strain SL1344) GN=ugpE PE=3 SV=1	1	1	1	1	0	0	0	0	0	0	0	0	0	0	0	1	0	0	1	1	0	0	0	0	0	0	0	0	0	0	0	1	0	0	1	1	0	0	0	0	0	0	0	0
A0A0H3NH33	A0A0H3NH33	1	1	1	tr|A0A0H3NH33|A0A0H3NH33_SALTS Hypothetical oxidoreductase OS=Salmonella typhimurium (strain SL1344) GN=SL1344_1608 PE=4 SV=1	1	1	1	1	0	0	0	0	0	0	0	0	0	1	0	0	0	1	0	0	0	0	0	0	0	0	0	0	0	1	0	0	0	1	0	0	0	0	0	0	0	0	0	0
A0A0H3NH34	A0A0H3NH34	28	28	28	tr|A0A0H3NH34|A0A0H3NH34_SALTS Glycerol-3-phosphate-binding periplasmic protein (Fragment) OS=Salmonella typhimurium (strain SL1344) GN=ugpB PE=4 SV=1	1	28	28	28	10	1	0	2	0	7	1	5	23	23	24	21	23	26	22	22	10	1	0	2	0	7	1	5	23	23	24	21	23	26	22	22	10	1	0	2	0	7	1	5
A0A0H3NH35	A0A0H3NH35	4	4	4	tr|A0A0H3NH35|A0A0H3NH35_SALTS Carnitinyl-CoA dehydratase OS=Salmonella typhimurium (strain SL1344) GN=caiD PE=3 SV=1	1	4	4	4	0	0	0	0	0	0	0	0	3	3	3	3	2	2	2	3	0	0	0	0	0	0	0	0	3	3	3	3	2	2	2	3	0	0	0	0	0	0	0	0
A0A0H3NH37	A0A0H3NH37	11	11	11	tr|A0A0H3NH37|A0A0H3NH37_SALTS 2-C-methyl-D-erythritol 4-phosphate cytidylyltransferase OS=Salmonella typhimurium (strain SL1344) GN=ispD PE=3 SV=1	1	11	11	11	0	0	0	0	0	0	0	0	8	9	10	9	9	7	6	10	0	0	0	0	0	0	0	0	8	9	10	9	9	7	6	10	0	0	0	0	0	0	0	0
A0A0H3NH38	A0A0H3NH38	23	23	23	tr|A0A0H3NH38|A0A0H3NH38_SALTS Transcriptional regulatory protein TyrR OS=Salmonella typhimurium (strain SL1344) GN=tyrR PE=4 SV=1	1	23	23	23	1	0	0	0	0	0	0	0	15	17	16	14	17	17	18	16	1	0	0	0	0	0	0	0	15	17	16	14	17	17	18	16	1	0	0	0	0	0	0	0
A0A0H3NH40	A0A0H3NH40	4	4	4	tr|A0A0H3NH40|A0A0H3NH40_SALTS PanD regulatory factor OS=Salmonella typhimurium (strain SL1344) GN=yhhK PE=3 SV=1	1	4	4	4	0	0	0	0	0	0	0	0	4	4	4	4	4	4	4	4	0	0	0	0	0	0	0	0	4	4	4	4	4	4	4	4	0	0	0	0	0	0	0	0
A0A0H3NH43	A0A0H3NH43	23	23	23	tr|A0A0H3NH43|A0A0H3NH43_SALTS Signal recognition particle receptor FtsY OS=Salmonella typhimurium (strain SL1344) GN=ftsY PE=3 SV=1	1	23	23	23	6	3	0	4	2	2	4	4	19	20	18	17	18	20	17	19	6	3	0	4	2	2	4	4	19	20	18	17	18	20	17	19	6	3	0	4	2	2	4	4
A0A0H3NH44	A0A0H3NH44	3	3	3	tr|A0A0H3NH44|A0A0H3NH44_SALTS Probable secreted protein OS=Salmonella typhimurium (strain SL1344) GN=SL1344_0082 PE=4 SV=1	1	3	3	3	0	0	0	0	0	0	0	0	2	2	2	2	1	1	0	3	0	0	0	0	0	0	0	0	2	2	2	2	1	1	0	3	0	0	0	0	0	0	0	0
A0A0H3NH46	A0A0H3NH46	18	18	18	tr|A0A0H3NH46|A0A0H3NH46_SALTS Heavy metal-transporting ATPase OS=Salmonella typhimurium (strain SL1344) GN=zntA PE=3 SV=1	1	18	18	18	0	0	0	0	0	0	0	0	13	11	14	10	13	12	12	10	0	0	0	0	0	0	0	0	13	11	14	10	13	12	12	10	0	0	0	0	0	0	0	0
A0A0H3NH47	A0A0H3NH47	6	6	6	tr|A0A0H3NH47|A0A0H3NH47_SALTS Dihydrofolate reductase OS=Salmonella typhimurium (strain SL1344) GN=folA PE=3 SV=1	1	6	6	6	0	0	0	1	0	0	1	2	4	4	6	6	4	3	4	5	0	0	0	1	0	0	1	2	4	4	6	6	4	3	4	5	0	0	0	1	0	0	1	2
A0A0H3NH48	A0A0H3NH48	2	2	2	tr|A0A0H3NH48|A0A0H3NH48_SALTS Sulfur carrier protein TusA OS=Salmonella typhimurium (strain SL1344) GN=yhhP PE=3 SV=1	1	2	2	2	0	0	0	0	0	0	0	0	1	0	0	0	1	0	0	1	0	0	0	0	0	0	0	0	1	0	0	0	1	0	0	1	0	0	0	0	0	0	0	0
A0A0H3NH51	A0A0H3NH51	27	27	27	tr|A0A0H3NH51|A0A0H3NH51_SALTS Chaperone SurA OS=Salmonella typhimurium (strain SL1344) GN=surA PE=3 SV=1	1	27	27	27	3	2	1	2	1	5	0	6	21	23	23	22	24	23	23	22	3	2	1	2	1	5	0	6	21	23	23	22	24	23	23	22	3	2	1	2	1	5	0	6
A0A0H3NH52	A0A0H3NH52	1	1	1	tr|A0A0H3NH52|A0A0H3NH52_SALTS Bacteriophage shock protein C OS=Salmonella typhimurium (strain SL1344) GN=pspC PE=4 SV=1	1	1	1	1	0	0	0	0	0	0	0	0	0	0	1	0	1	0	1	0	0	0	0	0	0	0	0	0	0	0	1	0	1	0	1	0	0	0	0	0	0	0	0	0
A0A0H3NH54	A0A0H3NH54	10	10	10	tr|A0A0H3NH54|A0A0H3NH54_SALTS Hypothetical ABC transporter ATP-binding protein OS=Salmonella typhimurium (strain SL1344) GN=yhiH PE=4 SV=1	1	10	10	10	0	0	0	0	0	0	0	1	6	5	5	6	5	3	4	5	0	0	0	0	0	0	0	1	6	5	5	6	5	3	4	5	0	0	0	0	0	0	0	1
A0A0H3NH55	A0A0H3NH55	10	10	10	tr|A0A0H3NH55|A0A0H3NH55_SALTS Hypothetical exported protein OS=Salmonella typhimurium (strain SL1344) GN=yhiN PE=4 SV=1	1	10	10	10	0	0	0	0	0	0	0	0	6	7	6	7	6	8	5	7	0	0	0	0	0	0	0	0	6	7	6	7	6	8	5	7	0	0	0	0	0	0	0	0
A0A0H3NH56	A0A0H3NH56	2	2	2	tr|A0A0H3NH56|A0A0H3NH56_SALTS Peptide transport system permease protein SapB OS=Salmonella typhimurium (strain SL1344) GN=sapB PE=3 SV=1	1	2	2	2	0	0	0	0	0	0	0	0	2	2	0	1	0	2	2	2	0	0	0	0	0	0	0	0	2	2	0	1	0	2	2	2	0	0	0	0	0	0	0	0
A0A0H3NH58	A0A0H3NH58	1	1	1	tr|A0A0H3NH58|A0A0H3NH58_SALTS Uncharacterized protein OS=Salmonella typhimurium (strain SL1344) GN=SL1344_2919 PE=4 SV=1	1	1	1	1	0	0	0	0	0	0	0	0	1	1	1	0	1	1	0	0	0	0	0	0	0	0	0	0	1	1	1	0	1	1	0	0	0	0	0	0	0	0	0	0
A0A0H3NH59	A0A0H3NH59	7	7	7	tr|A0A0H3NH59|A0A0H3NH59_SALTS Universal stress protein OS=Salmonella typhimurium (strain SL1344) GN=uspA PE=3 SV=1	1	7	7	7	1	0	0	1	0	0	0	0	5	6	4	5	5	7	3	6	1	0	0	1	0	0	0	0	5	6	4	5	5	7	3	6	1	0	0	1	0	0	0	0
A0A0H3NH60	A0A0H3NH60	3	3	3	tr|A0A0H3NH60|A0A0H3NH60_SALTS Ribosomal RNA small subunit methyltransferase J OS=Salmonella typhimurium (strain SL1344) GN=yhiQ PE=3 SV=1	1	3	3	3	0	0	0	0	0	0	0	0	1	3	2	2	1	1	1	2	0	0	0	0	0	0	0	0	1	3	2	2	1	1	1	2	0	0	0	0	0	0	0	0
A0A0H3NH63	A0A0H3NH63	18	18	18	tr|A0A0H3NH63|A0A0H3NH63_SALTS Ribosomal RNA large subunit methyltransferase J OS=Salmonella typhimurium (strain SL1344) GN=yhiR PE=3 SV=1	1	18	18	18	0	0	0	0	0	0	0	0	11	11	10	11	10	12	13	9	0	0	0	0	0	0	0	0	11	11	10	11	10	12	13	9	0	0	0	0	0	0	0	0
A0A0H3NH64	A0A0H3NH64	19	19	19	tr|A0A0H3NH64|A0A0H3NH64_SALTS Type III secretion system effector protein-involved in bacterial invasion, also promotes secretion or accumulation of fluid OS=Salmonella typhimurium (strain SL1344) GN=sopD PE=4 SV=1	1	19	19	19	0	1	0	1	0	0	0	0	16	18	17	19	16	18	15	19	0	1	0	1	0	0	0	0	16	18	17	19	16	18	15	19	0	1	0	1	0	0	0	0
A0A0H3NH65	A0A0H3NH65	12	12	12	tr|A0A0H3NH65|A0A0H3NH65_SALTS L-asparginase OS=Salmonella typhimurium (strain SL1344) GN=SL1344_3563 PE=3 SV=1	1	12	12	12	0	0	0	0	0	0	0	0	9	9	6	11	7	8	5	9	0	0	0	0	0	0	0	0	9	9	6	11	7	8	5	9	0	0	0	0	0	0	0	0
A0A0H3NH66	A0A0H3NH66	10	10	10	tr|A0A0H3NH66|A0A0H3NH66_SALTS Hypothetical phosphosugar-binding protein OS=Salmonella typhimurium (strain SL1344) GN=SL1344_3566 PE=4 SV=1	1	10	10	10	2	2	0	1	1	0	0	1	8	9	8	8	9	9	7	8	2	2	0	1	1	0	0	1	8	9	8	8	9	9	7	8	2	2	0	1	1	0	0	1
A0A0H3NH67	A0A0H3NH67	9	9	9	tr|A0A0H3NH67|A0A0H3NH67_SALTS Thiamine-binding periplasmic protein OS=Salmonella typhimurium (strain SL1344) GN=tbpA PE=4 SV=1	1	9	9	9	0	0	0	0	0	0	0	0	8	9	7	7	8	7	5	8	0	0	0	0	0	0	0	0	8	9	7	7	8	7	5	8	0	0	0	0	0	0	0	0
A0A0H3NH68	A0A0H3NH68	7	7	7	tr|A0A0H3NH68|A0A0H3NH68_SALTS Cytoplasmic trehalase OS=Salmonella typhimurium (strain SL1344) GN=treF PE=3 SV=1	1	7	7	7	0	0	0	0	0	0	0	0	3	4	2	1	5	3	4	3	0	0	0	0	0	0	0	0	3	4	2	1	5	3	4	3	0	0	0	0	0	0	0	0
A0A0H3NH69	A0A0H3NH69	26	26	26	tr|A0A0H3NH69|A0A0H3NH69_SALTS Exoribonuclease 2 OS=Salmonella typhimurium (strain SL1344) GN=rnb PE=3 SV=1	1	26	26	26	2	0	1	0	0	0	0	0	24	21	24	25	22	23	21	24	2	0	1	0	0	0	0	0	24	21	24	25	22	23	21	24	2	0	1	0	0	0	0	0
A0A0H3NH72	A0A0H3NH72	6	6	6	tr|A0A0H3NH72|A0A0H3NH72_SALTS Hypothetical membrane protein OS=Salmonella typhimurium (strain SL1344) GN=yhjD PE=4 SV=1	1	6	6	6	0	0	0	0	0	0	0	0	3	4	4	5	3	4	3	4	0	0	0	0	0	0	0	0	3	4	4	5	3	4	3	4	0	0	0	0	0	0	0	0
A0A0H3NH73	A0A0H3NH73	16	16	16	tr|A0A0H3NH73|A0A0H3NH73_SALTS Uncharacterized protein OS=Salmonella typhimurium (strain SL1344) GN=yhjH PE=4 SV=1	1	16	16	16	0	0	0	1	0	0	0	0	12	12	10	12	12	11	5	14	0	0	0	1	0	0	0	0	12	12	10	12	12	11	5	14	0	0	0	1	0	0	0	0
A0A0H3NH74	A0A0H3NH74	6	6	6	tr|A0A0H3NH74|A0A0H3NH74_SALTS 2-isopropylmalate synthase OS=Salmonella typhimurium (strain SL1344) GN=leuA PE=3 SV=1	1	6	6	6	0	0	0	0	0	0	0	0	4	5	2	1	3	3	2	2	0	0	0	0	0	0	0	0	4	5	2	1	3	3	2	2	0	0	0	0	0	0	0	0
A0A0H3NH75	A0A0H3NH75	23	23	23	tr|A0A0H3NH75|A0A0H3NH75_SALTS Hypothetical zinc-protease OS=Salmonella typhimurium (strain SL1344) GN=yhjJ PE=4 SV=1	1	23	23	23	0	0	0	0	0	0	0	0	16	16	18	17	14	14	18	16	0	0	0	0	0	0	0	0	16	16	18	17	14	14	18	16	0	0	0	0	0	0	0	0
A0A0H3NH76	A0A0H3NH76	1	1	1	tr|A0A0H3NH76|A0A0H3NH76_SALTS Hypothetical translation initiaiton factor OS=Salmonella typhimurium (strain SL1344) GN=yciH PE=4 SV=1	1	1	1	1	0	0	0	0	0	0	0	0	1	1	1	0	1	1	1	1	0	0	0	0	0	0	0	0	1	1	1	0	1	1	1	1	0	0	0	0	0	0	0	0
A0A0H3NH78	A0A0H3NH78	30	30	30	tr|A0A0H3NH78|A0A0H3NH78_SALTS Hypothetical polysaccharide biosynthesis protein subunit C OS=Salmonella typhimurium (strain SL1344) GN=yhjL PE=4 SV=1	1	30	30	30	0	0	0	0	0	0	0	0	18	17	15	16	14	19	16	17	0	0	0	0	0	0	0	0	18	17	15	16	14	19	16	17	0	0	0	0	0	0	0	0
A0A0H3NH79	A0A0H3NH79	32	32	32	tr|A0A0H3NH79|A0A0H3NH79_SALTS Hypothetical polysaccharide biosynthesis protein subunit B OS=Salmonella typhimurium (strain SL1344) GN=yhjN PE=4 SV=1	1	32	32	32	0	0	0	1	1	2	0	1	25	26	24	25	23	28	25	27	0	0	0	1	1	2	0	1	25	26	24	25	23	28	25	27	0	0	0	1	1	2	0	1
A0A0H3NH80	A0A0H3NH80	17	17	17	tr|A0A0H3NH80|A0A0H3NH80_SALTS Fructose repressor OS=Salmonella typhimurium (strain SL1344) GN=fruR PE=4 SV=1	1	17	17	17	1	0	0	0	0	0	0	0	14	14	14	13	12	13	15	15	1	0	0	0	0	0	0	0	14	14	14	13	12	13	15	15	1	0	0	0	0	0	0	0
A0A0H3NH82	A0A0H3NH82	9	9	9	tr|A0A0H3NH82|A0A0H3NH82_SALTS GTP cyclohydrolase-2 OS=Salmonella typhimurium (strain SL1344) GN=ribA PE=3 SV=1	1	9	9	9	0	0	0	0	0	0	0	0	8	7	8	9	7	8	9	8	0	0	0	0	0	0	0	0	8	7	8	9	7	8	9	8	0	0	0	0	0	0	0	0
A0A0H3NH83	A0A0H3NH83	20	20	20	tr|A0A0H3NH83|A0A0H3NH83_SALTS Histidine kinase OS=Salmonella typhimurium (strain SL1344) GN=barA PE=4 SV=1	1	20	20	20	0	0	0	0	0	0	0	0	9	12	12	13	11	13	10	9	0	0	0	0	0	0	0	0	9	12	12	13	11	13	10	9	0	0	0	0	0	0	0	0
A0A0H3NH85	A0A0H3NH85	5	5	5	tr|A0A0H3NH85|A0A0H3NH85_SALTS Dipeptide transport ATP-binding protein DppF OS=Salmonella typhimurium (strain SL1344) GN=dppF PE=3 SV=1	1	5	5	5	0	0	0	0	0	0	0	0	4	4	2	3	3	4	0	2	0	0	0	0	0	0	0	0	4	4	2	3	3	4	0	2	0	0	0	0	0	0	0	0
A0A0H3NH86	A0A0H3NH86	1	1	1	tr|A0A0H3NH86|A0A0H3NH86_SALTS Dipeptide transport system permease protein DppC OS=Salmonella typhimurium (strain SL1344) GN=dppC PE=3 SV=1	1	1	1	1	0	0	0	0	0	0	0	0	0	1	1	0	0	0	0	1	0	0	0	0	0	0	0	0	0	1	1	0	0	0	0	1	0	0	0	0	0	0	0	0
A0A0H3NH87	A0A0H3NH87	22	22	22	tr|A0A0H3NH87|A0A0H3NH87_SALTS UDP-N-acetylmuramoyl-L-alanyl-D-glutamate--2,6-diaminopimelate ligase OS=Salmonella typhimurium (strain SL1344) GN=murE PE=3 SV=1	1	22	22	22	2	0	0	0	0	1	0	0	18	16	19	17	17	21	18	19	2	0	0	0	0	1	0	0	18	16	19	17	17	21	18	19	2	0	0	0	0	1	0	0
A0A0H3NH89	A0A0H3NH89	14	14	14	tr|A0A0H3NH89|A0A0H3NH89_SALTS Hypothetical protease OS=Salmonella typhimurium (strain SL1344) GN=sohB PE=4 SV=1	1	14	14	14	0	0	0	0	0	0	0	0	11	10	12	12	8	10	10	12	0	0	0	0	0	0	0	0	11	10	12	12	8	10	10	12	0	0	0	0	0	0	0	0
A0A0H3NH91	A0A0H3NH91	3	3	3	tr|A0A0H3NH91|A0A0H3NH91_SALTS Uncharacterized protein OS=Salmonella typhimurium (strain SL1344) GN=SL1344_2944 PE=4 SV=1	1	3	3	3	0	0	0	0	0	0	0	0	0	1	1	2	1	1	2	2	0	0	0	0	0	0	0	0	0	1	1	2	1	1	2	2	0	0	0	0	0	0	0	0
A0A0H3NH93	A0A0H3NH93	9	9	9	tr|A0A0H3NH93|A0A0H3NH93_SALTS Hypothetical acetyltransferase OS=Salmonella typhimurium (strain SL1344) GN=yiaC PE=4 SV=1	1	9	9	9	0	1	0	0	0	0	0	0	6	5	4	9	5	7	7	7	0	1	0	0	0	0	0	0	6	5	4	9	5	7	7	7	0	1	0	0	0	0	0	0
A0A0H3NH94	A0A0H3NH94	13	13	13	tr|A0A0H3NH94|A0A0H3NH94_SALTS UDP-N-acetylglucosamine--N-acetylmuramyl-(pentapeptide) pyrophosphoryl-undecaprenol N-acetylglucosamine transferase OS=Salmonella typhimurium (strain SL1344) GN=murG PE=3 SV=1	1	13	13	13	0	0	0	0	0	0	0	0	10	10	8	12	10	9	9	10	0	0	0	0	0	0	0	0	10	10	8	12	10	9	9	10	0	0	0	0	0	0	0	0
A0A0H3NH95	A0A0H3NH95	3	3	3	tr|A0A0H3NH95|A0A0H3NH95_SALTS Uncharacterized protein OS=Salmonella typhimurium (strain SL1344) GN=trpH PE=4 SV=1	1	3	3	3	0	0	0	0	0	0	0	0	2	2	2	1	3	2	1	2	0	0	0	0	0	0	0	0	2	2	2	1	3	2	1	2	0	0	0	0	0	0	0	0
A0A0H3NH96	A0A0H3NH96	30	30	30	tr|A0A0H3NH96|A0A0H3NH96_SALTS Uncharacterized protein OS=Salmonella typhimurium (strain SL1344) GN=ygdH PE=4 SV=1	1	30	30	30	0	1	0	1	0	0	0	0	29	27	29	28	27	28	26	26	0	1	0	1	0	0	0	0	29	27	29	28	27	28	26	26	0	1	0	1	0	0	0	0
A0A0H3NH98	A0A0H3NH98	35	35	35	tr|A0A0H3NH98|A0A0H3NH98_SALTS Cell division protein FtsZ OS=Salmonella typhimurium (strain SL1344) GN=ftsZ PE=3 SV=1	1	35	35	35	3	1	0	2	1	2	0	3	32	33	32	32	30	31	28	31	3	1	0	2	1	2	0	3	32	33	32	32	30	31	28	31	3	1	0	2	1	2	0	3
A0A0H3NH99	A0A0H3NH99	9	9	9	tr|A0A0H3NH99|A0A0H3NH99_SALTS Tryptophan synthase alpha chain OS=Salmonella typhimurium (strain SL1344) GN=trpA PE=3 SV=1	1	9	9	9	0	0	0	0	0	0	0	0	7	8	7	6	7	7	5	6	0	0	0	0	0	0	0	0	7	8	7	6	7	7	5	6	0	0	0	0	0	0	0	0
A0A0H3NHA0	A0A0H3NHA0	2	2	2	tr|A0A0H3NHA0|A0A0H3NHA0_SALTS Hypothetical acetyltransferase OS=Salmonella typhimurium (strain SL1344) GN=yafP PE=4 SV=1	1	2	2	2	0	0	0	0	0	0	0	0	0	1	0	1	2	0	0	0	0	0	0	0	0	0	0	0	0	1	0	1	2	0	0	0	0	0	0	0	0	0	0	0
A0A0H3NHA2	A0A0H3NHA2	3	3	3	tr|A0A0H3NHA2|A0A0H3NHA2_SALTS L-fuculose phosphate aldolase OS=Salmonella typhimurium (strain SL1344) GN=fucA PE=3 SV=1	1	3	3	3	0	0	0	0	0	0	0	0	2	3	1	3	1	3	1	2	0	0	0	0	0	0	0	0	2	3	1	3	1	3	1	2	0	0	0	0	0	0	0	0
A0A0H3NHA5	A0A0H3NHA5	7	7	7	tr|A0A0H3NHA5|A0A0H3NHA5_SALTS Hypothetical outer membrane protein OS=Salmonella typhimurium (strain SL1344) GN=ompW PE=4 SV=1	1	7	7	7	2	1	1	3	2	2	2	2	5	5	5	5	5	5	5	5	2	1	1	3	2	2	2	2	5	5	5	5	5	5	5	5	2	1	1	3	2	2	2	2
A0A0H3NHA7	A0A0H3NHA7	7	7	7	tr|A0A0H3NHA7|A0A0H3NHA7_SALTS L-fucose operon activator OS=Salmonella typhimurium (strain SL1344) GN=fucR PE=4 SV=1	1	7	7	7	0	0	0	0	0	0	0	0	6	6	4	5	5	4	5	5	0	0	0	0	0	0	0	0	6	6	4	5	5	4	5	5	0	0	0	0	0	0	0	0
A0A0H3NHB0	A0A0H3NHB0	1	1	1	tr|A0A0H3NHB0|A0A0H3NHB0_SALTS Protein TonB OS=Salmonella typhimurium (strain SL1344) GN=tonB PE=3 SV=1	1	1	1	1	0	0	0	0	0	0	0	0	1	1	1	1	1	1	0	1	0	0	0	0	0	0	0	0	1	1	1	1	1	1	0	1	0	0	0	0	0	0	0	0
A0A0H3NHB2	A0A0H3NHB2	9	9	9	tr|A0A0H3NHB2|A0A0H3NHB2_SALTS Hypothetical outer membrane protein OS=Salmonella typhimurium (strain SL1344) GN=yiaD PE=3 SV=1	1	9	9	9	2	2	0	3	0	3	0	3	9	9	8	8	8	9	7	9	2	2	0	3	0	3	0	3	9	9	8	8	8	9	7	9	2	2	0	3	0	3	0	3
A0A0H3NHB3	A0A0H3NHB3	5	5	5	tr|A0A0H3NHB3|A0A0H3NHB3_SALTS Uncharacterized protein OS=Salmonella typhimurium (strain SL1344) GN=SL1344_3616 PE=4 SV=1	1	5	5	5	0	0	0	0	0	0	0	0	2	2	2	4	1	2	3	5	0	0	0	0	0	0	0	0	2	2	2	4	1	2	3	5	0	0	0	0	0	0	0	0
A0A0H3NHB4	A0A0H3NHB4	8	8	8	tr|A0A0H3NHB4|A0A0H3NHB4_SALTS Possible aminotransferase OS=Salmonella typhimurium (strain SL1344) GN=csdA PE=3 SV=1	1	8	8	8	0	0	0	0	0	0	0	0	6	7	5	5	5	7	5	6	0	0	0	0	0	0	0	0	6	7	5	5	5	7	5	6	0	0	0	0	0	0	0	0
A0A0H3NHB5	A0A0H3NHB5	7	7	7	tr|A0A0H3NHB5|A0A0H3NHB5_SALTS Uncharacterized protein OS=Salmonella typhimurium (strain SL1344) GN=SL1344_3644 PE=4 SV=1	1	7	7	7	0	0	0	0	0	0	0	0	3	4	4	3	2	2	3	2	0	0	0	0	0	0	0	0	3	4	4	3	2	2	3	2	0	0	0	0	0	0	0	0
A0A0H3NHB7	A0A0H3NHB7	10	10	10	tr|A0A0H3NHB7|A0A0H3NHB7_SALTS Glycine--tRNA ligase alpha subunit OS=Salmonella typhimurium (strain SL1344) GN=glyQ PE=3 SV=1	1	10	10	10	1	0	0	0	0	1	0	0	9	10	9	9	9	9	8	9	1	0	0	0	0	1	0	0	9	10	9	9	9	9	8	9	1	0	0	0	0	1	0	0
A0A0H3NHB8	A0A0H3NHB8	13	13	13	tr|A0A0H3NHB8|A0A0H3NHB8_SALTS Oligopeptide transport ATP-binding protein (OppF) OS=Salmonella typhimurium (strain SL1344) GN=oppF PE=3 SV=1	1	13	13	13	1	0	0	0	0	0	0	0	10	11	9	10	10	10	11	11	1	0	0	0	0	0	0	0	10	11	9	10	10	10	11	11	1	0	0	0	0	0	0	0
A0A0H3NHB9	A0A0H3NHB9	12	12	12	tr|A0A0H3NHB9|A0A0H3NHB9_SALTS Hypothetical glutathione transferase OS=Salmonella typhimurium (strain SL1344) GN=yibF PE=4 SV=1	1	12	12	12	0	0	0	0	0	0	0	0	11	9	9	10	8	9	8	10	0	0	0	0	0	0	0	0	11	9	9	10	8	9	8	10	0	0	0	0	0	0	0	0
A0A0H3NHC0	A0A0H3NHC0	14	14	14	tr|A0A0H3NHC0|A0A0H3NHC0_SALTS Xylose isomerase OS=Salmonella typhimurium (strain SL1344) GN=xylA PE=3 SV=1	1	14	14	14	0	0	0	0	0	0	0	0	11	12	11	10	9	12	6	10	0	0	0	0	0	0	0	0	11	12	11	10	9	12	6	10	0	0	0	0	0	0	0	0
A0A0H3NHC1	A0A0H3NHC1	6	6	6	tr|A0A0H3NHC1|A0A0H3NHC1_SALTS Uncharacterized protein OS=Salmonella typhimurium (strain SL1344) GN=yibL PE=4 SV=1	1	6	6	6	0	0	0	0	0	0	0	0	6	6	6	5	6	6	6	6	0	0	0	0	0	0	0	0	6	6	6	5	6	6	6	6	0	0	0	0	0	0	0	0
A0A0H3NHC3	A0A0H3NHC3	13	13	13	tr|A0A0H3NHC3|A0A0H3NHC3_SALTS N-acetylmuramoyl-L-alanine amidase OS=Salmonella typhimurium (strain SL1344) GN=amiC PE=4 SV=1	1	13	13	13	0	1	0	0	0	0	1	0	9	9	11	8	12	9	10	9	0	1	0	0	0	0	1	0	9	9	11	8	12	9	10	9	0	1	0	0	0	0	1	0
A0A0H3NHC4	A0A0H3NHC4	2	2	2	tr|A0A0H3NHC4|A0A0H3NHC4_SALTS Hypothetical electron-transport protein OS=Salmonella typhimurium (strain SL1344) GN=ysaA PE=4 SV=1	1	2	2	2	0	0	0	0	0	0	0	0	1	1	1	1	0	2	0	2	0	0	0	0	0	0	0	0	1	1	1	1	0	2	0	2	0	0	0	0	0	0	0	0
A0A0H3NHC6	A0A0H3NHC6	27	27	27	tr|A0A0H3NHC6|A0A0H3NHC6_SALTS L-lactate dehydrogenase OS=Salmonella typhimurium (strain SL1344) GN=lctD PE=3 SV=1	1	27	27	27	1	0	0	1	0	0	0	2	24	23	23	24	24	27	25	22	1	0	0	1	0	0	0	2	24	23	23	24	24	27	25	22	1	0	0	1	0	0	0	2
A0A0H3NHC8	A0A0H3NHC8	13	13	13	tr|A0A0H3NHC8|A0A0H3NHC8_SALTS Uncharacterized protein OS=Salmonella typhimurium (strain SL1344) GN=SL1344_0163 PE=4 SV=1	1	13	13	13	0	0	0	0	0	0	0	0	11	11	9	13	10	12	7	12	0	0	0	0	0	0	0	0	11	11	9	13	10	12	7	12	0	0	0	0	0	0	0	0
A0A0H3NHD1	A0A0H3NHD1	16	16	16	tr|A0A0H3NHD1|A0A0H3NHD1_SALTS UTP--glucose-1-phosphate uridylyltransferase OS=Salmonella typhimurium (strain SL1344) GN=galU PE=3 SV=1	1	16	16	16	3	1	1	1	3	1	1	2	16	15	13	14	14	14	14	14	3	1	1	1	3	1	1	2	16	15	13	14	14	14	14	14	3	1	1	1	3	1	1	2
A0A0H3NHD2	A0A0H3NHD2	6	6	6	tr|A0A0H3NHD2|A0A0H3NHD2_SALTS Hypothetical secreted protein OS=Salmonella typhimurium (strain SL1344) GN=yibN PE=4 SV=1	1	6	6	6	1	0	0	1	0	1	0	2	5	6	6	5	5	6	5	5	1	0	0	1	0	1	0	2	5	6	6	5	5	6	5	5	1	0	0	1	0	1	0	2
A0A0H3NHD3	A0A0H3NHD3	6	6	6	tr|A0A0H3NHD3|A0A0H3NHD3_SALTS Hypothetical sugar kinase OS=Salmonella typhimurium (strain SL1344) GN=SL1344_3646 PE=4 SV=1	1	6	6	6	0	0	0	0	0	0	0	0	5	6	3	5	3	4	4	5	0	0	0	0	0	0	0	0	5	6	3	5	3	4	4	5	0	0	0	0	0	0	0	0
A0A0H3NHD4	A0A0H3NHD4	13	13	13	tr|A0A0H3NHD4|A0A0H3NHD4_SALTS L-threonine 3-dehydrogenase OS=Salmonella typhimurium (strain SL1344) GN=tdh PE=3 SV=1	1	13	13	13	1	1	0	0	0	1	0	0	13	13	12	13	13	13	12	12	1	1	0	0	0	1	0	0	13	13	12	13	13	13	12	12	1	1	0	0	0	1	0	0
A0A0H3NHD5	A0A0H3NHD5	19	19	19	tr|A0A0H3NHD5|A0A0H3NHD5_SALTS Mannitol-1-phosphate 5-dehydrogenase OS=Salmonella typhimurium (strain SL1344) GN=mtlD PE=3 SV=1	1	19	19	19	1	1	0	0	0	1	0	1	16	17	17	15	18	18	14	16	1	1	0	0	0	1	0	1	16	17	17	15	18	18	14	16	1	1	0	0	0	1	0	1
A0A0H3NHD6	A0A0H3NHD6	1	1	1	tr|A0A0H3NHD6|A0A0H3NHD6_SALTS Uncharacterized protein OS=Salmonella typhimurium (strain SL1344) GN=yacC PE=4 SV=1	1	1	1	1	0	0	0	0	0	0	0	0	1	1	1	1	0	1	0	1	0	0	0	0	0	0	0	0	1	1	1	1	0	1	0	1	0	0	0	0	0	0	0	0
A0A0H3NHD8	A0A0H3NHD8	8	8	8	tr|A0A0H3NHD8|A0A0H3NHD8_SALTS O-antigen ligase OS=Salmonella typhimurium (strain SL1344) GN=rfaL PE=4 SV=1	1	8	8	8	0	0	0	0	0	0	0	0	8	8	8	7	7	7	7	8	0	0	0	0	0	0	0	0	8	8	8	7	7	7	7	8	0	0	0	0	0	0	0	0
A0A0H3NHE0	A0A0H3NHE0	14	14	14	tr|A0A0H3NHE0|A0A0H3NHE0_SALTS Hypothetical ABC transporter ATP-binding protein OS=Salmonella typhimurium (strain SL1344) GN=yadG PE=4 SV=1	1	14	14	14	0	0	0	0	0	0	1	0	12	12	11	9	13	11	8	10	0	0	0	0	0	0	1	0	12	12	11	9	13	11	8	10	0	0	0	0	0	0	1	0
A0A0H3NHE1	A0A0H3NHE1	11	11	11	tr|A0A0H3NHE1|A0A0H3NHE1_SALTS Lipopolysaccharide 1,3-galactosyltransferase OS=Salmonella typhimurium (strain SL1344) GN=rfaI PE=4 SV=1	1	11	11	11	0	0	0	0	1	0	0	0	7	10	8	6	7	9	6	11	0	0	0	0	1	0	0	0	7	10	8	6	7	9	6	11	0	0	0	0	1	0	0	0
A0A0H3NHE2	A0A0H3NHE2	4	4	3	tr|A0A0H3NHE2|A0A0H3NHE2_SALTS Nitrite extrusion protein (Nitrite facilitator) OS=Salmonella typhimurium (strain SL1344) GN=narK PE=4 SV=1	1	4	4	3	0	0	0	0	0	0	0	0	3	4	4	3	4	4	3	3	0	0	0	0	0	0	0	0	3	4	4	3	4	4	3	3	0	0	0	0	0	0	0	0
A0A0H3NHE3	A0A0H3NHE3	2	2	2	tr|A0A0H3NHE3|A0A0H3NHE3_SALTS Hypothetical lacI family transcriptional regulator regulator OS=Salmonella typhimurium (strain SL1344) GN=SL1344_3661 PE=4 SV=1	1	2	2	2	0	0	0	0	0	0	0	0	2	1	1	0	1	0	0	1	0	0	0	0	0	0	0	0	2	1	1	0	1	0	0	1	0	0	0	0	0	0	0	0
A0A0H3NHE5	A0A0H3NHE5	17	17	17	tr|A0A0H3NHE5|A0A0H3NHE5_SALTS Glycerol-3-phosphate dehydrogenase [NAD(P)+] OS=Salmonella typhimurium (strain SL1344) GN=gpsA PE=3 SV=1	1	17	17	17	0	1	0	0	0	0	1	0	15	12	14	12	9	13	10	12	0	1	0	0	0	0	1	0	15	12	14	12	9	13	10	12	0	1	0	0	0	0	1	0
A0A0H3NHE6	A0A0H3NHE6	12	12	12	tr|A0A0H3NHE6|A0A0H3NHE6_SALTS Lipopolysaccharide core biosynthesis protein OS=Salmonella typhimurium (strain SL1344) GN=rfaQ PE=4 SV=1	1	12	12	12	0	0	0	0	0	0	0	0	9	10	11	7	10	9	11	10	0	0	0	0	0	0	0	0	9	10	11	7	10	9	11	10	0	0	0	0	0	0	0	0
A0A0H3NHE8	A0A0H3NHE8	11	11	11	tr|A0A0H3NHE8|A0A0H3NHE8_SALTS Uncharacterized protein OS=Salmonella typhimurium (strain SL1344) GN=yibP PE=4 SV=1	1	11	11	11	0	0	0	0	0	0	0	0	6	4	7	7	6	5	7	7	0	0	0	0	0	0	0	0	6	4	7	7	6	5	7	7	0	0	0	0	0	0	0	0
A0A0H3NHE9	A0A0H3NHE9	9	9	9	tr|A0A0H3NHE9|A0A0H3NHE9_SALTS 3-methyl-2-oxobutanoate hydroxymethyltransferase OS=Salmonella typhimurium (strain SL1344) GN=panB PE=3 SV=1	1	9	9	9	0	0	0	0	0	0	0	0	7	5	7	5	6	7	7	7	0	0	0	0	0	0	0	0	7	5	7	5	6	7	7	7	0	0	0	0	0	0	0	0
A0A0H3NHF0	A0A0H3NHF0	8	8	8	tr|A0A0H3NHF0|A0A0H3NHF0_SALTS 50S ribosomal protein L28 OS=Salmonella typhimurium (strain SL1344) GN=rpmB PE=3 SV=1	1	8	8	8	2	0	0	1	0	0	1	0	6	5	6	7	6	5	5	7	2	0	0	1	0	0	1	0	6	5	6	7	6	5	5	7	2	0	0	1	0	0	1	0
A0A0H3NHF1	A0A0H3NHF1	2	2	2	tr|A0A0H3NHF1|A0A0H3NHF1_SALTS Release factor glutamine methyltransferase OS=Salmonella typhimurium (strain SL1344) GN=hemK PE=3 SV=1	1	2	2	2	0	0	0	0	0	0	0	0	1	0	2	1	1	1	1	1	0	0	0	0	0	0	0	0	1	0	2	1	1	1	1	1	0	0	0	0	0	0	0	0
A0A0H3NHF2	A0A0H3NHF2	22	22	22	tr|A0A0H3NHF2|A0A0H3NHF2_SALTS ADP-L-glycero-D-manno-heptose-6-epimerase OS=Salmonella typhimurium (strain SL1344) GN=rfaD PE=3 SV=1	1	22	22	22	2	0	0	3	0	0	1	4	21	20	21	20	22	20	18	20	2	0	0	3	0	0	1	4	21	20	21	20	22	20	18	20	2	0	0	3	0	0	1	4
A0A0H3NHF3	A0A0H3NHF3	14	14	14	tr|A0A0H3NHF3|A0A0H3NHF3_SALTS Orotate phosphoribosyltransferase OS=Salmonella typhimurium (strain SL1344) GN=pyrE PE=3 SV=1	1	14	14	14	2	1	0	0	0	0	1	0	11	12	12	10	12	11	12	11	2	1	0	0	0	0	1	0	11	12	12	10	12	11	12	11	2	1	0	0	0	0	1	0
A0A0H3NHF4	A0A0H3NHF4	6	6	6	tr|A0A0H3NHF4|A0A0H3NHF4_SALTS Sugar fermentation stimulation protein A OS=Salmonella typhimurium (strain SL1344) GN=sfsA PE=3 SV=1	1	6	6	6	0	0	0	0	0	0	0	0	3	4	4	2	3	4	3	3	0	0	0	0	0	0	0	0	3	4	4	2	3	4	3	3	0	0	0	0	0	0	0	0
A0A0H3NHF5	A0A0H3NHF5	1	1	1	tr|A0A0H3NHF5|A0A0H3NHF5_SALTS Lipopolysaccharide core biosynthesis protein RfaZ OS=Salmonella typhimurium (strain SL1344) GN=rfaZ PE=4 SV=1	1	1	1	1	0	0	0	0	0	0	0	0	1	1	0	1	0	1	0	1	0	0	0	0	0	0	0	0	1	1	0	1	0	1	0	1	0	0	0	0	0	0	0	0
A0A0H3NHF6	A0A0H3NHF6	16	16	16	tr|A0A0H3NHF6|A0A0H3NHF6_SALTS Ribose-phosphate pyrophosphokinase OS=Salmonella typhimurium (strain SL1344) GN=prs PE=3 SV=1	1	16	16	16	3	0	0	0	2	3	0	3	15	15	15	15	16	15	15	15	3	0	0	0	2	3	0	3	15	15	15	15	16	15	15	15	3	0	0	0	2	3	0	3
A0A0H3NHF8	A0A0H3NHF8	16	16	16	tr|A0A0H3NHF8|A0A0H3NHF8_SALTS RecBCD enzyme subunit RecC OS=Salmonella typhimurium (strain SL1344) GN=recC PE=3 SV=1	1	16	16	16	0	0	0	0	0	0	0	0	6	7	9	8	6	8	6	8	0	0	0	0	0	0	0	0	6	7	9	8	6	8	6	8	0	0	0	0	0	0	0	0
A0A0H3NHG0	A0A0H3NHG0	2	2	2	tr|A0A0H3NHG0|A0A0H3NHG0_SALTS Ferrichrome transport ATP-binding protein FhuC OS=Salmonella typhimurium (strain SL1344) GN=fhuC PE=4 SV=1	1	2	2	2	0	0	0	0	0	0	0	0	0	0	1	2	0	0	0	2	0	0	0	0	0	0	0	0	0	0	1	2	0	0	0	2	0	0	0	0	0	0	0	0
A0A0H3NHG1	A0A0H3NHG1	6	6	6	tr|A0A0H3NHG1|A0A0H3NHG1_SALTS tRNA (guanosine(18)-2-O)-methyltransferase OS=Salmonella typhimurium (strain SL1344) GN=spoU PE=3 SV=1	1	6	6	6	0	0	0	0	0	0	0	0	6	5	3	5	2	3	4	4	0	0	0	0	0	0	0	0	6	5	3	5	2	3	4	4	0	0	0	0	0	0	0	0
A0A0H3NHG2	A0A0H3NHG2	8	8	8	tr|A0A0H3NHG2|A0A0H3NHG2_SALTS Phosphopantetheine adenylyltransferase OS=Salmonella typhimurium (strain SL1344) GN=coaD PE=3 SV=1	1	8	8	8	0	0	0	0	0	0	0	0	7	7	7	7	6	7	6	6	0	0	0	0	0	0	0	0	7	7	7	7	6	7	6	6	0	0	0	0	0	0	0	0
A0A0H3NHG3	A0A0H3NHG3	8	8	8	tr|A0A0H3NHG3|A0A0H3NHG3_SALTS Uncharacterized protein OS=Salmonella typhimurium (strain SL1344) GN=SL1344_1713 PE=4 SV=1	1	8	8	8	0	0	0	0	0	0	0	0	3	4	3	5	3	1	4	3	0	0	0	0	0	0	0	0	3	4	3	5	3	1	4	3	0	0	0	0	0	0	0	0
A0A0H3NHG4	A0A0H3NHG4	9	9	9	tr|A0A0H3NHG4|A0A0H3NHG4_SALTS Thymidylate synthase OS=Salmonella typhimurium (strain SL1344) GN=thyA PE=3 SV=1	1	9	9	9	0	0	0	0	0	0	0	0	8	7	8	8	7	8	8	8	0	0	0	0	0	0	0	0	8	7	8	8	7	8	8	8	0	0	0	0	0	0	0	0
A0A0H3NHG5	A0A0H3NHG5	16	16	16	tr|A0A0H3NHG5|A0A0H3NHG5_SALTS Hypothetical exported protein OS=Salmonella typhimurium (strain SL1344) GN=yicH PE=4 SV=1	1	16	16	16	0	0	0	0	0	0	0	0	7	10	8	7	9	8	9	11	0	0	0	0	0	0	0	0	7	10	8	7	9	8	9	11	0	0	0	0	0	0	0	0
A0A0H3NHG6	A0A0H3NHG6	15	15	15	tr|A0A0H3NHG6|A0A0H3NHG6_SALTS Uncharacterized protein OS=Salmonella typhimurium (strain SL1344) GN=dfp PE=4 SV=1	1	15	15	15	0	0	0	0	0	0	0	0	13	13	15	14	13	13	12	12	0	0	0	0	0	0	0	0	13	13	15	14	13	13	12	12	0	0	0	0	0	0	0	0
A0A0H3NHH1	A0A0H3NHH1	20	20	20	tr|A0A0H3NHH1|A0A0H3NHH1_SALTS Uncharacterized protein OS=Salmonella typhimurium (strain SL1344) GN=yicC PE=4 SV=1	1	20	20	20	1	1	0	1	1	1	0	1	16	15	16	14	16	14	18	13	1	1	0	1	1	1	0	1	16	15	16	14	16	14	18	13	1	1	0	1	1	1	0	1
A0A0H3NHH2	A0A0H3NHH2	2	2	2	tr|A0A0H3NHH2|A0A0H3NHH2_SALTS Hypothetical inner membrane protein OS=Salmonella typhimurium (strain SL1344) GN=cigR PE=4 SV=1	1	2	2	2	0	0	0	0	0	0	0	0	0	2	1	0	0	1	1	1	0	0	0	0	0	0	0	0	0	2	1	0	0	1	1	1	0	0	0	0	0	0	0	0
A0A0H3NHH3	A0A0H3NHH3	3	3	3	tr|A0A0H3NHH3|A0A0H3NHH3_SALTS H(+)/Cl(-) exchange transporter ClcA OS=Salmonella typhimurium (strain SL1344) GN=clcA PE=3 SV=1	1	3	3	3	0	0	0	0	1	0	0	0	1	2	2	2	3	2	0	2	0	0	0	0	1	0	0	0	1	2	2	2	3	2	0	2	0	0	0	0	1	0	0	0
A0A0H3NHH4	A0A0H3NHH4	8	8	8	tr|A0A0H3NHH4|A0A0H3NHH4_SALTS Guanylate kinase OS=Salmonella typhimurium (strain SL1344) GN=gmk PE=3 SV=1	1	8	8	8	1	0	0	0	0	0	0	0	8	8	7	8	5	8	8	7	1	0	0	0	0	0	0	0	8	8	7	8	5	8	8	7	1	0	0	0	0	0	0	0
A0A0H3NHH5	A0A0H3NHH5	3	3	3	tr|A0A0H3NHH5|A0A0H3NHH5_SALTS Possible regulatory protein OS=Salmonella typhimurium (strain SL1344) GN=SL1344_2990 PE=4 SV=1	1	3	3	3	0	0	0	0	0	0	0	0	0	3	1	3	1	1	0	3	0	0	0	0	0	0	0	0	0	3	1	3	1	1	0	3	0	0	0	0	0	0	0	0
A0A0H3NHH6	A0A0H3NHH6	24	24	24	tr|A0A0H3NHH6|A0A0H3NHH6_SALTS Periplasmic trehalase OS=Salmonella typhimurium (strain SL1344) GN=treA PE=3 SV=1	1	24	24	24	6	3	0	4	3	3	1	5	20	21	22	22	17	21	21	20	6	3	0	4	3	3	1	5	20	21	22	22	17	21	21	20	6	3	0	4	3	3	1	5
A0A0H3NHH7	A0A0H3NHH7	1	1	1	tr|A0A0H3NHH7|A0A0H3NHH7_SALTS Uncharacterized protein OS=Salmonella typhimurium (strain SL1344) GN=SL1344_3732 PE=4 SV=1	1	1	1	1	1	0	0	0	0	0	0	0	0	1	0	1	0	1	0	0	1	0	0	0	0	0	0	0	0	1	0	1	0	1	0	0	1	0	0	0	0	0	0	0
A0A0H3NHH9	A0A0H3NHH9	8	8	8	tr|A0A0H3NHH9|A0A0H3NHH9_SALTS 2-keto-3-deoxygluconate oxidoreductase OS=Salmonella typhimurium (strain SL1344) GN=kduD PE=3 SV=1	1	8	8	8	0	0	0	0	0	0	0	0	4	5	5	3	3	4	3	7	0	0	0	0	0	0	0	0	4	5	5	3	3	4	3	7	0	0	0	0	0	0	0	0
A0A0H3NHI0	A0A0H3NHI0	6	6	6	tr|A0A0H3NHI0|A0A0H3NHI0_SALTS Deoxyguanosinetriphosphate triphosphohydrolase OS=Salmonella typhimurium (strain SL1344) GN=dgt PE=3 SV=1	1	6	6	6	0	0	0	0	0	0	0	0	3	3	3	2	3	3	1	3	0	0	0	0	0	0	0	0	3	3	3	2	3	3	1	3	0	0	0	0	0	0	0	0
A0A0H3NHI3	A0A0H3NHI3	8	8	8	tr|A0A0H3NHI3|A0A0H3NHI3_SALTS K(+)/H(+) antiporter NhaP2 OS=Salmonella typhimurium (strain SL1344) GN=cvrA PE=3 SV=1	1	8	8	8	0	0	0	0	0	0	0	0	5	7	5	6	4	7	4	7	0	0	0	0	0	0	0	0	5	7	5	6	4	7	4	7	0	0	0	0	0	0	0	0
A0A0H3NHI4	A0A0H3NHI4	3	3	3	tr|A0A0H3NHI4|A0A0H3NHI4_SALTS Hypothetical DNA-binding protein OS=Salmonella typhimurium (strain SL1344) GN=SL1344_3744 PE=4 SV=1	1	3	3	3	0	0	0	0	0	0	0	0	1	1	1	1	2	0	0	1	0	0	0	0	0	0	0	0	1	1	1	1	2	0	0	1	0	0	0	0	0	0	0	0
A0A0H3NHI6	A0A0H3NHI6	2	2	2	tr|A0A0H3NHI6|A0A0H3NHI6_SALTS Probable amino acid transport protein OS=Salmonella typhimurium (strain SL1344) GN=SL1344_3000 PE=4 SV=1	1	2	2	2	0	0	0	0	0	0	0	0	2	2	2	1	2	1	0	2	0	0	0	0	0	0	0	0	2	2	2	1	2	1	0	2	0	0	0	0	0	0	0	0
A0A0H3NHI7	A0A0H3NHI7	18	18	18	tr|A0A0H3NHI7|A0A0H3NHI7_SALTS 2,3,4,5-tetrahydropyridine-2,6-dicarboxylate N-succinyltransferase OS=Salmonella typhimurium (strain SL1344) GN=dapD PE=3 SV=1	1	18	18	18	4	3	0	2	3	4	1	5	16	15	15	15	15	15	15	15	4	3	0	2	3	4	1	5	16	15	15	15	15	15	15	15	4	3	0	2	3	4	1	5
A0A0H3NHI9	A0A0H3NHI9	7	7	7	tr|A0A0H3NHI9|A0A0H3NHI9_SALTS Na(+)/H(+) antiporter NhaB OS=Salmonella typhimurium (strain SL1344) GN=nhaB PE=3 SV=1	1	7	7	7	0	0	0	0	0	0	0	0	6	6	5	7	5	6	5	6	0	0	0	0	0	0	0	0	6	6	5	7	5	6	5	6	0	0	0	0	0	0	0	0
A0A0H3NHJ2	A0A0H3NHJ2	12	12	12	tr|A0A0H3NHJ2|A0A0H3NHJ2_SALTS Uridylate kinase OS=Salmonella typhimurium (strain SL1344) GN=pyrH PE=3 SV=1	1	12	12	12	0	0	0	0	0	0	0	0	10	9	9	11	9	10	7	10	0	0	0	0	0	0	0	0	10	9	9	11	9	10	7	10	0	0	0	0	0	0	0	0
A0A0H3NHJ3	A0A0H3NHJ3	4	4	4	tr|A0A0H3NHJ3|A0A0H3NHJ3_SALTS UPF0260 protein YcgN OS=Salmonella typhimurium (strain SL1344) GN=ycgN PE=3 SV=1	1	4	4	4	0	0	0	0	0	0	0	0	3	3	3	2	2	2	2	3	0	0	0	0	0	0	0	0	3	3	3	2	2	2	2	3	0	0	0	0	0	0	0	0
A0A0H3NHJ4	A0A0H3NHJ4	1	1	1	tr|A0A0H3NHJ4|A0A0H3NHJ4_SALTS Hypothetical secreted protein OS=Salmonella typhimurium (strain SL1344) GN=SL1344_3739 PE=4 SV=1	1	1	1	1	0	0	0	0	0	0	0	0	0	0	0	0	0	0	0	1	0	0	0	0	0	0	0	0	0	0	0	0	0	0	0	1	0	0	0	0	0	0	0	0
A0A0H3NHJ6	A0A0H3NHJ6	12	12	12	tr|A0A0H3NHJ6|A0A0H3NHJ6_SALTS Zinc metalloprotease OS=Salmonella typhimurium (strain SL1344) GN=yaeL PE=3 SV=1	1	12	12	12	0	0	0	0	0	0	0	0	8	6	9	6	7	8	5	9	0	0	0	0	0	0	0	0	8	6	9	6	7	8	5	9	0	0	0	0	0	0	0	0
A0A0H3NHJ7	A0A0H3NHJ7	1	1	1	tr|A0A0H3NHJ7|A0A0H3NHJ7_SALTS Hypothetical fructose-1,6-bisphosphate aldolase, class II OS=Salmonella typhimurium (strain SL1344) GN=SL1344_3746 PE=3 SV=1	1	1	1	1	0	0	0	0	0	0	0	0	1	1	1	1	0	1	1	1	0	0	0	0	0	0	0	0	1	1	1	1	0	1	1	1	0	0	0	0	0	0	0	0
A0A0H3NHJ8	A0A0H3NHJ8	8	8	8	tr|A0A0H3NHJ8|A0A0H3NHJ8_SALTS Cell division topological specificity factor OS=Salmonella typhimurium (strain SL1344) GN=minE PE=3 SV=1	1	8	8	8	1	0	0	2	1	2	1	2	7	8	7	7	8	8	7	7	1	0	0	2	1	2	1	2	7	8	7	7	8	8	7	7	1	0	0	2	1	2	1	2
A0A0H3NHJ9	A0A0H3NHJ9	5	5	5	tr|A0A0H3NHJ9|A0A0H3NHJ9_SALTS Isopentenyl-diphosphate Delta-isomerase OS=Salmonella typhimurium (strain SL1344) GN=idi PE=3 SV=1	1	5	5	5	0	0	0	0	0	0	0	0	3	3	4	4	3	5	2	4	0	0	0	0	0	0	0	0	3	3	4	4	3	5	2	4	0	0	0	0	0	0	0	0
A0A0H3NHK0	A0A0H3NHK0	1	1	1	tr|A0A0H3NHK0|A0A0H3NHK0_SALTS Hypothetical IIB component of PTS system OS=Salmonella typhimurium (strain SL1344) GN=SL1344_3749 PE=4 SV=1	1	1	1	1	0	0	0	0	0	0	0	0	1	1	1	1	1	1	1	1	0	0	0	0	0	0	0	0	1	1	1	1	1	1	1	1	0	0	0	0	0	0	0	0
A0A0H3NHK2	A0A0H3NHK2	5	5	5	tr|A0A0H3NHK2|A0A0H3NHK2_SALTS Hypothetical GntR-family transcriptional regulator OS=Salmonella typhimurium (strain SL1344) GN=SL1344_3751 PE=4 SV=1	1	5	5	5	0	0	0	0	0	0	0	0	5	5	3	5	4	5	4	4	0	0	0	0	0	0	0	0	5	5	3	5	4	5	4	4	0	0	0	0	0	0	0	0
A0A0H3NHK3	A0A0H3NHK3	12	12	12	tr|A0A0H3NHK3|A0A0H3NHK3_SALTS Acyl-[acyl-carrier-protein]--UDP-N-acetylglucosamine O-acyltransferase OS=Salmonella typhimurium (strain SL1344) GN=lpxA PE=3 SV=1	1	12	12	12	0	0	0	0	0	0	0	0	9	8	8	8	11	8	8	7	0	0	0	0	0	0	0	0	9	8	8	8	11	8	8	7	0	0	0	0	0	0	0	0
A0A0H3NHK4	A0A0H3NHK4	6	6	6	tr|A0A0H3NHK4|A0A0H3NHK4_SALTS Tyrosine recombinase XerD OS=Salmonella typhimurium (strain SL1344) GN=xerD PE=3 SV=1	1	6	6	6	1	0	0	0	0	0	0	0	3	4	2	3	3	5	4	4	1	0	0	0	0	0	0	0	3	4	2	3	3	5	4	4	1	0	0	0	0	0	0	0
A0A0H3NHK5	A0A0H3NHK5	4	4	4	tr|A0A0H3NHK5|A0A0H3NHK5_SALTS Hypothetical ATP-dependent helicase OS=Salmonella typhimurium (strain SL1344) GN=yoaA PE=4 SV=1	1	4	4	4	0	0	0	0	0	0	0	0	2	3	2	1	1	3	1	0	0	0	0	0	0	0	0	0	2	3	2	1	1	3	1	0	0	0	0	0	0	0	0	0
A0A0H3NHK6	A0A0H3NHK6	3	3	3	tr|A0A0H3NHK6|A0A0H3NHK6_SALTS Two-component system response regulator protein OS=Salmonella typhimurium (strain SL1344) GN=uhpA PE=4 SV=1	1	3	3	3	0	0	0	0	0	0	0	0	1	3	1	2	2	2	1	3	0	0	0	0	0	0	0	0	1	3	1	2	2	2	1	3	0	0	0	0	0	0	0	0
A0A0H3NHK7	A0A0H3NHK7	10	10	10	tr|A0A0H3NHK7|A0A0H3NHK7_SALTS Ribokinase OS=Salmonella typhimurium (strain SL1344) GN=rbsK PE=3 SV=1	1	10	10	10	0	0	2	0	0	0	0	0	5	6	8	5	6	5	5	5	0	0	2	0	0	0	0	0	5	6	8	5	6	5	5	5	0	0	2	0	0	0	0	0
A0A0H3NHL3	A0A0H3NHL3	17	15	15	tr|A0A0H3NHL3|A0A0H3NHL3_SALTS L-serine deaminase 1 OS=Salmonella typhimurium (strain SL1344) GN=sdaA PE=4 SV=1	1	17	15	15	2	0	0	0	0	1	0	1	17	14	15	13	16	13	10	14	2	0	0	0	0	0	0	1	15	13	13	12	14	12	9	12	2	0	0	0	0	0	0	1
A0A0H3NHL4	A0A0H3NHL4	19	19	19	tr|A0A0H3NHL4|A0A0H3NHL4_SALTS D-serine dehydratase OS=Salmonella typhimurium (strain SL1344) GN=dsdA PE=3 SV=1	1	19	19	19	4	0	0	0	0	1	0	2	17	16	17	15	15	17	16	17	4	0	0	0	0	1	0	2	17	16	17	15	15	17	16	17	4	0	0	0	0	1	0	2
A0A0H3NHL5	A0A0H3NHL5	1	1	1	tr|A0A0H3NHL5|A0A0H3NHL5_SALTS UPF0253 protein YaeP OS=Salmonella typhimurium (strain SL1344) GN=yaeP PE=3 SV=1	1	1	1	1	0	0	0	1	0	0	0	1	0	0	0	1	0	0	1	0	0	0	0	1	0	0	0	1	0	0	0	1	0	0	1	0	0	0	0	1	0	0	0	1
A0A0H3NHL6	A0A0H3NHL6	4	4	4	tr|A0A0H3NHL6|A0A0H3NHL6_SALTS Glycine cleavage system H protein OS=Salmonella typhimurium (strain SL1344) GN=gcvH PE=3 SV=1	1	4	4	4	1	1	0	1	1	1	1	1	1	3	2	2	3	2	2	2	1	1	0	1	1	1	1	1	1	3	2	2	3	2	2	2	1	1	0	1	1	1	1	1
A0A0H3NHL8	A0A0H3NHL8	7	7	7	tr|A0A0H3NHL8|A0A0H3NHL8_SALTS Small heat shock protein IbpB OS=Salmonella typhimurium (strain SL1344) GN=hslS PE=3 SV=1	1	7	7	7	0	0	0	0	0	0	0	0	6	6	5	5	5	6	4	5	0	0	0	0	0	0	0	0	6	6	5	5	5	6	4	5	0	0	0	0	0	0	0	0
A0A0H3NHL9	A0A0H3NHL9	16	16	16	tr|A0A0H3NHL9|A0A0H3NHL9_SALTS Phosphotransferase enzyme II, D component OS=Salmonella typhimurium (strain SL1344) GN=SL1344_1761 PE=4 SV=1	1	16	16	16	0	0	0	0	0	0	0	0	13	13	10	12	12	13	12	13	0	0	0	0	0	0	0	0	13	13	10	12	12	13	12	13	0	0	0	0	0	0	0	0
A0A0H3NHM0	A0A0H3NHM0	1	1	1	tr|A0A0H3NHM0|A0A0H3NHM0_SALTS Hypothetical lipoprotein OS=Salmonella typhimurium (strain SL1344) GN=yidQ PE=4 SV=1	1	1	1	1	0	0	0	0	0	0	0	0	1	1	1	1	1	1	1	1	0	0	0	0	0	0	0	0	1	1	1	1	1	1	1	1	0	0	0	0	0	0	0	0
A0A0H3NHM1	A0A0H3NHM1	3	3	3	tr|A0A0H3NHM1|A0A0H3NHM1_SALTS UPF0149 protein YgfB OS=Salmonella typhimurium (strain SL1344) GN=ygfB PE=3 SV=1	1	3	3	3	0	0	0	0	0	0	0	0	0	0	1	0	0	2	1	2	0	0	0	0	0	0	0	0	0	0	1	0	0	2	1	2	0	0	0	0	0	0	0	0
A0A0H3NHM2	A0A0H3NHM2	2	2	2	tr|A0A0H3NHM2|A0A0H3NHM2_SALTS Uncharacterized protein OS=Salmonella typhimurium (strain SL1344) GN=yaeB PE=4 SV=1	1	2	2	2	0	0	0	0	0	0	0	0	2	2	1	2	0	1	0	0	0	0	0	0	0	0	0	0	2	2	1	2	0	1	0	0	0	0	0	0	0	0	0	0
A0A0H3NHM6	A0A0H3NHM6	4	4	4	tr|A0A0H3NHM6|A0A0H3NHM6_SALTS Cold shock-like protein CspC OS=Salmonella typhimurium (strain SL1344) GN=cspC PE=4 SV=1	1	4	4	4	3	3	2	3	2	3	3	3	4	4	4	4	4	4	4	4	3	3	2	3	2	3	3	3	4	4	4	4	4	4	4	4	3	3	2	3	2	3	3	3
A0A0H3NHM7	A0A0H3NHM7	9	9	9	tr|A0A0H3NHM7|A0A0H3NHM7_SALTS HTH-type transcriptional regulator ArgP OS=Salmonella typhimurium (strain SL1344) GN=iciA PE=3 SV=1	1	9	9	9	0	0	0	1	0	0	0	0	6	6	8	6	5	6	5	6	0	0	0	1	0	0	0	0	6	6	8	6	5	6	5	6	0	0	0	1	0	0	0	0
A0A0H3NHM9	A0A0H3NHM9	6	6	6	tr|A0A0H3NHM9|A0A0H3NHM9_SALTS D,D-heptose 1,7-bisphosphate phosphatase OS=Salmonella typhimurium (strain SL1344) GN=yaeD PE=3 SV=1	1	6	6	6	0	0	0	0	0	0	0	0	4	4	5	5	4	5	2	6	0	0	0	0	0	0	0	0	4	4	5	5	4	5	2	6	0	0	0	0	0	0	0	0
A0A0H3NHN1	A0A0H3NHN1	7	7	7	tr|A0A0H3NHN1|A0A0H3NHN1_SALTS D-galactonate dehydratase OS=Salmonella typhimurium (strain SL1344) GN=dgoD PE=3 SV=1	1	7	7	7	0	0	1	0	0	0	0	1	2	3	3	3	2	4	2	3	0	0	1	0	0	0	0	1	2	3	3	3	2	4	2	3	0	0	1	0	0	0	0	1
A0A0H3NHN2	A0A0H3NHN2	30	30	30	tr|A0A0H3NHN2|A0A0H3NHN2_SALTS Phosphoglycerate kinase OS=Salmonella typhimurium (strain SL1344) GN=pgk PE=3 SV=1	1	30	30	30	8	6	3	11	8	8	7	7	26	24	24	26	26	25	25	25	8	6	3	11	8	8	7	7	26	24	24	26	26	25	25	25	8	6	3	11	8	8	7	7
A0A0H3NHN3	A0A0H3NHN3	18	18	18	tr|A0A0H3NHN3|A0A0H3NHN3_SALTS Transcriptional regulator KdgR OS=Salmonella typhimurium (strain SL1344) GN=kdgR PE=4 SV=1	1	18	18	18	0	0	0	0	0	0	0	0	17	18	16	16	16	17	17	16	0	0	0	0	0	0	0	0	17	18	16	16	16	17	17	16	0	0	0	0	0	0	0	0
A0A0H3NHN4	A0A0H3NHN4	8	8	8	tr|A0A0H3NHN4|A0A0H3NHN4_SALTS Galactonate operon transcriptional repressor OS=Salmonella typhimurium (strain SL1344) GN=dgoR PE=4 SV=1	1	8	8	8	0	0	0	0	0	0	0	0	3	2	3	6	4	5	3	4	0	0	0	0	0	0	0	0	3	2	3	6	4	5	3	4	0	0	0	0	0	0	0	0
A0A0H3NHN6	A0A0H3NHN6	2	2	2	tr|A0A0H3NHN6|A0A0H3NHN6_SALTS Hypothetical methyltransferase OS=Salmonella typhimurium (strain SL1344) GN=yafE PE=4 SV=1	1	2	2	2	0	0	0	0	0	0	0	0	2	1	2	2	1	1	1	2	0	0	0	0	0	0	0	0	2	1	2	2	1	1	1	2	0	0	0	0	0	0	0	0
A0A0H3NHN7	A0A0H3NHN7	16	16	16	tr|A0A0H3NHN7|A0A0H3NHN7_SALTS DNA polymerase III subunit beta OS=Salmonella typhimurium (strain SL1344) GN=dnaN PE=4 SV=1	1	16	16	16	0	0	0	0	1	0	0	0	14	14	14	11	15	11	11	14	0	0	0	0	1	0	0	0	14	14	14	11	15	11	11	14	0	0	0	0	1	0	0	0
A0A0H3NHN9	A0A0H3NHN9	6	6	6	tr|A0A0H3NHN9|A0A0H3NHN9_SALTS Uncharacterized protein OS=Salmonella typhimurium (strain SL1344) GN=yebR PE=4 SV=1	1	6	6	6	0	0	0	0	0	0	0	0	6	6	6	6	6	6	5	6	0	0	0	0	0	0	0	0	6	6	6	6	6	6	5	6	0	0	0	0	0	0	0	0
A0A0H3NHP0	A0A0H3NHP0	43	43	43	tr|A0A0H3NHP0|A0A0H3NHP0_SALTS DNA gyrase subunit B OS=Salmonella typhimurium (strain SL1344) GN=gyrB PE=3 SV=1	1	43	43	43	7	2	0	0	1	2	0	0	36	39	36	34	40	36	32	37	7	2	0	0	1	2	0	0	36	39	36	34	40	36	32	37	7	2	0	0	1	2	0	0
A0A0H3NHP1	A0A0H3NHP1	19	19	19	tr|A0A0H3NHP1|A0A0H3NHP1_SALTS Membrane protein insertase YidC OS=Salmonella typhimurium (strain SL1344) GN=yidC PE=3 SV=1	1	19	19	19	3	0	0	0	0	0	0	1	17	17	16	16	18	16	17	17	3	0	0	0	0	0	0	1	17	17	16	16	18	16	17	17	3	0	0	0	0	0	0	1
A0A0H3NHP2	A0A0H3NHP2	1	1	1	tr|A0A0H3NHP2|A0A0H3NHP2_SALTS DNA polymerase III epsilon subunit OS=Salmonella typhimurium (strain SL1344) GN=dnaQ PE=4 SV=1	1	1	1	1	0	0	0	0	0	0	0	0	0	1	0	1	1	1	1	1	0	0	0	0	0	0	0	0	0	1	0	1	1	1	1	1	0	0	0	0	0	0	0	0
A0A0H3NHP3	A0A0H3NHP3	5	5	5	tr|A0A0H3NHP3|A0A0H3NHP3_SALTS Ribonuclease P protein component OS=Salmonella typhimurium (strain SL1344) GN=rnpA PE=3 SV=1	1	5	5	5	0	0	0	0	0	0	0	0	4	3	4	1	3	3	5	2	0	0	0	0	0	0	0	0	4	3	4	1	3	3	5	2	0	0	0	0	0	0	0	0
A0A0H3NHP7	A0A0H3NHP7	9	9	9	tr|A0A0H3NHP7|A0A0H3NHP7_SALTS Reverse transcriptase OS=Salmonella typhimurium (strain SL1344) GN=SL1344_3813 PE=4 SV=1	1	9	9	9	0	0	0	0	0	0	0	1	5	5	6	4	3	6	3	4	0	0	0	0	0	0	0	1	5	5	6	4	3	6	3	4	0	0	0	0	0	0	0	1
A0A0H3NHP9	A0A0H3NHP9	7	7	7	tr|A0A0H3NHP9|A0A0H3NHP9_SALTS Hypothetical GntR-family regulatory protein OS=Salmonella typhimurium (strain SL1344) GN=SL1344_3060 PE=4 SV=1	1	7	7	7	0	0	0	0	0	0	0	0	5	6	6	6	3	6	5	5	0	0	0	0	0	0	0	0	5	6	6	6	3	6	5	5	0	0	0	0	0	0	0	0
A0A0H3NHQ1	A0A0H3NHQ1	12	12	12	tr|A0A0H3NHQ1|A0A0H3NHQ1_SALTS Phosphate-specific transport system accessory protein PhoU OS=Salmonella typhimurium (strain SL1344) GN=phoU PE=3 SV=1	1	12	12	12	0	0	0	0	0	0	0	0	12	11	9	10	10	11	9	11	0	0	0	0	0	0	0	0	12	11	9	10	10	11	9	11	0	0	0	0	0	0	0	0
A0A0H3NHQ2	A0A0H3NHQ2	2	2	2	tr|A0A0H3NHQ2|A0A0H3NHQ2_SALTS Hypothetical membrane transport protein OS=Salmonella typhimurium (strain SL1344) GN=yieG PE=4 SV=1	1	2	2	2	0	0	0	0	0	0	0	0	1	2	2	1	2	1	1	1	0	0	0	0	0	0	0	0	1	2	2	1	2	1	1	1	0	0	0	0	0	0	0	0
A0A0H3NHQ3	A0A0H3NHQ3	23	23	23	tr|A0A0H3NHQ3|A0A0H3NHQ3_SALTS S-adenosylmethionine synthase OS=Salmonella typhimurium (strain SL1344) GN=metK PE=3 SV=1	1	23	23	23	1	1	0	1	2	3	0	2	21	20	18	18	21	18	18	21	1	1	0	1	2	3	0	2	21	20	18	18	21	18	18	21	1	1	0	1	2	3	0	2
A0A0H3NHQ6	A0A0H3NHQ6	1	1	1	tr|A0A0H3NHQ6|A0A0H3NHQ6_SALTS Phosphate transport system permease protein OS=Salmonella typhimurium (strain SL1344) GN=pstC PE=3 SV=1	1	1	1	1	0	0	0	0	0	0	0	0	1	1	0	0	0	0	1	0	0	0	0	0	0	0	0	0	1	1	0	0	0	0	1	0	0	0	0	0	0	0	0	0
A0A0H3NHQ9	A0A0H3NHQ9	29	29	29	tr|A0A0H3NHQ9|A0A0H3NHQ9_SALTS Glutamine--fructose-6-phosphate aminotransferase [isomerizing] OS=Salmonella typhimurium (strain SL1344) GN=glmS PE=3 SV=1	1	29	29	29	2	1	0	0	0	0	0	0	26	27	27	25	27	24	22	24	2	1	0	0	0	0	0	0	26	27	27	25	27	24	22	24	2	1	0	0	0	0	0	0
A0A0H3NHR0	A0A0H3NHR0	21	21	21	tr|A0A0H3NHR0|A0A0H3NHR0_SALTS Glutathione synthetase OS=Salmonella typhimurium (strain SL1344) GN=gshB PE=3 SV=1	1	21	21	21	0	0	0	0	0	0	0	1	17	18	16	16	19	18	17	17	0	0	0	0	0	0	0	1	17	18	16	16	19	18	17	17	0	0	0	0	0	0	0	1
A0A0H3NHR1	A0A0H3NHR1	11	11	11	tr|A0A0H3NHR1|A0A0H3NHR1_SALTS ATP synthase subunit delta OS=Salmonella typhimurium (strain SL1344) GN=atpH PE=3 SV=1	1	11	11	11	0	0	0	0	0	1	0	1	11	10	10	9	10	11	9	10	0	0	0	0	0	1	0	1	11	10	10	9	10	11	9	10	0	0	0	0	0	1	0	1
A0A0H3NHR4	A0A0H3NHR4	24	24	24	tr|A0A0H3NHR4|A0A0H3NHR4_SALTS ATP synthase gamma chain OS=Salmonella typhimurium (strain SL1344) GN=atpG PE=3 SV=1	1	24	24	24	2	1	0	1	2	3	1	2	22	22	22	20	22	22	21	22	2	1	0	1	2	3	1	2	22	22	22	20	22	22	21	22	2	1	0	1	2	3	1	2
A0A0H3NHR5	A0A0H3NHR5	8	8	8	tr|A0A0H3NHR5|A0A0H3NHR5_SALTS Ribosomal RNA small subunit methyltransferase G OS=Salmonella typhimurium (strain SL1344) GN=gidB PE=3 SV=1	1	8	8	8	0	0	0	0	0	0	0	0	7	8	7	7	7	8	6	7	0	0	0	0	0	0	0	0	7	8	7	7	7	8	6	7	0	0	0	0	0	0	0	0
A0A0H3NHR6	A0A0H3NHR6	1	1	1	tr|A0A0H3NHR6|A0A0H3NHR6_SALTS ATP synthase subunit a OS=Salmonella typhimurium (strain SL1344) GN=atpB PE=3 SV=1	1	1	1	1	0	0	0	0	0	0	0	0	1	1	1	1	1	1	1	1	0	0	0	0	0	0	0	0	1	1	1	1	1	1	1	1	0	0	0	0	0	0	0	0
A0A0H3NHR7	A0A0H3NHR7	12	12	12	tr|A0A0H3NHR7|A0A0H3NHR7_SALTS Uncharacterized protein OS=Salmonella typhimurium (strain SL1344) GN=yggS PE=3 SV=1	1	12	12	12	2	1	0	1	0	2	0	0	8	9	8	10	9	9	11	10	2	1	0	1	0	2	0	0	8	9	8	10	9	9	11	10	2	1	0	1	0	2	0	0
A0A0H3NHS0	A0A0H3NHS0	2	2	2	tr|A0A0H3NHS0|A0A0H3NHS0_SALTS Hypothetical cation resistance protein OS=Salmonella typhimurium (strain SL1344) GN=yobA PE=4 SV=1	1	2	2	2	0	0	0	1	0	1	0	1	1	2	1	2	1	2	0	2	0	0	0	1	0	1	0	1	1	2	1	2	1	2	0	2	0	0	0	1	0	1	0	1
A0A0H3NHS1	A0A0H3NHS1	3	3	3	tr|A0A0H3NHS1|A0A0H3NHS1_SALTS Regulatory protein OS=Salmonella typhimurium (strain SL1344) GN=asnCb PE=4 SV=1	1	3	3	3	0	0	0	0	0	0	0	0	3	3	2	3	2	2	2	3	0	0	0	0	0	0	0	0	3	3	2	3	2	2	2	3	0	0	0	0	0	0	0	0
A0A0H3NHS2	A0A0H3NHS2	1	1	1	tr|A0A0H3NHS2|A0A0H3NHS2_SALTS High affinity ribose transport protein OS=Salmonella typhimurium (strain SL1344) GN=rbsC PE=3 SV=1	1	1	1	1	0	0	0	0	0	0	0	0	1	1	1	1	1	0	0	1	0	0	0	0	0	0	0	0	1	1	1	1	1	0	0	1	0	0	0	0	0	0	0	0
A0A0H3NHS4	A0A0H3NHS4	3	3	3	tr|A0A0H3NHS4|A0A0H3NHS4_SALTS D-ribose pyranase OS=Salmonella typhimurium (strain SL1344) GN=rbsD PE=3 SV=1	1	3	3	3	0	0	0	0	0	0	0	0	3	2	3	3	2	3	3	2	0	0	0	0	0	0	0	0	3	2	3	3	2	3	3	2	0	0	0	0	0	0	0	0
A0A0H3NHS5	A0A0H3NHS5	9	9	9	tr|A0A0H3NHS5|A0A0H3NHS5_SALTS HTH-type transcriptional regulator HdfR OS=Salmonella typhimurium (strain SL1344) GN=yifA PE=3 SV=1	1	9	9	9	0	0	0	0	0	0	0	0	5	9	6	7	7	9	5	6	0	0	0	0	0	0	0	0	5	9	6	7	7	9	5	6	0	0	0	0	0	0	0	0
A0A0H3NHS7	A0A0H3NHS7	7	7	7	tr|A0A0H3NHS7|A0A0H3NHS7_SALTS Uncharacterized protein OS=Salmonella typhimurium (strain SL1344) GN=yebE PE=4 SV=1	1	7	7	7	0	0	0	0	0	0	0	0	5	6	6	7	6	4	7	6	0	0	0	0	0	0	0	0	5	6	6	7	6	4	7	6	0	0	0	0	0	0	0	0
A0A0H3NHS8	A0A0H3NHS8	13	13	13	tr|A0A0H3NHS8|A0A0H3NHS8_SALTS Branched-chain amino-acid aminotransferase OS=Salmonella typhimurium (strain SL1344) GN=ilvE PE=3 SV=1	1	13	13	13	1	0	0	0	0	2	1	1	10	8	8	9	7	11	10	12	1	0	0	0	0	2	1	1	10	8	8	9	7	11	10	12	1	0	0	0	0	2	1	1
A0A0H3NHS9	A0A0H3NHS9	8	8	8	tr|A0A0H3NHS9|A0A0H3NHS9_SALTS Ribose operon repressor OS=Salmonella typhimurium (strain SL1344) GN=rbsR PE=4 SV=1	1	8	8	8	0	0	0	0	0	0	0	0	4	4	6	6	6	4	4	5	0	0	0	0	0	0	0	0	4	4	6	6	6	4	4	5	0	0	0	0	0	0	0	0
A0A0H3NHT0	A0A0H3NHT0	4	4	4	tr|A0A0H3NHT0|A0A0H3NHT0_SALTS A/G-specific adenine glycosylase OS=Salmonella typhimurium (strain SL1344) GN=mutY PE=4 SV=1	1	4	4	4	0	0	0	0	0	0	0	0	3	2	3	1	1	2	2	1	0	0	0	0	0	0	0	0	3	2	3	1	1	2	2	1	0	0	0	0	0	0	0	0
A0A0H3NHT1	A0A0H3NHT1	5	5	5	tr|A0A0H3NHT1|A0A0H3NHT1_SALTS Acetolactate synthase OS=Salmonella typhimurium (strain SL1344) GN=ilvG PE=3 SV=1	1	5	5	5	0	0	0	0	0	0	0	0	4	4	3	3	4	4	4	4	0	0	0	0	0	0	0	0	4	4	3	3	4	4	4	4	0	0	0	0	0	0	0	0
A0A0H3NHT2	A0A0H3NHT2	5	5	5	tr|A0A0H3NHT2|A0A0H3NHT2_SALTS LysR-family regulatory protein for ilvC expression OS=Salmonella typhimurium (strain SL1344) GN=ilvY PE=4 SV=1	1	5	5	5	0	0	0	0	0	0	0	0	4	4	4	4	4	5	2	4	0	0	0	0	0	0	0	0	4	4	4	4	4	5	2	4	0	0	0	0	0	0	0	0
A0A0H3NHT4	A0A0H3NHT4	7	7	7	tr|A0A0H3NHT4|A0A0H3NHT4_SALTS 6-phosphogluconate dehydratase OS=Salmonella typhimurium (strain SL1344) GN=edd PE=3 SV=1	1	7	7	7	0	0	0	0	0	0	0	0	3	4	5	4	3	4	3	1	0	0	0	0	0	0	0	0	3	4	5	4	3	4	3	1	0	0	0	0	0	0	0	0
A0A0H3NHT5	A0A0H3NHT5	20	20	20	tr|A0A0H3NHT5|A0A0H3NHT5_SALTS ATP-dependent RNA helicase RhlB OS=Salmonella typhimurium (strain SL1344) GN=rhlB PE=3 SV=1	1	20	20	20	0	0	0	0	0	0	0	0	16	17	20	16	17	16	17	17	0	0	0	0	0	0	0	0	16	17	20	16	17	16	17	17	0	0	0	0	0	0	0	0
A0A0H3NHT8	A0A0H3NHT8	13	13	13	tr|A0A0H3NHT8|A0A0H3NHT8_SALTS LysR-family transcriptional regulator (SPI-6 associated) OS=Salmonella typhimurium (strain SL1344) GN=sinR PE=4 SV=1	1	13	13	13	0	0	0	0	0	0	0	0	7	8	7	7	8	11	9	8	0	0	0	0	0	0	0	0	7	8	7	7	8	11	9	8	0	0	0	0	0	0	0	0
A0A0H3NHT9	A0A0H3NHT9	18	18	18	tr|A0A0H3NHT9|A0A0H3NHT9_SALTS ATP-dependent DNA helicase Rep OS=Salmonella typhimurium (strain SL1344) GN=rep PE=3 SV=1	1	18	18	18	0	0	0	0	0	0	0	0	14	11	11	10	10	9	7	10	0	0	0	0	0	0	0	0	14	11	11	10	10	9	7	10	0	0	0	0	0	0	0	0
A0A0H3NHU1	A0A0H3NHU1	5	5	5	tr|A0A0H3NHU1|A0A0H3NHU1_SALTS Hypothetical LysR-family transcriptional regulator OS=Salmonella typhimurium (strain SL1344) GN=SL1344_3095 PE=4 SV=1	1	5	5	5	0	0	0	0	0	0	0	0	3	4	2	5	2	5	2	3	0	0	0	0	0	0	0	0	3	4	2	5	2	5	2	3	0	0	0	0	0	0	0	0
A0A0H3NHU2	A0A0H3NHU2	25	25	25	tr|A0A0H3NHU2|A0A0H3NHU2_SALTS Possible acyl-CoA dehydrogenase OS=Salmonella typhimurium (strain SL1344) GN=fadE PE=4 SV=1	1	25	25	25	0	0	0	0	0	0	0	1	16	19	15	19	16	18	15	16	0	0	0	0	0	0	0	1	16	19	15	19	16	18	15	16	0	0	0	0	0	0	0	1
A0A0H3NHU3	A0A0H3NHU3	3	3	3	tr|A0A0H3NHU3|A0A0H3NHU3_SALTS Holliday junction ATP-dependent DNA helicase RuvA OS=Salmonella typhimurium (strain SL1344) GN=ruvA PE=3 SV=1	1	3	3	3	0	0	0	0	0	0	0	0	2	2	1	3	1	0	1	1	0	0	0	0	0	0	0	0	2	2	1	3	1	0	1	1	0	0	0	0	0	0	0	0
A0A0H3NHU5	A0A0H3NHU5	1	1	1	tr|A0A0H3NHU5|A0A0H3NHU5_SALTS Undecaprenyl-phosphate alpha-N-acetylglucosaminyl 1-phosphate transferase OS=Salmonella typhimurium (strain SL1344) GN=rfe PE=3 SV=1	1	1	1	1	0	0	0	0	0	0	0	0	1	1	1	1	1	1	1	1	0	0	0	0	0	0	0	0	1	1	1	1	1	1	1	1	0	0	0	0	0	0	0	0
A0A0H3NHU6	A0A0H3NHU6	16	16	16	tr|A0A0H3NHU6|A0A0H3NHU6_SALTS UDP-N-acetylglucosamine 2-epimerase OS=Salmonella typhimurium (strain SL1344) GN=rffE PE=3 SV=1	1	16	16	16	0	0	0	0	0	0	0	0	14	14	15	13	13	14	12	14	0	0	0	0	0	0	0	0	14	14	15	13	13	14	12	14	0	0	0	0	0	0	0	0
A0A0H3NHU8	A0A0H3NHU8	42	42	42	tr|A0A0H3NHU8|A0A0H3NHU8_SALTS Aspartate--tRNA ligase OS=Salmonella typhimurium (strain SL1344) GN=aspS PE=3 SV=1	1	42	42	42	1	0	0	0	0	1	0	1	36	35	37	36	37	36	33	37	1	0	0	0	0	1	0	1	36	35	37	36	37	36	33	37	1	0	0	0	0	1	0	1
A0A0H3NHV0	A0A0H3NHV0	2	2	2	tr|A0A0H3NHV0|A0A0H3NHV0_SALTS Uncharacterized protein OS=Salmonella typhimurium (strain SL1344) GN=SL1344_3105 PE=4 SV=1	1	2	2	2	0	0	0	0	0	0	0	0	2	1	0	2	1	1	2	2	0	0	0	0	0	0	0	0	2	1	0	2	1	1	2	2	0	0	0	0	0	0	0	0
A0A0H3NHV3	A0A0H3NHV3	20	20	19	tr|A0A0H3NHV3|A0A0H3NHV3_SALTS D-mannonate oxidoreductase OS=Salmonella typhimurium (strain SL1344) GN=uxuB PE=3 SV=1	1	20	20	19	1	0	0	0	0	0	0	0	18	19	17	17	15	19	17	15	1	0	0	0	0	0	0	0	18	19	17	17	15	19	17	15	1	0	0	0	0	0	0	0
A0A0H3NHV4	A0A0H3NHV4	13	13	13	tr|A0A0H3NHV4|A0A0H3NHV4_SALTS tRNA U34 carboxymethyltransferase OS=Salmonella typhimurium (strain SL1344) GN=yecP PE=3 SV=1	1	13	13	13	0	0	0	0	0	0	0	0	9	11	12	7	8	10	9	10	0	0	0	0	0	0	0	0	9	11	12	7	8	10	9	10	0	0	0	0	0	0	0	0
A0A0H3NHV5	A0A0H3NHV5	2	2	2	tr|A0A0H3NHV5|A0A0H3NHV5_SALTS Uroporphyrinogen III synthase OS=Salmonella typhimurium (strain SL1344) GN=hemD PE=4 SV=1	1	2	2	2	0	0	0	0	0	0	0	0	2	2	2	2	2	2	1	2	0	0	0	0	0	0	0	0	2	2	2	2	2	2	1	2	0	0	0	0	0	0	0	0
A0A0H3NHV9	A0A0H3NHV9	17	17	17	tr|A0A0H3NHV9|A0A0H3NHV9_SALTS Flagellar biosynthesis protein FlhA OS=Salmonella typhimurium (strain SL1344) GN=flhAa PE=4 SV=1	1	17	17	17	0	0	0	0	0	0	0	0	14	13	14	15	12	15	14	14	0	0	0	0	0	0	0	0	14	13	14	15	12	15	14	14	0	0	0	0	0	0	0	0
A0A0H3NHW0	A0A0H3NHW0	7	7	7	tr|A0A0H3NHW0|A0A0H3NHW0_SALTS Uncharacterized protein OS=Salmonella typhimurium (strain SL1344) GN=yigA PE=4 SV=1	1	7	7	7	0	0	0	1	0	0	0	0	6	6	5	4	4	4	4	5	0	0	0	1	0	0	0	0	6	6	5	4	4	4	4	5	0	0	0	1	0	0	0	0
A0A0H3NHW1	A0A0H3NHW1	3	3	3	tr|A0A0H3NHW1|A0A0H3NHW1_SALTS Hydrogenase-2 component protein OS=Salmonella typhimurium (strain SL1344) GN=hybD PE=4 SV=1	1	3	3	3	0	0	0	0	0	0	0	0	2	2	2	2	2	2	1	2	0	0	0	0	0	0	0	0	2	2	2	2	2	2	1	2	0	0	0	0	0	0	0	0
A0A0H3NHW2	A0A0H3NHW2	17	17	17	tr|A0A0H3NHW2|A0A0H3NHW2_SALTS dTDP-4-amino-4,6-dideoxygalactose transaminase OS=Salmonella typhimurium (strain SL1344) GN=rffA PE=3 SV=1	1	17	17	17	0	0	0	0	0	0	0	0	16	16	12	14	10	13	11	12	0	0	0	0	0	0	0	0	16	16	12	14	10	13	11	12	0	0	0	0	0	0	0	0
A0A0H3NHW4	A0A0H3NHW4	3	3	3	tr|A0A0H3NHW4|A0A0H3NHW4_SALTS Hypothetical lysR family transcriptional regulator OS=Salmonella typhimurium (strain SL1344) GN=SL1344_0328 PE=4 SV=1	1	3	3	3	0	0	0	0	0	0	0	0	0	1	1	0	0	2	0	0	0	0	0	0	0	0	0	0	0	1	1	0	0	2	0	0	0	0	0	0	0	0	0	0
A0A0H3NHW6	A0A0H3NHW6	12	12	12	tr|A0A0H3NHW6|A0A0H3NHW6_SALTS Chemotaxis protein methyltransferase OS=Salmonella typhimurium (strain SL1344) GN=cheR PE=4 SV=1	1	12	12	12	0	0	0	0	0	0	0	0	8	7	9	9	7	9	8	8	0	0	0	0	0	0	0	0	8	7	9	9	7	9	8	8	0	0	0	0	0	0	0	0
A0A0H3NHW7	A0A0H3NHW7	3	3	3	tr|A0A0H3NHW7|A0A0H3NHW7_SALTS ATP-dependent DNA helicase OS=Salmonella typhimurium (strain SL1344) GN=recQ PE=4 SV=1	1	3	3	3	0	0	0	0	0	0	0	0	1	2	2	2	2	2	1	1	0	0	0	0	0	0	0	0	1	2	2	2	2	2	1	1	0	0	0	0	0	0	0	0
A0A0H3NHX0	A0A0H3NHX0	10	10	10	tr|A0A0H3NHX0|A0A0H3NHX0_SALTS Adenylate cyclase OS=Salmonella typhimurium (strain SL1344) GN=cyaA PE=3 SV=1	1	10	10	10	0	0	0	0	0	0	0	0	5	5	4	6	2	4	8	4	0	0	0	0	0	0	0	0	5	5	4	6	2	4	8	4	0	0	0	0	0	0	0	0
A0A0H3NHX2	A0A0H3NHX2	8	8	8	tr|A0A0H3NHX2|A0A0H3NHX2_SALTS Motility protein A OS=Salmonella typhimurium (strain SL1344) GN=motA PE=4 SV=1	1	8	8	8	2	0	0	3	0	2	1	3	5	7	6	5	8	7	5	5	2	0	0	3	0	2	1	3	5	7	6	5	8	7	5	5	2	0	0	3	0	2	1	3
A0A0H3NHX3	A0A0H3NHX3	8	8	8	tr|A0A0H3NHX3|A0A0H3NHX3_SALTS Uncharacterized protein OS=Salmonella typhimurium (strain SL1344) GN=SL1344_3130 PE=4 SV=1	1	8	8	8	0	0	0	0	0	0	0	0	7	8	8	6	8	7	7	8	0	0	0	0	0	0	0	0	7	8	8	6	8	7	7	8	0	0	0	0	0	0	0	0
A0A0H3NHX6	A0A0H3NHX6	14	14	14	tr|A0A0H3NHX6|A0A0H3NHX6_SALTS Uridine phosphorylase OS=Salmonella typhimurium (strain SL1344) GN=udp PE=3 SV=1	1	14	14	14	3	2	0	1	0	1	0	1	14	14	14	14	13	14	14	14	3	2	0	1	0	1	0	1	14	14	14	14	13	14	14	14	3	2	0	1	0	1	0	1
A0A0H3NHX7	A0A0H3NHX7	8	8	8	tr|A0A0H3NHX7|A0A0H3NHX7_SALTS Beta-cystathionase OS=Salmonella typhimurium (strain SL1344) GN=metC PE=3 SV=1	1	8	8	8	0	0	0	0	0	0	0	0	5	5	4	4	4	3	4	5	0	0	0	0	0	0	0	0	5	5	4	4	4	3	4	5	0	0	0	0	0	0	0	0
A0A0H3NHX9	A0A0H3NHX9	13	13	13	tr|A0A0H3NHX9|A0A0H3NHX9_SALTS Uncharacterized protein OS=Salmonella typhimurium (strain SL1344) GN=yigB PE=4 SV=1	1	13	13	13	1	0	0	0	0	0	0	0	12	13	12	12	10	12	8	13	1	0	0	0	0	0	0	0	12	13	12	12	10	12	8	13	1	0	0	0	0	0	0	0
A0A0H3NHY1	A0A0H3NHY1	3	3	3	tr|A0A0H3NHY1|A0A0H3NHY1_SALTS Sec-independent protein translocase protein TatA OS=Salmonella typhimurium (strain SL1344) GN=tatA PE=3 SV=1	1	3	3	3	2	2	2	3	2	2	2	2	3	3	3	3	2	3	3	3	2	2	2	3	2	2	2	2	3	3	3	3	2	3	3	3	2	2	2	3	2	2	2	2
A0A0H3NHY5	A0A0H3NHY5	22	22	22	tr|A0A0H3NHY5|A0A0H3NHY5_SALTS 3-octaprenyl-4-hydroxybenzoate carboxy-lyase OS=Salmonella typhimurium (strain SL1344) GN=yigC PE=3 SV=1	1	22	22	22	0	0	0	0	0	0	0	0	16	14	13	18	16	16	16	17	0	0	0	0	0	0	0	0	16	14	13	18	16	16	16	17	0	0	0	0	0	0	0	0
A0A0H3NHY9	A0A0H3NHY9	20	20	20	tr|A0A0H3NHY9|A0A0H3NHY9_SALTS Xaa-Pro dipeptidase OS=Salmonella typhimurium (strain SL1344) GN=pepQ PE=3 SV=1	1	20	20	20	5	2	0	0	2	3	0	3	18	19	18	20	19	20	18	20	5	2	0	0	2	3	0	3	18	19	18	20	19	20	18	20	5	2	0	0	2	3	0	3
A0A0H3NHZ0	A0A0H3NHZ0	3	3	3	tr|A0A0H3NHZ0|A0A0H3NHZ0_SALTS CDP-diacylglycerol--glycerol-3-phosphate 3-phosphatidyltransferase OS=Salmonella typhimurium (strain SL1344) GN=pgsA PE=3 SV=1	1	3	3	3	0	0	0	0	0	0	0	0	3	1	2	2	1	1	3	1	0	0	0	0	0	0	0	0	3	1	2	2	1	1	3	1	0	0	0	0	0	0	0	0
A0A0H3NHZ1	A0A0H3NHZ1	35	35	35	tr|A0A0H3NHZ1|A0A0H3NHZ1_SALTS Type III restriction-modification system enzyme (StyLTI) (Ec 3.1.21.5) OS=Salmonella typhimurium (strain SL1344) GN=res PE=4 SV=1	1	35	35	35	1	0	0	0	0	0	0	0	24	24	21	23	21	20	25	23	1	0	0	0	0	0	0	0	24	24	21	23	21	20	25	23	1	0	0	0	0	0	0	0
A0A0H3NHZ2	A0A0H3NHZ2	6	6	6	tr|A0A0H3NHZ2|A0A0H3NHZ2_SALTS Possible exported protein OS=Salmonella typhimurium (strain SL1344) GN=ygiW PE=1 SV=1	1	6	6	6	0	0	0	1	0	2	1	2	4	5	6	5	5	5	5	5	0	0	0	1	0	2	1	2	4	5	6	5	5	5	5	5	0	0	0	1	0	2	1	2
A0A0H3NHZ3	A0A0H3NHZ3	4	4	4	tr|A0A0H3NHZ3|A0A0H3NHZ3_SALTS 5-methyltetrahydropteroyltriglutamate--homocysteine methyltransferase OS=Salmonella typhimurium (strain SL1344) GN=metE PE=3 SV=1	1	4	4	4	0	0	0	0	0	0	0	0	3	4	1	3	2	4	2	2	0	0	0	0	0	0	0	0	3	4	1	3	2	4	2	2	0	0	0	0	0	0	0	0
A0A0H3NHZ4	A0A0H3NHZ4	4	4	4	tr|A0A0H3NHZ4|A0A0H3NHZ4_SALTS Molybdenum cofactor guanylyltransferase OS=Salmonella typhimurium (strain SL1344) GN=mobA PE=3 SV=1	1	4	4	4	0	0	0	0	0	0	0	0	2	1	1	2	0	1	0	2	0	0	0	0	0	0	0	0	2	1	1	2	0	1	0	2	0	0	0	0	0	0	0	0
A0A0H3NHZ5	A0A0H3NHZ5	8	8	8	tr|A0A0H3NHZ5|A0A0H3NHZ5_SALTS Hypothetical ABC-transport ATP-binding protein OS=Salmonella typhimurium (strain SL1344) GN=yecC PE=4 SV=1	1	8	8	8	0	0	0	0	0	0	0	0	4	5	4	7	5	5	6	6	0	0	0	0	0	0	0	0	4	5	4	7	5	5	6	6	0	0	0	0	0	0	0	0
A0A0H3NHZ6	A0A0H3NHZ6	24	24	24	tr|A0A0H3NHZ6|A0A0H3NHZ6_SALTS DNA topoisomerase 4 subunit B OS=Salmonella typhimurium (strain SL1344) GN=parE PE=3 SV=1	1	24	24	24	1	0	0	0	0	0	0	0	14	14	18	18	16	13	14	15	1	0	0	0	0	0	0	0	14	14	18	18	16	13	14	15	1	0	0	0	0	0	0	0
A0A0H3NHZ8	A0A0H3NHZ8	16	16	16	tr|A0A0H3NHZ8|A0A0H3NHZ8_SALTS Ubiquinone/menaquinone biosynthesis C-methyltransferase UbiE OS=Salmonella typhimurium (strain SL1344) GN=ubiE PE=3 SV=1	1	16	16	16	1	0	0	0	0	1	0	0	16	14	15	15	14	15	13	16	1	0	0	0	0	1	0	0	16	14	15	15	14	15	13	16	1	0	0	0	0	1	0	0
A0A0H3NHZ9	A0A0H3NHZ9	46	46	46	tr|A0A0H3NHZ9|A0A0H3NHZ9_SALTS DNA polymerase I OS=Salmonella typhimurium (strain SL1344) GN=polA PE=3 SV=1	1	46	46	46	1	1	0	0	1	0	1	1	39	42	40	43	41	42	37	43	1	1	0	0	1	0	1	1	39	42	40	43	41	42	37	43	1	1	0	0	1	0	1	1
A0A0H3NI00	A0A0H3NI00	12	12	12	tr|A0A0H3NI00|A0A0H3NI00_SALTS RNA polymerase sigma factor FliA OS=Salmonella typhimurium (strain SL1344) GN=fliA PE=3 SV=1	1	12	12	12	1	0	0	1	1	1	0	1	10	10	10	7	9	11	7	8	1	0	0	1	1	1	0	1	10	10	10	7	9	11	7	8	1	0	0	1	1	1	0	1
A0A0H3NI01	A0A0H3NI01	28	28	28	tr|A0A0H3NI01|A0A0H3NI01_SALTS Outer membrane protein TolC OS=Salmonella typhimurium (strain SL1344) GN=tolC PE=4 SV=1	1	28	28	28	16	10	2	16	13	17	8	16	26	26	25	26	25	25	23	27	16	10	2	16	13	17	8	16	26	26	25	26	25	25	23	27	16	10	2	16	13	17	8	16
A0A0H3NI02	A0A0H3NI02	1	1	1	tr|A0A0H3NI02|A0A0H3NI02_SALTS Sec-independent protein translocase protein TatC OS=Salmonella typhimurium (strain SL1344) GN=tatC PE=3 SV=1	1	1	1	1	0	0	0	0	0	0	0	0	1	1	1	1	1	1	1	1	0	0	0	0	0	0	0	0	1	1	1	1	1	1	1	1	0	0	0	0	0	0	0	0
[truncated: 1,364 more rows]
[truncated: 129 more columns]
